# Supplementary material for: Gene Expression Analysis of Rice Seedling under Potassium Deprivation Reveals Major Changes in Metabolism and Signaling Components
Source: PLoS One. 2013 Jul 29;8(7):e70321. doi: 10.1371/journal.pone.0070321 (PMC3726378; doi:10.1371/journal.pone.0070321)
Supplement: Table S1 — 722 genes showing fold change ≥2 in response to K+ starvation (P<0.05). (XLSX) [file pone.0070321.s004.xlsx]

## Sheet: KM whole data set
Probe Set ID	GC-RMA.120hrs_-K6Res1_(Rice)	GC-RMA.120hrs_-K6Res2_(Rice)	GC-RMA.120hrs_-K6Res3_(Rice)	GC-RMA.K+ 0ha	GC-RMA.K+ 0hb	GC-RMA.K+ 0hc	GC-RMA.K+ 120ha	GC-RMA.K+ 120hb	GC-RMA.K+ 120hc	GC-RMA.K- 120ha	GC-RMA.K- 120hb	GC-RMA.K- 120hc	GC-RMA.Number of Probes	GC-RMA.Log Transformed.120hrs_-K6Res1_(Rice)	GC-RMA.Log Transformed.120hrs_-K6Res2_(Rice)	GC-RMA.Log Transformed.120hrs_-K6Res3_(Rice)	GC-RMA.Log Transformed.K+ 0ha	GC-RMA.Log Transformed.K+ 0hb	GC-RMA.Log Transformed.K+ 0hc	GC-RMA.Log Transformed.K+ 120ha	GC-RMA.Log Transformed.K+ 120hb	GC-RMA.Log Transformed.K+ 120hc	GC-RMA.Log Transformed.K- 120ha	GC-RMA.Log Transformed.K- 120hb	GC-RMA.Log Transformed.K- 120hc	GC-RMA.Log Transformed.Diffex_1.correctedPvalue([KM] Vs [KP])	GC-RMA.Log Transformed.Diffex_1.FCAbsolute([KM] Vs [KP])	GC-RMA.Log Transformed.Diffex_1.regulation([KM] Vs [KP])	GC-RMA.Log Transformed.Diffex_1.correctedPvalue([KR] Vs [KM])	GC-RMA.Log Transformed.Diffex_1.FCAbsolute([KR] Vs [KM])	GC-RMA.Log Transformed.Diffex_1.regulation([KR] Vs [KM])
Os.10003.1.S1_at	1097.7	1052.53	829.172	2163.93	2217.55	2003.83	1756.61	2393.51	1996.61	866.593	947.845	887.442	11	10.1003	10.0396	9.69553	11.0794	11.1148	10.9685	10.7786	11.2249	10.9633	9.75921	9.88851	9.79351	0.0410042	2.25824	down	0.452615	1.09536	up
Os.10025.1.S1_a_at	206.426	256.912	228.955	1335.85	1490.93	1398.49	627.358	818.27	682.209	175.169	161.942	125.161	11	7.68948	8.00513	7.83892	10.3835	10.542	10.4497	9.29314	9.67643	9.41407	7.4526	7.33933	6.96764	0.0257172	4.62042	down	0.0707864	1.50663	up
Os.10146.1.S1_at	119.194	169.127	166.683	341.85	346.593	390.04	874.486	1038.69	865.718	146.278	143.45	127.209	11	6.89717	7.40197	7.38096	8.41722	8.4371	8.60748	9.77229	10.0205	9.75775	7.19257	7.16441	6.99106	0.00819986	6.65382	down	0.629354	1.07974	up
Os.10164.1.S1_at	671.451	690.64	669.912	816.766	891.767	895.573	784.126	861.024	942.136	287.759	293.968	315.208	11	9.39114	9.43179	9.38783	9.67378	9.80052	9.80667	9.61494	9.74991	9.87979	8.16872	8.19952	8.30016	0.0143947	2.8787	down	0.0071683	2.26701	up
Os.10197.1.S1_at	19.8735	29.8217	36.2247	36.4007	52.747	80.7695	52.5629	52.5416	75.8091	18.5721	21.4801	18.7628	11	4.31277	4.89829	5.1789	5.18589	5.72102	6.33574	5.71597	5.71539	6.2443	4.21507	4.42493	4.2298	0.0428709	3.03554	down	0.1963	1.42082	up
Os.10275.1.S1_at	3515.52	3407.49	3790.9	3840.71	3840.02	3113.71	3111	3455.63	3045.74	880.165	830.226	869.308	11	11.7795	11.7345	11.8883	11.9072	11.9069	11.6044	11.6032	11.7547	11.5726	9.78163	9.69736	9.76372	0.00660914	3.7216	down	0.00533659	4.15028	up
Os.10280.1.A1_at	6.68373	12.4417	10.9007	14.5243	19.2224	12.1462	21.3629	22.9215	25.1326	6.09351	5.91083	7.65958	11	2.74065	3.63711	3.44635	3.8604	4.26472	3.60244	4.41704	4.51863	4.65149	2.60727	2.56336	2.93727	0.0222192	3.54655	down	0.195334	1.48666	up
Os.10311.1.S1_a_at	402.817	638.894	566.926	255.656	201.903	158.614	937.529	976.89	883.821	233.028	146.308	172.023	11	8.65398	9.31943	9.14702	7.99806	7.65752	7.30937	9.87272	9.93205	9.78761	7.86436	7.19286	7.42646	0.0261128	5.16786	down	0.0357415	2.91922	up
Os.10311.2.A1_s_at	211.49	299.16	196.797	39.2268	34.6733	37.2198	656.506	605.894	422.099	100.306	96.5964	97.8796	11	7.72445	8.22477	7.62057	5.29377	5.11575	5.218	9.35866	9.24292	8.72144	6.64826	6.5939	6.61294	0.0234746	5.61509	down	0.0285921	2.35909	up
Os.10311.2.A1_x_at	191.07	322.239	196.513	44.3409	46.871	29.6418	390.25	439.465	367.842	77.1403	85.2835	89.9787	11	7.57796	8.33199	7.61848	5.47057	5.55062	4.88956	8.60826	8.7796	8.52294	6.26941	6.41419	6.49151	0.0096997	4.74112	down	0.0341645	2.73417	up
Os.10339.1.S1_at	8.35504	8.3641	8.28863	64.4744	78.8075	51.906	55.4371	59.9087	41.5215	5.2717	8.26218	5.90208	11	3.06265	3.06421	3.05113	6.01065	6.30026	5.69783	5.79278	5.90469	5.37579	2.39827	3.04652	2.56122	0.0256466	8.12527	down	0.1828	1.31099	up
Os.10344.1.S1_at	30.8148	21.8588	34.7047	62.6636	58.6946	44.0278	259.645	168.001	196.127	37.8644	34.9553	37.5259	11	4.94555	4.45014	5.11706	5.96955	5.87516	5.46034	8.0204	7.39233	7.61565	5.24277	5.12744	5.22981	0.0226588	5.56397	down	0.220297	1.28558	down
Os.10388.1.S1_at	4356.35	4825.59	3995.91	97.7801	109.482	163.848	1355.36	1658.26	1486.02	2909.07	3667.99	3497.31	11	12.0889	12.2365	11.9643	6.61147	6.77455	7.35622	10.4045	10.6955	10.5372	11.5063	11.8408	11.772	0.0401716	2.23561	up	0.0886961	1.31056	up
Os.10410.1.S1_at	51.6017	184.635	108.861	289.952	363.496	239.69	565.486	626.299	523.319	33.0168	44.816	35.9574	11	5.68935	7.52853	6.76635	8.17967	8.5058	7.90503	9.14335	9.29071	9.03155	5.04513	5.48594	5.16822	0.00819562	15.159	down	0.11709	2.69132	up
Os.10468.1.S1_at	23.2409	36.57	53.3902	57.5886	59.482	72.4229	25.7635	31.0268	29.2528	57.004	58.8491	60.7919	11	4.53859	5.19259	5.7385	5.84771	5.89438	6.17837	4.68726	4.95545	4.8705	5.83299	5.87895	5.92581	0.0240982	2.05839	up	0.17269	1.65025	down
Os.10486.1.S1_at	5685	5707.75	6221.8	2696.72	2986.57	2501.36	2461.22	2052.43	1876.84	7674.17	7513.03	7933.18	11	12.4729	12.4787	12.6031	11.397	11.5443	11.2885	11.2652	11.0031	10.8741	12.9058	12.8752	12.9537	0.0165856	3.6404	up	0.0225362	1.31339	down
Os.10524.1.S1_x_at	1415.32	2082.69	1693.58	1575.21	1688.24	1445.41	1816.48	2303.02	2123.14	849.274	729.442	654.1	11	10.4669	11.0242	10.7259	10.6213	10.7213	10.4973	10.8269	11.1693	11.052	9.73009	9.51065	9.35337	0.0337885	2.7986	down	0.030611	2.30959	up
Os.10524.2.S1_at	32.1666	37.7211	35.6757	78.7012	75.661	77.0285	77.1299	58.1013	68.2008	17.419	13.4314	14.417	11	5.00749	5.2373	5.15687	6.29831	6.24148	6.26732	6.26922	5.8605	6.09172	4.12259	3.74753	3.8497	0.02257	4.49152	down	0.0193968	2.34125	up
Os.10545.1.S1_at	49.2319	49.7787	34.3732	46.1074	47.4856	46.6552	35.6317	39.3306	39.242	80.916	100.294	90.9591	11	5.62152	5.63746	5.10321	5.52693	5.56942	5.54397	5.15509	5.29758	5.29432	6.33835	6.64809	6.50715	0.0243779	2.37654	up	0.0376164	2.06165	down
Os.10583.1.S1_at	321.904	568.908	339.87	380.125	400.388	301.067	180.37	220.434	126.366	2477.29	2822.57	2413.79	11	8.33049	9.15205	8.40884	8.57033	8.64526	8.23394	7.49482	7.7842	6.98147	11.2745	11.4628	11.2371	0.0164754	14.9767	up	0.0183258	6.47262	down
Os.10583.1.S1_s_at	280.308	486.158	325.717	343.045	548.282	327.721	205.231	236.222	142.401	2215.71	2129.13	2094.04	11	8.13087	8.92528	8.34747	8.42226	9.09877	8.35633	7.68111	7.884	7.15381	11.1136	11.0561	11.0321	0.0164754	11.2687	up	0.0166278	6.06014	down
Os.10617.1.S1_at	2312.27	2640.07	3030.91	1169.24	1365	1307.75	2107.54	2248.61	2553.44	5035.63	4809.76	4755.69	11	11.1751	11.3664	11.5655	10.1914	10.4147	10.3529	11.0413	11.1348	11.3182	12.298	12.2318	12.2154	0.0233978	2.1193	up	0.024396	1.83959	down
Os.10620.1.S1_at	1689.85	1411.21	1208.8	175.849	198.454	404.08	439.598	392.893	463.668	221.983	197.209	198.219	11	10.7227	10.4627	10.2394	7.45819	7.63266	8.6585	8.78004	8.61799	8.85695	7.7943	7.62358	7.63095	0.025765	2.09756	down	0.0098039	6.92574	up
Os.10672.1.S1_at	95.1748	87.0869	85.0114	175.343	173.372	149.541	311.873	309.785	365.849	96.3832	123.664	115.301	11	6.57251	6.44438	6.40958	7.45403	7.43773	7.2244	8.28482	8.27512	8.5151	6.59071	6.95028	6.84926	0.0261128	2.9518	down	0.107704	1.24942	down
Os.10682.1.S1_at	30.6042	25.3721	69.7681	14.7974	13.6032	18.0004	113.643	92.5773	68.5739	376.148	384.932	369.766	11	4.93566	4.66517	6.1245	3.88727	3.76587	4.16996	6.82836	6.53259	6.09959	8.55516	8.58846	8.53047	0.0348118	4.20231	up	0.0250697	9.96074	down
Os.10754.1.S1_at	223.581	228.718	249.259	278.134	266.017	261.336	358.984	271.073	298.788	117.231	114.515	110.894	11	7.80465	7.83743	7.9615	8.11964	8.05538	8.02976	8.48777	8.08254	8.22298	6.87321	6.8394	6.79304	0.0260272	2.693	down	0.00937688	2.04577	up
Os.10803.1.S1_at	104.115	116.928	174.829	14.1798	14.7986	25.7039	25.2062	21.3298	17.0929	75.6443	58.986	62.9696	11	6.70203	6.86948	7.4498	3.82577	3.88739	4.68392	4.6557	4.4148	4.09532	6.24116	5.8823	5.97658	0.0430999	3.12692	up	0.0574242	1.96395	up
Os.10803.1.S2_at	2466.76	2692.78	3037.95	1057.93	984.485	1932.31	743.583	681.157	594.749	1825.93	1483.68	1407.83	11	11.2684	11.3949	11.5689	10.047	9.94323	10.9161	9.53835	9.41184	9.21614	10.8344	10.535	10.4593	0.0450909	2.33071	up	0.0353392	1.74252	up
Os.10862.1.S1_at	8.42771	6.36292	10.9575	5.3595	5.40408	6.50431	14.4524	10.7964	12.0558	31.5709	40.7869	36.8838	11	3.07514	2.66969	3.45385	2.4221	2.43405	2.7014	3.85324	3.43248	3.59165	4.98052	5.35003	5.20491	0.0358221	2.93366	up	0.0218303	4.3237	down
Os.10901.1.S1_a_at	86.8716	91.3811	126.91	3088.52	3031.47	2413.01	1902.18	2224.17	1777	77.4964	85.4133	62.9584	11	6.44081	6.51382	6.98766	11.5927	11.5658	11.2366	10.8934	11.1191	10.7952	6.27606	6.41639	5.97633	0.00660914	26.2269	down	0.187739	1.34211	up
Os.10930.1.S1_at	221.225	85.5192	277.745	1106.9	1017.74	1887.85	312.509	235.176	200.075	78.764	87.094	80.1178	11	7.78937	6.41818	8.11762	10.1123	9.99116	10.8825	8.28775	7.8776	7.6444	6.29946	6.4445	6.32405	0.0459991	2.9909	down	0.172574	2.12243	up
Os.10962.1.S1_at	489.544	455.227	513.762	81.119	75.735	68.3889	462.336	428.111	458.212	857.574	923.662	990.604	11	8.93529	8.83044	9.00496	6.34197	6.24289	6.09569	8.8528	8.74184	8.83987	9.74412	9.85122	9.95217	0.0188583	2.0529	up	0.0152011	1.89948	down
Os.10975.1.S1_at	297.131	379.506	343.667	1233.7	1310.75	1128.46	1615.77	1612.31	1533.76	336.716	272.147	324.043	11	8.21495	8.56798	8.42487	10.2688	10.3562	10.1401	10.658	10.6549	10.5829	8.39539	8.08824	8.34004	0.00875096	5.12435	down	0.486256	1.09281	up
Os.10983.1.S1_at	13.613	15.0314	14.8062	14.4409	16.5646	14.3139	14.5784	11.8783	11.3073	32.5805	36.2038	36.6001	11	3.76691	3.90991	3.88813	3.85209	4.05003	3.83934	3.86576	3.57026	3.49918	5.02594	5.17807	5.19378	0.0256466	2.80408	up	0.0098039	2.42437	down
Os.11118.1.S1_at	1308.88	1162.16	1673.21	1170.44	1188.63	1023.23	831.909	596.749	543.496	2920	2403.18	2498.87	11	10.3541	10.1826	10.7084	10.1928	10.2151	9.99891	9.70028	9.22098	9.08612	11.5118	11.2307	11.2871	0.0347467	4.02053	up	0.0381811	1.90282	down
Os.11122.1.S1_at	28.2814	39.8481	36.7087	9.43353	8.17496	8.17389	10.2582	11.2921	9.33059	32.6082	41.8423	27.6196	11	4.82178	5.31644	5.19805	3.2378	3.03121	3.03102	3.35871	3.49724	3.22197	5.02716	5.38689	4.78762	0.0396698	3.26689	up	0.88175	1.03159	up
Os.11132.1.S1_s_at	27.8152	35.1398	29.7112	232.229	215.756	193.46	145.806	143.371	125.18	23.0062	27.43	21.3631	11	4.7978	5.13503	4.89294	7.85941	7.75326	7.59589	7.18791	7.16361	6.96786	4.52395	4.77768	4.41705	0.0121784	5.79002	down	0.12422	1.29149	up
Os.11150.1.S1_at	275.182	367.793	264.999	241.181	276.48	133.063	737.709	992.83	756.029	228.854	249.429	245.501	11	8.10424	8.52275	8.04984	7.91397	8.11103	7.05596	9.52691	9.9554	9.5623	7.83829	7.96248	7.93958	0.0242259	3.40602	down	0.180106	1.24157	up
Os.11266.1.S1_at	12.2991	57.4259	137.91	6.93391	12.807	28.3252	195.155	166.145	153.299	804.773	768.691	745.961	11	3.62049	5.84363	7.10758	2.79367	3.67886	4.82401	7.60847	7.3763	7.26021	9.65244	9.58626	9.54295	0.0116836	4.52806	up	0.0551878	16.7953	down
Os.11277.1.S1_at	42.6674	31.9103	29.9048	12.2559	12.5378	11.5652	18.3269	15.8401	15.9734	66.1793	62.6677	62.9301	11	5.41506	4.99595	4.9023	3.61541	3.64821	3.53172	4.19589	3.98551	3.9976	6.04831	5.96965	5.97568	0.0079193	3.8323	up	0.0350774	1.8576	down
Os.11300.2.S1_at	1724.35	1889.72	1836.03	273.091	265.112	222.5	1076.74	1171.54	1306.81	2428.35	2357.58	2356.01	11	10.7518	10.884	10.8424	8.09324	8.05046	7.79766	10.0725	10.1942	10.3518	11.2458	11.2031	11.2021	0.0245711	2.01507	up	0.0193705	1.31124	down
Os.11335.3.S1_x_at	1513.03	1655.34	1947.97	1301.7	1323.73	1256.22	2630.36	2675.79	2468.95	907.57	815.732	735.246	11	10.5632	10.6929	10.9278	10.3462	10.3704	10.2949	11.361	11.3858	11.2697	9.82587	9.67195	9.52208	0.0143947	3.17229	down	0.0243297	2.07723	up
Os.11383.1.S1_a_at	131.56	117.852	125.701	175.076	150.926	178.15	86.8872	94.8102	87.3244	206.678	201.138	208.443	11	7.03958	6.88083	6.97385	7.45184	7.2377	7.47695	6.44107	6.56697	6.44831	7.69124	7.65204	7.70351	0.00765366	2.29233	up	0.0118124	1.64434	down
Os.11394.1.S1_at	17.3067	23.714	17.5378	39.9395	39.0239	26.4799	95.0408	108.706	113.757	29.2439	17.5159	24.3894	11	4.11326	4.56767	4.1324	5.31974	5.28629	4.72682	6.57048	6.76429	6.82981	4.87006	4.1306	4.60818	0.0359868	4.54804	down	0.446874	1.20178	down
Os.11458.1.S1_at	153.852	177.078	177.182	310.411	326.316	291.62	566.195	718.201	636.424	276.699	338.574	317.848	11	7.2654	7.46824	7.46909	8.27804	8.35013	8.18795	9.14516	9.48824	9.31384	8.11217	8.40333	8.31219	0.0482632	2.05601	down	0.0231609	1.83399	down
Os.1150.1.S1_at	108.005	113.433	130.31	257.829	321.193	285.176	213.468	250.648	252.939	68.3971	59.3277	65.1454	11	6.75495	6.8257	7.0258	8.01027	8.3273	8.15571	7.73788	7.96952	7.98264	6.09586	5.89063	6.02559	0.012834	3.71317	down	0.0215991	1.82107	up
Os.11566.1.S1_at	16.2519	50.4037	38.6887	255.615	289.366	210.209	248.01	236.04	225.333	16.5924	26.9592	22.7594	11	4.02254	5.65546	5.27384	7.99783	8.17675	7.71568	7.95426	7.88289	7.81591	4.05245	4.75271	4.50839	0.015576	10.9019	down	0.441721	1.46013	up
Os.11573.2.A1_a_at	3874.3	4415.05	3136.39	925.207	1029.93	634.485	6017.7	8174.55	7015.49	3136.1	2402.25	2903.34	11	11.9197	12.1082	11.6149	9.85363	10.0083	9.30944	12.555	12.9969	12.7763	11.6148	11.2302	11.5035	0.0499808	2.50812	down	0.140145	1.3486	up
Os.11573.2.A2_a_at	5646.24	5073.03	5954.55	7036.71	7561.48	6307.42	7086.8	7855.58	8323.15	4103.98	3443.64	3307.48	11	12.4631	12.3086	12.5398	12.7807	12.8845	12.6228	12.7909	12.9395	13.0229	12.0028	11.7497	11.6915	0.0363373	2.14816	down	0.0375165	1.53952	up
Os.11573.5.A1_x_at	6336.12	6850.13	7165.18	6746.06	6592.66	5309.05	14052.7	14633.5	13203.1	7044.99	5565.19	5637.59	11	12.6294	12.7419	12.8068	12.7198	12.6866	12.3742	13.7786	13.837	13.6886	12.7824	12.4422	12.4609	0.0328092	2.30733	down	0.326076	1.12055	up
Os.11573.7.A1_x_at	5122.59	5522.81	5709.47	6677.94	6979.24	5393.43	8049.1	9405.17	9342.96	4884.3	3980.3	4075.32	11	12.3227	12.4312	12.4791	12.7052	12.7689	12.397	12.9746	13.1992	13.1897	12.2539	11.9587	11.9927	0.0396725	2.07447	down	0.0761959	1.26801	up
Os.11602.1.S1_at	111.792	115.244	128.969	346.306	323.347	239.606	690.119	836.618	699.42	182.752	126.587	132.224	11	6.80467	6.84854	7.01088	8.4359	8.33694	7.90452	9.4307	9.70843	9.45002	7.51374	6.98399	7.04684	0.0242378	5.09185	down	0.248858	1.2256	down
Os.11616.1.S1_at	277.365	309.662	331.146	849.144	989.81	806.433	598.407	568.085	558.942	178.501	202.354	174.612	11	8.11564	8.27455	8.37133	9.72987	9.95101	9.65541	9.22498	9.14996	9.12655	7.47979	7.66073	7.44801	0.0096997	3.1116	down	0.0256351	1.65213	up
Os.11617.1.S1_at	593.668	508.163	617.618	1190.42	1184.25	1538.74	581.82	557.397	548.541	249.165	271.104	285.193	11	9.21351	8.98915	9.27057	10.2173	10.2098	10.5875	9.18443	9.12256	9.09946	7.96096	8.0827	8.1558	0.0144957	2.09797	down	0.0169196	2.1306	up
Os.11619.1.A1_at	162.996	243.984	204.217	735.419	745.419	657.249	736.161	628.511	745.997	125.683	145.533	128.495	11	7.34869	7.93064	7.67396	9.52242	9.54191	9.3603	9.52388	9.29579	9.54303	6.97364	7.1852	7.00556	0.00920208	5.27595	down	0.0759121	1.51183	up
Os.11650.1.S1_at	167.23	275.781	283.502	423.589	462.938	405.399	653.375	661.598	595.596	233.735	241.74	282.163	11	7.38569	8.10738	8.14721	8.72652	8.85468	8.6632	9.35177	9.36981	9.21819	7.86873	7.91731	8.14039	0.0210024	2.52762	down	0.779003	1.06835	down
Os.11654.1.S1_at	63.2563	146.908	101.433	100.004	108.744	88.5124	217.641	258.333	190.037	68.3476	80.4395	72.5845	11	5.98314	7.19877	6.66438	6.64391	6.76479	6.46781	7.76581	8.01309	7.57014	6.09482	6.32983	6.18159	0.0291414	2.99163	down	0.390656	1.33178	up
Os.11673.2.S1_x_at	194.2	205.193	226.86	417.2	473.322	440.319	373.354	317.746	337.764	140.208	171.949	148.478	11	7.6014	7.68084	7.82566	8.70459	8.88668	8.78241	8.5444	8.31173	8.39987	7.13143	7.42583	7.21411	0.0313692	2.23697	down	0.0537084	1.3618	up
Os.11707.1.A1_at	10.1279	14.5309	8.58878	20.1494	28.8928	10.6786	79.0814	103.873	55.9801	8.75499	9.45408	9.62252	11	3.34026	3.86105	3.10245	4.33267	4.85264	3.41665	6.30527	6.69867	5.80684	3.13011	3.24094	3.26642	0.0263187	8.32687	down	0.461825	1.16643	up
Os.11717.1.S1_a_at	200.276	218.966	218.894	214.995	190.498	171.875	478.368	428.982	372.094	195.343	183.608	179.25	11	7.64585	7.77456	7.77409	7.74816	7.57363	7.42522	8.90198	8.74478	8.53952	7.60987	7.52048	7.48583	0.0299204	2.28158	down	0.0714844	1.14296	up
Os.11717.1.S1_at	334.081	345.763	358.795	408.074	439.264	365.405	415.32	453.7	438.944	209.633	224.566	214.884	11	8.38406	8.43364	8.48702	8.67269	8.77894	8.51335	8.69808	8.82559	8.77789	7.71172	7.811	7.74742	0.0106395	2.01458	down	0.0110591	1.60013	up
Os.11736.1.S1_at	660.847	730.414	685.947	55.9448	66.3903	39.5373	326.362	362.266	296.79	104.595	101.642	101.363	11	9.36817	9.51257	9.42195	5.80593	6.0529	5.30514	8.35033	8.50091	8.2133	6.70867	6.66735	6.66338	0.0121784	3.19329	down	0.0031201	6.74787	up
Os.11745.2.S1_at	6.18832	6.30757	7.07736	10.496	14.8932	18.4551	7.58827	5.97655	6.4282	16.8603	21.5285	18.9496	11	2.62955	2.65709	2.82321	3.39177	3.89658	4.20595	2.92377	2.57931	2.68441	4.07556	4.42817	4.2441	0.030873	2.86813	up	0.0134543	2.92005	down
Os.11753.1.S1_at	908.7	1262.39	964.252	1648.98	1746.98	1322.97	2970.91	3123.52	3074.64	405.071	441.209	360.802	11	9.82766	10.3019	9.91327	10.6874	10.7706	10.3696	11.5367	11.609	11.5862	8.66203	8.78532	8.49506	0.00660914	7.62011	down	0.0227366	2.57902	up
Os.11771.1.S1_at	6.75087	12.2646	7.9527	18.2227	20.2096	16.3215	59.3025	54.9111	55.9694	23.0061	19.8246	18.214	11	2.75507	3.61643	2.99144	4.18767	4.33697	4.02871	5.89002	5.77902	5.80657	4.52394	4.30922	4.18698	0.0201781	2.79948	down	0.0478305	2.32796	down
Os.11781.1.S1_at	578.768	516.191	624.339	2754.9	2707.11	2119.86	1263.05	1342.59	1460.49	637.376	665.26	598.023	11	9.17684	9.01176	9.28619	11.4278	11.4025	11.0498	10.3027	10.3908	10.5122	9.316	9.37777	9.22406	0.0195856	2.13756	down	0.255281	1.10779	down
Os.11786.1.S1_at	15.8505	8.44865	15.753	50.5817	70.9847	74.1842	66.2169	79.834	94.911	16.6108	20.1387	22.3483	11	3.98645	3.07872	3.97755	5.66054	6.14944	6.21304	6.04913	6.31893	6.5685	4.05405	4.3319	4.48209	0.0319483	4.06384	down	0.205576	1.52461	down
Os.11786.2.S1_at	9.99139	10.153	20.1585	326.62	263.113	226.26	370.831	215.391	221.042	42.2398	25.471	29.6829	11	3.32069	3.34384	4.33331	8.35147	8.03954	7.82184	8.53462	7.75082	7.78818	5.40053	4.67078	4.89156	0.0388428	8.20732	down	0.0748722	2.49957	down
Os.11786.2.S1_x_at	13.1043	14.578	15.851	199.038	217.436	207.392	199.656	190.513	166.977	35.6724	33.3972	34.4556	11	3.71196	3.86572	3.98651	7.6369	7.76445	7.69622	7.64137	7.57375	7.38351	5.15674	5.06165	5.10667	0.00660914	5.36852	down	0.0117155	2.3844	down
Os.11802.1.S1_at	1830.62	1863.91	2045.12	1766	2018.01	2704.86	2069.32	2218.7	2101.16	1032.04	1068.46	1074.22	11	10.8381	10.8641	10.998	10.7863	10.9787	11.4013	11.0149	11.1155	11.037	10.0113	10.0613	10.0691	0.00697796	2.01193	down	0.0111583	1.80605	up
Os.11804.1.S1_at	5.96511	5.52539	5.44732	35.6537	35.7471	22.3874	40.4158	55.0184	46.2094	5.60839	5.31595	5.9165	11	2.57655	2.46608	2.44555	5.15598	5.15975	4.48461	5.33685	5.78184	5.53011	2.48759	2.41033	2.56474	0.00974311	8.35157	down	0.915813	1.00591	up
Os.11830.1.S1_at	209.63	255.249	255.561	106.226	137.655	87.0737	745.969	643.313	689.734	130.434	117.871	122.968	11	7.7117	7.99576	7.99752	6.731	7.10491	6.44416	9.54297	9.32938	9.4299	7.02718	6.88106	6.94214	0.00660914	5.59429	down	0.0199667	1.93393	up
Os.11841.1.S1_at	198.929	262.545	230.711	641.793	635.678	467.637	1073.38	1264.89	985.144	312.072	329.328	276.417	11	7.63611	8.03642	7.84995	9.32596	9.31215	8.86925	10.0679	10.3048	9.94419	8.28574	8.36338	8.1107	0.0201354	3.61092	down	0.0904509	1.33094	down
Os.11854.1.S1_at	336.685	570.62	371.944	220.352	175.018	179.845	1017.2	1046	791.573	274.027	300.571	298.64	11	8.39525	9.15639	8.53894	7.78367	7.45136	7.49061	9.99039	10.0307	9.62858	8.09817	8.23156	8.22227	0.0237578	3.24724	down	0.161619	1.42688	up
Os.11860.1.S1_at	450.785	534.049	363.221	295.987	251.99	215.541	649.689	694.328	599.065	169.495	188.839	157.231	11	8.8163	9.06083	8.5047	8.20939	7.97722	7.75182	9.34361	9.43947	9.22657	7.4051	7.56101	7.29674	0.0122431	3.77271	down	0.0240628	2.59007	up
Os.11929.1.S1_at	2632.33	4206.44	3207.73	1269.44	1440.12	991.639	5907.54	6856.95	6237.46	971.918	995.735	998.456	11	11.3621	12.0384	11.6473	10.31	10.492	9.95367	12.5283	12.7434	12.6067	9.92469	9.95962	9.96355	0.00620457	6.39462	down	0.020841	3.32494	up
Os.1193.1.S1_at	167.049	155.469	229.206	186.273	165.918	193.557	383.14	394.825	385.49	114.796	121.74	96.2946	11	7.38413	7.28048	7.8405	7.54128	7.37433	7.59662	8.58173	8.62507	8.59055	6.84293	6.92766	6.58938	0.0143947	3.5124	down	0.0656384	1.64153	up
Os.11941.2.S1_at	66.6034	67.551	83.6546	68.3199	78.1243	110.689	142.337	127.372	116.118	57.7571	67.0689	67.6399	11	6.05752	6.0779	6.38637	6.09423	6.2877	6.79037	7.15317	6.9929	6.85945	5.85192	6.06757	6.0798	0.0396698	2.00288	down	0.32681	1.12831	up
Os.11946.1.S1_at	17.945	42.8837	50.4877	102.562	131.021	78.2229	373.661	487.886	397.813	27.6609	32.8181	25.4455	11	4.16551	5.42236	5.65786	6.68035	7.03366	6.28952	8.54559	8.9304	8.63594	4.78978	5.03642	4.66934	0.00868309	14.6429	down	0.685544	1.18926	up
Os.11947.1.S1_a_at	261.641	267.432	299.585	331.762	326.839	247.541	753.314	611.35	667.337	307.027	237.899	249.63	11	8.03145	8.06302	8.22682	8.37401	8.35243	7.95152	9.55711	9.25586	9.38227	8.26222	7.89421	7.96365	0.0358241	2.56398	down	0.686774	1.04759	up
Os.11969.1.S1_at	1010.88	1043.71	860.94	931.057	1018.69	739.643	1841.32	2708.51	2224.12	526.111	487.525	468.002	11	9.9814	10.0275	9.74977	9.86273	9.9925	9.53069	10.8465	11.4033	11.119	9.03922	8.92933	8.87037	0.0231616	4.52098	down	0.0186228	1.96325	up
Os.11972.1.S1_at	19.9163	21.2037	21.6503	28.0685	23.886	23.0332	34.9711	42.3457	37.5753	18.821	17.2711	17.4017	11	4.31588	4.40624	4.43631	4.81088	4.57809	4.52565	5.12809	5.40414	5.23171	4.23427	4.11029	4.12116	0.0247237	2.14267	down	0.0497084	1.17357	up
Os.11981.1.S1_x_at	368.124	450.375	415.375	339.349	330.263	303.171	523.932	642.494	548.356	270.971	250.799	274.816	11	8.52405	8.81498	8.69827	8.40663	8.36747	8.24399	9.03324	9.32754	9.09897	8.08199	7.97039	8.10232	0.028182	2.14605	down	0.0283149	1.54492	up
Os.11987.1.S1_at	69.7184	96.2007	97.9018	78.8231	89.2245	96.0332	179.095	227.658	272.237	80.988	74.5006	78.5303	11	6.12347	6.58798	6.61326	6.30055	6.47937	6.58546	7.48458	7.83073	8.08872	6.33964	6.21918	6.29518	0.0428306	2.86131	down	0.467115	1.11489	up
Os.12025.1.S1_a_at	54.5167	100.831	54.4141	74.1058	60.5648	52.8481	199.236	216.876	168.978	56.5584	62.185	50.2454	11	5.76863	6.65579	5.76591	6.21151	5.92041	5.72378	7.63834	7.76073	7.40069	5.82167	5.95849	5.65092	0.0231616	3.45709	down	0.532149	1.19175	up
Os.12096.3.S1_a_at	1131.91	1426.76	1192.13	632.67	551.482	647.321	3791.74	2684.62	3268.94	691.327	830.421	981.625	11	10.1445	10.4785	10.2193	9.30531	9.10717	9.33834	11.8886	11.3905	11.6746	9.43322	9.6977	9.93903	0.0357841	3.89404	down	0.0748291	1.5061	up
Os.12096.3.S1_x_at	2382.08	2880.91	2539.87	1684.93	1480.12	1385.55	5967.55	4756.04	5866.7	1404.43	1883.67	2089.76	11	11.218	11.4923	11.3105	10.7185	10.5315	10.4362	12.5429	12.2155	12.5183	10.4558	10.8793	11.0291	0.0465375	3.11132	down	0.0953996	1.46633	up
Os.12100.1.S1_at	3758.36	4578.13	5169.72	3419.52	3217.9	3102.27	4356.91	4069.07	4080.62	1831.58	1561.21	1737.68	11	11.8759	12.1605	12.3359	11.7396	11.6519	11.5991	12.0891	11.9905	11.9946	10.8389	10.6084	10.7629	0.0144957	2.44182	down	0.0197396	2.61597	up
Os.12110.1.S1_at	804.541	964.657	840.809	350.18	408.972	336.285	1312.9	1320.69	1428.26	246.339	273.146	281.071	11	9.65202	9.91387	9.71563	8.45195	8.67586	8.39354	10.3585	10.3671	10.48	7.9445	8.09353	8.13479	0.00660914	5.07807	down	0.0103512	3.25556	up
Os.12112.1.S1_at	14.4758	68.943	16.9781	98.1111	103.769	65.2003	539.195	768.137	700.64	15.663	30.2181	22.4823	11	3.85557	6.10733	4.0856	6.61634	6.69723	6.02681	9.07466	9.58522	9.45253	3.96929	4.91734	4.49072	0.0169892	30.0999	down	0.823006	1.16774	up
Os.12115.1.S1_at	1898.46	1670.27	1589.48	1544.15	1441.35	1894.3	4269.39	3969.45	4253.09	1837.37	1708.57	1817.19	11	10.8906	10.7059	10.6343	10.5926	10.4932	10.8874	12.0598	11.9547	12.0543	10.8434	10.7386	10.8275	0.00819986	2.32911	down	0.581789	1.04215	down
Os.12127.1.S1_at	126.552	130.759	125.318	124.704	116.229	97.8836	182.804	206.869	186.915	97.3192	74.9762	90.3397	11	6.98359	7.03076	6.96945	6.96236	6.86083	6.61299	7.51416	7.69257	7.54624	6.60465	6.22836	6.49729	0.0381834	2.20517	down	0.0423631	1.46527	up
Os.12134.1.S1_at	22.3907	19.4799	33.5143	135.964	128.101	95.1686	357.398	300.723	393.724	29.3151	19.2681	17.1902	11	4.48483	4.28392	5.0667	7.08708	7.00113	6.57241	8.48139	8.23229	8.62104	4.87357	4.26814	4.10351	0.0172208	16.3343	down	0.647598	1.14611	up
Os.12150.1.S1_at	1824.24	1738.58	1631.81	1458	1510.84	1382.19	3030.98	2558.19	2884.59	1423.61	1105.34	1053.08	11	10.8331	10.7637	10.6723	10.5098	10.5611	10.4327	11.5656	11.3209	11.4941	10.4753	10.1103	10.0404	0.0460834	2.38095	down	0.058596	1.46173	up
Os.12161.1.S1_at	1988.93	2343.71	1951.72	1855.52	1967.77	1895.93	3269.82	3004.17	2723.46	1369.59	1335.71	1412.98	11	10.9578	11.1946	10.9305	10.8576	10.9423	10.8887	11.675	11.5528	11.4112	10.4195	10.3834	10.4645	0.0204901	2.17926	down	0.0270702	1.52113	up
Os.12167.1.S1_at	571.97	443.748	603.242	2127.1	2066.94	2492.89	1408.35	1412.77	1408.95	571.538	409.383	475.293	11	9.1598	8.7936	9.23659	11.0547	11.0133	11.2836	10.4598	10.4643	10.4604	9.15871	8.67731	8.89267	0.0281925	2.93212	down	0.546615	1.11247	up
Os.12181.1.S1_s_at	5197.2	5684.6	4105.86	833.107	800.291	619.67	2818.9	3252.69	2659.86	612.7	768.1	709.451	11	12.3435	12.4728	12.0035	9.70236	9.64438	9.27536	11.4609	11.6674	11.3771	9.25904	9.58515	9.47056	0.016441	4.18021	down	0.0107767	7.13557	up
Os.12191.1.S1_at	165.007	302.339	344.95	76.4031	51.8009	299.644	107.725	138.174	90.4911	496.051	380.113	438.125	11	7.36638	8.24002	8.43024	6.25556	5.69491	8.22711	6.75122	7.11034	6.4997	8.95435	8.57028	8.7752	0.0360998	3.94363	up	0.159105	1.68692	down
Os.12191.1.S1_s_at	248.096	379.171	753.843	6.45796	6.40302	37.2995	72.9114	84.3509	40.0455	435.121	412.868	363.196	11	7.95476	8.56671	9.55812	2.69108	2.67875	5.22109	6.18807	6.39833	5.32357	8.76527	8.68953	8.5046	0.0482632	6.42255	up	0.949894	1.02815	up
Os.12191.1.S1_x_at	237.92	458.095	483.417	26.805	28.5943	116.218	122.315	131.194	90.2176	484.877	527.065	437.498	11	7.89434	8.8395	8.91713	4.74443	4.83766	6.86069	6.93446	7.03556	6.49534	8.92148	9.04184	8.77313	0.0273845	4.25855	up	0.42178	1.28505	down
Os.12239.1.S1_at	24.8891	11.8436	38.3113	13.0027	16.4438	28.0604	31.5793	22.765	30.7644	154.653	198.555	145.602	11	4.63744	3.56604	5.2597	3.70074	4.03947	4.81046	4.98091	4.50875	4.94319	7.27289	7.63339	7.18588	0.0240913	5.86897	up	0.0350009	7.3428	down
Os.1229.1.S1_a_at	134.264	112.394	125.434	117.471	119.314	100.596	112.187	150.136	118.899	45.5101	52.2595	53.1127	11	7.06893	6.81243	6.97079	6.87616	6.89862	6.65243	6.80976	7.23012	6.8936	5.50812	5.70762	5.73099	0.0389096	2.51214	down	0.0138983	2.46537	up
Os.1229.1.S1_at	901.275	919.589	1079.92	1015.44	1107.03	884.049	1043.22	1197.48	1209.13	396.425	438.231	402.85	11	9.81582	9.84484	10.0767	9.98789	10.1125	9.78798	10.0268	10.2258	10.2398	8.6309	8.77555	8.6541	0.0140501	2.78422	down	0.0134543	2.33854	up
Os.1229.2.S1_at	23.4504	29.4136	27.6604	70.3207	70.7289	84.426	30.3056	33.5854	32.6661	13.4522	14.5298	12.6382	11	4.55154	4.87841	4.78975	6.13588	6.14423	6.39962	4.92151	5.06976	5.02972	3.74977	3.86094	3.65972	0.0144957	2.37872	down	0.0213144	1.97669	up
Os.1229.3.S1_x_at	49.0324	32.243	44.7094	35.2144	42.3065	34.0745	40.0016	40.6595	42.8023	15.5102	15.3663	15.451	11	5.61566	5.01091	5.48251	5.13809	5.40281	5.09062	5.32198	5.34552	5.41962	3.95515	3.9417	3.94963	0.00606119	2.66392	down	0.0239441	2.67747	up
Os.12293.2.S1_at	5.94204	5.88891	5.50573	5.20059	5.48547	5.15742	5.18861	5.14486	5.13348	16.5575	14.6535	17.9355	11	2.57096	2.558	2.46093	2.37867	2.45562	2.36665	2.37535	2.36313	2.35994	4.04941	3.87318	4.16474	0.0122321	3.16668	up	0.0109947	2.82676	down
Os.12296.1.S1_at	12238.4	14674.7	12800.4	6778.61	6737.28	6359.57	8791.55	9499.04	8676.17	1419.16	1530.06	1442.29	11	13.5791	13.841	13.6439	12.7268	12.718	12.6347	13.1019	13.2136	13.0828	10.4708	10.5794	10.4941	0.00568168	6.13894	down	0.00533659	9.02072	up
Os.12303.1.S1_at	6891.17	7201.67	6355.07	1948.18	2097.9	1987.01	4304.64	4657.65	4536.31	9382.38	10819.3	10850.3	11	12.7505	12.8141	12.6337	10.9279	11.0347	10.9564	12.0717	12.1854	12.1473	13.1957	13.4013	13.4054	0.0170264	2.2964	up	0.0272767	1.51717	down
Os.12313.1.S1_at	1450.66	1661.83	1229.47	694.923	665.908	540.975	2152.83	2038.78	1846.98	582.306	634.09	618.457	11	10.5025	10.6986	10.2638	9.44071	9.37918	9.07942	11.072	10.9935	10.8509	9.18563	9.30854	9.27253	0.00920208	3.28657	down	0.0193478	2.3501	up
Os.12363.1.S1_at	1221.94	923.304	1027.38	1084.82	1100.39	701.615	349.297	366.019	313.865	113.151	122.383	122.067	11	10.255	9.85066	10.0048	10.0832	10.1038	9.45454	8.44831	8.51577	8.294	6.8221	6.93525	6.93153	0.0118995	2.87401	down	0.00766831	8.81827	up
Os.12400.4.S1_at	109.87	108.649	117.291	190.681	185.356	385.993	507.767	241.756	411.402	27.2708	30.2736	31.9365	11	6.77965	6.76353	6.87395	7.57502	7.53416	8.59243	8.98802	7.91741	8.6844	4.76928	4.91999	4.99713	0.0281925	12.419	down	0.00766831	3.75871	up
Os.12484.1.S1_at	137.041	128.144	173.936	209.005	201.731	155.514	344.241	313.967	277.54	104.483	82.1666	95.2906	11	7.09846	7.00162	7.44242	7.7074	7.65629	7.2809	8.42727	8.29447	8.11655	6.70713	6.36048	6.57426	0.023294	3.32221	down	0.06015	1.55137	up
Os.12501.1.S1_at	54.8518	70.8845	85.6058	27.4118	21.1731	38.5837	70.3259	79.6425	87.1115	190.299	158.744	150.027	11	5.77747	6.1474	6.41964	4.77673	4.40416	5.26992	6.13598	6.31547	6.44479	7.57213	7.31056	7.22907	0.0490523	2.10211	up	0.0327505	2.38792	down
Os.12535.1.S1_at	39.9495	22.1946	45.2264	255.697	257.162	404.49	250.583	256.495	175.242	44.6715	45.9631	42.0256	11	5.32011	4.47213	5.49909	7.99829	8.00653	8.65996	7.96914	8.00278	7.4532	5.48128	5.5224	5.3932	0.0231739	5.07269	down	0.389948	1.29102	down
Os.12615.1.A1_at	330.258	624.506	403.846	233.52	235.099	167.787	712.21	884.822	720.661	124.404	137.248	131.765	11	8.36745	9.28657	8.65766	7.8674	7.87713	7.39049	9.47616	9.78924	9.49318	6.95889	7.10064	7.04183	0.00920208	5.86612	down	0.0299499	3.33289	up
Os.12699.1.S1_at	2536.32	2344.6	2499.44	472.669	453.902	502.788	1707.21	1637.93	1693.49	3741.73	3247.58	3120.58	11	11.3085	11.1951	11.2874	8.88469	8.82624	8.97381	10.7374	10.6777	10.7258	11.8695	11.6652	11.6076	0.0247237	2.00063	up	0.0387941	1.36642	down
Os.12705.1.S1_at	457.379	455.578	560.594	587.985	601.031	424.696	840.606	721.043	840.367	374.724	336.18	310.43	11	8.83724	8.83155	9.13081	9.19964	9.23129	8.73029	9.71529	9.49394	9.71487	8.54969	8.39309	8.27812	0.0272847	2.35284	down	0.0519385	1.44017	up
Os.12713.1.S2_a_at	3091.87	2760.16	6155.9	264.716	226.766	331.828	2959.93	1772.41	2258.18	334.527	337.993	338.561	11	11.5943	11.4305	12.5878	8.0483	7.82506	8.37429	11.5313	10.7915	11.1409	8.38598	8.40085	8.40327	0.0231674	6.7641	down	0.0189917	11.1128	up
Os.12728.1.S1_at	2645.47	3209.41	2507.46	1174.09	1348.87	1479.06	1493.16	1395.79	1844.9	4325.68	3995.55	3658.64	11	11.3693	11.6481	11.292	10.1973	10.3975	10.5305	10.5442	10.4469	10.8493	12.0787	11.9642	11.8371	0.0354206	2.54302	up	0.0537084	1.43746	down
Os.12805.1.S1_at	1792.26	2456.71	2193.08	909.8	991.755	1055.99	2458.47	2608.03	2401.44	164.719	232.116	190.67	11	10.8076	11.2625	11.0987	9.82941	9.95384	10.0444	11.2635	11.3487	11.2297	7.36386	7.8587	7.57494	0.0085154	12.8304	down	0.0102756	10.9823	up
Os.12809.1.S1_at	3239.95	2263.06	3201.96	1514.34	1627.34	2106.99	3146.18	2296.71	2857.87	7292.59	6567.32	6277.67	11	11.6618	11.1441	11.6447	10.5645	10.6683	11.041	11.6194	11.1654	11.4807	12.8322	12.6811	12.616	0.0414234	2.44181	up	0.0279168	2.33959	down
Os.12946.1.S1_at	249.214	228.289	236.835	16.1703	11.4926	11.7053	72.2847	78.8085	98.3421	182.998	222.781	212.83	11	7.96124	7.83472	7.88774	4.01527	3.52263	3.54909	6.17562	6.30028	6.61974	7.51568	7.79948	7.73356	0.0438911	2.49268	up	0.148807	1.15802	up
Os.13968.2.S1_a_at	173.086	162.874	163.308	110.11	109.193	118.748	272.143	223.665	200.203	87.7568	97.8056	105.059	11	7.43535	7.34761	7.35145	6.7828	6.77074	6.89176	8.08822	7.80519	7.64532	6.45544	6.61184	6.71505	0.0439319	2.38193	down	0.0188102	1.72193	up
Os.14045.1.S1_s_at	37.4878	30.4784	18.2489	13.3124	14.8441	9.8428	48.5241	49.8506	52.2394	112.121	165.696	168.578	11	5.22835	4.92972	4.18974	3.73469	3.89182	3.29907	5.60063	5.63954	5.70707	6.80891	7.3724	7.39727	0.0482632	2.91558	up	0.0285415	5.3157	down
Os.14145.1.A1_at	64.9241	83.8736	89.8325	200.007	191.8	192.43	611.319	638.192	542.784	25.1092	21.6316	17.7493	11	6.02068	6.39015	6.48917	7.64391	7.58346	7.58819	9.25578	9.31785	9.08423	4.65015	4.43507	4.14969	0.00660914	28.0058	down	0.01963	3.70215	up
Os.14181.1.S1_at	655.578	451.54	600.427	356.608	373.987	377.439	777.027	975.734	757.725	405.005	366.009	337.154	11	9.35662	8.81871	9.22984	8.47819	8.54684	8.5601	9.60182	9.93034	9.56553	8.6618	8.51573	8.39726	0.0430999	2.25683	down	0.0718209	1.52639	up
Os.142.2.A1_a_at	4682.47	5419.42	3767.3	1913.73	2155.32	2142.95	4716.04	4866.1	4866.66	2271.69	1973.8	1845.49	11	12.1931	12.4039	11.8793	10.9022	11.0737	11.0654	12.2034	12.2485	12.2487	11.1496	10.9468	10.8498	0.0207567	2.3809	down	0.0283145	2.26064	up
Os.14374.1.S1_at	87.6598	85.3546	98.4947	26.287	32.4389	28.7918	72.6538	56.8467	68.717	146.571	152.266	133.012	11	6.45384	6.4154	6.62198	4.71628	5.01965	4.84759	6.18297	5.82901	6.1026	7.19545	7.25045	7.05541	0.0373406	2.18695	up	0.0238188	1.59111	down
Os.14381.1.S1_a_at	405.506	367.817	345.972	116.048	110.723	68.1917	910.853	918.838	1196.87	326.842	266.213	270.726	11	8.66358	8.52284	8.43451	6.85858	6.79081	6.09152	9.83107	9.84367	10.225	8.35245	8.05644	8.08069	0.0280333	3.49043	down	0.0779106	1.29875	up
Os.14381.1.S1_at	393.112	309.294	275.16	179.936	176.868	97.6973	686.676	694.481	973.452	226.649	217.627	166.626	11	8.6188	8.27284	8.10412	7.49134	7.46653	6.61025	9.42348	9.43979	9.92697	7.82432	7.76572	7.38047	0.0394416	3.83682	down	0.0765187	1.59669	up
Os.14381.2.S1_x_at	165.233	153.1	110.966	30.7754	39.1238	16.6492	339.617	291.369	447.165	104.264	83.7702	100.794	11	7.36836	7.25833	6.79397	4.9437	5.28998	4.05738	8.40777	8.1867	8.80466	6.7041	6.38837	6.65527	0.0381802	3.69045	down	0.104696	1.47186	up
Os.14411.1.S1_at	63.0927	37.0292	44.1999	6.85785	7.1401	6.4566	1093.17	1021.9	1381.27	44.0076	51.181	56.3884	11	5.9794	5.21059	5.46597	2.77776	2.83594	2.69078	10.0943	9.99703	10.4318	5.45968	5.67754	5.81733	0.00789578	22.9888	down	0.758507	1.07142	down
Os.14493.1.S1_at	324.923	387.706	229.443	52.2398	56.8394	42.5398	153.063	182.322	161.853	368.454	373.687	325.385	11	8.34395	8.59882	7.84199	5.70708	5.82882	5.41074	7.25798	7.51035	7.33854	8.52534	8.54569	8.346	0.0279318	2.14859	up	0.48927	1.15729	down
Os.14496.1.S1_at	617.387	682.946	559.961	410.608	406.172	386.117	246.747	273.294	249.329	537.242	577.117	571.442	11	9.27003	9.41563	9.12918	8.68162	8.66595	8.59289	7.94689	8.09431	7.96191	9.06943	9.17272	9.15846	0.0121784	2.19239	up	0.269613	1.10044	up
Os.14820.1.S1_s_at	334.492	318.222	253.389	37.3388	31.2056	32.2234	86.9086	104.117	86.7195	205.567	233.415	268.015	11	8.38583	8.31389	7.98521	5.2226	4.96373	5.01004	6.44143	6.70206	6.43828	7.68346	7.86675	8.06617	0.0358202	2.54008	up	0.162766	1.28003	up
Os.14842.1.S1_at	3105.55	2868.52	3110.92	1734.6	1677.79	1638.12	1533.75	1903.09	2054.53	3876.52	3759.25	3586.56	11	11.6006	11.4861	11.6031	10.7604	10.7123	10.6778	10.5829	10.8941	11.0046	11.9205	11.8762	11.8084	0.0478345	2.05794	up	0.0317608	1.23551	down
Os.14877.1.S1_at	574.494	657.32	718.837	630.489	594.936	568.257	996.176	998.603	822.947	413.734	376.555	332.687	11	9.16615	9.36045	9.48952	9.30033	9.21659	9.1504	9.96026	9.96377	9.68465	8.69256	8.55672	8.37802	0.0327544	2.50903	down	0.0313593	1.73661	up
Os.14885.1.S1_at	114.008	147.405	126.773	992.448	1024.31	554.209	874.025	760.705	938.922	268.084	249.429	298.351	11	6.83299	7.20364	6.98611	9.95485	10.0004	9.11429	9.77153	9.57119	9.87486	8.06654	7.96248	8.22087	0.0203662	3.15119	down	0.0224147	2.10777	down
Os.14917.1.S1_x_at	87.1486	116.287	111.753	121.529	119.227	137.982	71.5105	59.4025	56.2655	152.024	128.37	137.697	11	6.44541	6.86155	6.80417	6.92516	6.89757	7.10833	6.16008	5.89245	5.81418	7.24815	7.00416	7.10536	0.0377866	2.24024	up	0.102273	1.33377	down
Os.14974.1.S1_at	57.909	58.1214	48.1245	76.4589	73.8642	61.4208	175.993	153.217	171.478	80.29	64.4916	64.1785	11	5.85572	5.861	5.5887	6.25661	6.2068	5.94065	7.45937	7.25943	7.42188	6.32715	6.01104	6.00402	0.0323126	2.40521	down	0.127526	1.27068	down
Os.15138.1.S1_at	369.409	359.702	326.907	727.397	769.075	782.983	659.356	834.354	753.041	313.886	322.167	346.436	11	8.52908	8.49066	8.35274	9.5066	9.58698	9.61284	9.36491	9.70452	9.55659	8.2941	8.33166	8.43644	0.0284756	2.27827	down	0.280412	1.07432	up
Os.15142.1.S1_at	279.201	394.741	357.962	627.162	670.511	492.937	942.62	1004.84	1016.68	136.746	166.387	155.779	11	8.12516	8.62476	8.48366	9.2927	9.38912	8.94526	9.88053	9.97275	9.98965	7.09536	7.3784	7.28336	0.00660914	6.47676	down	0.0277421	2.23275	up
Os.15428.1.S1_at	4266.35	3997.13	4033.24	109.824	88.844	141.435	2437.91	2651.67	2619.89	5841.92	6642.72	6313.4	11	12.0588	11.9647	11.9777	6.77905	6.4732	7.144	11.2514	11.3727	11.3553	12.5122	12.6976	12.6242	0.0122431	2.43658	up	0.0183125	1.52722	down
Os.15607.1.S1_at	55.575	62.6186	50.9183	8.39563	11.6691	8.31797	90.0809	117.396	105.281	30.6694	40.651	34.4654	11	5.79636	5.96852	5.67011	3.06964	3.54462	3.05623	6.49315	6.87524	6.7181	4.93873	5.34522	5.10708	0.0350371	2.95909	down	0.0446685	1.60361	up
Os.15671.1.A2_at	51.2515	59.8154	66.1848	111.488	102.739	117.051	172.321	175.661	169.572	62.1248	67.5425	80.5131	11	5.67952	5.90244	6.04843	6.80075	6.68284	6.87099	7.42895	7.45665	7.40576	5.9571	6.07772	6.33115	0.0261128	2.47677	down	0.26027	1.18525	down
Os.15692.1.S1_at	22.197	36.3381	27.7905	55.9895	59.4368	36.1337	162.995	159.882	144.515	18.8025	19.7801	19.6516	11	4.4723	5.18341	4.79652	5.80708	5.89328	5.17527	7.34868	7.32086	7.17507	4.23285	4.30598	4.29657	0.00568168	8.01705	down	0.116589	1.4529	up
Os.15757.1.S1_at	836.376	999.66	959.505	1333.37	1251.85	1003.32	1178.68	1077.26	1212.06	189	197.84	157.29	11	9.70801	9.96529	9.90615	10.3809	10.2898	9.97056	10.203	10.0731	10.2432	7.56224	7.62819	7.29729	0.00920208	6.39617	down	0.0098039	5.14764	up
Os.15789.1.S1_at	94.3391	79.7226	79.0347	36.6628	36.9199	32.7121	22.121	28.5221	28.0453	69.3753	54.4832	62.1229	11	6.55978	6.31692	6.30441	5.19625	5.20633	5.03175	4.46735	4.83401	4.80968	6.11635	5.76774	5.95705	0.0477147	2.3675	up	0.0710814	1.36288	up
Os.158.1.S1_at	194.588	186.606	242.023	23.0767	22.2329	29.4221	106.18	89.9179	98.707	50.0522	45.4006	40.2698	11	7.60428	7.54385	7.919	4.52837	4.47463	4.87883	6.73037	6.49054	6.62508	5.64536	5.50464	5.33162	0.034631	2.17566	down	0.0117155	4.57943	up
Os.15829.1.S1_at	82.7162	78.1465	105.398	94.7955	85.3949	54.0136	332.237	325.507	268.992	30.8303	15.3422	14.6917	11	6.3701	6.28811	6.71971	6.56675	6.41608	5.75525	8.37607	8.34654	8.07142	4.94628	3.93943	3.87693	0.0281925	16.1165	down	0.0323825	4.61104	up
Os.15830.1.S1_at	173.933	166.642	182.866	309.007	287.146	266.352	362.89	292.946	408.931	76.7738	85.2443	90.4005	11	7.44239	7.38061	7.51464	8.2715	8.16564	8.05719	8.50339	8.19449	8.67571	6.26254	6.41353	6.49826	0.0228126	4.18846	down	0.0132568	2.07691	up
Os.15838.1.A1_at	37.0937	25.5932	45.0445	5.64906	7.45532	14.9982	64.4078	74.9878	63.792	148.508	133.537	139.006	11	5.2131	4.67769	5.49328	2.49801	2.89827	3.90671	6.00916	6.22858	5.9953	7.2144	7.0611	7.11901	0.0256466	2.07601	up	0.0222957	4.00965	down
Os.15894.1.A1_a_at	457.577	414.675	266.022	8.62371	7.75303	7.736	243.391	233.756	176.624	835.47	810.349	904.09	11	8.83787	8.69584	8.0554	3.10831	2.95476	2.95159	7.92713	7.86886	7.46453	9.70644	9.6624	9.82032	0.0231616	3.93459	up	0.0419867	2.29743	down
Os.15894.1.A2_at	814.988	647.208	787.28	67.8387	109.722	71.001	357.062	332.052	317.51	1107.16	1321.78	1134.89	11	9.67064	9.33808	9.62073	6.08404	6.77771	6.14977	8.48003	8.37527	8.31066	10.1127	10.3683	10.1483	0.0123411	3.5335	up	0.0398862	1.58733	down
Os.159.1.S1_s_at	104.315	111.183	89.8354	53.2276	50.7141	73.3309	82.9204	91.4264	77.5458	149.236	179.425	188.917	11	6.70481	6.79679	6.48921	5.7341	5.66432	6.19635	6.37365	6.51454	6.27698	7.22145	7.48724	7.56161	0.0440579	2.04917	up	0.0357402	1.69329	down
Os.15941.2.S1_x_at	42.9575	36.7156	42.3102	39.4071	42.0841	28.9859	107.738	92.661	106.179	31.4912	42.0724	42.7261	11	5.42484	5.19832	5.40293	5.30038	5.3952	4.85728	6.75138	6.53389	6.73036	4.97687	5.3948	5.41705	0.0396876	2.65547	down	0.704279	1.05638	up
Os.16025.1.S1_s_at	4.59396	4.65665	5.17933	14.2838	24.8804	13.1442	22.5891	22.3896	21.6691	6.05189	8.74977	6.54395	11	2.19974	2.21929	2.37276	3.83631	4.63694	3.71636	4.49755	4.48476	4.43757	2.59739	3.12925	2.71016	0.032768	3.16242	down	0.0797371	1.46239	down
Os.16037.1.S1_at	750.813	533.443	278.572	485.487	528.105	1101.39	304.735	414.477	487.077	1213.4	1237.31	1328.73	11	9.55231	9.05919	8.1219	8.92329	9.04468	10.1051	8.25141	8.69515	8.92801	10.2448	10.273	10.3758	0.044928	3.18885	up	0.076153	2.6149	down
Os.1605.1.S1_at	205.895	285.88	277.006	85.3486	94.6665	89.7944	176.029	196.811	184.471	51.2834	63.7341	57.5817	11	7.68577	8.15926	8.11377	6.4153	6.56478	6.48855	7.45967	7.62066	7.52725	5.68042	5.99399	5.84754	0.0152404	3.23824	down	0.0144848	4.42482	up
Os.16327.1.S1_at	2299.24	1941.71	1484.04	6.51092	4.90609	7.13883	189.502	189.823	157.189	1882.95	2989.72	2854.74	11	11.1669	10.9231	10.5353	2.70286	2.29457	2.83569	7.56607	7.56851	7.29636	10.8788	11.5458	11.4791	0.015357	14.165	up	0.278797	1.34361	down
Os.16422.1.S1_s_at	36.4759	32.515	44.4931	85.5573	89.5775	49.6829	128.066	133.8	250.762	29.1488	29.1503	28.7111	11	5.18887	5.02303	5.47551	6.41882	6.48506	5.63468	7.00074	7.06393	7.97017	4.86536	4.86544	4.84354	0.0482632	5.60547	down	0.102294	1.29327	up
Os.16532.1.S1_at	1060.27	459.284	560.928	107.938	95.1561	208.962	1377.61	1477.77	1509.44	3946.36	3709.3	3663.18	11	10.0502	8.84324	9.13167	6.75407	6.57222	7.7071	10.4279	10.5292	10.5598	11.9463	11.8569	11.8389	0.0079193	2.59378	up	0.0270702	5.81185	down
Os.16615.1.S1_at	1342.22	2183.38	1305.8	720.661	631.323	611.221	2984.96	2913.46	2406.05	5622.38	6271.62	5719.48	11	10.3904	11.0923	10.3507	9.49318	9.30223	9.25555	11.5435	11.5085	11.2325	12.457	12.6146	12.4817	0.0342104	2.12815	up	0.0239187	3.74924	down
Os.16743.1.S1_at	27.8087	20.7959	22.8134	31.0552	34.9066	33.6552	29.3219	32.6791	26.3617	59.979	59.3569	65.3129	11	4.79746	4.37823	4.51181	4.95676	5.12543	5.07276	4.8739	5.03029	4.72037	5.90639	5.89135	6.0293	0.0296897	2.09578	up	0.017142	2.6024	down
Os.16899.1.S1_at	560.384	644.897	690.364	64.0988	75.8181	51.2725	526.943	395.044	443.698	147.148	190.341	166.385	11	9.13027	9.33293	9.43121	6.00223	6.24447	5.68011	9.0415	8.62587	8.79343	7.20112	7.57244	7.37838	0.0396698	2.70624	down	0.0130161	3.76893	up
Os.16997.1.S1_at	36.3074	45.261	34.3447	387.702	477.102	318.206	226.213	337.444	245.859	26.3492	22.9795	23.1731	11	5.18219	5.5002	5.10202	8.5988	8.89815	8.31381	7.82154	8.3985	7.94169	4.71969	4.52228	4.53438	0.0133125	11.018	down	0.0421826	1.59036	up
Os.170.3.S1_at	4004.95	4398.06	2538.28	282.834	268.501	384.34	2367.65	3130.29	2919.76	998.331	1113.9	1030.31	11	11.9676	12.1027	11.3096	8.14381	8.06879	8.58624	11.2092	11.6121	11.5116	9.96337	10.1214	10.0089	0.0291059	2.6631	down	0.0265997	3.39185	up
Os.17002.1.S1_at	23.8432	51.6818	46.9933	194.426	188.917	148.587	228.808	233.947	206.14	50.0516	47.3066	40.3799	11	4.57551	5.69158	5.55438	7.60307	7.56161	7.21517	7.838	7.87004	7.68748	5.64534	5.56397	5.33556	0.0107902	4.86873	down	0.609691	1.18192	down
Os.17076.1.S1_at	28.2707	33.8759	47.9912	65.0829	69.2065	64.8505	141.332	100.234	143.049	45.7144	34.9393	43.8227	11	4.82124	5.08219	5.5847	6.02421	6.11284	6.01905	7.14295	6.64724	7.16036	5.51458	5.12678	5.45361	0.0491979	3.07062	down	0.543165	1.15051	down
Os.17299.1.S1_at	271.922	227.213	241.52	49.7547	64.0584	55.494	267.208	328.022	261.881	86.0105	108.999	115.071	11	8.08705	7.8279	7.916	5.63676	6.00131	5.79426	8.06182	8.35765	8.03277	6.42644	6.76817	6.84638	0.0396698	2.77102	down	0.0218303	2.40047	up
Os.17356.1.A1_a_at	688.63	592.453	510.919	6.39569	8.08924	5.8547	87.1827	107.297	92.089	31.3023	43.4493	33.0201	11	9.42759	9.21056	8.99695	2.6771	3.016	2.5496	6.44597	6.74547	6.52496	4.9682	5.44126	5.04527	0.0448685	2.67688	down	0.00884949	16.6808	up
Os.17393.1.S1_at	115.343	95.1854	127.67	1079.27	1268.29	958.95	724.611	978.879	802.146	84.1929	111.875	87.2654	11	6.84979	6.57267	6.99627	10.0758	10.3087	9.90531	9.50106	9.93499	9.64772	6.39563	6.80575	6.44734	0.0144957	8.84597	down	0.301148	1.19472	up
Os.17487.1.S1_at	1138.08	1188.84	1229.46	682.691	666.045	586.446	1566.09	1488.94	1607.32	291.354	325.506	289.287	11	10.1524	10.2153	10.2638	9.41509	9.37948	9.19585	10.6129	10.5401	10.6504	8.18663	8.34654	8.17636	0.00653169	5.15026	down	0.00649684	3.92856	up
Os.17491.1.S1_at	84.8937	118.796	106.328	96.02	131.956	89.1488	203.7	232.046	165.343	44.6923	44.6093	36.4475	11	6.40759	6.89234	6.73238	6.58526	7.04391	6.47814	7.6703	7.85827	7.36932	5.48195	5.47927	5.18775	0.0231616	4.75564	down	0.0247704	2.45282	up
Os.17502.1.S1_at	599.253	622.905	681.761	278.802	242.285	235.742	230.196	254.761	253.131	512.703	487.548	535.759	11	9.22702	9.28287	9.41312	8.1231	7.92056	7.88106	7.84672	7.993	7.98374	9.00198	8.9294	9.06544	0.0144957	2.08174	up	0.0460691	1.23862	up
Os.17536.1.S1_at	17.6146	34.6327	19.2068	55.2925	52.5671	42.4291	42.1743	44.5081	55.9121	13.8387	15.2888	12.9513	11	4.1387	5.11406	4.26354	5.78901	5.71609	5.40698	5.39829	5.476	5.80509	3.79064	3.93441	3.69503	0.0247237	3.37082	down	0.153938	1.62309	up
Os.17571.1.S1_at	4.69802	4.70713	4.67671	4.62748	4.51525	4.6709	4.74654	4.98347	4.66997	13.2319	12.1859	15.4264	11	2.23205	2.23485	2.22549	2.21023	2.17481	2.2237	2.24688	2.31715	2.22341	3.72595	3.60714	3.94733	0.0198314	2.82384	up	0.0114317	2.88654	down
Os.17609.1.S1_at	38.1025	45.1319	34.8754	36.554	31.9113	25.8328	52.7641	94.9869	63.1362	13.2162	9.19899	10.9074	11	5.25181	5.49608	5.12414	5.19196	4.996	4.69113	5.72149	6.56966	5.9804	3.72423	3.20148	3.44723	0.0394416	6.20257	down	0.0185484	3.56285	up
Os.17652.1.S2_s_at	78.7713	83.8005	106.193	123.292	121.286	89.8063	230.837	235.091	274.838	69.7704	56.2939	52.5546	11	6.2996	6.38889	6.73054	6.94593	6.92227	6.48874	7.85073	7.87707	8.10244	6.12454	5.81491	5.71575	0.0205657	4.16509	down	0.0771854	1.5031	up
Os.17659.1.S1_at	69.1723	34.5041	67.8079	46.2449	53.8209	158.829	218.937	336.267	230.818	1330.42	1127.25	1176.45	11	6.11212	5.1087	6.08338	5.53122	5.75009	7.31133	7.77437	8.39346	7.85061	10.3777	10.1386	10.2002	0.0295734	4.70005	up	0.0132659	22.1734	down
Os.17787.1.S1_at	27.7323	29.8089	27.0358	34.1087	33.9666	38.0837	34.6106	27.1023	25.4911	8.1256	8.34251	9.51233	11	4.7935	4.89767	4.7568	5.09207	5.08605	5.2511	5.11314	4.76035	4.67192	3.02247	3.06048	3.2498	0.0272847	3.33468	down	0.00888633	3.26045	up
Os.17814.2.S1_x_at	111.134	164.512	131.76	132.622	127.925	119.596	138.095	148.869	154.182	31.1145	32.2005	29.5801	11	6.79615	7.36205	7.04177	7.05118	6.99916	6.90203	7.10951	7.2179	7.26849	4.95952	5.00901	4.88655	0.00620457	4.74675	down	0.013919	4.33179	up
Os.17959.1.S1_a_at	997.637	973.03	835.082	1119.5	1065.49	1109.82	1989.24	2486.72	2241.91	906.134	838.041	808.911	11	9.96237	9.92634	9.70577	10.1286	10.0573	10.1161	10.958	11.28	11.1305	9.82358	9.71088	9.65984	0.0226188	2.62336	down	0.303703	1.09687	up
Os.18299.1.S1_at	149.064	131.731	174.711	95.6855	99.7952	88.6389	181.44	152.11	182.015	80.95	91.722	83.6168	11	7.21979	7.04145	7.44882	6.58023	6.6409	6.46987	7.50335	7.24897	7.50792	6.33896	6.5192	6.38572	0.0341942	2.00757	down	0.0299323	1.76793	up
Os.18300.1.S1_at	113.487	110.729	95.5381	100.698	110.548	87.3027	237.318	286.669	294.807	129.144	125.271	109.013	11	6.82639	6.79089	6.57801	6.65389	6.78853	6.44796	7.89068	8.16324	8.20363	7.01284	6.96891	6.76836	0.0362304	2.24879	down	0.234564	1.13677	down
Os.18305.1.S1_at	26.1513	31.5869	38.9909	26.7265	32.3385	22.025	241.719	247.769	214.401	58.3604	58.4707	74.4363	11	4.70881	4.98125	5.28507	4.7402	5.01518	4.46107	7.91718	7.95285	7.74417	5.86692	5.86964	6.21793	0.0203662	3.69755	down	0.0420464	1.99049	down
Os.18305.1.S2_at	153.731	194.765	150.264	293.954	316.64	330.505	903.133	809.018	884.115	204.139	222.665	206.698	11	7.26427	7.60559	7.23135	8.19945	8.3067	8.36853	9.81879	9.66003	9.78809	7.67341	7.79873	7.69138	0.00660914	4.09671	down	0.101629	1.27819	down
Os.18356.2.S1_at	490.717	494.622	619.233	501.156	567.204	507.612	859.849	646.191	811.923	355.448	327.449	314.792	11	8.93875	8.95018	9.27434	8.96912	9.14772	8.98758	9.74794	9.33582	9.6652	8.47349	8.35513	8.29826	0.0396698	2.30915	down	0.0351667	1.60081	up
Os.18490.3.S1_at	3569.34	3177.49	3885.41	3085.34	2893.39	2500.2	3083.26	2958.93	3266.76	8388.99	8285.56	7936.68	11	11.8014	11.6337	11.9239	11.5912	11.4985	11.2878	11.5902	11.5309	11.6736	13.0343	13.0164	12.9543	0.00660914	2.64526	up	0.0129346	2.32195	down
Os.18493.1.S1_at	100.552	98.3166	77.445	75.0996	90.9933	63.5106	118.755	149.023	105.615	50.2513	47.45	39.6398	11	6.65179	6.61936	6.2751	6.23073	6.50769	5.98893	6.89184	7.21939	6.72267	5.65109	5.56834	5.30888	0.0475011	2.7042	down	0.0299149	2.00831	up
Os.18559.1.S1_at	5.58809	7.13605	6.43764	9.68244	13.1144	5.91843	25.6699	23.9143	24.1859	9.57256	9.46398	9.80469	11	2.48235	2.83513	2.68653	3.27537	3.71309	2.56521	4.68201	4.5798	4.59609	3.25891	3.24245	3.29347	0.00620457	2.55684	down	0.0336812	1.5125	down
Os.18597.1.S1_at	18.0521	15.679	16.311	94.0092	96.6825	65.204	200.714	180.096	271.064	21.6951	19.1065	18.3607	11	4.17409	3.97076	4.02777	6.55473	6.59518	6.02689	7.649	7.49263	8.08249	4.4393	4.25599	4.19855	0.0140038	10.8786	down	0.12182	1.18132	down
Os.18819.1.S1_at	294.655	334.143	301.294	401.095	377.35	397.201	184.08	239.182	207.085	396.362	444.692	469.375	11	8.20288	8.38432	8.23503	8.6478	8.55976	8.63373	7.52419	7.90196	7.69408	8.63068	8.79666	8.8746	0.0466439	2.08575	up	0.0365196	1.4076	down
Os.18847.1.S1_at	25.747	27.3064	23.8095	5.78803	5.45402	10.2724	17.4285	18.9938	22.2261	57.5695	92.9499	84.4009	11	4.68633	4.77117	4.57347	2.53307	2.44732	3.3607	4.12338	4.24745	4.47418	5.84723	6.53838	6.39919	0.043175	3.94474	up	0.0256881	2.99927	down
Os.18932.1.S1_at	47.9721	48.1398	54.0512	40.6888	34.2792	13.1662	113.947	160.39	131.583	38.4732	25.6979	24.7465	11	5.58412	5.58916	5.75625	5.34656	5.09926	3.71876	6.83223	7.32544	7.03983	5.26578	4.68358	4.62915	0.0396791	4.61499	down	0.0620594	1.72151	up
Os.18955.1.S1_at	9.22476	24.1217	14.5817	379.482	399.82	234.249	144.764	124.292	270.05	9.6196	10.003	10.9831	11	3.20551	4.59226	3.86609	8.56789	8.64321	7.8719	7.17756	6.95758	8.07708	3.26598	3.32235	3.45722	0.0263571	16.6282	down	0.329865	1.4534	up
Os.19100.1.S1_at	220.609	321.412	192.007	104.877	108.499	118.416	780.719	864.841	778.865	168.798	231.635	190.041	11	7.78535	8.32828	7.58502	6.71255	6.76154	6.88771	9.60866	9.75629	9.60523	7.39916	7.85571	7.57017	0.0198314	4.13642	down	0.401283	1.22366	up
Os.19131.1.A1_at	487.355	542.812	581.84	1405.31	1598.35	1301.67	1787.91	1491.51	1787.44	745.732	855.153	896.02	11	8.92883	9.08431	9.18448	10.4567	10.6424	10.3461	10.8041	10.5426	10.8037	9.54251	9.74004	9.80739	0.0414234	2.02808	down	0.033608	1.5484	down
Os.19141.1.S1_at	16.4232	27.4791	17.6771	35.5522	31.1719	25.6585	228.051	299.369	210.863	5.99538	5.93417	5.07691	11	4.03766	4.78026	4.14381	5.15187	4.96217	4.68137	7.83321	8.22578	7.72016	2.58385	2.56905	2.34395	0.00660914	43.0349	down	0.0248595	3.5348	up
Os.19229.1.S1_a_at	101.558	90.822	105.044	153.588	136.25	86.6291	189.112	173.79	146.562	60.8041	70.747	69.5313	11	6.66617	6.50497	6.71485	7.26292	7.09011	6.43678	7.56309	7.4412	7.19537	5.9261	6.1446	6.11959	0.03151	2.52531	down	0.0318016	1.47963	up
Os.19401.1.S1_at	179.362	175.26	172.589	1406.07	1405.99	1342.06	346.462	516.606	353.989	95.7607	93.9657	99.923	11	7.48673	7.45335	7.43119	10.4574	10.4574	10.3902	8.43655	9.01292	8.46756	6.58136	6.55406	6.64274	0.0294287	4.13042	down	0.0071683	1.82055	up
Os.19425.1.S1_at	112.922	99.4732	135.237	107.246	105.349	103.355	82.041	89.7851	87.2316	41.7314	47.0156	37.1193	11	6.81919	6.63624	7.07934	6.74479	6.71904	6.69147	6.35827	6.4884	6.44678	5.38306	5.55507	5.2141	0.0342104	2.06634	down	0.0203052	2.7527	up
Os.19474.1.S1_a_at	63.3718	105.933	85.1844	344.725	359.746	332.251	249.625	260.154	250.688	34.1387	35.5215	28.568	11	5.98577	6.727	6.41252	8.4293	8.49083	8.37613	7.96362	8.02322	7.96975	5.09334	5.15062	4.83633	0.00660914	7.7746	down	0.0341836	2.54618	up
Os.19815.1.S1_at	406.909	516.004	521.693	123.725	103.246	124.723	494.086	405.093	368.473	164.035	134.387	130.375	11	8.66856	9.01124	9.02706	6.95099	6.68994	6.96258	8.94862	8.66211	8.52542	7.35786	7.07025	7.02653	0.0354645	2.94956	down	0.0159697	3.36531	up
Os.19896.2.S1_x_at	6.17373	6.28188	6.52878	6.57032	6.1976	6.25105	34.5233	37.6758	51.6935	6.54086	7.26508	6.52171	11	2.62614	2.6512	2.70681	2.71596	2.63171	2.6441	5.1095	5.23557	5.69191	2.70948	2.86098	2.70525	0.0205657	6.00886	down	0.23273	1.06968	down
Os.19951.1.S1_at	398.213	440.354	502.768	242.729	268.689	264.062	336.803	291.862	293.214	619.01	674.172	608.543	11	8.6374	8.78252	8.97375	7.9232	8.06979	8.04473	8.39576	8.18914	8.19581	9.27382	9.39697	9.24921	0.023294	2.06542	up	0.0438166	1.42285	down
Os.19951.1.S1_x_at	331.899	404.794	479.795	259.345	242.38	249.576	277.242	238.413	273.201	518.41	602.537	583.141	11	8.3746	8.66104	8.90628	8.01873	7.92113	7.96333	8.115	7.89732	8.09382	9.01795	9.23491	9.1877	0.026523	2.16066	up	0.0908056	1.41377	down
Os.19952.1.S1_at	1195.76	1119.12	1608.64	983.611	967.521	1366.98	648.779	655.241	583.905	1706.65	1417.04	1270.97	11	10.2237	10.1282	10.6516	9.94194	9.91815	10.4168	9.34158	9.35588	9.18959	10.7369	10.4687	10.3117	0.039558	2.31352	up	0.520552	1.12605	down
Os.20067.1.S1_at	820.628	811.862	938.641	374.188	394.266	482.088	400.273	430.631	503.14	930.023	979.061	925.802	11	9.68059	9.66509	9.87443	8.54762	8.62303	8.91315	8.64484	8.75031	8.97481	9.86112	9.93525	9.85456	0.0292015	2.13414	up	0.185148	1.10467	down
Os.2019.1.S1_at	12.1565	13.872	12.283	152.138	173.137	97.0118	85.3191	88.1195	124.025	7.23296	10.9496	10.8309	11	3.60365	3.7941	3.61859	7.24924	7.43577	6.60009	6.4148	6.46139	6.95449	2.85459	3.45281	3.43708	0.023294	10.2821	down	0.175645	1.3416	up
Os.2019.2.S1_x_at	9.44369	9.70053	9.28869	15.6857	41.2213	12.6964	46.6931	56.7799	68.3589	9.38347	8.97872	9.64409	11	3.23935	3.27806	3.21547	3.97138	5.36532	3.66635	5.54514	5.82731	6.09506	3.23012	3.16651	3.26965	0.0163044	6.06459	down	0.626893	1.01551	up
Os.20203.1.S1_at	291.445	357.623	330.027	293.067	266.347	372.834	424.357	457.021	427.295	171.824	146.48	176.528	11	8.18708	8.4823	8.36644	8.19509	8.05716	8.54239	8.72914	8.83612	8.73909	7.42479	7.19456	7.46375	0.0172069	2.652	down	0.02246	1.97827	up
Os.20203.1.S1_s_at	1114.61	1465.99	1267.7	436.472	415.318	660.024	2148.4	2131.99	1868.8	709.113	627.428	669.446	11	10.1223	10.5177	10.308	8.76975	8.69807	9.36637	11.069	11.058	10.8679	9.46987	9.29331	9.38682	0.0122431	3.06306	down	0.0248491	1.90879	up
Os.20230.1.S1_at	1184.43	1026.22	577.916	133.357	164.661	161.784	1397.42	1462.06	1326.67	3264.34	5027.89	4761.82	11	10.21	10.0031	9.17472	7.05915	7.36336	7.33793	10.4486	10.5138	10.3736	11.6726	12.2957	12.2173	0.0469494	3.06643	up	0.0313593	4.80963	down
Os.20352.1.S1_at	855.63	862.733	733.034	308.471	409.837	335.736	1127.31	1290.65	1168.15	455.664	575.614	559.184	11	9.74084	9.75277	9.51774	8.26899	8.67891	8.39118	10.1387	10.3339	10.19	8.83183	9.16896	9.12718	0.0348346	2.26294	down	0.0430631	1.5452	up
Os.20387.1.S1_at	419.883	309.244	257.109	119.19	132.923	133.593	161.391	138.117	204.711	500.253	595.033	600.375	11	8.71384	8.2726	8.00624	6.89712	7.05445	7.0617	7.33442	7.10974	7.67745	8.96651	9.21683	9.22972	0.0360631	3.39595	up	0.0647058	1.74932	down
Os.20614.2.S1_at	245.997	250.027	303.026	12.4545	18.137	16.1199	98.1959	82.3341	89.2107	184.171	230.158	203.276	11	7.9425	7.96594	8.2433	3.63859	4.18086	4.01077	6.61759	6.36342	6.47915	7.52491	7.84648	7.6673	0.0335626	2.28603	up	0.104758	1.29327	up
Os.20853.1.S1_at	68.0209	73.5877	63.7033	75.3398	82.9748	70.229	147.971	145.404	143.748	44.0074	56.7604	48.3045	11	6.08791	6.20139	5.9933	6.23534	6.3746	6.13399	7.20917	7.18392	7.1674	5.45967	5.82681	5.59408	0.0198314	2.94848	down	0.0595606	1.38256	up
Os.21073.1.S1_at	390.775	452.966	406.877	136.074	163.154	156.943	175.495	191.487	195.177	377.426	439.333	351.028	11	8.6102	8.82326	8.66845	7.08825	7.35009	7.2941	7.45528	7.5811	7.60864	8.56005	8.77917	8.45544	0.0344214	2.07036	up	0.497482	1.07357	up
Os.21123.1.S1_at	58.194	64.6849	60.6239	34.6065	30.9666	45.9467	112.686	148.498	108.156	50.7904	57.337	52.9298	11	5.8628	6.01536	5.92181	5.11297	4.95264	5.52189	6.81616	7.2143	6.75697	5.66648	5.84139	5.72601	0.0497255	2.27286	down	0.103875	1.13973	up
Os.21228.1.S1_at	263.603	380.856	344.541	995.553	1038.71	1066.42	789.318	894.891	973.873	210.989	199.936	209.265	11	8.04222	8.5731	8.42853	9.95935	10.0206	10.0586	9.62446	9.80557	9.92759	7.72102	7.64339	7.70919	0.00937024	4.27129	down	0.0531459	1.57653	up
Os.21230.1.S1_at	202.872	217.62	251.754	196.659	231.071	293.921	230.751	275.899	261.948	86.0476	69.5211	69.7017	11	7.66442	7.76567	7.97587	7.61956	7.85219	8.19929	7.85019	8.108	8.03314	6.42706	6.11938	6.12312	0.0208919	3.41982	down	0.0154268	2.98721	up
Os.21260.1.S1_at	833.406	755.723	947.731	112.249	86.1192	77.9959	538.16	494.681	502.671	1555.22	1501.11	1526.94	11	9.70288	9.56171	9.88833	6.81055	6.42826	6.28533	9.07189	8.95036	8.97347	10.6029	10.5518	10.5764	0.00620457	2.98654	up	0.0204199	1.81429	down
Os.21318.1.S1_at	1060.62	1327.83	1150.27	165.386	204.183	267.104	289.208	274.017	291.642	2401.48	3047.69	3055.16	11	10.0507	10.3749	10.1678	7.36969	7.67372	8.06126	8.17596	8.09812	8.18806	11.2297	11.5735	11.577	0.00743531	9.89042	up	0.0217967	2.3988	down
Os.21364.1.S1_at	147.315	208.915	154.869	388.841	356.728	291.339	1028.88	781.914	722.656	244.727	168.487	216.464	8	7.20276	7.70677	7.27491	8.60304	8.47868	8.18656	10.0069	9.61087	9.49717	7.93503	7.39649	7.75798	0.0388481	4.02353	down	0.324825	1.23259	down
Os.21364.2.S1_x_at	287.545	334.11	305.373	228.232	237.958	174.001	458.24	590.988	520.711	261.731	244.565	255.944	11	8.16764	8.38418	8.25443	7.83436	7.89456	7.44295	8.83996	9.20698	9.02434	8.03194	7.93408	7.99968	0.0363355	2.04939	down	0.054019	1.21435	up
Os.21442.1.S1_x_at	445.474	469.209	496.548	566.641	538.621	382.129	675.471	729.181	655.793	346.487	269.25	290.251	11	8.7992	8.87408	8.95579	9.14629	9.07313	8.57792	9.39975	9.51013	9.3571	8.43666	8.0728	8.18116	0.0328092	2.28489	down	0.0356927	1.56499	up
Os.21776.1.S1_at	170.876	142.837	145.016	137.465	124.24	193.279	178.465	245.704	182.512	502.942	544.984	460.639	11	7.41681	7.15823	7.18007	7.10292	6.95698	7.59454	7.47949	7.94078	7.51185	8.97425	9.09007	8.84749	0.0469642	2.50804	up	0.0113701	3.29185	down
Os.21858.2.S1_x_at	79.0535	110.067	115.227	136.256	122.226	141.076	76.1796	75.796	64.6069	130.848	156.798	149.469	11	6.30476	6.78223	6.84834	7.09017	6.9334	7.14033	6.25133	6.24405	6.01362	7.03174	7.29276	7.2237	0.0380545	2.0182	up	0.098757	1.45158	down
Os.22029.1.S1_a_at	1243.24	1514.02	1439.48	1608.73	1679.9	1458.73	1227.58	1258.68	1303.25	156.44	158.696	147.174	11	10.2799	10.5642	10.4913	10.6517	10.7142	10.5105	10.2616	10.2977	10.3479	7.28946	7.31012	7.20138	0.00305794	8.19876	down	0.00561171	9.05139	up
Os.2216.1.S1_at	1630.94	1458.49	1235.58	860.668	743.658	898.073	1374.55	1212.82	1363.14	4079.09	4031.04	3600.05	11	10.6715	10.5103	10.271	9.74931	9.53849	9.81069	10.4247	10.2442	10.4127	11.994	11.9769	11.8138	0.012618	2.96435	up	0.0160776	2.72078	down
Os.22278.1.S1_at	124.058	88.7014	105.975	746.099	746.012	995.252	256.629	240.323	252.968	118.913	115.99	135.541	11	6.95487	6.47089	6.72758	9.54322	9.54306	9.95892	8.00354	7.90883	7.98281	6.89376	6.85785	7.08259	0.0217956	2.02838	down	0.29575	1.17036	down
Os.2245.1.S1_at	141.598	121.817	73.0744	206.786	213.761	175.738	124.915	126.719	138.11	304.38	278.283	263.849	11	7.14566	6.92857	6.1913	7.692	7.73985	7.45728	6.96481	6.98549	7.10967	8.24973	8.12041	8.04357	0.0190135	2.17033	up	0.0443609	2.60761	down
Os.22569.1.S1_at	15.8546	17.2783	17.9222	21.481	32.9675	38.0885	10.3375	10.6322	9.99448	54.5714	62.3993	51.6569	11	3.98683	4.11089	4.16367	4.42499	5.04297	5.25128	3.36982	3.41036	3.32113	5.77007	5.96346	5.69089	0.00685093	5.43031	up	0.0101995	3.29667	down
Os.2258.1.S1_at	1661.88	1761.02	1641.51	693.255	647.277	778.455	1219.42	1373.98	1429.72	2875.37	2714.53	2498.8	11	10.6986	10.7822	10.6808	9.43724	9.33824	9.60447	10.252	10.4241	10.4815	11.4895	11.4065	11.287	0.0281925	2.01177	up	0.0179456	1.59528	down
Os.22590.1.A1_at	382.148	324.778	404.476	1518.3	1448.56	1357.36	668.275	618.533	564.705	301.422	261.543	303.913	11	8.57799	8.34331	8.65991	10.5682	10.5004	10.4066	9.3843	9.27271	9.14135	8.23564	8.0309	8.24752	0.0285945	2.13578	down	0.0895055	1.27962	up
Os.22651.1.S1_at	200.651	458.46	301.489	28.5817	33.7894	12.2288	643.381	593.372	613.838	211.313	164.213	150.804	11	7.64854	8.84065	8.23596	4.83702	5.0785	3.61222	9.32953	9.21279	9.26171	7.72324	7.35943	7.23653	0.0247446	3.55113	down	0.16348	1.7435	up
Os.22928.1.S1_x_at	71.8242	80.5034	87.9657	27.9224	36.2358	18.4028	142.923	151.125	163.523	67.414	64.155	63.8417	11	6.1664	6.33098	6.45887	4.80335	5.17934	4.20185	7.15909	7.2396	7.35335	6.07498	6.00349	5.99643	0.0121784	2.33872	down	0.0747459	1.22585	up
Os.22928.2.S1_at	29.504	27.2909	27.9145	17.3598	15.2884	14.3527	59.5922	57.9949	65.9272	14.8497	13.963	15.2954	11	4.88284	4.77035	4.80294	4.11768	3.93437	3.84325	5.89705	5.85785	6.0428	3.89236	3.80354	3.93503	0.00660914	4.15715	down	0.0098039	1.92083	up
Os.22957.1.S1_at	80.517	85.7042	93.5156	6.44928	10.5009	10.5024	133.646	171.477	120.547	864.679	1393.76	1146.85	11	6.33122	6.42129	6.54713	2.68914	3.39243	3.39265	7.06227	7.42187	6.91346	9.75602	10.4448	10.1635	0.0257172	7.9386	up	0.010325	12.8902	down
Os.23056.1.S1_at	381.988	560.391	404.782	350.553	364.068	284.713	821.504	1010.68	875.029	412.966	385.687	378.69	11	8.57738	9.13029	8.661	8.45349	8.50806	8.15336	9.68212	9.98111	9.77319	8.68988	8.59129	8.56487	0.0242259	2.2923	down	0.45593	1.12835	up
Os.23056.2.S1_x_at	372.254	447.208	320.39	211.484	201.238	141.61	690.739	846.38	689.338	327.477	344.199	329.771	11	8.54015	8.8048	8.32368	7.7244	7.65276	7.14578	9.432	9.72516	9.42907	8.35525	8.4271	8.36532	0.0275952	2.21328	down	0.362804	1.12791	up
Os.23135.1.A1_at	176.46	159.408	165.784	51.2783	73.1406	50.3737	57.4612	65.5689	56.4234	137.421	129.018	122.941	11	7.4632	7.31658	7.37316	5.68028	6.1926	5.6546	5.84452	6.03494	5.81822	7.10246	7.01142	6.94182	0.0217956	2.17248	up	0.0336094	1.28855	up
Os.23145.1.S1_at	120.352	142.46	144.5	112.709	112.638	134.833	212.589	212.256	183.485	50.0292	34.4232	36.4664	11	6.91112	7.15441	7.17492	6.81646	6.81555	7.07503	7.73192	7.72966	7.51952	5.6447	5.10531	5.1885	0.0231674	5.08954	down	0.019369	3.4042	up
Os.23163.1.S1_at	501.957	556.115	599.282	1026.33	1090.74	1003.56	444.017	422.97	488.702	215.239	159.49	169.982	11	8.97142	9.11924	9.22709	10.0033	10.0911	9.9709	8.79447	8.72441	8.93281	7.74979	7.31732	7.40924	0.0383156	2.50553	down	0.0167582	3.06057	up
Os.23165.1.S1_at	17.8364	38.3691	27.7254	56.9193	61.8715	68.5438	40.0817	48.088	48.7305	23.1744	20.5631	23.4813	11	4.15675	5.26187	4.79314	5.83085	5.9512	6.09895	5.32487	5.5876	5.60675	4.53446	4.36198	4.55344	0.0367502	2.0323	down	0.550942	1.19248	up
Os.23276.1.S2_at	10.1113	9.53926	17.7841	34.7675	28.678	32.4439	9.53906	10.2516	11.5331	23.1983	23.8727	24.006	11	3.33789	3.25388	4.15252	5.11967	4.84187	5.01988	3.25385	3.35778	3.5277	4.53595	4.57729	4.58533	0.019513	2.27586	up	0.0706686	1.97898	down
Os.23290.1.S1_at	184.922	164.643	157.732	20.1758	28.6072	25.355	150.553	118.085	139.313	329.553	274.013	343.423	11	7.53077	7.3632	7.30133	4.33455	4.83831	4.6642	7.23413	6.88368	7.12218	8.36436	8.0981	8.42384	0.0430999	2.32211	up	0.0250763	1.86219	down
Os.23290.2.S1_s_at	45.1691	32.9496	35.3224	5.2248	5.06337	5.20758	23.15	19.4823	26.8742	91.3303	106.852	76.9282	11	5.49727	5.04219	5.14251	2.38537	2.3401	2.38061	4.53294	4.28409	4.74815	6.51302	6.73947	6.26544	0.0319321	3.95657	up	0.0287489	2.42613	down
Os.23290.2.S1_x_at	130.156	110.456	88.9805	9.13556	6.19594	6.11471	74.5291	85.0843	73.5755	219.435	230.418	222.064	11	7.0241	6.78733	6.47542	3.19149	2.63132	2.61228	6.21973	6.41082	6.20115	7.77765	7.84811	7.79483	0.0103651	2.88712	up	0.0289905	2.06277	down
Os.2342.1.S1_at	801.271	804.434	767.005	890.789	861.636	739.741	860.892	834.451	818.066	357.401	403.192	370.649	11	9.64615	9.65183	9.58309	9.79894	9.75094	9.53088	9.74969	9.70468	9.67607	8.4814	8.65532	8.53391	0.0113375	2.22418	down	0.00939501	2.09964	up
Os.23454.1.A1_at	10.6828	10.8569	10.6485	12.0677	10.4657	10.3816	33.3683	29.7504	29.465	10.4864	8.29217	9.39128	11	3.41722	3.44054	3.41258	3.59308	3.38759	3.37595	5.06041	4.89483	4.88093	3.39044	3.05175	3.23132	0.0181711	3.29638	down	0.179954	1.14785	up
Os.23550.1.S2_at	18.5519	29.8507	27.2445	25.5077	29.9339	17.9826	100.646	97.5287	105.455	34.6186	41.3646	34.205	11	4.2135	4.8997	4.76789	4.67286	4.90371	4.16853	6.65314	6.60775	6.72048	5.11348	5.37032	5.09614	0.0172069	2.76475	down	0.127241	1.4807	down
Os.2357.1.S1_at	1100.54	1436.61	1106.68	980.81	865.62	952.138	1288.78	1305.47	1376.24	540.855	607.523	559.82	11	10.104	10.4885	10.112	9.93783	9.75759	9.89503	10.3318	10.3504	10.4265	9.0791	9.2468	9.12882	0.0106395	2.32621	down	0.0232875	2.11881	up
Os.2373.1.S1_at	290.764	367.056	324.191	22.2672	27.5318	32.945	277.97	337.479	420.56	111.373	112.766	83.5698	11	8.1837	8.51986	8.3407	4.47685	4.78303	5.04199	8.11878	8.39865	8.71617	6.79926	6.81719	6.38491	0.0491979	3.34982	down	0.0186228	3.20643	up
Os.23822.1.A1_at	4328.97	3227.2	3781.02	1592.67	1524.27	1454.54	2629.26	1847.04	1979.85	6991.85	6295.94	7070.89	11	12.0798	11.6561	11.8846	10.6372	10.5739	10.5063	11.3604	10.851	10.9512	12.7715	12.6202	12.7877	0.0330093	3.18709	up	0.0296103	1.80621	down
Os.24103.1.A1_at	1299.35	1144.72	1247.39	132.535	180.713	173.284	579.811	523.271	632.214	1241.79	1436.49	1454.32	11	10.3436	10.1608	10.2847	7.05023	7.49756	7.437	9.17944	9.03142	9.30427	10.2782	10.4883	10.5061	0.0264902	2.38257	up	0.222094	1.11822	down
Os.2416.1.S1_a_at	2879.24	1829.83	1722.67	126.001	85.0518	207.238	859.929	770.48	553.217	2896.25	3505.79	3851.19	11	11.4915	10.8375	10.7504	6.97729	6.41027	7.69515	9.74808	9.58961	9.1117	11.5	11.7755	11.9111	0.0342104	4.74277	up	0.111685	1.62721	down
Os.2431.1.S1_at	39.0791	32.0209	39.9125	42.1493	42.605	56.3741	35.2269	36.0462	32.2951	71.7176	73.2408	73.3101	11	5.28832	5.00094	5.31877	5.39744	5.41295	5.81696	5.1386	5.17177	5.01324	6.16426	6.19458	6.19594	0.0103369	2.10972	up	0.0189533	1.97554	down
Os.24327.1.A1_at	13.5979	27.2883	23.2899	84.5366	88.2743	62.0337	56.4087	50.2512	59.1142	22.738	20.0772	19.8863	11	3.76531	4.77021	4.54164	6.4015	6.46392	5.95498	5.81785	5.65109	5.88543	4.50703	4.32749	4.3137	0.0187229	2.64276	down	0.95478	1.01656	down
Os.2448.1.S2_at	387.284	393.126	366.88	336.905	325.928	622.703	582.93	510.923	543.495	265.543	262.412	282.103	11	8.59725	8.61885	8.51916	8.3962	8.34841	9.2824	9.18718	8.99696	9.08612	8.0528	8.03569	8.14008	0.0165856	2.01936	down	0.0157579	1.4164	up
Os.24545.2.S1_x_at	69.1743	73.8385	58.3185	35.66	30.4054	41.9531	42.5375	58.5942	58.3363	136.497	137.419	140.6	11	6.11216	6.2063	5.86588	5.15623	4.92625	5.3907	5.41066	5.87269	5.86632	7.09273	7.10244	7.13546	0.0388428	2.62743	up	0.0177294	2.06875	down
Os.24611.1.S1_at	16.2237	26.6593	36.0272	107.782	111.816	55.858	50.9221	57.9547	61.3443	19.4321	18.8169	20.8423	11	4.02004	4.73657	5.17101	6.75197	6.80498	5.80369	5.67022	5.85686	5.93886	4.28037	4.23395	4.38145	0.0151042	2.87465	down	0.444208	1.26923	up
Os.24876.1.S1_s_at	59.7924	80.4446	51.4789	21.4259	22.1811	15.796	175.907	184.607	119.643	35.8737	34.8307	32.1744	11	5.90189	6.32992	5.68591	4.42128	4.47126	3.98149	7.45867	7.52831	6.90259	5.16485	5.12229	5.00784	0.0294562	4.58905	down	0.0471047	1.83305	up
Os.24878.1.A1_at	18.7906	14.1764	20.3182	12.1208	6.89268	7.07089	22.686	19.1487	23.6315	49.8475	68.6383	58.569	11	4.23194	3.82542	4.3447	3.59941	2.78507	2.82189	4.50373	4.25917	4.56264	5.63945	6.10094	5.87207	0.0401357	2.69255	up	0.0218916	3.33295	down
Os.2488.1.S1_at	153.561	204.541	223.837	428.641	418.83	484.168	374.107	424.816	351.222	131.666	103.739	132.118	11	7.26267	7.67624	7.8063	8.74363	8.71022	8.91937	8.54731	8.73069	8.45624	7.04074	6.69681	7.04568	0.026209	3.13907	down	0.0774203	1.57352	up
Os.25052.1.S1_at	62.647	64.9448	76.5929	149.269	128.114	98.9836	173.515	138.351	123.113	62.8333	57.7331	59.6475	11	5.96917	6.02114	6.25914	7.22177	7.00129	6.62912	7.43891	7.11219	6.94384	5.97346	5.85133	5.89839	0.043451	2.3904	down	0.212524	1.1293	up
Os.25348.1.S1_at	13.0353	13.6901	12.6379	9.20773	14.7866	10.8921	22.5137	22.6388	24.5486	10.4632	9.39347	8.75062	11	3.70436	3.77506	3.65969	3.20284	3.88621	3.44521	4.49273	4.50072	4.61757	3.38726	3.23166	3.12939	0.0182162	2.44117	down	0.0347166	1.37898	up
Os.25496.1.S1_at	8.16005	7.82172	10.6647	16.9508	17.6857	17.6459	46.1121	46.3155	40.8636	131.222	164.688	168.067	11	3.02858	2.96749	3.41477	4.08328	4.14451	4.14126	5.52707	5.53342	5.35274	7.03586	7.36359	7.3929	0.0208919	3.46543	up	0.00824055	17.4744	down
Os.25899.2.S1_s_at	93.9355	114.976	87.6811	248.851	216.032	176.666	97.4475	99.3534	105.28	47.6297	45.149	43.6869	11	6.5536	6.84519	6.45419	7.95914	7.7551	7.46488	6.60655	6.6345	6.71809	5.57379	5.49662	5.44913	0.00920208	2.21381	down	0.0201987	2.16017	up
Os.26059.1.S1_at	1619.04	2399.63	2190.72	530.379	585.267	1213.86	3703.78	3144.29	3374.64	1327.16	1411.33	1595.65	11	10.6609	11.2286	11.0972	9.05088	9.19295	10.2454	11.8548	11.6185	11.7205	10.3741	10.4628	10.6399	0.0257172	2.3603	down	0.111577	1.41742	up
Os.26059.1.S1_s_at	1084.86	1088.34	1542.21	517.847	533.514	1098.97	2266.96	1814.96	2283	911.122	867.823	901.673	11	10.0833	10.0879	10.5908	9.01638	9.05938	10.1019	11.1465	10.8257	11.1567	9.8315	9.76126	9.81646	0.0281925	2.36186	down	0.112535	1.36691	up
Os.26393.1.S1_at	187.24	212.3	219.496	722.763	786.308	727.017	1027.16	1166.82	975.707	553.663	437.005	433.349	11	7.54874	7.72996	7.77805	9.49738	9.61895	9.50585	10.0044	10.1884	9.9303	9.11286	8.7715	8.75938	0.0440348	2.23425	down	0.0208138	2.2905	down
Os.26472.1.S1_at	258.689	191.333	236.437	355.786	325.077	821.36	255.769	247.068	236.467	44.9907	72.1708	59.7266	11	8.01508	7.57994	7.88531	8.47487	8.34464	9.68187	7.9987	7.94877	7.88549	5.49155	6.17334	5.9003	0.03151	4.25527	down	0.0220901	3.92233	up
Os.26604.1.S1_x_at	249.076	162.036	131.467	114.628	255.465	245.457	21.1473	23.8301	20.1475	55.0704	50.6109	56.6056	11	7.96044	7.34017	7.03856	6.84082	7.99698	7.93933	4.4024	4.57471	4.33253	5.7832	5.66138	5.82287	0.0180952	2.4954	up	0.0310878	3.22785	up
Os.26698.1.S1_a_at	824.97	1031.8	1230.03	141.29	164.19	1113.9	148.693	128.655	139.628	341.828	278.194	291.94	11	9.6882	10.0109	10.2645	7.14252	7.35922	10.1214	7.21619	7.00736	7.12544	8.41713	8.11995	8.18953	0.03151	2.18233	up	0.0197825	3.35352	up
Os.26708.1.S1_at	133.609	112.897	126.282	163.664	171.641	133.386	146.7	117.205	113.803	60.6788	54.8105	57.3909	11	7.06187	6.81887	6.98051	7.35459	7.42325	7.05947	7.19673	6.87289	6.83039	5.92312	5.77638	5.84275	0.0388421	2.17234	down	0.0132568	2.15297	up
Os.26710.1.S1_at	647.1	570.997	461.72	1099.04	1015.79	551.675	545.816	756.394	618.015	227.866	185.837	163.938	11	9.33784	9.15734	8.85087	10.102	9.98839	9.10768	9.09227	9.56299	9.2715	7.83204	7.53789	7.35701	0.0396698	3.32481	down	0.0239187	2.90735	up
Os.26732.1.S1_at	12.5759	13.2333	19.7355	44.7216	50.9654	33.5296	61.3378	46.0451	46.8368	10.8063	10.9174	10.3511	11	3.65259	3.72611	4.30272	5.4829	5.67145	5.06736	5.9387	5.52498	5.54957	3.4338	3.44856	3.37172	0.0154084	4.76692	down	0.145448	1.39067	up
Os.26807.1.S1_at	28.7385	67.374	41.5415	22.102	22.9523	10.0533	14.7001	19.0561	12.799	66.7176	65.4389	65.8144	11	4.84491	6.07412	5.37648	4.46611	4.52057	3.3296	3.87775	4.25218	3.67796	6.06	6.03208	6.04033	0.0240592	4.31144	up	0.232808	1.52869	down
Os.26817.1.S1_at	103.432	122.347	83.9916	127.053	121.157	140.006	175.87	142.242	156.605	68.2413	66.9648	79.22	11	6.69254	6.93484	6.39217	6.98929	6.92073	7.12935	7.45836	7.1522	7.29099	6.09257	6.06533	6.30779	0.0347689	2.2119	down	0.0922997	1.43192	up
Os.26827.1.A1_at	65.2134	60.6093	83.7407	198.01	233.281	142.464	157.781	227.093	187.266	47.419	53.0495	47.6641	11	6.0271	5.92147	6.38786	7.62943	7.86592	7.15445	7.30178	7.82714	7.54895	5.56739	5.72927	5.57483	0.0254816	3.82499	down	0.07842	1.4028	up
Os.26915.1.A1_at	1973.92	2315.58	1827.52	198.977	217.087	206.342	1405.23	1159.03	1365.09	404.53	470.131	448.313	11	10.9468	11.1772	10.8357	7.63646	7.76213	7.68889	10.4566	10.1787	10.4148	8.6601	8.87692	8.80836	0.019513	2.96541	down	0.0098039	4.60999	up
Os.26924.1.A1_at	28.1563	28.5215	37.9753	31.9718	28.1495	27.1716	32.0497	31.914	26.7811	13.4531	14.7237	16.3176	11	4.81539	4.83398	5.24699	4.99873	4.81504	4.76403	5.00224	4.99612	4.74314	3.74987	3.88007	4.02836	0.0403262	2.03882	down	0.0284524	2.11309	up
Os.26965.1.S1_at	32.0771	47.2832	39.161	155.127	164.094	138.455	142.231	153.115	140.652	22.214	32.33	23.7443	11	5.00347	5.56326	5.29135	7.2773	7.35838	7.11328	7.15209	7.25847	7.13599	4.4734	5.0148	4.56951	0.019513	5.64228	down	0.118315	1.51584	up
Os.27079.1.A1_at	1156.26	1083.66	1209.09	1622.85	1622.31	1525.76	1938.55	1955.2	1858.86	911.9	937.166	931.126	11	10.1753	10.0817	10.2397	10.6643	10.6638	10.5753	10.9208	10.9331	10.8602	9.83273	9.87216	9.86283	0.00620457	2.06878	down	0.0289127	1.23941	up
Os.27098.2.A1_s_at	267.216	259.616	293.344	6.63282	16.4613	75.0811	120.421	98.7139	122.843	209.164	258.792	234.73	11	8.06186	8.02023	8.19645	2.72962	4.04101	6.23038	6.91194	6.62518	6.94067	7.70849	8.01565	7.87486	0.0499742	2.0568	up	0.158125	1.17001	up
Os.27170.1.S1_at	37.8589	30.3148	36.7173	80.1546	83.0376	101.615	56.7963	48.1189	32.9388	11.6196	11.5639	12.9069	11	5.24256	4.92195	5.19839	6.32471	6.37569	6.66696	5.82773	5.58853	5.04171	3.53848	3.53156	3.69007	0.0480068	3.73029	down	0.0131037	2.89641	up
Os.27275.2.S1_x_at	562.184	690.116	588.792	200.031	223.334	188.998	366.755	397.38	338.852	725.431	727.959	811.618	11	9.1349	9.4307	9.20162	7.64408	7.80306	7.56222	8.51867	8.63438	8.40451	9.50269	9.50771	9.66466	0.0247237	2.05504	up	0.0958235	1.23338	down
Os.27346.1.S1_at	58.6668	79.9994	71.9234	281.773	309.184	265.6	556.161	750.571	482.226	118.208	89.6078	85.5598	11	5.87447	6.32192	6.16839	8.13839	8.27232	8.05311	9.11936	9.55185	8.91357	6.88519	6.48555	6.41886	0.0290031	6.0561	down	0.132668	1.38986	down
Os.27354.1.S1_at	646.75	853.867	785.868	789.233	809.415	767.467	1044.03	836.688	962.621	437.591	423.029	435.648	11	9.33706	9.73787	9.61814	9.62431	9.66074	9.58396	10.028	9.70855	9.91083	8.77344	8.72461	8.76702	0.0257179	2.18467	down	0.0279168	1.7524	up
Os.27371.1.A1_at	648.115	500.115	558.987	164.87	192.897	192.609	232.071	299.534	304.488	748.077	759.085	826.338	11	9.34011	8.96612	9.12667	7.36518	7.59168	7.58953	7.85842	8.22658	8.25024	9.54704	9.56812	9.69059	0.0284756	2.80922	up	0.0569314	1.37327	down
Os.27388.1.S1_s_at	106.801	102.605	102.846	72.5989	68.0605	68.8529	127.73	132.079	137.731	362.843	300.842	299.861	11	6.73878	6.68095	6.68435	6.18188	6.08875	6.10544	6.99696	7.04526	7.1057	8.5032	8.23286	8.22815	0.0226588	2.41513	up	0.0103512	3.07384	down
Os.27482.1.A1_at	62.0822	45.4785	48.7333	194.291	188.73	165.084	239.087	225.848	225.203	52.1953	84.4711	69.0993	11	5.95611	5.50711	5.60684	7.60207	7.56018	7.36706	7.90139	7.81921	7.81508	5.70585	6.40039	6.1106	0.0408387	3.41752	down	0.265391	1.30338	down
Os.27587.1.S1_at	482.102	542.616	455.97	271.701	251.018	218.833	1350.77	1194.66	1235.17	564.389	638.213	615.28	11	8.91319	9.08379	8.83279	8.08588	7.97164	7.77368	10.3996	10.2224	10.2705	9.14055	9.3179	9.2651	0.0203662	2.07959	down	0.0765052	1.22937	down
Os.2759.1.S1_s_at	139.122	164.578	146.566	609.547	516.468	397.773	782.369	974.303	693.925	119.042	81.0431	79.6501	11	7.1202	7.36263	7.1954	9.25159	9.01253	8.6358	9.61171	9.92823	9.43864	6.89533	6.34062	6.3156	0.0226588	8.82954	down	0.0681559	1.63455	up
Os.27609.1.A1_x_at	76.6064	80.747	72.5128	102.579	73.2229	61.9868	154.18	124.648	105.12	34.1526	28.3078	34.6166	11	6.25939	6.33534	6.18016	6.68059	6.19422	5.95389	7.26848	6.96172	6.71589	5.09392	4.82313	5.11339	0.0302157	3.92279	down	0.0148138	2.37537	up
Os.27613.1.A1_at	32.8518	64.249	53.3671	25.2674	32.4131	25.3718	206.316	229.267	248.23	30.8697	29.3383	27.0545	11	5.0379	6.0056	5.73788	4.6592	5.0185	4.66515	7.68871	7.84088	7.95553	4.94812	4.87471	4.7578	0.00660914	7.8254	down	0.125881	1.66276	up
Os.27628.2.S1_a_at	5.40801	6.72056	4.54294	4.41497	4.37344	4.32015	221.541	153.646	275.743	14.5689	22.4172	11.7816	11	2.4351	2.74858	2.18363	2.14241	2.12877	2.11108	7.79143	7.26347	8.10718	3.86482	4.48653	3.55846	0.032768	13.4614	down	0.0435382	2.85634	down
Os.27629.1.S1_at	435.32	273.25	551.723	693.725	769.232	746.702	175.472	175.443	230.494	48.8908	58.9372	44.5693	11	8.76593	8.09408	9.1078	9.43822	9.58727	9.54439	7.4551	7.45486	7.84859	5.61149	5.88111	5.47798	0.0290215	3.80876	down	0.0194917	7.9949	up
Os.27642.1.S1_at	4506.64	4750.43	4728.61	2423.81	2157.3	2566.53	7503.21	7479.68	6122.53	3150.85	3275.91	3208.43	11	12.1378	12.2138	12.2072	11.2431	11.075	11.3256	12.8733	12.8688	12.5799	11.6215	11.6777	11.6477	0.0272847	2.18107	down	0.0098039	1.4513	up
Os.27659.1.S1_x_at	36.5886	83.1378	63.7948	41.8938	49.9124	42.66	173.571	189.882	199.159	37.143	47.846	37.0984	11	5.19332	6.37743	5.99537	5.38866	5.64133	5.41481	7.43938	7.56896	7.63778	5.21502	5.58033	5.21328	0.0158254	4.63477	down	0.309175	1.43313	up
Os.27673.1.S1_at	220.8	202.189	221.775	191.68	215.369	213.983	296.361	322.311	297.334	120.556	127.693	119.116	11	7.7866	7.65956	7.79295	7.58256	7.75066	7.74135	8.21121	8.33231	8.21594	6.91356	6.99653	6.89622	0.00793356	2.49271	down	0.0115178	1.75435	up
Os.27682.1.S1_at	408.215	333.879	365.131	803.568	901.535	995.091	757.425	705.433	626.419	330.212	376	298.258	11	8.67319	8.38318	8.51227	9.65028	9.81624	9.95868	9.56496	9.46237	9.29098	8.36725	8.55459	8.22041	0.0431525	2.08303	down	0.406867	1.10353	up
Os.27730.1.S1_at	590.456	601.315	573.574	376.651	381.57	401.732	260.167	271.916	237.738	599.902	650.939	591.385	11	9.20569	9.23198	9.16384	8.55708	8.5758	8.65009	8.02329	8.08702	7.89323	9.22858	9.34638	9.20795	0.0143947	2.39461	up	0.348669	1.04281	down
Os.27770.1.A1_a_at	1171.9	1466.53	1606.62	249.713	239.399	329.034	512.35	527.706	530.989	1174.03	1281.82	1224.87	11	10.1946	10.5182	10.6498	7.96413	7.90327	8.36209	9.00099	9.04359	9.05254	10.1973	10.324	10.2584	0.00660914	2.34162	up	0.314211	1.14419	up
Os.27770.3.A1_a_at	255.73	299.973	282.108	32.6311	31.1029	30.4269	82.6643	104.306	89.1933	187.141	252.385	241.357	11	7.99848	8.22869	8.14011	5.02817	4.95898	4.92727	6.36919	6.70468	6.47886	7.54799	7.97948	7.91502	0.0496802	2.45647	up	0.176243	1.23822	up
Os.27788.1.S1_at	473.661	462.901	430.716	28.6589	45.4017	112.274	125.782	147.954	165.763	540.532	458.445	471.776	11	8.88771	8.85456	8.75059	4.84091	5.50467	6.81088	6.97479	7.20901	7.37298	9.07824	8.8406	8.88196	0.023294	3.35895	up	0.366888	1.07374	down
Os.27798.1.S1_a_at	616.005	574.563	612.609	76.5884	131.286	203.756	345.277	446.223	445.355	828.718	852.359	852.556	11	9.2668	9.16632	9.25882	6.25905	7.03657	7.6707	8.43161	8.80162	8.79881	9.69474	9.73532	9.73565	0.0430999	2.06273	up	0.0127199	1.40567	down
Os.27805.1.S1_at	166.779	186.949	192.949	466.835	548.499	455.552	475.253	476.549	460.945	58.6933	69.2384	58.4924	11	7.38179	7.5465	7.59208	8.86677	9.09934	8.83147	8.89255	8.89648	8.84845	5.87512	6.1135	5.87018	0.00660914	7.6012	down	0.0115576	2.93601	up
Os.27836.1.A1_s_at	33.7419	39.2623	37.9613	67.4596	82.418	81.866	70.2803	78.2349	62.4797	13.9175	12.1533	11.7914	11	5.07647	5.29507	5.24646	6.07595	6.36489	6.35519	6.13505	6.28974	5.96532	3.79883	3.60327	3.55966	0.0112725	5.56397	down	0.0113701	2.9324	up
Os.27836.3.A1_at	19.2293	13.111	26.7332	79.3199	91.967	107.257	40.8802	36.8633	32.2011	7.51048	6.96462	6.8568	11	4.26523	3.7127	4.74056	6.30961	6.52305	6.74493	5.35333	5.20411	5.00904	2.90891	2.80004	2.77753	0.0103369	5.1337	down	0.0441106	2.65861	up
Os.27968.1.S1_at	52.6288	60.7088	73.6799	110.428	98.8374	118.692	101.441	100.704	110.657	49.8293	46.5022	51.9879	11	5.71778	5.92383	6.2032	6.78697	6.62698	6.89108	6.66449	6.65397	6.78995	5.63892	5.53923	5.7001	0.0151042	2.10923	down	0.160101	1.25022	up
Os.28011.1.S1_at	3336.28	3684.1	3485.85	30.6251	38.6609	40.9859	1970.13	2490.62	1913.26	5406.7	6770.55	6376.78	11	11.704	11.8471	11.7673	4.93664	5.2728	5.35705	10.9441	11.2823	10.9018	12.4005	12.7251	12.6386	0.033852	2.91873	up	0.0239441	1.75962	down
Os.28216.2.S1_a_at	7168.43	8300.59	6625.67	1320.47	1411.93	1231.07	3626.08	4785.67	4333.04	782.036	954.914	889.21	8	12.8074	13.019	12.6939	10.3668	10.4635	10.2657	11.8242	12.2245	12.0812	9.61109	9.89923	9.79638	0.0168135	4.83792	down	0.00775519	8.4047	up
Os.28216.2.S1_s_at	7833.15	8820.18	8410.99	4338.63	4440.5	4790.14	5859.92	7038.39	6680.18	1167.01	1548.3	1486.25	11	12.9354	13.1066	13.0381	12.083	12.1165	12.2259	12.5167	12.781	12.7057	10.1886	10.5965	10.5375	0.0189559	4.68141	down	0.00948042	6.00361	up
Os.28290.1.S1_at	417.899	641.378	587.147	21.673	27.1118	14.8342	398.046	378.45	431.724	88.5594	115.694	112.566	11	8.70701	9.32503	9.19758	4.43783	4.76085	3.89086	8.63679	8.56396	8.75397	6.46857	6.85417	6.81463	0.0198314	3.83471	down	0.017142	5.14826	up
Os.28403.1.S1_a_at	15419.2	17102.8	15950.9	10742	10756.4	10237.8	15383.8	15097.6	14287.5	5213.52	5413.39	5699.06	11	13.9124	14.0619	13.9613	13.391	13.3929	13.3216	13.9091	13.882	13.8025	12.348	12.4023	12.4765	0.00660914	2.74268	down	0.00742173	2.96827	up
Os.28435.1.S1_a_at	550.458	433.971	462.852	18.8645	19.2642	29.0483	366.468	410.895	345.447	1028.79	1108.34	1057.87	11	9.10449	8.76146	8.85441	4.23761	4.26785	4.86038	8.51755	8.68263	8.43232	10.0067	10.1142	10.0469	0.0128504	2.85163	up	0.0167109	2.21786	down
Os.28435.4.S1_at	23.3027	9.67529	16.8138	6.24282	6.21792	6.22809	10.823	11.4329	10.1606	34.7387	32.3765	31.2676	11	4.54242	3.2743	4.07158	2.6422	2.63643	2.63879	3.43603	3.51512	3.34491	5.11847	5.01688	4.9666	0.00875096	3.03555	up	0.0977234	2.1012	down
Os.28435.5.S1_at	20.2998	23.7781	17.4635	8.85474	8.94912	8.4824	17.0547	12.8111	12.7281	48.7364	44.3416	64.0834	11	4.3434	4.57156	4.12627	3.14645	3.16175	3.08447	4.09209	3.67932	3.66995	5.60693	5.47059	6.00188	0.0396698	3.67908	up	0.0287489	2.54216	down
Os.28531.1.S1_at	113.294	87.5127	196.952	37.8773	31.8513	69.3527	131.504	109.454	150.956	43.5002	50.4934	50.3156	11	6.82393	6.45142	7.6217	5.24326	4.99328	6.11588	7.03896	6.77418	7.23798	5.44295	5.65802	5.65293	0.0363318	2.69896	down	0.0566446	2.60457	up
Os.29093.1.S1_at	6.92454	8.30139	7.35718	16.7489	18.5932	8.60928	10.6866	10.6232	9.40653	24.1538	23.2594	21.1353	11	2.79172	3.05335	2.87915	4.066	4.2167	3.10589	3.41773	3.40915	3.23366	4.59418	4.53974	4.40158	0.0207567	2.23197	up	0.0107767	3.03934	down
Os.2914.1.S1_at	248.322	273.836	310.744	880.921	1013.43	859.852	1022.96	988.017	1205.79	182.235	222.1	211.098	11	7.95607	8.09717	8.27958	9.78287	9.98503	9.74794	9.99854	9.94839	10.2358	7.50965	7.79507	7.72177	0.0123411	5.22489	down	0.0706342	1.35233	up
Os.29825.1.S1_a_at	281.017	260.633	274.78	55.2525	43.639	75.9428	98.8209	95.097	95.2113	334.863	330.755	286.775	11	8.13452	8.02587	8.10213	5.78797	5.44755	6.24684	6.62674	6.57133	6.57306	8.38743	8.36962	8.16377	0.00920208	3.28653	up	0.103213	1.16428	down
Os.30086.1.S1_at	73.6479	88.2855	84.948	42.9307	43.699	51.7845	60.7862	56.2033	47.2356	113.995	140.622	117.329	11	6.20257	6.4641	6.40851	5.42394	5.44953	5.69445	5.92567	5.81258	5.5618	6.83283	7.13567	6.87442	0.0452036	2.26727	up	0.0435002	1.50446	down
Os.3053.1.A1_at	239.993	292.756	326.263	621.329	696.702	810.962	893.061	753.751	742.907	338.79	360.048	319.473	11	7.90685	8.19355	8.34989	9.27921	9.4444	9.66349	9.80261	9.55795	9.53704	8.40425	8.49204	8.31955	0.0242259	2.34121	down	0.210633	1.19349	down
Os.30608.1.S1_at	1792.46	2347.11	1816.74	1798.34	2114.44	1774.65	1788.98	1777.42	1735.67	856.81	777.128	862.39	11	10.8077	11.1967	10.8271	10.8125	11.0461	10.7933	10.8049	10.7956	10.7613	9.74283	9.60201	9.7522	0.0105866	2.12615	down	0.0198986	2.36991	up
Os.30866.1.S1_at	101.412	106.849	91.9324	612.693	689.548	671.129	173.584	151.774	200.181	53.808	67.8457	57.9243	11	6.66409	6.73943	6.5225	9.25902	9.42951	9.39045	7.43949	7.24578	7.64516	5.74975	6.08419	5.8561	0.0328001	2.92169	down	0.0298678	1.67636	up
Os.31088.1.S1_at	633.708	626.79	525.705	268.17	276.396	283.249	575.356	624.868	614.881	245.119	286.662	266.666	11	9.30767	9.29184	9.03811	8.067	8.11059	8.14593	9.16831	9.28741	9.26416	7.93734	8.16321	8.05889	0.0165992	2.2765	down	0.0168217	2.23364	up
Os.31171.1.S1_at	18.9436	14.9767	36.5101	18.2452	17.3953	21.8741	42.3391	50.4615	41.7278	146.051	175.692	168.43	11	4.24364	3.90465	5.19022	4.18945	4.12063	4.45115	5.40392	5.65711	5.38294	7.19033	7.45691	7.396	0.0169892	3.64628	up	0.0251099	7.47242	down
Os.32021.1.S1_at	17.3726	15.9283	17.1762	19.6617	17.3197	40.0858	13.5178	13.3552	15.615	36.1895	53.2538	38.1978	11	4.11874	3.99352	4.10234	4.29732	4.11434	5.32502	3.75679	3.73933	3.96486	5.1775	5.73481	5.25542	0.0443805	2.96681	up	0.0251303	2.4927	down
Os.32177.1.S1_at	7.22237	9.1224	11.5555	130.379	155.336	83.0495	141.19	145.219	132.703	6.42563	6.3861	9.90433	11	2.85247	3.18941	3.53051	7.02657	7.27925	6.3759	7.14149	7.18209	7.05206	2.68384	2.67494	3.30806	0.0121784	18.8471	down	0.429403	1.23273	up
Os.323.1.S1_at	2220.39	1901.02	1324.13	451.438	346.614	674.219	3630.78	3768.8	3549.98	6433.42	7795.63	8428.11	11	11.1166	10.8926	10.3708	8.81838	8.43718	9.39707	11.8261	11.8799	11.7936	12.6514	12.9284	13.041	0.0401716	2.05683	up	0.0220901	4.22888	down
Os.32459.2.S1_x_at	580.288	579.02	838.095	36.6974	50.117	52.482	375.149	311.051	304.923	133.043	133.938	119.287	11	9.18063	9.17747	9.71097	5.19761	5.64723	5.71375	8.55132	8.28101	8.2523	7.05575	7.06542	6.89829	0.0243122	2.55807	down	0.013873	5.09778	up
Os.32503.1.S1_x_at	490.005	459.324	444.357	294.444	277.16	410.737	498.926	559.542	470.126	1181.35	1026.43	989.22	11	8.93665	8.84337	8.79557	8.20185	8.11458	8.68207	8.96268	9.1281	8.8769	10.2062	10.0034	9.95015	0.0342104	2.09077	up	0.0131216	2.28902	down
Os.32686.1.S1_at	37.3374	35.1957	40.1618	54.5028	59.8264	63.8057	55.7017	47.4955	48.4181	157.088	145.468	135.174	11	5.22255	5.13733	5.32775	5.76826	5.90271	5.99561	5.79965	5.56972	5.59747	7.29543	7.18456	7.07867	0.0164754	2.88908	up	0.00795458	3.88257	down
Os.33170.1.S1_x_at	56.5069	65.0089	58.5311	193.236	218.146	133.614	57.2379	54.0165	57.0837	25.6029	28.0853	27.5456	11	5.82036	6.02257	5.87113	7.59422	7.76915	7.06193	5.8389	5.75533	5.83501	4.67824	4.81174	4.78375	0.0105914	2.07317	down	0.0113701	2.21418	up
Os.33211.1.S1_at	11.4599	6.72892	6.63198	4.57617	5.45666	5.19736	16.4698	5.12358	4.42103	487.332	309.368	291.613	11	3.51852	2.75038	2.72944	2.19414	2.44802	2.37778	4.04175	2.35715	2.14438	8.92876	8.27318	8.18791	0.0408387	49.0276	up	0.0113985	44.1346	down
Os.33341.2.S1_at	18.4694	19.7346	13.0781	22.2754	13.9402	73.7453	44.8719	32.6481	34.3391	15.9082	13.3986	15.0528	11	4.20706	4.30265	3.70908	4.47738	3.80118	6.20448	5.48774	5.02893	5.10178	3.9917	3.74401	3.91196	0.0448276	2.50289	down	0.467348	1.14106	up
Os.3340.1.S1_a_at	766.657	902.193	777.166	420.694	422.738	347.603	525.194	537.192	536.039	50.5042	65.897	63.2169	11	9.58244	9.81729	9.60208	8.71663	8.72362	8.4413	9.03671	9.06929	9.0662	5.65833	6.04214	5.98224	0.0079193	8.9579	down	0.00742173	13.6709	up
Os.3350.1.S1_a_at	379.445	422.911	442.107	91.15	80.129	123.117	406.205	355.175	323.716	853.255	750.744	1022.62	11	8.56775	8.72421	8.78825	6.51017	6.32425	6.94388	8.66606	8.47239	8.33859	9.73683	9.55218	9.99806	0.0482632	2.41163	up	0.0251475	2.09791	down
Os.33625.4.S1_at	76.3769	71.3119	391.252	65.3331	66.3413	311.718	302.268	284.466	239.976	1161.33	902.276	915.554	11	6.25506	6.15607	8.61196	6.02974	6.05184	8.2841	8.23968	8.15211	7.90675	10.1816	9.81743	9.8385	0.0256466	3.59581	up	0.0643263	7.66419	down
Os.33675.1.S1_at	1074.31	1240.18	1009.63	37.8414	31.7306	36.3732	277.806	346.213	292.884	770.487	903.06	821.216	11	10.0692	10.2763	9.9796	5.24189	4.9878	5.1848	8.11794	8.43552	8.19419	9.58963	9.81868	9.68162	0.0242259	2.72721	up	0.0612803	1.33029	up
Os.33885.1.S1_at	39.1662	25.4009	84.565	21.8392	15.0184	26.2332	106.221	138.294	118.82	434.718	416.702	425.278	11	5.29154	4.66681	6.40199	4.44885	3.90866	4.71332	6.73092	7.1116	6.89264	8.76394	8.70287	8.73226	0.0159992	3.534	up	0.0292819	9.71072	down
Os.3397.1.S1_at	562.782	664.663	726.03	1165.17	1104.93	1292.42	1261.89	1286.03	1221.41	468.446	433.458	444.466	11	9.13643	9.37648	9.50389	10.1863	10.1097	10.3359	10.3014	10.3287	10.2543	8.87174	8.75975	8.79593	0.00634443	2.80046	down	0.0441456	1.44372	up
Os.3399.1.S1_at	10.9631	11.1623	9.83901	11.2024	13.2029	11.4765	46.9451	52.2984	39.9936	4.40771	4.35762	5.18292	11	3.45459	3.48056	3.29851	3.48574	3.72278	3.52061	5.5529	5.70869	5.3217	2.14003	2.12354	2.37376	0.00884541	9.95431	down	0.0146041	2.29545	up
Os.3407.1.S1_a_at	595.854	717.577	683.413	421.532	433.702	337.317	1026.04	855.515	736.587	204.414	258.695	266.6	11	9.21881	9.48699	9.41661	8.7195	8.76056	8.39796	10.0029	9.74065	9.52471	7.67535	8.01511	8.05853	0.0337885	3.57946	down	0.0180721	2.7469	up
Os.34161.1.S1_at	39.8137	39.2507	38.5561	20.833	20.2557	28.0545	55.2013	45.5996	49.0018	137.298	134.221	132.241	11	5.31519	5.29465	5.26889	4.3808	4.34026	4.81016	5.78663	5.51095	5.61476	7.10117	7.06847	7.04703	0.0144663	2.7034	up	0.00208814	3.43263	down
Os.34161.2.S1_x_at	7.46703	12.5148	13.2459	6.2777	8.50492	6.13613	13.1257	12.313	13.1392	34.5384	38.7302	42.195	11	2.90054	3.64556	3.72747	2.65024	3.0883	2.61733	3.71433	3.62211	3.7158	5.11013	5.27539	5.399	0.0143947	2.98436	up	0.0284524	3.57262	down
Os.34191.1.S1_at	26.7735	26.1684	30.3758	28.1153	22.844	27.2232	27.2871	26.1676	26.8913	73.2123	58.9783	61.8596	11	4.74273	4.70975	4.92485	4.81328	4.51374	4.76677	4.77015	4.70971	4.74907	6.19401	5.88211	5.95092	0.0228425	2.40501	up	0.0171965	2.32394	down
Os.34316.1.S1_at	15.3196	18.2044	16.5749	7.91154	7.75108	7.6291	19.0974	26.729	25.0288	10.3664	8.78195	9.571	11	3.9373	4.18622	4.05093	2.98396	2.9544	2.93151	4.25531	4.74033	4.64552	3.37384	3.13454	3.25867	0.0485471	2.4476	down	0.0229201	1.74408	up
Os.3434.1.S1_a_at	7.73057	11.4689	7.8486	6.85367	5.9903	12.1965	11.7599	7.84189	8.62117	82.6213	80.0105	69.1095	11	2.95057	3.51965	2.97244	2.77688	2.58263	3.60839	3.5558	2.9712	3.10788	6.36844	6.32212	6.11081	0.0167607	8.31372	up	0.0114204	8.69129	down
Os.34373.1.S1_at	12.0434	11.8868	9.42863	23.2809	17.6233	19.661	59.3138	62.8938	55.3778	25.6916	19.4576	19.8313	11	3.59017	3.57129	3.23705	4.54107	4.13941	4.29726	5.8903	5.97485	5.79124	4.68323	4.28226	4.30971	0.0313692	2.75183	down	0.0354562	1.94382	down
Os.34459.1.S1_at	321.08	672.804	453.37	116.072	121.352	105.811	840.821	900.98	888.121	339.977	363.886	355.339	11	8.32679	9.39404	8.82455	6.85888	6.92305	6.72535	9.71565	9.81535	9.79461	8.40929	8.50734	8.47305	0.00660914	2.48281	down	0.358708	1.30607	up
Os.34818.1.S1_x_at	74.1635	40.2836	54.3563	37.1322	49.4434	34.6578	102.739	86.8463	91.9494	42.4734	45.2664	48.1893	11	6.21264	5.33212	5.76438	5.2146	5.62771	5.11511	6.68284	6.44039	6.52277	5.40849	5.50037	5.59064	0.0259294	2.06886	down	0.434609	1.20571	up
Os.36176.1.S1_at	687.537	226.979	254.127	21.856	20.2316	45.4262	833.42	954.45	1112.53	2573.17	2539.92	2369.3	11	9.42529	7.82642	7.98941	4.44996	4.33854	5.50545	9.7029	9.89853	10.1196	11.3293	11.3106	11.2102	0.028977	2.59613	up	0.0347808	7.30901	down
Os.36496.1.S1_at	9.66155	13.5014	26.1385	8.65951	9.59843	23.6537	93.1622	81.3092	68.1501	301.139	316.298	375.947	11	3.27225	3.75503	4.70811	3.11429	3.2628	4.564	6.54167	6.34535	6.09064	8.23428	8.30514	8.55439	0.0239958	4.1088	up	0.0177011	21.8992	down
Os.36648.1.S1_x_at	103.151	157.583	141.85	126.627	112.252	110.863	544.168	583.759	511.913	145.965	137.561	143.956	11	6.68862	7.29996	7.14823	6.98444	6.8106	6.79263	9.08791	9.18923	8.99976	7.18948	7.10392	7.16948	0.00660914	3.83175	down	0.65203	1.07825	down
Os.36913.1.S1_at	2351.18	2451.31	2534.71	1137.02	1032.09	1814.62	1273.41	1295.01	1695.09	543.301	427.229	395.865	11	11.1992	11.2593	11.3076	10.151	10.0114	10.8254	10.3145	10.3387	10.7271	9.08561	8.73887	8.62886	0.0421063	3.12172	down	0.0105472	5.41737	up
Os.36960.1.S1_at	12.3021	14.6206	11.8983	13.3185	15.6492	9.01107	67.1497	82.1356	65.6298	19.5692	20.1795	21.2265	11	3.62084	3.86993	3.57268	3.73536	3.96802	3.1717	6.06931	6.35994	6.03628	4.29051	4.33481	4.40779	0.0151042	3.50837	down	0.0283145	1.57632	down
Os.37376.1.S1_at	112.408	68.6809	69.5933	262.058	231.234	279.771	206.596	203.032	131.256	53.9602	50.614	46.1873	11	6.8126	6.10184	6.12088	8.03374	7.85321	8.1281	7.69067	7.66556	7.03624	5.75382	5.66146	5.52943	0.0465708	3.52084	down	0.0978893	1.62098	up
Os.37376.2.S1_x_at	76.0353	46.6959	44.8938	55.2334	54.7416	54.808	78.1865	86.4346	65.5908	27.5439	31.6834	25.9467	11	6.2486	5.54522	5.48845	5.78747	5.77457	5.77631	6.28885	6.43354	6.03542	4.78366	4.98566	4.69748	0.0342104	2.6951	down	0.064253	1.91652	up
Os.37496.1.S1_at	176.372	227.292	216.389	154.662	108.829	78.46	252.888	242.808	186.822	73.9298	49.9194	62.4034	11	7.46248	7.8284	7.75748	7.27298	6.76591	6.29388	7.98236	7.92367	7.54552	6.20808	5.64153	5.96355	0.0401357	3.67937	down	0.0209357	3.3521	up
Os.37548.1.S1_at	69.1602	97.3189	108.765	99.4095	101.547	104.907	307.424	255.617	276.568	98.296	102.716	99.8728	11	6.11187	6.60465	6.76507	6.63531	6.66601	6.71297	8.26409	7.99784	8.11149	6.61906	6.68252	6.64202	0.0131543	2.78294	down	0.550416	1.11265	down
Os.37562.1.A1_x_at	84.9666	74.3375	80.75	38.2567	38.0309	31.2837	48.9942	54.4785	50.5818	13.3015	14.144	17.0613	11	6.40882	6.21602	6.33539	5.25764	5.2491	4.96734	5.61454	5.76762	5.66055	3.73352	3.82211	4.09266	0.0176873	3.47771	down	0.00929391	5.41633	up
Os.37622.1.S1_at	80.7722	118.183	207.633	18.8678	24.714	46.0145	29.54	31.7088	28.5571	12.7521	12.2812	10.5681	11	6.33579	6.88488	7.69789	4.23785	4.62726	5.52402	4.8846	4.98681	4.83578	3.67266	3.61838	3.40164	0.0203368	2.5283	down	0.0218303	10.6194	up
Os.3774.1.S1_at	186.111	174.379	190.023	305.839	305.651	281.761	113.27	122.992	115.856	233.528	269.33	211.22	11	7.54002	7.44608	7.57003	8.25663	8.25574	8.13833	6.82363	6.94243	6.85618	7.86745	8.07323	7.7226	0.0363373	2.01906	up	0.0715758	1.2915	down
Os.37894.1.S1_at	2158.13	2202.11	2347.98	2009.67	2196.81	2297.58	3280.51	3322.69	3011.97	1596.8	1538.27	1522.69	11	11.0756	11.1047	11.1972	10.9727	11.1012	11.1659	11.6797	11.6981	11.5565	10.641	10.5871	10.5724	0.0106395	2.06282	down	0.0143128	1.43959	up
Os.37946.1.S1_at	1101.33	1088.73	2191.02	115.518	143.07	213.142	165.442	231.898	186.034	608.107	822.005	770.502	11	10.105	10.0884	11.0974	6.85197	7.16057	7.73567	7.37018	7.85735	7.53942	9.24818	9.683	9.58966	0.0344214	3.77889	up	0.119232	1.8965	up
Os.37955.1.S2_at	593.691	679.569	667.96	1003.31	741.799	850.099	799.375	708.025	667.921	365.083	323.03	371.304	11	9.21357	9.40848	9.38362	9.97055	9.53488	9.73149	9.64273	9.46766	9.38353	8.51208	8.33552	8.53646	0.0313692	2.05142	down	0.0183634	1.83257	up
Os.37955.2.S1_at	13.2524	13.4562	16.7561	66.0348	71.4484	66.7785	36.1017	32.5332	30.2346	12.9651	13.3793	11.7044	11	3.72818	3.7502	4.06661	6.04516	6.15883	6.06131	5.17399	5.02384	4.91813	3.69656	3.74193	3.54897	0.019513	2.59578	down	0.283211	1.13748	up
Os.38013.1.S1_a_at	452.737	384.666	430.577	272.944	342.767	421.411	444.36	377.628	349.141	194.479	186.862	178.872	11	8.82253	8.58746	8.75013	8.09246	8.42109	8.71908	8.79559	8.56082	8.44767	7.60347	7.54583	7.48279	0.0348118	2.08108	down	0.0115576	2.25951	up
Os.38045.1.S1_at	139.713	153.653	143.261	465.96	498.684	365.975	1056.16	1078.19	1181.43	247.756	257.71	232.854	11	7.12633	7.26353	7.1625	8.86406	8.96198	8.5156	10.0446	10.0744	10.2063	7.95278	8.00961	7.86328	0.00660914	4.4895	down	0.0136865	1.69087	down
Os.38196.1.A1_at	72.8324	48.3538	41.6614	21.7789	22.5642	23.1833	35.0046	37.0816	29.6081	83.1205	86.002	80.5529	11	6.18651	5.59556	5.38064	4.44486	4.49596	4.53501	5.12947	5.21263	4.88792	6.37713	6.4263	6.33186	0.0231739	2.46529	up	0.108431	1.57738	down
Os.38235.1.S1_at	7837.39	9835.86	8767.17	1502.78	1241.61	1527.07	3314.58	3664.91	3655.29	702.736	786.682	812.849	11	12.9362	13.2638	13.0979	10.5534	10.278	10.5765	11.6946	11.8396	11.8358	9.45684	9.61964	9.66684	0.00744086	4.62314	down	0.00649684	11.4573	up
Os.38235.1.S1_x_at	7885.62	9945.55	8645.67	1734.54	1638.88	1989.34	3391.58	4229.62	3967.88	895.861	1039.21	1061.78	11	12.945	13.2798	13.0778	10.7603	10.6785	10.9581	11.7277	12.0463	11.9542	9.80713	10.0213	10.0523	0.0164754	3.86155	down	0.00767501	8.81919	up
Os.38235.2.S1_at	4729.17	5251.93	5151.7	3724.42	3014.78	3190.05	4544.68	3833.78	4253.99	1094.9	614.83	776.4	11	12.2074	12.3586	12.3308	11.8628	11.5578	11.6394	12.15	11.9046	12.0546	10.0966	9.26404	9.60066	0.0362304	5.2148	down	0.0167109	6.25576	up
Os.38235.2.S1_x_at	6710.39	8471.28	8385.2	4636.16	4052.56	4278.24	5844.12	5789.61	6358.75	1679.36	1259.46	1663.1	11	12.7122	13.0484	13.0336	12.1787	11.9846	12.0628	12.5128	12.4992	12.6345	10.7137	10.2986	10.6997	0.0210024	3.94001	down	0.0131216	5.13635	up
Os.38240.1.S1_a_at	317.787	401.792	235.003	4802.11	4764.83	4937.24	6239.6	4581.08	6189.78	76.766	93.5493	100.614	11	8.31191	8.6503	7.87654	12.2295	12.2182	12.2695	12.6072	12.1615	12.5957	6.2624	6.54766	6.65268	0.00660914	62.562	down	0.0264202	3.46297	up
Os.38309.1.S1_at	310.207	395.192	489.556	18.1343	25.7736	173.821	125.168	109.377	141.274	353.651	465.316	493.739	11	8.27709	8.62641	8.93533	4.18065	4.68782	7.44146	6.96772	6.77316	7.14235	8.46618	8.86207	8.9476	0.034508	3.47627	up	0.641877	1.10625	down
Os.38365.1.S1_a_at	447.121	515.832	481.697	247.352	262.682	233.688	404.89	439.202	434.765	174.301	184.217	177.447	11	8.80452	9.01076	8.91198	7.95042	8.03717	7.86844	8.66138	8.77874	8.76409	7.44544	7.52526	7.47125	0.00685093	2.38517	down	0.00834318	2.69155	up
Os.38381.1.S1_at	490.323	553.601	594.153	9.74747	10.4735	12.4416	315.895	244.986	295.214	624.146	706.96	679.386	11	8.93759	9.1127	9.21469	3.28503	3.38868	3.6371	8.3033	7.93656	8.20562	9.28574	9.46548	9.40809	0.0329092	2.35862	up	0.0860219	1.22953	down
Os.38581.1.S1_s_at	13.6734	7.62951	12.4093	40.2898	44.8632	25.3487	19.7074	19.1056	23.9172	8.75936	9.78355	9.90796	11	3.7733	2.93159	3.63335	5.33234	5.48746	4.66384	4.30067	4.25592	4.57998	3.13083	3.29036	3.30859	0.0347467	2.1971	down	0.559848	1.15095	up
Os.38669.1.A1_s_at	207.913	286.883	311.433	430.408	362.033	407.438	727.783	746.995	653.13	322.471	285.547	262.337	11	7.69983	8.16432	8.28278	8.74956	8.49998	8.67044	9.50737	9.54495	9.35123	8.33303	8.15758	8.03528	0.024488	2.44961	down	0.62317	1.09151	down
Os.38984.1.S1_s_at	8.24888	6.87994	7.79871	7.70847	7.59244	8.03183	10.0289	13.6891	11.0268	30.0327	26.9671	25.5825	11	3.0442	2.7824	2.96324	2.94644	2.92456	3.00573	3.32609	3.77496	3.46294	4.90846	4.75313	4.67709	0.0431816	2.39202	up	0.0101339	3.60404	down
Os.39063.1.A1_s_at	669.09	755.584	664.22	851.272	859.114	1062.15	689.802	623.323	616.518	323.776	286.384	327.313	11	9.38606	9.56145	9.37552	9.73348	9.74671	10.0528	9.43004	9.28384	9.268	8.33885	8.16181	8.35453	0.0231616	2.0594	down	0.0132233	2.2283	up
Os.39872.1.A1_s_at	32.4942	34.7049	51.8116	64.7031	65.3853	87.7742	54.3967	57.0057	53.8895	103.045	129.026	135.532	11	5.02211	5.11707	5.6952	6.01576	6.03089	6.45572	5.76545	5.83303	5.75193	6.68713	7.01151	7.08248	0.0377866	2.20928	up	0.0278205	3.13598	down
Os.39876.1.S1_at	54.6105	43.2934	49.6033	283.976	278.122	172.479	159.96	138.346	173.5	44.9771	45.0154	56.2406	11	5.77111	5.43607	5.63237	8.14963	8.11957	7.43028	7.32157	7.11214	7.43879	5.49112	5.49235	5.81354	0.0261128	3.23067	down	0.941608	1.00988	up
Os.39966.1.A1_at	9.79416	23.1532	17.714	253.206	239.242	133.935	289.934	360.73	307.01	3.9005	5.06855	4.13426	11	3.29192	4.53314	4.14682	7.98417	7.90233	7.06539	8.17958	8.49477	8.26214	1.96366	2.34157	2.04763	0.00620457	73.2392	down	0.0421689	3.66295	up
Os.39973.1.S1_s_at	35.5385	33.7169	47.1382	439.405	361.33	211.841	486.113	514.183	457.795	195.862	134.932	122.355	11	5.15131	5.0754	5.55882	8.77941	8.49717	7.72684	8.92515	9.00614	8.83856	7.61369	7.07609	6.93493	0.0469494	3.28307	down	0.0243796	3.85409	down
Os.39997.1.S1_at	60.8164	40.9254	32.2123	23.4044	40.4249	27.6431	11.7296	14.6207	10.2988	39.3391	44.1682	49.0364	11	5.92639	5.35493	5.00954	4.54871	5.33717	4.78885	3.55209	3.86994	3.3644	5.29789	5.46494	5.61578	0.0296647	3.64031	up	0.938319	1.02048	down
Os.40000.1.S1_at	11.8704	12.2373	17.6052	6.69254	6.80269	7.26882	26.5559	31.4555	35.0885	92.1024	125.503	103.862	11	3.5693	3.61321	4.13793	2.74255	2.76611	2.86172	4.73096	4.97524	5.13293	6.52517	6.97157	6.69853	0.032768	3.44709	up	0.0133463	7.77194	down
Os.40000.1.S1_x_at	29.238	23.0019	35.5485	7.78698	7.63274	14.8166	56.2685	61.4394	72.9738	177.598	178.469	209.656	11	4.86977	4.52368	5.15172	2.96106	2.9322	3.88914	5.81426	5.94109	6.18931	7.47247	7.47953	7.71188	0.026523	2.97539	up	0.0130709	6.52618	down
Os.40021.1.S1_a_at	44.3157	67.302	52.584	36.8779	50.4494	23.0811	143.288	156.492	126.491	12.2261	19.8869	16.5041	11	5.46975	6.07258	5.71655	5.20468	5.65677	4.52864	7.16277	7.28994	6.98289	3.61189	4.31375	4.04476	0.0203772	8.90782	down	0.0288506	3.39363	up
Os.40347.1.A1_x_at	8.21897	8.23246	8.23996	8.50616	8.70157	8.1336	13.7498	12.6699	13.6623	4.60793	4.40192	4.38097	11	3.03896	3.04132	3.04264	3.08851	3.12128	3.02389	3.78133	3.66333	3.77213	2.20412	2.13813	2.13125	0.00660914	2.99197	down	0.00533659	1.84438	up
Os.40398.1.S1_s_at	6.63789	5.8106	6.51569	5.61241	5.4415	5.50748	60.1698	35.4136	31.8757	5.62159	5.52681	5.67323	11	2.73072	2.53869	2.70392	2.48862	2.444	2.46139	5.91097	5.14623	4.99439	2.49098	2.46645	2.50417	0.0334503	7.27693	down	0.10295	1.12551	up
Os.41019.1.S1_at	180.133	183.071	195.554	170.259	182.156	125.525	316.7	300.089	338.718	156.119	160.998	151.795	11	7.49292	7.51626	7.61143	7.41159	7.50903	6.97183	8.30697	8.22925	8.40394	7.2865	7.3309	7.24598	0.013724	2.0358	down	0.0337302	1.19119	up
Os.41199.1.A1_at	5.69971	5.69224	15.2261	5.62802	5.55081	5.58212	12.838	13.0766	9.8343	56.7915	56.2786	54.5233	11	2.51089	2.509	3.92847	2.49263	2.4727	2.48081	3.68235	3.70891	3.29782	5.8276	5.81452	5.7688	0.0151042	4.72598	up	0.0322586	7.06581	down
Os.41335.2.S1_x_at	36.1316	39.6414	52.5865	14.9995	16.6976	12.3365	95.8278	92.2806	89.5673	165.488	206.758	203.641	11	5.17519	5.30894	5.71662	3.90684	4.06157	3.62486	6.58237	6.52796	6.4849	7.37058	7.6918	7.66988	0.0348346	2.06434	up	0.0158317	4.52266	down
Os.418.1.S1_at	7.39959	7.36936	6.27903	5.9277	5.72415	5.70557	5.802	5.73221	5.89219	43.1769	90.7759	86.8723	11	2.88745	2.88154	2.65054	2.56747	2.51706	2.51237	2.53655	2.51909	2.5588	5.43219	6.50424	6.44082	0.0321135	12.022	up	0.0195671	9.98139	down
Os.4181.1.S1_at	9.92946	38.0314	9.82499	4.88383	6.49801	4.8469	10.0039	3.84088	4.83848	170.309	83.2524	149.136	11	3.31171	5.24912	3.29646	2.28801	2.7	2.27706	3.32249	1.94144	2.27456	7.41201	6.37942	7.22049	0.0419891	22.489	up	0.0509227	8.29099	down
Os.4184.1.S1_at	7.86848	7.64867	7.7308	6.98213	6.60521	6.55631	7.01916	6.34298	6.88029	33.2667	44.1775	48.2811	11	2.97608	2.93521	2.95062	2.80367	2.7236	2.71288	2.8113	2.66516	2.78247	5.05601	5.46524	5.59338	0.017085	6.1414	up	0.0117155	5.34272	down
Os.429.1.S1_at	180.782	192.957	177.937	124.748	118.279	121.883	154.067	177.07	193.844	356.227	404.847	419.964	11	7.49811	7.59214	7.47522	6.96287	6.88605	6.92935	7.26742	7.46817	7.59875	8.47665	8.66123	8.71412	0.0348233	2.25411	up	0.0130709	2.13689	down
Os.4324.1.S1_at	72.5402	76.5662	91.3347	85.2758	91.3644	65.0702	305.387	330.38	312.985	97.4646	89.4642	99.0062	11	6.18071	6.25864	6.51309	6.41406	6.51356	6.02393	8.25449	8.36798	8.28995	6.60681	6.48324	6.62945	0.00660914	3.31953	down	0.143179	1.1939	down
Os.4417.1.S1_at	940.741	1101.46	1089.58	288.033	215.254	245.45	833.741	731.139	756.361	425.29	337.809	347.561	11	9.87765	10.1052	10.0896	8.17009	7.7499	7.93929	9.70345	9.514	9.56293	8.7323	8.40006	8.44112	0.0394416	2.09793	down	0.0152539	2.82772	up
Os.44431.2.S1_x_at	17.585	16.7127	21.6503	17.94	20.5215	19.5589	19.7094	20.3699	20.3531	47.9904	49.2078	39.0801	11	4.13627	4.06287	4.43632	4.16511	4.35906	4.28975	4.30081	4.34836	4.34717	5.58467	5.62082	5.28836	0.0289198	2.24363	up	0.0222024	2.43873	down
Os.4453.1.S1_at	1235.61	1458.36	1997.76	75.2685	79.9837	643.157	465.258	432.322	418.339	1007.18	892.362	896.887	11	10.271	10.5101	10.9642	6.23398	6.32163	9.32903	8.86189	8.75596	8.70853	9.97611	9.80148	9.80878	0.0188583	2.12382	up	0.0714574	1.64678	up
Os.4530.1.S1_at	135.742	139.907	169.603	98.6492	86.4895	71.2353	254.518	245.128	294.986	95.5454	115.954	104.694	11	7.08472	7.12833	7.40602	6.62423	6.43445	6.15452	7.99163	7.93739	8.2045	6.57812	6.8574	6.71004	0.02666	2.51284	down	0.0594041	1.40558	up
Os.4548.1.S1_at	45.9986	35.133	56.1401	37.0072	43.9539	77.7992	63.2809	61.364	53.7708	190.923	196.059	152.495	11	5.52352	5.13475	5.81096	5.20973	5.45792	6.28168	5.9837	5.93932	5.74875	7.57685	7.61515	7.25262	0.026209	3.01247	up	0.0209357	3.97731	down
Os.459.1.S1_at	393.808	233.139	185.536	34.066	52.3394	204.84	411.329	386.618	326.046	1032.64	1374.6	1601.35	11	8.62135	7.86505	7.53556	5.09026	5.70983	7.67835	8.68415	8.59477	8.34893	10.0121	10.4248	10.6451	0.0417201	3.52603	up	0.0299255	5.11007	down
Os.45923.1.S1_at	17.4819	26.3371	17.3337	25.1762	23.791	13.7051	213.135	186.93	235.161	78.2781	73.3635	73.5336	11	4.12779	4.71903	4.11551	4.65399	4.57234	3.77664	7.73562	7.54635	7.87751	6.29054	6.19699	6.20033	0.0190631	2.80994	down	0.0192471	3.75421	down
Os.45924.1.S1_x_at	63.5205	85.0398	66.3893	58.7906	51.8034	30.2314	178.643	196.837	175.302	63.5822	60.8015	55.7846	11	5.98915	6.41007	6.05288	5.87751	5.69498	4.91798	7.48093	7.62086	7.4537	5.99055	5.92603	5.8018	0.0106395	3.05754	down	0.232828	1.18474	up
Os.4600.1.S1_at	1279.97	967.168	885.55	299.883	389.644	292.458	1262.14	1238.31	1109.25	526.109	543.171	566.467	11	10.3219	9.91762	9.79043	8.22825	8.60601	8.19209	10.3017	10.2742	10.1154	9.03922	9.08526	9.14585	0.0144957	2.20424	down	0.0347647	1.89195	up
Os.46268.1.S1_at	1276.29	1097.17	1207.95	421.35	446.892	506.905	583.567	724.341	846.995	1713.24	1699.23	1624.92	11	10.3177	10.0996	10.2383	8.71888	8.80378	8.98557	9.18875	9.50052	9.72621	10.7425	10.7307	10.6662	0.0487446	2.36408	up	0.0256028	1.40889	down
Os.4633.1.S1_at	152.135	215.493	176.962	98.4587	108.568	88.0133	306.773	299.351	374.132	158.943	148.655	151.004	11	7.24921	7.7515	7.46729	6.62145	6.76246	6.45965	8.26103	8.22569	8.5474	7.31236	7.21583	7.23844	0.0324097	2.12751	down	0.264507	1.17592	up
Os.4644.1.S1_at	682.841	693.679	702.055	364.925	452.736	147.695	351.91	416.361	413.582	1016.57	910.147	901.945	11	9.41541	9.43812	9.45544	8.51146	8.82253	7.20647	8.45906	8.70169	8.69203	9.98949	9.82996	9.8169	0.0231616	2.39693	up	0.0237519	1.35892	down
Os.46450.1.S1_at	219.237	226.219	130.38	32.32	36.0397	74.0001	492.076	498.537	595.405	1292.97	1574.17	1570.01	11	7.77635	7.82157	7.02658	5.01436	5.17152	6.20946	8.94274	8.96156	9.21773	10.3365	10.6204	10.6166	0.027205	2.79683	up	0.0166278	7.9061	down
Os.46476.1.S1_at	82.8358	131.333	169.298	50.6352	53.8392	76.6282	141.457	116.262	103.347	22.9802	15.2276	11.6585	11	6.37218	7.03709	7.40342	5.66207	5.75058	6.2598	7.14422	6.86123	6.69135	4.52232	3.92861	3.54331	0.037533	7.46868	down	0.0264627	7.67135	up
Os.46544.1.A1_at	62.3765	64.5107	71.9766	18.8931	17.6802	19.2029	66.1953	87.6295	82.0941	574.624	617.911	659.034	11	5.96293	6.01147	6.16946	4.23979	4.14406	4.26326	6.04866	6.45334	6.35921	9.16647	9.27126	9.36421	0.010126	7.8912	up	0.00533659	9.31375	down
Os.46544.2.S1_x_at	11.4726	10.3171	13.6571	6.88272	7.71862	6.78531	20.8588	25.4509	14.4418	146.561	121.845	134.245	11	3.52012	3.36697	3.77158	2.78298	2.94834	2.76241	4.38259	4.66965	3.85218	7.19536	6.9289	7.06873	0.0287383	6.7874	up	0.00767501	11.4038	down
Os.46574.1.S1_at	536.154	397.79	233.461	27.6449	15.3655	10.7967	169.756	182.326	153.469	2606.34	3639.49	3574.47	11	9.0665	8.63586	7.86704	4.78894	3.94162	3.43251	7.40732	7.51038	7.2618	11.3478	11.8295	11.8035	0.0085154	19.2544	up	0.0224801	8.79782	down
Os.46584.1.S1_at	2119.05	2284.12	1785.16	90.7867	89.0691	27.1012	2139.16	2371.4	2102.55	4571.69	4846.28	4541.35	11	11.0492	11.1574	10.8018	6.50441	6.47685	4.76029	11.0628	11.2115	11.0379	12.1585	12.2427	12.1489	0.0144663	2.11296	up	0.0167079	2.26662	down
Os.46591.1.S1_x_at	55.7322	67.4609	53.3747	68.2273	72.9885	67.0799	53.2045	66.6175	64.327	157.438	150.153	170.729	11	5.80044	6.07598	5.73809	6.09228	6.1896	6.06781	5.73348	6.05783	6.00735	7.29864	7.23029	7.41556	0.0252654	2.60619	up	0.014421	2.71947	down
Os.46591.2.S1_x_at	49.5301	52.3477	44.2871	25.1086	25.7162	21.3357	35.8294	48.0547	45.3845	107.25	114.027	98.8812	11	5.63023	5.71005	5.46882	4.65011	4.68461	4.4152	5.16307	5.58661	5.50413	6.74484	6.83323	6.62762	0.0375929	2.49199	up	0.0144848	2.19192	down
Os.46598.1.S1_a_at	1024.98	1111.18	972.478	748.094	757.673	608.981	1126.43	1246.87	1185.36	327.599	354.631	320.563	11	10.0014	10.1179	9.92552	9.54707	9.56543	9.25025	10.1375	10.2841	10.2111	8.35579	8.47018	8.32447	0.00660914	3.54905	down	0.00824055	3.09824	up
Os.46616.1.S1_x_at	76.188	100.82	87.7079	48.4312	52.2457	19.7364	202.442	168.011	154.312	380.062	470.301	472.95	11	6.25149	6.65564	6.45463	5.59786	5.70724	4.30279	7.66136	7.39241	7.2697	8.57009	8.87744	8.88554	0.0419081	2.52544	up	0.0117155	5.00638	down
Os.46628.1.S1_x_at	115.699	94.1247	155.881	116.142	135.015	144.175	273.253	278.275	245.345	124.674	129.988	122.933	11	6.85424	6.5565	7.2843	6.85975	7.07697	7.17168	8.09409	8.12037	7.93867	6.96202	7.02224	6.94173	0.0144663	2.10777	down	0.780824	1.05481	down
Os.46633.1.A1_at	34.7668	33.5493	23.1544	251.147	231.659	147.932	44.9021	49.6397	35.5942	13.3838	10.916	9.77844	11	5.11964	5.06821	4.53321	7.97239	7.85586	7.20879	5.48871	5.63342	5.15357	3.74241	3.44838	3.28961	0.0341942	3.81523	down	0.0309181	2.66393	up
Os.46634.1.S1_at	12.5035	17.2392	18.377	10.0451	10.7719	11.9169	33.8588	30.4257	29.8907	84.0802	76.9165	78.4074	11	3.64426	4.10762	4.19983	3.32842	3.4292	3.57493	5.08146	4.92722	4.90163	6.39369	6.26522	6.29292	0.0122321	2.54414	up	0.0132659	5.03982	down
Os.46634.1.S1_x_at	17.7501	29.7162	26.1716	9.45208	12.2372	10.4746	68.1996	56.1044	57.8644	138.244	124.719	116.926	11	4.14976	4.89318	4.70993	3.24063	3.6132	3.38883	6.09169	5.81004	5.8546	7.11107	6.96254	6.86946	0.0360998	2.08818	up	0.0177322	5.2661	down
Os.46635.1.S1_x_at	27.285	49.6633	49.1368	20.437	18.2217	22.6489	117.063	107.106	92.1437	321.559	243.842	297.815	11	4.77004	5.63411	5.61873	4.35311	4.18759	4.50137	6.87115	6.7429	6.52581	8.32894	7.9298	8.21827	0.037315	2.72398	up	0.0200503	7.05206	down
Os.4679.1.S1_at	19.4388	18.1149	16.8657	20.3309	24.2196	27.7641	34.1694	30.704	21.9648	8.24021	8.09893	8.00128	11	4.28087	4.17911	4.07602	4.3456	4.5981	4.79515	5.09463	4.94036	4.45712	3.04268	3.01773	3.00023	0.0363373	3.50761	down	0.00937885	2.23218	up
Os.46807.1.S1_at	12.4658	11.6111	9.13995	6.24776	6.16107	6.68756	6.79929	5.85526	5.41701	33.0788	46.5606	50.3809	11	3.6399	3.53743	3.19219	2.64334	2.62318	2.74148	2.76538	2.54973	2.4375	5.04784	5.54104	5.65481	0.021828	7.1125	up	0.0216422	3.88538	down
Os.46813.1.S1_at	6.12326	6.05416	6.04076	5.96901	5.91824	5.99147	6.89558	5.91333	5.98555	35.253	24.5938	19.3788	11	2.6143	2.59793	2.59473	2.57749	2.56517	2.58291	2.78567	2.56397	2.58148	5.13968	4.62022	4.2764	0.0494522	4.0984	up	0.0222024	4.21767	down
Os.46842.1.S1_at	71.0238	74.7749	73.4589	74.7614	70.5731	76.7162	96.4758	81.9509	108.74	42.4521	47.68	41.9896	11	6.15023	6.22448	6.19886	6.22422	6.14105	6.26146	6.59209	6.35669	6.76473	5.40777	5.57531	5.39196	0.0431816	2.16269	down	0.0152539	1.66192	up
Os.46956.1.S1_at	74.8897	78.1044	87.5378	532.627	441.977	780.35	421.796	215.534	171.071	22.6105	28.6629	29.0772	11	6.22669	6.28733	6.45183	9.05698	8.78783	9.60798	8.7204	7.75177	7.41845	4.49892	4.84111	4.86182	0.0482632	9.38002	down	0.0152539	3.00633	up
Os.4717.1.S1_at	4284.1	4854.39	3579.19	1048.55	1137.1	960.427	6315.79	6963.9	5697.83	1769.3	1549.25	1491.06	11	12.0648	12.2451	11.8054	10.0342	10.1511	9.90753	12.6247	12.7657	12.4762	10.789	10.5974	10.5421	0.0143947	3.94328	down	0.0193044	2.631	up
Os.47388.1.S1_s_at	1359.33	977.771	853.521	353.152	330.744	211.256	952.293	1296.28	1141.39	3457.43	4270.82	4249.78	11	10.4087	9.93335	9.73728	8.46414	8.36957	7.72285	9.89526	10.3402	10.1566	11.7555	12.0603	12.0532	0.0281925	3.54466	up	0.0213152	3.81023	down
Os.47600.1.S1_s_at	1308.65	1555.38	1478.72	1076.19	1042.6	1170.79	932.845	1047.76	980.345	2450.76	2004.35	1960.84	11	10.3539	10.603	10.5301	10.0717	10.026	10.1933	9.86549	10.0331	9.93714	11.259	10.9689	10.9373	0.0347416	2.15819	up	0.0478435	1.47364	down
Os.47600.2.S1_x_at	586.623	742.801	703.337	380.824	393.6	330.888	443.065	462.389	414.668	1176.28	957.461	998.008	11	9.19629	9.53683	9.45807	8.57298	8.62059	8.3702	8.79138	8.85296	8.69581	10.2	9.90307	9.96291	0.0247237	2.36518	up	0.0461032	1.54214	down
Os.47706.1.S1_at	1057.08	1232.35	1091.57	531.438	533.968	393.493	1751.3	1676.52	1455.86	272.1	228.61	219.537	11	10.0459	10.2672	10.0922	9.05376	9.06061	8.62019	10.7742	10.7113	10.5077	8.08799	7.83675	7.77832	0.0100265	6.78972	down	0.00937885	4.70458	up
Os.47974.1.A1_at	63.0707	54.2981	71.3396	173.556	191.189	180.128	54.359	62.7848	60.0259	120.875	156.772	140.748	11	5.9789	5.76283	6.15663	7.43926	7.57886	7.49288	5.76445	5.97234	5.90751	6.91737	7.29252	7.13697	0.0344214	2.35249	up	0.0254691	2.21837	down
Os.4799.1.S1_at	41.2402	41.1492	42.5579	89.7361	92.2778	101.573	79.1819	97.4232	88.0407	33.7161	34.8294	30.3131	11	5.36598	5.36279	5.41135	6.48762	6.52791	6.66637	6.3071	6.60619	6.4601	5.07537	5.12223	4.92187	0.0220626	2.6721	down	0.0363785	1.26595	up
Os.48017.1.S1_x_at	29.2512	25.2404	29.9262	51.8447	31.8962	38.4928	65.5191	56.1717	56.2017	27.8455	28.2991	22.4895	11	4.87042	4.65767	4.90334	5.69613	4.99531	5.26652	6.03384	5.81177	5.81254	4.79937	4.82268	4.49118	0.0387211	2.26835	down	0.538487	1.07629	up
Os.48102.1.A1_s_at	246.681	249.389	386.298	544.449	488.012	755.872	282.631	236.452	248.91	112.833	113.649	127.128	11	7.9465	7.96226	8.59357	9.08865	8.93077	9.562	8.14278	7.8854	7.95948	6.81805	6.82843	6.99014	0.0260272	2.16898	down	0.033079	2.44286	up
Os.48535.1.A1_at	31.5105	23.1617	26.6768	144.425	127.386	88.9798	135.526	153.705	120.225	34.6131	34.8512	40.5223	11	4.97776	4.53367	4.73751	7.17418	6.99306	6.47541	7.08243	7.26402	6.9096	5.11324	5.12314	5.34064	0.0187881	3.71408	down	0.0909508	1.35914	down
Os.48871.1.A1_at	483.45	405.465	533.692	272.289	228.066	260.396	800.918	606.254	668.064	232.126	201.23	212.297	11	8.91722	8.66343	9.05986	8.089	7.83331	8.02456	9.64551	9.24378	9.38384	7.85877	7.6527	7.72994	0.0234355	3.19816	down	0.0212258	2.1932	up
Os.4914.1.S1_s_at	115.981	234.821	291.188	206.027	232.418	330.963	227.463	156.509	191.827	523.763	489.066	507.574	11	6.85775	7.87542	8.18581	7.68669	7.86058	8.37052	7.82949	7.2901	7.58366	9.03277	8.93389	8.98747	0.0396323	2.67022	up	0.0740394	2.5404	down
Os.49226.1.S1_at	38.6973	43.9466	43.6354	20.4627	15.5501	15.992	22.7596	21.0656	26.8114	72.0565	101.432	76.4358	11	5.27416	5.45768	5.44743	4.35492	3.95885	3.99927	4.5084	4.39682	4.74478	6.17106	6.66438	6.25618	0.0344214	3.51584	up	0.0324217	1.9599	down
Os.49272.1.S1_at	17.9868	27.1578	28.1613	6.79591	5.94155	6.11359	17.6791	14.9154	16.8114	32.7219	41.2457	32.8476	11	4.16886	4.76329	4.81564	2.76467	2.57084	2.61202	4.14398	3.89873	4.07137	5.03219	5.36617	5.03772	0.0438014	2.15447	up	0.13542	1.47709	down
Os.49277.1.S1_at	554.555	981.713	850.886	7.35697	8.14504	7.89631	340.471	338.472	335.51	131.956	129.605	131.109	11	9.11519	9.93916	9.73282	2.87911	3.02592	2.98118	8.41139	8.40289	8.39021	7.04392	7.01797	7.03462	0.000891798	2.5835	down	0.0175435	5.91161	up
Os.49304.1.A1_at	131.524	142.338	93.1107	369.021	355.903	253.926	300.408	344.739	308.885	117.711	98.3101	105.043	11	7.03918	7.15318	6.54087	8.52756	8.47534	7.98827	8.23078	8.42936	8.27093	6.8791	6.61927	6.71483	0.0161288	2.97444	down	0.514913	1.12767	up
Os.49352.1.S1_at	150.416	111.482	127.672	76.8332	54.5643	106.325	126.082	120.018	111.764	220.728	236.976	270.443	11	7.23282	6.80066	6.99629	6.26366	5.76988	6.73233	6.97821	6.9071	6.80431	7.78613	7.8886	8.07918	0.0325006	2.02992	up	0.032016	1.8765	down
Os.49607.1.S1_at	36.2113	43.082	97.9576	23.5958	21.9449	26.2295	84.356	69.5176	78.3816	176.583	194.699	182.484	11	5.17837	5.42901	6.61409	4.56046	4.45581	4.71312	6.39842	6.11931	6.29244	7.4642	7.60511	7.51163	0.0210734	2.38986	up	0.0546228	3.44975	down
Os.49615.1.S1_at	61.3577	130.767	52.9825	36.9196	37.9194	63.7542	163.75	182.954	155.244	467.161	730.172	776.455	11	5.93917	7.03085	5.72744	5.20632	5.24486	5.99445	7.35535	7.51534	7.2784	8.86778	9.51209	9.60076	0.0471735	3.8473	up	0.0284524	8.54089	down
Os.49658.1.S1_at	11.0239	13.3858	15.5538	12.0707	14.8214	11.8702	34.0904	36.1684	32.8878	9.98689	11.7072	10.8786	11	3.46256	3.74263	3.95919	3.59344	3.88961	3.56927	5.0913	5.17666	5.03948	3.32004	3.54933	3.44342	0.0105914	3.17088	down	0.218348	1.21745	up
Os.49746.1.S1_at	2866.93	2802.54	2600.61	141.304	158.724	143.351	2398.35	2798.41	2858.66	5062.62	5978.81	5945.02	11	11.4853	11.4525	11.3446	7.14266	7.31038	7.16341	11.2278	11.4504	11.4811	12.3057	12.5456	12.5375	0.0354645	2.10888	up	0.0153942	2.04974	down
Os.49829.1.S1_at	44.0268	31.7094	39.7476	93.4203	95.3499	87.247	88.3448	92.4198	53.0843	15.5724	19.171	15.5208	11	5.46031	4.98684	5.3128	6.54566	6.57516	6.44703	6.46507	6.53013	5.73021	3.96092	4.26085	3.95613	0.0482632	4.53941	down	0.0271643	2.28788	up
Os.49847.1.S1_at	24.24	14.8073	34.6384	20.2885	18.9174	26.3181	15.6309	12.887	13.4963	52.0137	59.1221	44.8363	11	4.59932	3.88824	5.1143	4.34259	4.24164	4.71798	3.96633	3.68785	3.75449	5.70082	5.88563	5.4866	0.0226588	3.70154	up	0.0852913	2.23002	down
Os.49997.1.S1_at	341.252	329.924	354.885	765.683	794.972	759.616	410.462	455.191	454.686	1405.76	1561.55	1642.19	11	8.41469	8.36599	8.47121	9.5806	9.63476	9.56913	8.68111	8.83033	8.82873	10.4571	10.6088	10.6814	0.0103369	3.48796	up	0.00683153	4.48509	down
Os.50047.1.S1_at	4.79952	4.80462	4.7772	4.78406	4.7483	5.06831	15.8956	13.5384	15.3275	4.76682	4.71058	4.75216	11	2.26289	2.26442	2.25616	2.25824	2.24741	2.3415	3.99055	3.75898	3.93805	2.25303	2.23591	2.24858	0.00920208	3.13839	down	0.110983	1.01068	up
Os.50251.1.S1_at	104.478	141.747	171.678	148.308	163.435	162.913	259.073	225.921	251.702	90.6896	90.3786	102.56	11	6.70706	7.14717	7.42356	7.21245	7.35257	7.34796	8.01722	7.81968	7.97557	6.50287	6.49791	6.68033	0.0161288	2.59749	down	0.12997	1.44616	up
Os.5034.1.S1_at	1574.51	1238.09	1469.77	107.28	105.266	140.826	1053.07	1246.19	1291.51	358.867	370.412	357.815	11	10.6207	10.2739	10.5214	6.74523	6.71789	7.13777	10.0404	10.2833	10.3348	8.48731	8.53299	8.48307	0.0131543	3.2907	down	0.00951509	3.92003	up
Os.50395.1.S1_at	672.386	759.696	640.35	9.75511	8.69304	9.6592	117.681	175.623	151.742	419.044	514.993	599.549	11	9.39315	9.56928	9.32272	3.28616	3.11986	3.2719	6.87874	7.45634	7.24547	8.71096	9.00841	9.22773	0.0482632	3.45539	up	0.111158	1.36227	up
Os.50769.1.A1_at	20.0659	20.8847	18.3165	23.3439	25.1303	19.3339	54.9733	54.5495	64.9458	11.1553	15.7882	17.7026	11	4.32667	4.38438	4.19508	4.54498	4.65135	4.27306	5.78066	5.76949	6.02116	3.47965	3.98078	4.14589	0.0379815	3.96778	down	0.171854	1.35029	up
Os.5087.1.S1_at	46.6543	66.9285	76.9616	24.6273	26.6627	24.4217	30.9597	28.854	35.3265	57.4611	70.1716	71.577	11	5.54394	6.06455	6.26607	4.62218	4.73675	4.61009	4.95232	4.8507	5.14268	5.84451	6.13282	6.16143	0.0475355	2.09123	up	0.775856	1.06294	down
Os.50881.1.S1_x_at	16.7433	22.1246	25.5369	8.64685	9.49948	10.5451	23.8929	20.7974	20.8521	48.3056	55.2484	51.354	11	4.06551	4.46758	4.67451	3.11218	3.24785	3.3985	4.57851	4.37833	4.38212	5.59412	5.78786	5.68241	0.0200516	2.36494	up	0.0274346	2.43782	down
Os.50903.1.S1_at	56.6022	27.6847	64.5218	30.451	29.8387	58.449	67.4391	79.8052	51.9962	376.172	278.726	244.537	11	5.82279	4.79102	6.01172	4.92842	4.89911	5.86911	6.07551	6.31841	5.70033	8.55525	8.1227	7.93391	0.0430999	4.50814	up	0.0300462	6.3296	down
Os.50903.2.S1_x_at	35.0425	36.5373	45.2374	9.6087	8.41015	13.1275	54.9956	73.8585	34.4973	430.861	388.509	346.901	11	5.13103	5.1913	5.49945	3.26434	3.07213	3.71452	5.78124	6.20669	5.10841	8.75108	8.6018	8.43838	0.0407843	7.45549	up	0.00824055	10.0086	down
Os.50959.1.S1_at	40.624	30.5947	43.8496	56.9879	57.0329	31.8066	43.4426	40.4445	43.9674	15.541	22.0156	17.5973	11	5.34426	4.93521	5.45449	5.83258	5.83372	4.99126	5.44104	5.33787	5.45836	3.95801	4.46046	4.13729	0.0468747	2.34108	down	0.0417979	2.08407	up
Os.51026.1.S1_at	27.7476	28.4888	24.233	83.2472	68.8871	64.3946	79.7848	77.8747	80.7477	32.7978	35.6723	33.821	11	4.79429	4.83232	4.5989	6.37933	6.10616	6.00887	6.31804	6.28308	6.33535	5.03553	5.15673	5.07985	0.00660914	2.33182	down	0.0492461	1.27356	down
Os.51026.1.S1_x_at	25.703	25.5143	22.8512	71.0579	59.0622	56.5623	91.6787	76.8209	98.7749	34.2506	41.932	38.0099	11	4.68387	4.67323	4.5142	6.15092	5.88416	5.82177	6.51851	6.26343	6.62607	5.09806	5.38998	5.2483	0.039558	2.33576	down	0.0307629	1.53867	down
Os.51057.1.S1_at	317.584	329.252	313.278	468.964	503.815	461.462	397.041	402.333	477.307	206.797	188.272	186.268	11	8.31099	8.36305	8.2913	8.87334	8.97675	8.85007	8.63314	8.65225	8.89877	7.69207	7.55668	7.54123	0.0268364	2.1907	down	0.0129548	1.65304	up
Os.51234.1.S1_at	133.325	162.591	165.045	86.9581	90.4313	90.7645	232.065	202.457	202.401	103.329	105.086	106.147	11	7.0588	7.3451	7.36672	6.44225	6.49875	6.50406	7.85839	7.66147	7.66107	6.6911	6.71543	6.72991	0.0180185	2.02067	down	0.0362591	1.45874	up
Os.51445.1.S1_at	15.1232	18.4965	13.6129	15.7337	23.1532	14.228	8.88625	8.54912	8.09706	20.4099	22.911	19.3484	11	3.91869	4.20918	3.7669	3.97579	4.53314	3.83066	3.15157	3.09578	3.0174	4.3512	4.51797	4.27414	0.0167436	2.45012	up	0.102164	1.33439	down
Os.5147.1.S1_at	1239.5	1179.42	1340.02	807.597	793.888	1471.95	3328.05	1924.81	2558.76	327.019	403.532	394.18	11	10.2755	10.2039	10.388	9.65749	9.63279	10.5235	11.7005	10.9105	11.3212	8.35323	8.65654	8.62271	0.0281925	6.80487	down	0.0113701	3.35192	up
Os.51525.1.S1_at	428.384	440.786	503.779	174.691	209.675	189.046	279.754	225.962	256.298	563.39	506.893	507.586	11	8.74276	8.78393	8.97665	7.44866	7.71201	7.56259	8.12801	7.81994	8.00168	9.13799	8.98554	8.98751	0.0324658	2.07599	up	0.145271	1.15074	down
Os.51546.1.S1_at	2109.69	2210.18	1889.36	2894.38	3469.5	2613.58	1827.29	2099.27	769.861	115.617	132.252	100.248	11	11.0428	11.1099	10.8837	11.499	11.7605	11.3518	10.8355	11.0357	9.58845	6.85321	7.04715	6.64743	0.0496082	12.4431	down	0.00649684	17.9124	up
Os.5160.1.S1_at	420.662	452.047	383.988	340.723	370.136	320.742	902.886	1070.69	902.042	163.935	208.109	182.336	11	8.71652	8.82033	8.58492	8.41246	8.53191	8.32527	9.8184	10.0643	9.81705	7.35698	7.70119	7.51046	0.0134788	5.19473	down	0.0186228	2.27266	up
Os.51601.1.S1_at	74.6758	89.8647	109.283	21.8471	12.6928	16.465	69.582	81.9657	97.0144	211.036	220.556	219.726	11	6.22257	6.48968	6.77192	4.44937	3.66594	4.04133	6.12064	6.35695	6.60013	7.72134	7.785	7.77956	0.0337692	2.64401	up	0.0233632	2.40701	down
Os.51663.1.S1_at	9.70677	9.375	9.28868	7.77659	9.03014	7.39535	9.08153	9.12839	8.99308	24.5594	25.9366	20.7481	11	3.27899	3.22882	3.21547	2.95914	3.17475	2.88662	3.18294	3.19036	3.16881	4.6182	4.69692	4.37491	0.0203368	2.60745	up	0.0132265	2.50055	down
Os.51712.1.S1_at	44.0403	74.2813	65.79	148.32	145.141	151.455	46.4524	48.959	45.9764	82.6705	111.07	103.694	11	5.46075	6.21493	6.0398	7.21257	7.18131	7.24274	5.53768	5.6135	5.52282	6.3693	6.79533	6.69618	0.0470692	2.08821	up	0.107098	1.64161	down
Os.5178.1.A1_s_at	94.4827	144.146	127.814	62.3012	68.5883	48.2796	95.0183	108.117	88.0162	33.367	32.7688	34.312	11	6.56198	7.17139	6.9979	5.96119	6.09989	5.59334	6.57013	6.75646	6.4597	5.06035	5.03425	5.10064	0.0144957	2.88856	down	0.0179456	3.59338	up
Os.51900.1.S1_at	45.197	34.9679	37.1162	52.3539	74.5302	74.7609	41.9057	41.0836	36.9841	14.223	18.7286	17.7958	11	5.49815	5.12796	5.21398	5.71023	6.21975	6.22421	5.38907	5.36049	5.20883	3.83016	4.22717	4.15346	0.0370475	2.3771	down	0.0254196	2.313	up
Os.5210.1.S1_at	406.961	497.617	575.681	38.2792	49.3793	33.2311	339.09	273.908	359.003	86.4738	82.141	76.3433	11	8.66875	8.95889	9.16912	5.25849	5.62584	5.05446	8.40552	8.09755	8.48785	6.43419	6.36003	6.25443	0.0179427	3.947	down	0.0107767	5.99061	up
Os.52147.1.S1_at	189.89	200.801	280.498	158.361	148.878	368.691	237.989	192.808	260.132	499.412	532.062	561.293	11	7.56902	7.64962	8.13184	7.30708	7.21799	8.52627	7.89475	7.59102	8.0231	8.96409	9.05545	9.13261	0.0396876	2.32048	up	0.0270702	2.40697	down
Os.52191.1.A1_at	46.6825	63.7774	82.1796	91.3974	104.332	104.13	136.855	136.814	155.278	70.0305	72.4229	68.9836	11	5.54481	5.99497	6.36071	6.51408	6.70504	6.70224	7.09651	7.09607	7.2787	6.12991	6.17837	6.10818	0.0166075	2.02549	down	0.577378	1.12661	down
Os.52208.1.S1_at	9.14379	9.38893	8.43552	4.98769	4.86331	4.9478	72.2092	65.6044	86.6784	7.84246	12.382	10.1051	11	3.19279	3.23096	3.07648	2.31837	2.28194	2.30679	6.17411	6.03572	6.4376	2.97131	3.63017	3.33701	0.0231616	7.4797	down	0.568079	1.10656	down
Os.52224.1.S1_at	151.062	144.083	161.321	116.044	112.47	139.402	82.0492	88.6208	101.939	197.013	212.058	207.058	11	7.23899	7.17075	7.33379	6.85853	6.8134	7.12311	6.35842	6.46957	6.67156	7.62214	7.72831	7.69389	0.0247237	2.26828	up	0.0242786	1.3506	down
Os.52259.1.S1_at	13.0872	15.2512	14.0718	12.886	14.0519	14.6228	42.4192	43.0463	38.5791	14.1858	12.0118	9.55282	11	3.71008	3.93085	3.81473	3.68774	3.81269	3.87015	5.40664	5.42782	5.26975	3.82638	3.58638	3.25593	0.0313375	3.5109	down	0.288417	1.19941	up
Os.52261.1.S1_at	143.359	164.944	195.255	86.4332	83.9393	126.067	1221.13	926.156	968.683	189.998	154.423	166.23	11	7.16349	7.36583	7.60921	6.43351	6.39128	6.97805	10.254	9.85511	9.91988	7.56984	7.27075	7.37704	0.0144957	6.0788	down	0.898324	1.01844	down
Os.52278.1.S1_s_at	865.728	1074.24	876.273	159.158	164.314	150.154	440.487	567.876	533.364	216.714	255.564	237.078	11	9.75777	10.0691	9.77524	7.31431	7.36031	7.2303	8.78296	9.14943	9.05898	7.75965	7.99754	7.88922	0.0419891	2.16593	down	0.0111569	3.95927	up
Os.52389.1.S1_x_at	43.2846	44.6435	42.7808	44.4233	35.0637	37.5509	49.5999	54.2571	48.3755	145.515	124.805	139.385	11	5.43578	5.48038	5.41889	5.47324	5.1319	5.23077	5.63227	5.76174	5.59621	7.18502	6.96354	7.12293	0.0144957	2.68904	up	0.00775519	3.12852	down
Os.52419.1.S1_at	300.559	333.966	228.908	107.957	112.944	100.277	185.676	263.41	249.39	580.498	666.559	669.709	11	8.23151	8.38356	7.83863	6.75431	6.81947	6.64785	7.53664	8.04117	7.96226	9.18115	9.38059	9.38739	0.041801	2.76961	up	0.0285577	2.24256	down
Os.52420.1.A1_at	132.134	180.486	135.584	285.723	350.817	237.974	394.624	405.811	353.532	96.4737	99.928	115.029	11	7.04585	7.49574	7.08305	8.15847	8.45458	7.89466	8.62433	8.66466	8.4657	6.59206	6.64282	6.84585	0.012556	3.70975	down	0.0828752	1.42864	up
Os.5248.1.S1_s_at	67.5183	53.0825	76.8124	4.88936	7.33568	4.83815	96.7475	90.111	83.4392	560.584	653.706	625.96	11	6.07721	5.73017	6.26327	2.28965	2.87493	2.27446	6.59615	6.49363	6.38265	9.13079	9.3525	9.28993	0.00660914	6.80656	up	0.00939501	9.40999	down
Os.52527.1.S1_s_at	104.931	138.796	131.163	9.79393	12.5179	9.20476	51.388	45.9361	48.6078	108.577	114.282	121.018	11	6.7133	7.11683	7.03521	3.29189	3.64592	3.20238	5.68336	5.52156	5.60312	6.76257	6.83645	6.91908	0.012834	2.35657	up	0.502696	1.08353	up
Os.52536.1.S1_at	192.232	248.434	461.877	1111.12	1209.74	1282.78	949.661	953.898	868.826	184.997	281.667	264.116	11	7.58671	7.95672	8.85136	10.1178	10.2405	10.3251	9.89127	9.89769	9.76292	7.53136	8.13785	8.04503	0.0336912	3.85273	down	0.6778	1.17028	up
Os.52588.1.S1_at	2354.51	2285.77	1966.83	984.26	935.127	1047.28	1775.82	2473.13	2111.66	4891.56	4856.69	4467.75	11	11.2012	11.1585	10.9417	9.9429	9.86902	10.0324	10.7943	11.2721	11.0442	12.2561	12.2458	12.1253	0.0465375	2.25356	up	0.0144848	2.15638	down
Os.5288.1.S1_a_at	404.951	342.66	352.136	724.356	736.119	621.548	335.642	346.698	264.849	139.799	146.939	156.283	11	8.6616	8.42063	8.45999	9.50056	9.52379	9.27972	8.39078	8.43754	8.04902	7.12721	7.19907	7.28802	0.0444635	2.12532	down	0.0117155	2.47823	up
Os.52938.1.S1_a_at	859.148	1090.44	803.865	925.483	925.924	826.418	861.813	1235.97	939.859	253.078	251.091	283.095	11	9.74676	10.0907	9.65081	9.85406	9.85475	9.69073	9.75123	10.2714	9.8763	7.98344	7.97207	8.14514	0.0265545	3.81788	down	0.0143431	3.47225	up
Os.52960.1.S1_x_at	5.86365	6.00342	5.98627	11.9368	12.2008	8.27519	36.432	42.9104	33.6578	7.39322	5.83787	7.26492	11	2.5518	2.58579	2.58166	3.57734	3.60891	3.04879	5.18713	5.42326	5.07287	2.8862	2.54544	2.86095	0.0158254	5.51574	down	0.229703	1.14165	down
Os.52974.1.S1_at	7.32881	6.16692	7.94591	20.6016	15.7135	45.5953	11.3586	10.8212	11.3029	23.7443	26.3169	32.829	11	2.87358	2.62455	2.99021	4.36468	3.97393	5.51081	3.50571	3.43579	3.49862	4.56951	4.71792	5.0369	0.037315	2.45332	up	0.0161541	3.85126	down
Os.53128.1.S1_at	44.0358	43.6628	59.7062	72.6342	85.7758	69.5892	37.4331	28.5875	34.8617	91.7079	104.226	104.865	11	5.4606	5.44833	5.89981	6.18258	6.4225	6.12079	5.22624	4.83731	5.12357	6.51897	6.70357	6.71238	0.0256466	2.99509	up	0.0292819	2.05916	down
Os.53150.1.S1_at	49.5202	73.3779	88.4645	40.9783	37.615	94.7676	96.1261	84.4284	80.1056	207.017	294.562	255.28	11	5.62995	6.19727	6.46703	5.35679	5.23323	6.56632	6.58686	6.39966	6.32383	7.69361	8.20243	7.99594	0.0383156	2.88228	up	0.0291611	3.64498	down
Os.5338.1.S1_at	112.699	59.3247	108.839	14.8697	14.1001	61.6148	25.2355	11.4575	11.4165	297.281	268.947	239.304	11	6.81633	5.89056	6.76605	3.89431	3.81764	5.9452	4.65738	3.51822	3.51305	8.21568	8.07118	7.9027	0.0301537	17.9632	up	0.0407176	2.97359	down
Os.53428.1.S1_at	261.096	178.348	190.904	153.996	190.21	81.2983	518.124	421.102	598.959	193.068	193.78	197.345	11	8.02844	7.47855	7.5767	7.26675	7.57145	6.34515	9.01715	8.71803	9.22631	7.59297	7.59827	7.62457	0.0367502	2.6061	down	0.685128	1.06385	up
Os.5351.1.S1_at	99.7823	121.618	116.95	227.09	199.924	180.328	269.763	241.028	234.742	103.168	76.8504	86.0074	11	6.64071	6.92621	6.86974	7.82712	7.64331	7.49448	8.07555	7.91306	7.87493	6.68886	6.26398	6.42639	0.0294349	2.81819	down	0.14257	1.27675	up
Os.53554.1.S1_at	62.8204	53.6772	54.1857	30.4908	44.8693	35.5519	20.6187	18.5672	19.8753	64.2172	86.4877	71.1256	11	5.97316	5.74624	5.75984	4.9303	5.48766	5.15186	4.36588	4.21468	4.31291	6.00489	6.43442	6.1523	0.0203662	3.73053	up	0.121934	1.29306	down
Os.5357.1.S1_at	120.327	166.968	168.87	227.653	241.297	166.763	693.649	850.535	798.096	145.739	193.327	194.769	11	6.91081	7.38343	7.39977	7.83069	7.91467	7.38165	9.43806	9.73223	9.64042	7.18724	7.5949	7.60562	0.0228425	4.41061	down	0.412937	1.17385	down
Os.53607.1.S1_at	23.174	34.6071	29.8666	26.8546	45.314	26.1168	28.8087	31.9758	32.086	85.3915	72.2015	63.4836	11	4.53444	5.113	4.90046	4.7471	5.50189	4.70691	4.84843	4.99891	5.00387	6.41602	6.17396	5.98831	0.0372772	2.36585	up	0.0294884	2.5376	down
Os.5375.1.S1_at	144.737	163.113	158.159	133.056	169.911	134.331	260.005	305.356	254.813	136.429	134.202	133.259	11	7.17729	7.34973	7.30523	7.05589	7.40864	7.06965	8.0224	8.25435	7.9933	7.09201	7.06827	7.05809	0.0247237	2.02402	down	0.0573688	1.15239	up
Os.5377.1.S1_at	120.426	110.229	97.2727	77.1569	70.6821	71.537	75.3273	85.4903	63.4248	8.86355	9.09343	9.12092	11	6.912	6.78436	6.60396	6.26972	6.14327	6.16062	6.2351	6.41769	5.98698	3.14788	3.18483	3.18918	0.00875096	8.22087	down	0.00533659	12.0655	up
Os.5377.2.S1_x_at	347.481	321.426	348.853	309.511	285.071	243.565	244.625	280.235	259.712	47.5593	41.8789	47.8686	11	8.44079	8.32834	8.44647	8.27385	8.15518	7.92817	7.93443	8.13049	8.02077	5.57166	5.38815	5.58101	0.00660914	5.71581	down	0.00533659	7.42091	up
Os.53776.1.S1_at	744.684	890.004	787.939	132.393	93.5995	83.5206	810.245	897.847	806.21	318.157	293.074	369.294	11	9.54048	9.79767	9.62194	7.04868	6.54843	6.38406	9.66221	9.81033	9.65501	8.31359	8.19512	8.52863	0.0242259	2.57291	down	0.0169416	2.47527	up
Os.5385.1.S1_at	23.2845	22.7072	29.1327	63.0245	63.5345	66.0012	76.6879	53.1863	69.948	23.1345	20.8792	17.4909	11	4.5413	4.50508	4.86457	5.97784	5.98947	6.04442	6.26093	5.73298	6.12821	4.53198	4.384	4.12854	0.0420691	3.23225	down	0.225008	1.22163	up
Os.5390.1.S1_at	2068.14	2573.93	1920.84	13.6103	15.9548	7.23183	4390.98	4508.74	4475.33	1777.8	2221.35	2011.16	11	11.0141	11.3298	10.9075	3.76662	3.99592	2.85436	12.1003	12.1385	12.1278	10.7959	11.1172	10.9738	0.0242378	2.23442	down	0.553929	1.08786	up
Os.53936.1.S1_at	118.626	83.2784	110.776	447.804	520.566	932.613	202.213	155.982	148.91	52.3947	64.6468	56.5639	11	6.89028	6.37987	6.7915	8.80672	9.02394	9.86514	7.65973	7.28523	7.21829	5.71135	6.01451	5.82181	0.0363373	2.90499	down	0.0446146	1.78756	up
Os.5412.1.S1_at	872.624	1107.18	994.403	373.672	409.074	373.829	926.293	938.326	1004.17	406.221	418.087	490.687	11	9.76922	10.1127	9.95769	8.54563	8.67622	8.54624	9.85533	9.87395	9.97179	8.66612	8.70766	8.93866	0.0247237	2.18789	down	0.0203657	2.25904	up
Os.54176.1.S1_at	5.96432	6.06189	5.87092	5.85734	5.73309	5.63245	5.65737	5.56275	5.60446	11.7531	13.455	13.587	11	2.57636	2.59977	2.55359	2.55025	2.51931	2.49376	2.50013	2.4758	2.48658	3.55497	3.75007	3.76415	0.0143947	2.30095	up	0.0111583	2.16319	down
Os.54341.1.S1_at	8.13468	11.1102	12.3637	140.934	119.422	77.7206	46.8435	40.5116	39.6169	13.0769	14.8519	9.06753	11	3.02409	3.47382	3.62803	7.13887	6.89992	6.28023	5.54978	5.34026	5.30804	3.70895	3.89258	3.18071	0.0480068	3.49498	down	0.549707	1.16374	down
Os.54355.1.S1_at	9.60216	8.64071	21.7824	7.82589	8.44742	8.55522	18.1949	17.0375	15.3148	7.38133	8.13798	8.0847	11	3.26336	3.11115	4.44509	2.96825	3.07851	3.0968	4.18546	4.09064	3.93685	2.88388	3.02467	3.01519	0.023294	2.13821	down	0.285756	1.54966	up
Os.5436.1.S1_at	126.704	136.504	145.163	329.699	305.96	412.648	1235.92	1273.13	1161.77	138.885	154.298	146.724	11	6.98532	7.0928	7.18153	8.36501	8.2572	8.68877	10.2714	10.3142	10.1821	7.11775	7.26958	7.19696	0.00568168	8.34619	down	0.280957	1.07789	down
Os.54360.1.S1_at	11.5968	12.652	11.3689	29.6103	28.458	25.6783	8.37629	8.79459	7.68155	17.3912	18.753	15.3794	11	3.53566	3.66129	3.50702	4.88803	4.83076	4.68248	3.06631	3.13662	2.9414	4.12028	4.22905	3.94293	0.0316666	2.06954	up	0.0357228	1.44336	down
Os.5438.1.S1_at	39.6713	64.2631	42.8361	52.9122	51.6552	42.6108	185.321	157.098	206.564	55.9825	64.6074	63.4716	11	5.31002	6.00592	5.42075	5.72553	5.69084	5.41315	7.53388	7.29552	7.69044	5.8069	6.01363	5.98804	0.025765	2.96992	down	0.262523	1.28102	down
Os.54464.1.S1_at	7.99168	7.98914	8.05508	7.16397	7.89792	7.93442	7.8087	7.59219	7.8755	18.8521	29.7819	23.2467	11	2.9985	2.99804	3.0099	2.84076	2.98147	2.98813	2.96508	2.92452	2.97737	4.23665	4.89636	4.53895	0.0438014	3.03494	up	0.0225391	2.9387	down
Os.54471.1.S1_at	191.323	206.773	310.194	90.445	100.41	59.0921	422.16	372.154	449.478	182.128	187.729	194.755	11	7.57987	7.6919	8.27703	6.49897	6.64976	5.88489	8.72165	8.53975	8.81211	7.50881	7.55251	7.60551	0.0223155	2.19703	down	0.325379	1.22603	up
Os.54477.1.S1_at	25.5732	23.6197	24.4597	24.3438	25.4214	30.184	19.3223	21.719	19.0028	45.0202	42.4678	47.1105	11	4.67656	4.56192	4.61233	4.60548	4.66797	4.91571	4.27219	4.44088	4.24814	5.4925	5.4083	5.55798	0.0169892	2.24366	up	0.0113701	1.8268	down
Os.54545.1.S1_at	12.6476	19.0703	42.898	5.90928	5.78904	5.80527	20.4532	17.4199	19.0562	50.7625	66.0432	63.6891	11	3.6608	4.25326	5.42284	2.56298	2.53332	2.53736	4.35426	4.12267	4.25219	5.66569	6.04534	5.99298	0.0248596	3.15644	up	0.106459	2.74291	down
Os.54548.1.S1_x_at	23.6803	22.0838	23.8264	64.1767	80.5188	26.1708	27.6584	32.7578	27.2793	12.1167	11.1155	10.5172	11	4.56562	4.46491	4.57449	6.00398	6.33125	4.70989	4.78964	5.03376	4.76974	3.59893	3.4745	3.39468	0.0226188	2.5937	down	0.0115576	2.06428	up
Os.54697.1.S1_at	4.92985	4.9179	4.84823	4.77599	4.82421	4.87779	4.91631	4.87758	4.8584	9.51696	10.6521	9.62225	11	2.30154	2.29804	2.27746	2.2558	2.27029	2.28623	2.29758	2.28617	2.28048	3.2505	3.41307	3.26637	0.0122321	2.0306	up	0.00937688	2.02459	down
Os.5495.1.S1_at	693.827	700.731	681.011	1119.52	1120.92	1078.2	1987.15	2418.79	1847.68	539.281	611.66	591.261	11	9.43843	9.45272	9.41154	10.1287	10.1305	10.0744	10.9565	11.2401	10.8515	9.07489	9.25659	9.20765	0.0200516	3.57095	down	0.0458451	1.19294	up
Os.55038.1.S1_at	8.62104	6.38819	6.26163	6.22836	7.01262	5.98867	11.9851	15.4106	15.3908	6.07728	5.82772	5.72056	11	3.10786	2.67541	2.64654	2.63885	2.80995	2.58223	3.58317	3.94585	3.944	2.60343	2.54293	2.51616	0.0323126	2.4119	down	0.23925	1.19397	up
Os.5520.1.S1_at	1408.93	1384.94	1320.27	502.588	459.386	411.902	1106.41	1039.95	981.156	2198.88	2327.99	2056.72	11	10.4604	10.4356	10.3666	8.97323	8.84356	8.68616	10.1117	10.0223	9.93834	11.1026	11.1849	11.0061	0.0188583	2.10489	up	0.0154268	1.59879	down
Os.5521.1.A1_at	44.0559	44.4691	43.2384	50.2211	57.7847	50.0044	70.7762	57.1833	81.3329	29.2795	28.6997	31.0897	11	5.46126	5.47473	5.43424	5.65022	5.85262	5.64398	6.14519	5.83752	6.34577	4.87182	4.84296	4.95836	0.0475503	2.32696	down	0.0114204	1.4801	up
Os.5525.1.S1_at	618.681	666.56	667.651	110.547	116.586	159.662	415.72	331.618	354.611	1208.84	1274.4	1209.74	11	9.27305	9.38059	9.38295	6.78852	6.86526	7.31888	8.69947	8.37338	8.4701	10.2394	10.3156	10.2405	0.0144663	3.36557	up	0.00888633	1.89164	down
Os.55270.1.S1_s_at	873.01	874.87	1040.28	486.558	466.975	642.192	1956.29	2043.84	2054.02	636.054	833.668	841.07	11	9.76985	9.77293	10.0228	8.92647	8.8672	9.32686	10.9339	10.9971	11.0042	9.313	9.70333	9.71608	0.0313692	2.64072	down	0.22217	1.21227	up
Os.55485.1.S1_at	6.90096	7.22942	6.93608	9.22468	8.47702	6.88205	15.2989	15.0859	15.0597	6.46948	5.873	6.4677	11	2.7868	2.85388	2.79412	3.2055	3.08356	2.78284	3.93536	3.91512	3.91262	2.69365	2.5541	2.69325	0.00789578	2.41837	down	0.0791943	1.12085	up
Os.55497.1.S1_at	29.072	27.5083	29.1558	23.2055	21.9193	20.7032	29.0855	28.8864	28.801	56.3687	78.9007	61.8488	11	4.86156	4.7818	4.86571	4.53639	4.45413	4.37178	4.86223	4.85232	4.84805	5.81682	6.30197	5.95067	0.0469494	2.24849	up	0.0228842	2.27647	down
Os.55740.1.S1_at	41.1071	17.0346	9.77002	7.65082	7.32717	7.6557	7.96704	7.25882	7.38099	24.9905	34.8183	29.0127	11	5.36131	4.0904	3.28836	2.93561	2.87326	2.93653	2.99404	2.85973	2.88381	4.64331	5.12177	4.85862	0.0217052	3.89611	up	0.445227	1.54529	down
Os.5581.1.S1_at	51.7041	46.7479	51.9774	76.6883	82.3266	131.153	124.528	125.574	101.907	220.026	256.732	243.215	11	5.69221	5.54683	5.69981	6.26093	6.36329	7.03511	6.96033	6.97239	6.67111	7.78153	8.00412	7.92609	0.0402958	2.05049	up	0.00725461	4.78205	down
Os.56054.1.S1_at	6.03753	7.22232	7.01439	5.83251	6.68303	7.46541	10.4752	7.46316	7.44935	59.2597	41.016	43.4318	11	2.59396	2.85246	2.81032	2.54412	2.7405	2.90022	3.38891	2.89979	2.89712	5.88898	5.35811	5.44068	0.0295452	5.65943	up	0.0114317	7.01452	down
Os.56074.1.S1_at	21.2336	27.214	15.2311	49.6942	37.853	23.7386	53.4747	52.9881	61.4055	324.739	215.049	197.422	11	4.40828	4.76628	3.92894	5.63501	5.24234	4.56916	5.74078	5.7276	5.9403	8.34314	7.74852	7.62514	0.0389096	4.29514	up	0.0167079	11.6138	down
Os.56111.1.S1_at	6.43174	7.36799	9.09828	5.4838	5.32932	5.4242	6.96616	5.88968	6.51869	21.1114	19.7444	23.4293	11	2.68521	2.88127	3.18559	2.45518	2.41395	2.43941	2.80036	2.55819	2.70458	4.39995	4.30337	4.55024	0.0144957	3.3176	up	0.0197339	2.8294	down
Os.56167.1.S1_at	289.153	391.076	311.848	117.386	117.334	118.444	586.783	735.473	599.038	278.529	251.94	252.971	11	8.17569	8.6113	8.2847	6.87512	6.87448	6.88806	9.19668	9.52253	9.2265	8.12168	7.97693	7.98283	0.0279484	2.44204	down	0.13773	1.25708	up
Os.56274.1.S1_at	6.62639	6.38565	6.76742	6.16056	5.72141	5.78101	6.38365	6.53646	6.53292	12.1961	14.0317	16.4414	11	2.72822	2.67483	2.75861	2.62306	2.51637	2.53132	2.67438	2.70851	2.70773	3.60834	3.81061	4.03926	0.0394416	2.17729	up	0.0212982	2.14184	down
Os.56275.1.S1_x_at	46.1249	64.0602	55.9529	331.499	372.575	232.955	180.339	200.114	190.047	22.7508	29.2461	19.5704	11	5.52747	6.00136	5.80614	8.37286	8.54139	7.86391	7.49457	7.64468	7.57021	4.50784	4.87017	4.2906	0.0144957	8.07586	down	0.0349791	2.33289	up
Os.5648.1.S1_at	131.551	210.086	201.256	67.778	70.274	46.5	407.583	454.833	459.983	85.4728	101.403	93.1526	11	7.03948	7.71483	7.65289	6.08275	6.13492	5.53916	8.67095	8.82919	8.84544	6.41739	6.66395	6.54152	0.0085154	4.72693	down	0.053317	1.90278	up
Os.5650.1.S1_at	299.31	293.202	314.223	219.114	175.953	229.1	279.713	182.78	186.396	872.974	709.194	755.526	11	8.2255	8.19575	8.29565	7.77553	7.45905	7.83983	8.12781	7.51396	7.54222	9.7698	9.47004	9.56134	0.0421524	3.6614	up	0.0118934	2.56939	down
Os.5668.2.S1_at	6.58277	6.70877	6.90471	6.79912	6.73655	6.74423	6.02845	6.54176	6.6892	11.4234	15.1803	14.78	11	2.7187	2.74605	2.78758	2.76535	2.75201	2.75365	2.59179	2.70968	2.74183	3.51392	3.92413	3.88558	0.0484853	2.13383	up	0.0239441	2.03322	down
Os.5690.1.S1_at	48.9548	69.4802	73.4193	317.059	349.918	159.721	115.157	120.597	125.328	49.109	49.2913	56.2389	11	5.61338	6.11853	6.19809	8.30861	8.45087	7.31941	6.84746	6.91405	6.96957	5.61791	5.62326	5.8135	0.0151042	2.33832	down	0.282412	1.22414	up
Os.56907.1.S1_at	12.2974	10.5166	10.7407	6.43238	8.10963	6.21885	11.4637	11.1464	13.9543	26.9677	34.5019	35.109	11	3.62029	3.3946	3.42502	2.68535	3.01964	2.63665	3.51899	3.47851	3.80264	4.75316	5.1086	5.13377	0.0403429	2.63621	up	0.0167399	2.86501	down
Os.56924.1.S1_at	23.5626	32.7292	28.7044	67.4175	79.4957	40.501	30.7454	29.1714	30.9171	11.1613	11.8021	10.7528	11	4.55843	5.03251	4.8432	6.07505	6.31281	5.33988	4.9423	4.86648	4.95033	3.48044	3.56097	3.42664	0.00660914	2.69513	down	0.0197396	2.50018	up
Os.56946.1.S1_at	54.2276	23.7988	77.0008	7.98078	8.25404	7.33895	325.471	226.861	250.241	1223.32	985.176	1000.09	11	5.76095	4.57282	6.2668	2.99653	3.0451	2.87557	8.34638	7.82567	7.96717	10.2566	9.94424	9.96591	0.0293219	4.02552	up	0.0208374	22.976	down
Os.5698.1.S1_s_at	88.6432	96.3264	97.265	27.7564	36.772	30.5474	46.8833	41.6709	54.8471	17.0222	17.9922	17.3721	11	6.46994	6.58986	6.60385	4.79475	5.20053	4.93298	5.551	5.38097	5.77734	4.08935	4.1693	4.1187	0.024506	2.72072	down	0.00377658	5.38433	up
Os.57181.1.S1_at	144.005	113.199	119.318	36.351	57.0904	80.8407	97.8606	87.1362	83.0105	236.733	238.881	195.735	11	7.16997	6.82272	6.89866	5.18392	5.83518	6.33701	6.61266	6.4452	6.37522	7.88712	7.90015	7.61276	0.0279318	2.50067	up	0.0325182	1.78537	down
Os.5725.1.S1_at	94.7294	129.928	132.463	27.1581	27.0012	17.0078	335.4	428.326	261.636	15.5824	14.4836	13.5059	11	6.56574	7.02157	7.04945	4.76331	4.75495	4.08812	8.38974	8.74257	8.03142	3.96184	3.85635	3.75552	0.0106395	23.1029	down	0.0101113	8.11738	up
Os.57367.1.S1_x_at	79.2487	90.2513	98.5578	49.6809	48.0961	46.6391	146.043	166.861	126.416	65.662	66.9236	59.1807	11	6.30832	6.49588	6.6229	5.63462	5.58785	5.54347	7.19025	7.3825	6.98203	6.03699	6.06444	5.88706	0.0372772	2.27958	down	0.0469828	1.39429	up
Os.57417.1.S1_s_at	7.05188	7.09768	7.39598	48.2424	40.571	30.8203	53.3	44.8485	46.3225	6.78773	7.07642	7.09959	11	2.81801	2.82735	2.88674	5.59223	5.34238	4.94581	5.73606	5.48699	5.53364	2.76293	2.82302	2.82774	0.00660914	6.87329	down	0.335035	1.02774	up
Os.57437.1.S1_at	5.99722	8.58269	5.66682	5.47427	5.42381	5.32868	5.47387	5.33394	5.31955	128.525	65.7608	89.9414	11	2.58429	3.10143	2.50254	2.45267	2.43931	2.41378	2.45256	2.4152	2.41131	7.0059	6.03916	6.49091	0.019513	16.9785	up	0.0158949	13.7615	down
Os.57438.1.A1_at	5.53078	5.65817	5.92041	5.17175	4.65667	5.549	5.64868	4.44406	5.07656	84.8971	71.8286	72.5099	11	2.46748	2.50034	2.5657	2.37065	2.2193	2.47223	2.49791	2.15188	2.34385	6.40764	6.16649	6.18011	0.00660914	15.139	up	0.00403391	13.3636	down
Os.57477.1.S1_x_at	1821.08	1702.82	2105.08	2097.45	2009.72	1349.4	2696.36	2957.73	2375.14	1447.1	1201.08	1362.04	11	10.8306	10.7337	11.0397	11.0344	10.9728	10.3981	11.3968	11.5303	11.2138	10.499	10.2301	10.4116	0.0450909	2.00011	down	0.0537869	1.40228	up
Os.57519.1.S1_x_at	71.389	120.43	147.418	2952.11	2831.67	3880.95	623.096	691.26	952.024	147.335	187.749	195.168	11	6.15763	6.91205	7.20377	11.5275	11.4674	11.9222	9.28331	9.43309	9.89485	7.20296	7.55266	7.60857	0.0370475	4.23497	down	0.173669	1.62104	down
Os.57530.1.S1_x_at	6.2711	6.73005	6.81043	6.79158	6.7347	6.77957	19.775	22.3641	26.2108	7.3428	6.66188	6.76337	11	2.64872	2.75062	2.76775	2.76375	2.75161	2.76119	4.3056	4.48311	4.71209	2.87633	2.73593	2.75774	0.0215406	3.27222	down	0.380916	1.048	down
Os.57547.1.S1_at	6.61401	7.54307	7.96009	6.4308	6.44036	6.24077	6.29136	6.24174	6.22392	103.814	90.7458	111.783	11	2.72553	2.91515	2.99278	2.685	2.68714	2.64172	2.65337	2.64195	2.63782	6.69786	6.50376	6.80456	0.00608269	16.2723	up	0.00641349	13.8413	down
Os.57569.2.A1_s_at	8.28885	8.44648	7.83367	8.77888	7.82018	6.57597	55.594	56.1537	73.4436	6.34959	6.29063	6.3239	11	3.05117	3.07835	2.96969	3.13404	2.9672	2.7172	5.79686	5.81131	6.19857	2.66666	2.65321	2.66081	0.0085154	9.6823	down	0.0157579	1.2949	up
Os.5869.3.S1_x_at	8302.72	8861.74	8801.73	4019.79	4302.07	3771.61	4423.64	5876.23	5142.96	2002.17	2178.4	2341.15	11	13.0194	13.1134	13.1036	11.9729	12.0708	11.881	12.111	12.5207	12.3284	10.9673	11.0891	11.193	0.0381834	2.3569	down	0.00720085	3.98791	up
Os.5940.1.S1_at	78.7562	55.3007	65.4666	353.999	369.856	432.553	252.075	194.646	159.576	25.8434	34.7701	38.6052	11	6.29932	5.78923	6.03269	8.4676	8.53082	8.75673	7.97771	7.60471	7.3181	4.69172	5.11978	5.27072	0.0332976	6.08855	down	0.0475159	2.01811	up
Os.6102.1.S1_s_at	231.706	227.302	184.355	1047.95	1078.69	914.127	297.462	345.892	265.219	109.526	116.069	97.6422	11	7.85615	7.82847	7.52634	10.0333	10.0751	9.83625	8.21656	8.43418	8.05104	6.77513	6.85883	6.60943	0.0281925	2.80136	down	0.0240719	1.98507	up
Os.6126.1.S1_at	167.643	136.945	192.303	307.401	358.094	344.555	452.143	362.383	361.842	172.027	170.487	146.88	11	7.38925	7.09745	7.58723	8.26398	8.48419	8.42859	8.82063	8.50137	8.49921	7.42649	7.41352	7.19849	0.0349003	2.39646	down	0.956353	1.00822	up
Os.6156.1.S1_a_at	1421.33	1268.01	1318.34	709.769	734.183	717.302	617.496	734.195	783.57	1708.81	1753.25	1610.82	11	10.473	10.3084	10.3645	9.47121	9.52	9.48644	9.27029	9.52002	9.61392	10.7388	10.7758	10.6536	0.0268364	2.3861	up	0.0347136	1.26643	down
Os.6177.1.S2_a_at	70.1784	36.1081	40.8532	25.0093	32.1885	45.6899	44.8457	39.0015	51.4243	157.701	134.376	145.557	11	6.13295	5.17425	5.35238	4.6444	5.00847	5.5138	5.4869	5.28546	5.68438	7.30105	7.07013	7.18544	0.023294	3.24892	up	0.0365826	3.10017	down
Os.6384.1.S1_at	274.387	360.273	347.344	558.724	524.695	524.272	279.989	301.059	300.08	667.835	574.256	540.8	11	8.10007	8.49295	8.44022	9.12599	9.03534	9.03417	8.12923	8.2339	8.2292	9.38335	9.16555	9.07895	0.0313692	2.01648	up	0.0345814	1.82118	down
Os.6418.1.S1_at	139.458	146.795	158.649	213.703	268.644	214.786	435.185	373.246	410.244	211.403	202.367	173.17	11	7.12368	7.19766	7.3097	7.73946	8.06955	7.74675	8.76548	8.54398	8.68034	7.72385	7.66083	7.43605	0.0348346	2.07968	down	0.0580294	1.31637	down
Os.6595.1.S1_a_at	1520.68	2251.33	1655.12	1179.67	1077.09	1081.38	1711.9	1611.03	1322.82	212.71	215.633	172.686	11	10.5705	11.1366	10.6927	10.2042	10.0729	10.0787	10.7414	10.6538	10.3694	7.73274	7.75243	7.432	0.0124288	7.7228	down	0.0113701	8.94368	up
Os.6812.1.S1_at	29.8734	9.40832	9.11162	111.762	122.451	782.937	5.66709	6.30579	8.65992	166.748	105.156	141.985	11	4.90079	3.23394	3.18771	6.80428	6.93607	9.61275	2.50261	2.65668	3.11435	7.38153	6.71639	7.1496	0.0161925	20.0374	up	0.0354562	9.9064	down
Os.6832.1.S1_at	51.6684	14.5097	14.6092	8.78773	8.71509	8.81294	7.90629	7.74097	8.63351	31.4808	52.2572	40.6011	11	5.69121	3.85895	3.8688	3.13549	3.12352	3.13962	2.983	2.95251	3.10995	4.9764	5.70756	5.34345	0.0295734	5.01871	up	0.325396	1.82701	down
Os.6838.1.S1_at	2679.88	2542.78	8168.77	244.837	316.044	434.209	1573.62	1422.09	2145.73	601.273	509.978	446.236	11	11.388	11.3122	12.9959	7.93568	8.30398	8.76225	10.6199	10.4738	11.0673	9.23188	8.99429	8.80166	0.0488204	3.27394	down	0.039501	7.40965	up
Os.6863.1.S1_at	6.45632	6.60787	40.8973	6.18775	6.35221	8.16	787.578	270.204	334.934	6.08484	6.87251	6.08978	11	2.69071	2.72419	5.35393	2.62941	2.66726	3.02857	9.62128	8.0779	8.38773	2.60522	2.78084	2.60639	0.0234279	65.4123	down	0.431741	1.89929	up
Os.6863.1.S1_s_at	6.15841	6.45386	12.0273	6.32911	5.75388	6.83732	403.79	148.72	200.563	5.81426	6.37736	6.26325	11	2.62256	2.69016	3.58824	2.662	2.52453	2.77343	8.65746	7.21646	7.64791	2.5396	2.67296	2.64691	0.0248447	37.2918	down	0.408535	1.27206	up
Os.6864.1.S1_at	245.122	135.493	198.137	66.2583	71.865	67.5036	136.842	106.324	123.975	439.179	387.829	343.234	11	7.93736	7.08207	7.63035	6.05003	6.16722	6.07689	7.09636	6.73233	6.9539	8.77867	8.59928	8.42305	0.0276964	3.18833	up	0.0574094	2.07111	down
Os.6976.1.S1_s_at	108.726	57.6231	31.6626	6.08076	7.97512	6.3453	6.33485	7.40015	8.46145	152.992	259.035	257.443	11	6.76455	5.84858	4.98471	2.60425	2.99551	2.66569	2.66331	2.88755	3.08091	7.25731	8.017	8.00811	0.0144663	29.5186	up	0.0753883	3.71886	down
Os.7044.1.S1_at	33.5888	38.9695	32.0777	84.7214	86.8943	68.6585	55.5621	62.1877	74.0314	19.6502	18.4466	21.9436	11	5.06991	5.28427	5.0035	6.40465	6.44119	6.10137	5.79603	5.95856	6.21006	4.29648	4.20528	4.45573	0.0259294	3.18006	down	0.0261183	1.74118	up
Os.7206.1.S1_at	94.8157	88.7641	84.0419	38.1211	38.5785	60.498	433.255	316.204	369.953	131.077	163.689	138.409	11	6.56705	6.4719	6.39304	5.25252	5.26972	5.91882	8.75907	8.30471	8.5312	7.03428	7.35481	7.11279	0.0438014	2.57463	down	0.0299197	1.61324	down
Os.7253.1.S1_at	127.605	155.202	250.006	288.712	243.894	182.996	231.422	228.414	244.425	94.5066	84.3444	87.2261	11	6.99554	7.278	7.96582	8.17349	7.93011	7.51567	7.85438	7.83551	7.93325	6.56234	6.39822	6.44669	0.0085453	2.64871	down	0.0788479	1.9239	up
Os.7269.1.S1_s_at	21.8414	38.3663	29.3724	43.0859	33.4828	28.3217	48.9996	42.8577	54.5239	99.3504	116.567	109.877	11	4.44899	5.26177	4.87639	5.42914	5.06535	4.82384	5.6147	5.42148	5.76882	6.63445	6.86501	6.77974	0.0357795	2.23159	up	0.0238887	3.72529	down
Os.7308.1.S2_x_at	213.193	177.98	232.786	398.739	470.938	470.701	153.534	154.276	157.172	388.028	300.911	304.738	11	7.73602	7.47557	7.86286	8.6393	8.87939	8.87867	7.26241	7.26937	7.2962	8.60002	8.23319	8.25143	0.0389096	2.12218	up	0.0538204	1.59114	down
Os.7339.1.S1_at	884.997	829.648	1008.15	258.991	287.27	1190.02	254.039	321.873	248.999	636.343	665.777	723.158	11	9.78953	9.69636	9.97749	8.01676	8.16627	10.2168	7.98891	8.33035	7.96	9.31366	9.37889	9.49817	0.0339011	2.46882	up	0.0497915	1.34184	up
Os.7344.1.S1_at	242.522	168.492	182.357	406.159	399.789	604.533	612.853	636.095	540.229	298.815	275.744	292.936	11	7.92197	7.39653	7.51062	8.6659	8.64309	9.23968	9.2594	9.3131	9.07743	8.22311	8.10718	8.19444	0.0228425	2.05869	down	0.069627	1.47959	down
Os.7392.2.S1_x_at	139.095	146.798	124.027	45.736	49.9064	59.2011	151.125	158.47	151.776	298.414	361.288	315.28	11	7.11992	7.19769	6.95451	5.51526	5.64115	5.88755	7.2396	7.30807	7.2458	8.22117	8.49701	8.30049	0.0234746	2.10682	up	0.0155604	2.37652	down
Os.7496.1.S1_a_at	209.988	237.368	231.665	1602.51	1291.28	1294.41	1317.16	1307.1	1213.59	217.385	254.426	226.53	11	7.71416	7.89098	7.8559	10.6461	10.3346	10.3381	10.3632	10.3522	10.2451	7.76411	7.9911	7.82356	0.00660914	5.50429	down	0.728082	1.02757	down
Os.7505.2.S1_at	450.28	608.827	604.989	873.002	807.314	634.767	451.755	364.742	389.97	82.5111	89.3538	95.8489	11	8.81468	9.24989	9.24076	9.76984	9.65699	9.31008	8.8194	8.51073	8.60722	6.36652	6.48146	6.58269	0.0122321	4.49679	down	0.0107767	6.16837	up
Os.7516.1.S1_at	25.8852	38.0365	22.2043	9.26047	11.211	15.3453	20.6441	24.6127	26.0107	57.2795	71.2837	68.1386	11	4.69406	5.24931	4.47277	3.21109	3.48685	3.93973	4.36766	4.62133	4.70103	5.83995	6.1555	6.0904	0.0309533	2.76116	up	0.0420398	2.3347	down
Os.7665.1.S1_at	128.402	220.568	162.186	11.2609	10.9609	6.84417	345.703	318.399	314.189	36.1336	30.8467	34.9247	11	7.00452	7.78508	7.3415	3.49325	3.45429	2.77488	8.43339	8.31469	8.29549	5.17527	4.94705	5.12618	0.00620457	9.61327	down	0.0188102	4.90484	up
Os.770.1.S1_at	13.0985	23.3606	28.1579	23.3779	23.1796	52.8603	124.228	139.998	141.028	416.571	309.292	294.66	11	3.71133	4.54601	4.81547	4.54707	4.53478	5.72411	6.95685	7.12926	7.13983	8.70242	8.27282	8.20291	0.0485513	2.49217	up	0.016471	16.3942	down
Os.7711.1.S1_at	42.639	50.9688	59.0201	1506.38	1567.24	946.957	1032.75	1284.07	1098.08	82.957	63.877	66.0485	11	5.4141	5.67154	5.88314	10.5569	10.614	9.88716	10.0123	10.3265	10.1008	6.37429	5.99722	6.04545	0.0079193	16.0838	down	0.110708	1.39738	down
Os.7756.1.S1_at	174.594	171.07	101.738	39.6241	37.8246	75.8254	38.2803	56.4281	35.7058	150.921	181.398	167.723	11	7.44786	7.41845	6.66872	5.30831	5.24125	6.24461	5.25853	5.81834	5.15809	7.23765	7.50302	7.38994	0.039558	3.90471	up	0.567721	1.14753	down
Os.7756.2.S1_x_at	3764.94	3908.62	2994.73	313.219	398.49	507.103	1513.43	2024.52	1459.64	5245.31	5296.76	5726.18	11	11.8784	11.9324	11.5482	8.29103	8.6384	8.98613	10.5636	10.9834	10.5114	12.3568	12.3709	12.4834	0.0283485	3.28881	up	0.0421634	1.53403	down
Os.7868.1.S1_at	104.68	150.016	189.17	648.232	647.09	520.479	200.713	233.846	188.13	18.6323	25.2778	23.0333	11	6.70984	7.22898	7.56354	9.34037	9.33782	9.0237	7.64899	7.86942	7.55559	4.21973	4.6598	4.52565	0.011973	9.33684	down	0.0189917	6.49377	up
Os.7877.1.S1_at	492.214	558.928	610.473	464.273	477.403	416.043	1148.95	1089.83	1031.16	415.717	412.802	375.993	11	8.94314	9.12652	9.25378	8.85883	8.89907	8.70059	10.1661	10.0899	10.0101	8.69946	8.6893	8.55456	0.0100265	2.71491	down	0.0464253	1.37558	up
Os.7890.1.S1_a_at	14178.2	15149.4	14814.6	6080.39	5467.59	5021.14	12033.7	12012.5	11542.3	4517.8	4979.7	4984.39	11	13.7914	13.887	13.8547	12.5699	12.4167	12.2938	13.5548	13.5522	13.4946	12.1414	12.2818	12.2832	0.00828913	2.45958	down	0.00683153	3.05015	up
Os.7890.1.S1_x_at	16588	16871.5	16596.8	10424.1	10492.5	9881.57	13434.9	13546.9	13431.9	5465.84	5976.77	6631.44	11	14.0179	14.0423	14.0186	13.3476	13.3571	13.2705	13.7137	13.7257	13.7134	12.4162	12.5451	12.6951	0.0198314	2.24299	down	0.00994695	2.7781	up
Os.7890.2.S1_x_at	14466.9	18649.4	12803.7	3698.82	3924.63	3436.73	9460.58	9839.61	9700.22	3389.03	3691.02	3837.19	11	13.8205	14.1868	13.6443	11.8529	11.9383	11.7468	13.2077	13.2644	13.2438	11.7267	11.8498	11.9058	0.00828913	2.65959	down	0.0144848	4.15956	up
Os.7920.1.S1_at	1462.43	1381.5	1291.21	1059.94	954.484	645.436	2592.08	2416.67	2226.69	1167.55	1099.79	1153.67	11	10.5142	10.432	10.3345	10.0498	9.89858	9.33413	11.3399	11.2388	11.1207	10.1893	10.103	10.172	0.0168962	2.11163	down	0.0444855	1.20759	up
Os.7927.2.S1_x_at	261.804	303.427	240.507	128.424	143.807	137.533	144.588	160.516	129.331	266.659	339.435	318.169	11	8.03234	8.24521	7.90993	7.00477	7.16799	7.10364	7.1758	7.32657	7.01493	8.05885	8.40699	8.31365	0.0483166	2.1249	up	0.315893	1.14658	down
Os.7941.2.S1_s_at	15305.2	14684.9	14880.1	7067.5	7696.24	7524.88	8802.51	9845.63	10314.6	3551.79	4392.61	3733.45	11	13.9017	13.842	13.8611	12.787	12.9099	12.8775	13.1037	13.2653	13.3324	11.7943	12.1009	11.8663	0.0272847	2.48509	down	0.00895986	3.85785	up
Os.7944.1.S1_at	188.754	180.968	170.856	11.9561	6.26229	6.00522	48.5731	51.5646	51.2328	145.523	152.558	160.954	11	7.56037	7.49959	7.41664	3.57967	2.64669	2.58622	5.60209	5.68831	5.679	7.1851	7.25322	7.3305	0.00660914	3.03103	up	0.0552242	1.17766	up
Os.7947.1.S1_a_at	1647.81	1134.36	787.86	70.6301	76.0451	145.164	1485.62	1574.77	1742.19	801.64	711.709	717.325	11	10.6863	10.1477	9.6218	6.14221	6.24878	7.18154	10.5369	10.6209	10.7667	9.64681	9.47514	9.48648	0.0234279	2.1515	down	0.188092	1.53239	up
Os.7985.1.S1_at	678.741	617.92	819.837	5098.86	4171.19	4274.06	2201.13	2201.22	1589.6	232.283	246.97	253.662	11	9.40672	9.27128	9.67919	12.316	12.0262	12.0614	11.104	11.1041	10.6344	7.85974	7.94819	7.98676	0.0131543	8.08897	down	0.0146732	2.86956	up
Os.7988.1.S1_s_at	5029.24	4962.68	4346.53	1987.22	1763.59	1255.24	8941.51	10174.4	8617.13	3759.67	3798.52	3904.24	11	12.2961	12.2769	12.0856	10.9565	10.7843	10.2937	13.1263	13.3127	13.073	11.8764	11.8912	11.9308	0.0144957	2.41357	down	0.0450579	1.2484	up
Os.8014.1.S1_at	354.361	432.363	344.228	133.438	129.75	103.638	175.049	205.742	151.861	89.3613	78.6953	79.4214	11	8.46907	8.7561	8.42722	7.06003	7.01959	6.69541	7.45162	7.68469	7.24661	6.48158	6.29821	6.31146	0.0488204	2.13943	down	0.0098039	4.55374	up
Os.8014.2.S1_x_at	803.748	926.112	577.751	172.601	172.564	97.929	357.498	439.62	353.237	176.712	176.129	190.595	11	9.6506	9.85504	9.1743	7.43129	7.43099	6.61366	8.48179	8.78011	8.46449	7.46526	7.46049	7.57436	0.0344214	2.10735	down	0.0180471	4.1697	up
Os.8045.1.S1_at	205.57	333.503	319.819	546.666	509.845	248.882	2455.61	2492.15	2503.25	677.63	491.007	564.509	11	7.68349	8.38156	8.32111	9.09452	8.99391	7.95932	11.2619	11.2832	11.2896	9.40436	8.9396	9.14085	0.0169262	4.33673	down	0.0558127	2.04611	down
Os.8117.2.S1_at	57.5452	66.7002	57.894	191.891	193.739	177.063	226.064	277.223	237.066	69.3454	63.4745	48.966	11	5.84662	6.05962	5.85534	7.58415	7.59797	7.46812	7.82059	8.1149	7.88914	6.11573	5.9881	5.61371	0.0264902	4.10021	down	0.947393	1.01023	up
Os.8142.1.S1_a_at	2813.57	2787.14	2720.93	189.457	179.083	178.632	864.905	778.234	825.234	416.638	361.189	384.519	11	11.4582	11.4446	11.4099	7.56573	7.48449	7.48085	9.7564	9.60406	9.68866	8.70265	8.49661	8.58691	0.0194871	2.12527	down	0.00377658	7.17091	up
Os.8149.1.S1_at	7.02357	6.98622	6.75137	177.809	168.309	155.84	251.456	268.255	293.031	6.04191	6.40972	6.54588	11	2.8122	2.80451	2.75518	7.47418	7.39497	7.28392	7.97416	8.06746	8.19491	2.59501	2.68026	2.71059	0.00305794	42.7216	down	0.0756222	1.09329	up
Os.8168.1.S1_at	2915.48	2733.58	2625.28	749.451	841.938	785.092	2381.26	2001.71	2149.45	5776.92	4970.82	5047.91	11	11.5095	11.4166	11.3583	9.54969	9.71757	9.61672	11.2175	10.967	11.0697	12.4961	12.2793	12.3015	0.0233978	2.41862	up	0.0156915	1.90636	down
Os.8465.1.S1_a_at	337.058	370.383	418.692	422.524	469.115	349.42	236.746	324.499	295.841	617.859	632.512	586.006	11	8.39685	8.53288	8.70974	8.72289	8.8738	8.44882	7.8872	8.34207	8.20868	9.27113	9.30495	9.19477	0.0477147	2.15991	up	0.0251107	1.63633	down
Os.8522.1.S1_at	29.7142	58.2725	57.548	131.425	131.137	130.964	22.6262	30.4069	29.681	72.2527	77.8261	74.7418	11	4.89308	5.86474	5.84669	7.03809	7.03493	7.03303	4.49992	4.92633	4.89147	6.17498	6.28218	6.22384	0.031717	2.74048	up	0.163265	1.6157	down
Os.8569.1.S1_at	101.407	103.694	93.1167	564.196	579.425	424.895	192.479	252.945	226.12	31.5835	35.6537	27.7039	11	6.66401	6.69619	6.54097	9.14005	9.17848	8.73096	7.58856	7.98268	7.82095	4.9811	5.15598	4.79202	0.013724	7.06666	down	0.0120432	3.15438	up
Os.8593.1.S1_at	14.3774	14.8473	18.6427	64.887	66.8363	85.49	34.3505	29.5562	28.9412	6.98271	9.94002	6.95951	11	3.84573	3.89213	4.22054	6.01986	6.06256	6.41768	5.10226	4.88539	4.85505	2.80379	3.31325	2.79899	0.0309533	3.93281	down	0.0420398	2.01968	up
Os.8785.1.S1_at	32.6559	55.9325	46.4526	47.049	58.3588	57.9528	134.506	124.887	148.725	45.5806	56.2708	43.8918	11	5.02927	5.80562	5.53769	5.55609	5.86688	5.85681	7.07153	6.96448	7.21651	5.51035	5.81431	5.45588	0.0281925	2.81017	down	0.679716	1.09885	down
Os.8796.2.S1_a_at	2958.16	3095.96	3335.87	365.522	359.667	311.585	2664.63	3055.15	2915.88	1256.14	1477.82	1392.26	11	11.5305	11.5962	11.7038	8.51381	8.49052	8.28348	11.3797	11.577	11.5097	10.2948	10.5293	10.4432	0.025765	2.09421	down	0.0128442	2.27798	up
Os.8862.1.S1_at	1745.17	1716.58	1908.61	1734.83	1967.7	1821.35	1441.37	1297.51	1368.29	2787	2846.4	2629.54	11	10.7692	10.7453	10.8983	10.7606	10.9423	10.8308	10.4932	10.3415	10.4182	11.4445	11.4749	11.3606	0.013724	2.01256	up	0.0168217	1.53944	down
Os.8889.1.S1_at	240.827	138.171	203.71	204.757	254.179	281.127	410.146	383.079	282.119	75.2182	115.821	89.7215	11	7.91185	7.11032	7.67037	7.67777	7.9897	8.13508	8.67999	8.5815	8.14016	6.23301	6.85576	6.48738	0.0482632	3.84194	down	0.0688537	2.05451	up
Os.8907.1.S1_at	118.934	119.873	109.2	48.3263	58.572	73.1964	98.7836	90.6315	90.7495	249.775	227.365	213.857	11	6.89402	6.90536	6.77083	5.59474	5.87214	6.1937	6.6262	6.50194	6.50382	7.96449	7.82887	7.7405	0.0149917	2.46337	up	0.0138983	1.98328	down
Os.8921.1.S1_at	1402.22	1472.87	1410.69	1120.35	1149.29	1196.16	1270.93	1306.73	1293.6	386.688	489.46	423.494	11	10.4535	10.5244	10.4622	10.1297	10.1665	10.2242	10.3117	10.3517	10.3372	8.59503	8.93505	8.7262	0.0166041	2.99268	down	0.0106573	3.31255	up
Os.9039.1.S1_at	373.274	503.037	398.008	16.664	19.9311	17.1468	188.195	216.545	181.874	386.19	520.472	452.192	11	8.54409	8.97452	8.63665	4.05867	4.31695	4.09987	7.55608	7.75853	7.50679	8.59317	9.02368	8.82079	0.0451979	2.30603	up	0.687984	1.06742	down
Os.9105.1.S1_at	101.396	135.385	137.328	331.03	356.621	294.805	511.448	563.597	496.883	210.501	173.648	181.047	11	6.66386	7.08092	7.10148	8.37082	8.47825	8.20361	8.99844	9.13852	8.95676	7.71768	7.44002	7.50022	0.0194597	2.78678	down	0.0636921	1.51981	down
Os.9191.1.S1_s_at	71.5613	141.433	177.221	3490.45	3137.81	4779	696.202	745.073	1087.88	180.03	194.24	193.928	11	6.16111	7.14397	7.46941	11.7692	11.6155	12.2225	9.44336	9.54124	10.0873	7.4921	7.6017	7.59938	0.0313692	4.36579	down	0.254367	1.55786	down
Os.9212.1.S1_at	21.2184	31.5604	57.4559	314.503	362.186	236.08	177.384	174.695	199.518	23.5662	19.6472	12.2958	11	4.40724	4.98004	5.84438	8.29693	8.50059	7.88313	7.47073	7.44869	7.64037	4.55865	4.29625	3.62009	0.0261808	10.2788	down	0.212104	1.89066	up
Os.9230.1.S1_x_at	2303.52	2318.8	2387.04	1507.34	1456.2	1291.5	1126.29	1148.1	1112.68	530.254	531.301	577.177	11	11.1696	11.1792	11.221	10.5578	10.508	10.3348	10.1374	10.165	10.1198	9.05054	9.05339	9.17287	0.0085154	2.06834	down	0.00377658	4.28016	up
Os.9293.1.S1_at	390.949	420.281	460.498	314.781	335.959	353.02	318.109	310.469	412.734	144.444	149.138	142.674	11	8.61084	8.71521	8.84705	8.2982	8.39214	8.46361	8.31338	8.2783	8.68907	7.17437	7.2205	7.15658	0.0367144	2.36707	down	0.00880741	2.90905	up
Os.9300.1.S1_at	433.893	436.86	490.416	13.5813	14.789	9.02827	146.997	174.909	191.229	566.275	556.674	593.207	11	8.76119	8.77103	8.93786	3.76355	3.88646	3.17445	7.19964	7.45046	7.57916	9.14536	9.12069	9.21239	0.0179427	3.36295	up	0.0376882	1.26236	down
Os.9303.1.S1_at	641.134	592.042	719.404	248.997	282.337	282.585	183.721	129.939	207.986	27.9825	40.781	31.2388	11	9.32448	9.20956	9.49066	7.95998	8.14127	8.14254	7.52138	7.02169	7.70034	4.80645	5.34983	4.96527	0.0381834	5.18359	down	0.00775519	19.7126	up
Os.9385.1.S1_at	16.1223	8.51226	16.3668	117.435	109.405	66.3445	84.129	116.451	85.1708	20.7838	18.6202	16.8794	11	4.01098	3.08954	4.0327	6.87571	6.77354	6.0519	6.39453	6.86358	6.41229	4.37739	4.2188	4.07719	0.0226588	5.03622	down	0.260979	1.42739	down
Os.9393.1.S1_a_at	326.404	388.938	362.129	8.27263	9.18594	29.115	118.211	131.322	104.956	215.059	257.853	235.714	11	8.35052	8.6034	8.50036	3.04835	3.19943	4.86369	6.88522	7.03696	6.71364	7.74859	8.01041	7.88089	0.0440579	2.00188	up	0.0340253	1.52076	up
Os.9427.1.S1_at	51.4909	37.1829	66.4853	25.0101	23.6003	40.4578	73.7986	74.0608	68.3147	315.547	331.988	321.202	11	5.68625	5.21657	6.05496	4.64444	4.56073	5.33834	6.20552	6.21064	6.09412	8.30171	8.37499	8.32734	0.00568168	4.48337	up	0.0164099	6.41783	down
Os.9484.1.S2_at	129.21	159.186	153.625	269.351	295.081	227.965	118.035	115.623	123.588	223.155	238.964	284.683	11	7.01358	7.31457	7.26327	8.07334	8.20497	7.83267	6.88307	6.85328	6.9494	7.8019	7.90065	8.15321	0.0348233	2.08012	up	0.0367339	1.68738	down
Os.9494.1.S1_s_at	52.3694	60.425	60.9233	191.867	208.689	195.196	121.991	151.485	138.084	47.4871	42.0371	50.9202	11	5.71065	5.91707	5.92892	7.58397	7.70521	7.60878	6.93063	7.24303	7.10941	5.56946	5.39359	5.67017	0.023294	2.92807	down	0.0982947	1.23782	up
Os.9501.1.S1_at	185.284	173.358	176.91	340.879	328.126	340.734	150.464	136.913	109.939	293.964	339.187	355.476	11	7.53359	7.43761	7.46687	8.41312	8.35811	8.4125	7.23328	7.09712	6.78055	8.19949	8.40594	8.47361	0.043451	2.50133	up	0.0179652	1.84079	down
Os.9547.1.S1_at	808.299	733.675	716.3	1962.09	1878.61	1584.71	692.183	832.334	724.846	387.772	351.502	352.027	11	9.65874	9.519	9.48442	10.9382	10.8754	10.63	9.43501	9.70102	9.50153	8.59907	8.45739	8.45954	0.0281473	2.05697	down	0.0118124	2.0687	up
Os.9654.1.S1_at	71.9891	70.4021	82.334	65.6817	95.3009	77.0483	212.25	195.971	207.817	93.8571	105.944	96.6187	11	6.16971	6.13755	6.36342	6.03742	6.57442	6.26769	7.72962	7.6145	7.69917	6.55239	6.72715	6.59423	0.0151042	2.07988	down	0.0461213	1.32046	down
Os.9654.2.S1_x_at	471.996	417.377	402.287	601.04	621.02	465.33	1379.43	1266.97	1469.32	666.846	688.428	607.835	11	8.88263	8.70521	8.65208	9.23132	9.27849	8.86211	10.4299	10.3072	10.5209	9.38121	9.42716	9.24754	0.0231616	2.09558	down	0.0273927	1.52133	down
Os.9685.1.S1_a_at	311.952	336.773	265.765	113.636	119.109	94.4421	376.903	412.942	441.245	196.97	201.113	186.169	11	8.28518	8.39563	8.05401	6.82828	6.89614	6.56136	8.55805	8.6898	8.78544	7.62183	7.65186	7.54047	0.0195856	2.10386	down	0.0317478	1.55856	up
Os.9727.1.S1_at	20.888	18.9737	19.4516	23.7081	27.6557	21.6208	14.8135	20.9499	18.0203	45.3029	47.4236	50.2063	11	4.3846	4.24593	4.28182	4.56731	4.7895	4.43435	3.88884	4.38887	4.17155	5.50153	5.56753	5.6498	0.0363355	2.6818	up	0.00884949	2.40968	down
Os.9880.1.S1_a_at	1649.2	2407.3	1612.27	989.327	976.629	787.833	2850.63	3568.02	3130.37	587.613	640.443	530.74	11	10.6876	11.2332	10.6549	9.9503	9.93167	9.62175	11.4771	11.8009	11.6121	9.19872	9.32293	9.05186	0.0121784	5.42213	down	0.0224147	3.17636	up
Os.9950.1.S1_at	23.6134	20.9048	20.7407	9.26768	11.4738	8.25998	46.1744	38.7914	46.6071	18.7494	20.8839	20.7118	11	4.56153	4.38576	4.37439	3.21221	3.52027	3.04614	5.52902	5.27767	5.54248	4.22877	4.38432	4.37238	0.0280013	2.17533	down	0.302877	1.08078	up
Os.9996.1.S1_at	1131.81	1475.09	1269.72	630.006	701.955	509.072	2705.39	3111.94	2449.77	509.954	439.352	448.82	11	10.1444	10.5266	10.3103	9.29922	9.45524	8.99173	11.4016	11.6036	11.2584	8.99422	8.77923	8.80999	0.0106395	5.89736	down	0.0157579	2.76245	up
OsAffx.10756.1.S1_x_at	5.70265	5.59702	5.55596	5.52754	5.51399	5.48828	44.5313	64.2733	42.4527	5.53155	9.0693	5.62656	11	2.51163	2.48466	2.47404	2.46664	2.4631	2.45635	5.47675	6.00615	5.40778	2.46768	3.18099	2.49225	0.0349262	7.55056	down	0.470205	1.16759	down
OsAffx.11499.1.S1_at	136.504	186.574	157.098	5.83591	5.4749	6.38322	45.3538	44.0277	39.2455	118.311	174.641	162.379	11	7.0928	7.5436	7.29552	2.54496	2.45283	2.67428	5.50315	5.46034	5.29446	6.88644	7.44824	7.34322	0.0345858	3.4983	up	0.763188	1.06045	up
OsAffx.11760.1.S1_at	13.686	13.3793	14.3294	8.21664	7.56248	8.15588	10.9641	12.868	12.4588	78.6399	53.6512	41.6089	11	3.77463	3.74193	3.84091	3.03855	2.91886	3.02784	3.45472	3.68571	3.6391	6.29719	5.74554	5.37882	0.047601	4.63963	up	0.0246631	4.05967	down
OsAffx.11879.1.S1_at	67.3238	41.6601	57.8396	16.6588	10.5066	9.09789	81.5314	63.3145	62.3688	190.109	185.933	159.116	11	6.07304	5.38059	5.85398	4.05821	3.39322	3.18553	6.34928	5.98446	5.96275	7.57069	7.53864	7.31393	0.0376996	2.59473	up	0.0239187	3.26077	down
OsAffx.11989.2.S1_s_at	6.10522	5.49802	6.10344	6.36013	6.43027	6.07174	19.6376	13.0782	15.1133	6.16567	5.97101	6.17564	11	2.61004	2.45891	2.60962	2.66906	2.68488	2.60211	4.29555	3.70909	3.91775	2.62426	2.57798	2.62659	0.0482632	2.57491	down	0.472564	1.03532	down
OsAffx.12775.1.S1_at	6.14672	5.32746	5.26473	5.2638	5.03497	5.18154	5.25298	5.21044	5.06895	12.0387	10.2284	9.58681	11	2.61982	2.41345	2.39636	2.39611	2.33198	2.37338	2.39314	2.3814	2.34169	3.58961	3.3545	3.26105	0.03151	2.04152	up	0.0243621	1.89892	down
OsAffx.12799.1.S1_s_at	84.8571	56.1689	94.0721	319.908	335.598	245.031	222.884	168.35	188.053	36.508	48.8759	48.4676	11	6.40696	5.8117	6.5557	8.32151	8.39059	7.93682	7.80015	7.39532	7.555	5.19014	5.61105	5.59895	0.0264902	4.33724	down	0.0917268	1.73076	up
OsAffx.13036.1.S1_at	6.01197	6.01271	6.46222	7.12603	9.57666	7.44629	16.2035	17.9466	14.5024	7.356	7.19185	7.33981	11	2.58784	2.58802	2.69203	2.8331	3.25952	2.89652	4.01823	4.16564	3.85822	2.87892	2.84636	2.87574	0.023294	2.21456	down	0.0279726	1.18458	down
OsAffx.13633.1.S1_s_at	14.2593	16.0908	14.9002	6.91908	10.0942	6.37628	70.3823	60.3227	89.662	23.6849	17.9029	15.1243	11	3.83383	4.00816	3.89726	2.79058	3.33546	2.67272	6.13714	5.91463	6.48643	4.5659	4.16212	3.91879	0.0494213	3.90087	down	0.271409	1.2333	down
OsAffx.13735.1.S1_at	27.2452	35.7734	27.1229	17.2471	22.15	20.4451	31.8707	32.8513	31.4298	76.3882	80.1374	79.392	11	4.76793	5.16082	4.76144	4.10828	4.46924	4.35369	4.99416	5.03788	4.97406	6.25528	6.3244	6.31092	0.00608269	2.45349	up	0.0172621	2.63927	down
OsAffx.13994.1.S1_at	6.14234	5.36006	19.7985	5.33063	5.13977	5.15804	148.592	61.9197	154.459	6.1788	5.30834	5.26653	11	2.61879	2.42225	4.30732	2.41431	2.3617	2.36682	7.21522	5.95233	7.27108	2.62733	2.40826	2.39685	0.0342104	20.1876	down	0.426695	1.55686	up
OsAffx.14163.1.S1_at	6.45263	6.51231	6.48286	6.24181	6.03439	5.99618	7.08444	6.23326	6.20529	12.8648	14.807	13.6829	11	2.68989	2.70317	2.69663	2.64196	2.59321	2.58404	2.82465	2.63999	2.6335	3.68536	3.88821	3.7743	0.0236699	2.11879	up	0.0098039	2.12293	down
OsAffx.14198.1.S1_at	5.84732	5.77206	5.82052	5.69926	5.76971	5.70073	14.5316	12.024	13.6388	5.71499	5.75699	5.60067	11	2.54777	2.52909	2.54115	2.51077	2.5285	2.51115	3.86112	3.58784	3.76965	2.51475	2.52531	2.4856	0.0181711	2.34727	down	0.13966	1.02157	up
OsAffx.14380.1.S1_s_at	137.794	110.291	87.1362	21.4628	33.799	61.4032	39.2121	47.7724	37.5946	102.057	106.355	93.8536	11	7.10637	6.78517	6.4452	4.42377	5.07891	5.94024	5.29323	5.57811	5.23245	6.67323	6.73274	6.55234	0.0294857	2.43655	up	0.624232	1.09137	up
OsAffx.14859.1.S1_x_at	30.6567	34.2847	35.1963	23.3832	25.937	19.6947	20.2805	21.1758	21.2347	51.5096	56.1206	48.1724	11	4.93813	5.09949	5.13735	4.5474	4.69694	4.29973	4.34202	4.40434	4.40835	5.68677	5.81046	5.59014	0.0122431	2.48093	up	0.025816	1.55559	down
OsAffx.15028.1.S1_at	9.78107	8.42686	8.78484	8.33042	7.05485	7.19515	35.6991	32.352	32.4065	13.1184	14.9892	17.0552	11	3.28999	3.075	3.13502	3.05839	2.81861	2.84702	5.15781	5.01578	5.01821	3.71352	3.90585	4.09214	0.0348233	2.23473	down	0.0333551	1.6669	down
OsAffx.15376.1.S1_at	16.5744	9.03024	20.8453	34.7109	44.1792	35.7817	30.8281	23.1197	28.1039	4.44637	4.73694	4.43527	11	4.05089	3.17476	4.38165	5.11732	5.46529	5.16115	4.94617	4.53105	4.8127	2.15263	2.24396	2.14902	0.0115341	5.98536	down	0.0445492	3.22038	up
OsAffx.15537.1.S1_at	1449.41	886.355	1090.48	536.143	584.007	718.011	944.467	728.726	667.162	3303.79	2937.65	3213.05	11	10.5013	9.79174	10.0907	9.06648	9.18984	9.48786	9.88336	9.50923	9.38189	11.6899	11.5204	11.6497	0.0233331	4.0799	up	0.026712	2.81301	down
OsAffx.16129.1.S1_at	7.42972	7.60196	7.18841	22.1751	27.9905	22.2558	59.9679	72.6827	50.094	7.12162	7.34922	7.1913	11	2.89331	2.92637	2.84567	4.47087	4.80686	4.47611	5.90612	6.18354	5.64657	2.83221	2.87759	2.84625	0.0122321	8.34006	down	0.325158	1.02558	up
OsAffx.16247.1.S1_at	13.1025	12.9604	14.4575	7.52216	11.4507	13.0476	33.0582	29.0528	27.001	59.7012	64.4958	62.5132	11	3.71177	3.69604	3.85375	2.91115	3.51736	3.70572	5.04694	4.86061	4.75494	5.89969	6.01113	5.96609	0.026209	2.10158	up	0.00533659	4.61113	down
OsAffx.16825.1.S1_s_at	67.8765	142.031	99.235	66.5243	47.9313	50.8216	496.671	504.636	400.059	128.352	92.0976	94.8345	11	6.08484	7.15006	6.63278	6.05581	5.5829	5.66737	8.95614	8.9791	8.64407	7.00397	6.52509	6.56734	0.0268399	4.47216	down	0.865838	1.05427	down
OsAffx.16847.1.A1_at	6.81956	6.85471	6.78743	6.80004	6.65643	6.91436	6.80327	6.79142	6.72222	13.635	14.728	13.7294	11	2.76968	2.77709	2.76287	2.76554	2.73475	2.7896	2.76623	2.76371	2.74894	3.76925	3.88049	3.7792	0.00660914	2.07056	up	0.00683153	2.05589	down
OsAffx.17389.1.S1_s_at	93.8569	98.9989	60.1646	6.14301	11.1405	6.0685	37.1768	28.2085	30.6731	117.431	183.769	164	11	6.55239	6.62934	5.91084	2.61895	3.47775	2.60134	5.21633	4.81806	4.9389	6.87567	7.52175	7.35755	0.0340492	4.79177	up	0.0921613	1.84992	down
OsAffx.17922.1.S1_x_at	134.02	199.944	108.051	11.9497	16.6312	9.05276	78.4787	100.778	73.2383	21.5974	26.0496	21.5424	11	7.0663	7.64345	6.75557	3.57891	4.05582	3.17836	6.29423	6.65503	6.19453	4.43278	4.70319	4.42911	0.0281925	3.62899	down	0.0190687	6.20493	up
OsAffx.18836.1.S1_x_at	3309.17	3589.26	3703.76	3659.53	3010.26	3073.83	4090.05	3949.81	3585.46	1865.87	1357.94	1719.76	11	11.6923	11.8095	11.8548	11.8374	11.5557	11.5858	11.9979	11.9476	11.8079	10.8656	10.4072	10.748	0.0438718	2.36886	down	0.0243621	2.16129	up
OsAffx.19103.1.S1_at	6.63857	7.43227	9.0602	6.60087	6.14743	6.11874	6.59775	6.54755	6.53723	46.229	115.586	101.157	11	2.73087	2.8938	3.17954	2.72266	2.61998	2.61323	2.72197	2.71096	2.70868	5.53073	6.85282	6.66045	0.0401152	12.416	up	0.0235672	10.6535	down
OsAffx.19388.1.S1_s_at	149.997	167.264	248.938	774.643	839.225	527.482	205.552	260.214	277.242	87.4873	99.9352	92.2153	11	7.22879	7.38598	7.95964	9.59739	9.71291	9.04298	7.68336	8.02356	8.115	6.451	6.64292	6.52693	0.0346402	2.63966	down	0.049744	1.97865	up
OsAffx.19559.1.S1_at	339.388	412.024	302.488	148.416	133.824	97.5354	552.085	690.462	550.985	282.544	274.301	278.485	11	8.40679	8.68658	8.24073	7.2135	7.0642	6.60785	9.10875	9.43142	9.10587	8.14233	8.09961	8.12146	0.0335626	2.13496	down	0.127758	1.25142	up
OsAffx.20201.1.S1_at	22.9855	21.6608	21.9334	8.91821	15.5445	10.9479	48.6627	52.752	49.1016	22.2399	20.738	22.0816	11	4.52265	4.43702	4.45505	3.15675	3.95833	3.45259	5.60474	5.72115	5.6177	4.47508	4.37421	4.46477	0.0085154	2.31313	down	0.535153	1.02353	up
OsAffx.2243.1.S1_at	7.20589	7.32548	7.35888	5.58228	6.71778	6.99106	6.70387	5.27043	6.59135	13.9483	14.5227	17.1695	11	2.84918	2.87292	2.87949	2.48085	2.74799	2.80551	2.74499	2.39792	2.72057	3.80201	3.86024	4.10178	0.0394416	2.46259	up	0.0156357	2.07649	down
OsAffx.23277.2.S1_at	366.661	342.411	328.865	71.945	76.3757	72.6828	153.08	170.972	184.495	394.651	448.451	381.178	11	8.5183	8.41958	8.36135	6.16882	6.25504	6.18354	7.25814	7.41762	7.52744	8.62443	8.8088	8.57432	0.0256466	2.40848	up	0.103415	1.17781	down
OsAffx.23277.2.S1_x_at	300.712	240.694	249.395	45.324	53.336	43.7002	115.951	121.856	137.536	293.472	274.832	269.34	11	8.23224	7.91106	7.96229	5.5022	5.73704	5.44957	6.85737	6.92903	7.10366	8.19708	8.1024	8.07329	0.0204065	2.23597	up	0.523192	1.06368	down
OsAffx.23959.2.S1_at	43.1357	41.2779	35.3091	26.7393	24.7413	23.6854	56.3117	53.5482	43.548	25.2255	24.4674	22.1588	11	5.43081	5.3673	5.14197	4.74089	4.62885	4.56593	5.81536	5.74277	5.44453	4.65681	4.61279	4.46981	0.0419891	2.12542	down	0.0267374	1.66273	up
OsAffx.24011.1.S1_at	8.80022	9.38876	24.9693	6.18668	6.01637	10.1248	37.9892	36.723	49.1403	157.265	125.389	119.961	11	3.13754	3.23094	4.64208	2.62916	2.58889	3.33982	5.24752	5.19861	5.61884	7.29705	6.97027	6.90642	0.0360631	3.25561	up	0.0279198	10.4667	down
OsAffx.24021.1.S1_at	10.0881	9.07126	10.0433	9.10782	8.76906	9.10049	8.94793	8.36627	9.06914	18.4445	23.1653	20.1688	11	3.33458	3.1813	3.32816	3.18711	3.13242	3.18594	3.16155	3.06459	3.18097	4.20512	4.53389	4.33405	0.0256466	2.33268	up	0.0182314	2.10868	down
OsAffx.24035.1.S1_s_at	66.0407	64.1507	56.2206	48.4342	47.6757	50.1902	44.5147	55.6024	55.6642	106.55	130.957	116.194	11	6.04528	6.00339	5.81303	5.59795	5.57518	5.64933	5.47621	5.79708	5.79868	6.73539	7.03295	6.86039	0.0417635	2.27456	up	0.0222957	1.89519	down
OsAffx.24921.1.S1_s_at	11.5791	19.2692	9.93959	33.1613	33.1461	21.2261	79.7357	127.769	84.786	9.14988	12.916	11.9954	11	3.53345	4.26822	3.31319	5.05143	5.05077	4.40777	6.31715	6.9974	6.40575	3.19375	3.69109	3.58441	0.0261128	8.47778	down	0.611371	1.16087	up
OsAffx.25073.1.S1_x_at	5.47049	12.0672	10.6845	22.106	30.9322	10.4946	137.847	137.358	171.766	3.86386	4.38596	3.85648	11	2.45167	3.59302	3.41745	4.46637	4.95104	3.39157	7.10692	7.1018	7.4243	1.95004	2.13289	1.94729	0.00620457	36.7822	down	0.0812901	2.20989	up
OsAffx.25169.1.S1_s_at	515.126	655.951	475.006	44.5189	36.6018	102.136	952.97	1053.61	969.135	422.548	464.753	455.62	11	9.00878	9.35744	8.8918	5.47635	5.19384	6.67435	9.89629	10.0411	9.92055	8.72297	8.86032	8.83169	0.0131543	2.21555	down	0.195423	1.21505	up
OsAffx.26103.1.S1_at	8.75042	8.7279	9.75858	5.99765	5.87074	6.19945	8.58838	8.76846	8.75793	18.4155	24.7162	18.7895	11	3.12935	3.12564	3.28667	2.5844	2.55354	2.63214	3.10239	3.13232	3.13059	4.20285	4.62738	4.23185	0.0394756	2.34935	up	0.0231609	2.25554	down
OsAffx.26230.2.S1_at	62.4429	54.2845	30.1473	7.94	7.92682	7.30675	37.5678	37.6702	34.9418	114.746	135.668	113.39	11	5.96447	5.76247	4.91396	2.98914	2.98674	2.86923	5.23142	5.23535	5.12688	6.8423	7.08393	6.82515	0.0128504	3.29264	up	0.0527702	2.585	down
OsAffx.26230.2.S1_x_at	71.16	75.5799	36.6204	7.44978	8.338	7.88604	34.0462	38.6215	28.8699	86.1674	109.186	98.4742	11	6.153	6.23993	5.19457	2.8972	3.0597	2.9793	5.08942	5.27133	4.8515	6.42907	6.77064	6.62167	0.0346831	2.90065	up	0.165062	1.67554	down
OsAffx.26649.1.S1_x_at	83.9974	73.4015	75.4764	5.18662	5.01747	4.90065	83.5183	89.1543	80.9219	558.234	624.235	682.956	11	6.39227	6.19774	6.23795	2.3748	2.32696	2.29297	6.38402	6.47823	6.33846	9.12473	9.28595	9.41565	0.00660914	7.33707	up	0.00683153	7.99697	down
OsAffx.26676.1.S1_at	75.3833	110.869	96.6168	5.46507	5.83834	5.61141	62.348	62.4118	65.0187	128.963	119.633	159.884	11	6.23617	6.79271	6.5942	2.45024	2.54556	2.48836	5.96227	5.96375	6.02278	7.01082	6.90247	7.32088	0.0416905	2.13631	up	0.11598	1.45098	down
OsAffx.26739.1.S1_s_at	12.422	12.8834	21.044	10.675	7.05232	11.7817	19.0482	18.6732	17.5941	42.4283	40.3161	37.7364	11	3.63482	3.68744	4.39534	3.41616	2.8181	3.55847	4.25159	4.2229	4.13702	5.40695	5.33328	5.23789	0.0131543	2.1768	up	0.0344254	2.67618	down
OsAffx.2750.1.S1_at	75.7199	76.5251	74.4643	101.779	133.915	157.063	48.5778	50.8929	52.8291	117.535	145.143	120.399	11	6.2426	6.25786	6.21848	6.6693	7.06517	7.2952	5.60223	5.66939	5.72326	6.87694	7.18133	6.91167	0.0231616	2.50537	up	0.0239441	1.68219	down
OsAffx.2808.1.S1_s_at	653.469	732.009	654.02	353.479	344.376	345.57	471.963	554.21	461.093	964.97	968.113	1041.75	11	9.35197	9.51572	9.35319	8.46548	8.42784	8.43283	8.88253	9.11429	8.84891	9.91434	9.91903	10.0248	0.0285945	2.00576	up	0.0220162	1.45979	down
OsAffx.28637.1.S1_x_at	4.60146	4.14171	4.53258	4.63956	4.6351	4.86928	13.1107	17.4031	12.1388	4.62532	4.59438	4.59982	11	2.20209	2.05023	2.18033	2.21399	2.2126	2.28371	3.71267	4.12127	3.60156	2.20955	2.19987	2.20158	0.0328092	3.04864	down	0.356299	1.04207	down
OsAffx.28932.1.S1_at	142.929	156.673	136.047	278.919	296.605	202.774	439.862	418.176	413.39	131.662	104.883	106.992	11	7.15916	7.29161	7.08796	8.1237	8.2124	7.66373	8.78091	8.70797	8.69136	7.0407	6.71263	6.74135	0.0144663	3.71969	down	0.0971319	1.27281	up
OsAffx.29832.2.S1_s_at	11.5154	10.4006	7.96958	8.08688	7.72608	7.54831	7.44755	7.38966	8.75144	34.3191	37.4054	50.3	11	3.52549	3.37859	2.9945	3.01558	2.94974	2.91615	2.89677	2.88551	3.12952	5.10094	5.22517	5.65249	0.0233978	5.11808	up	0.0208698	4.07464	down
OsAffx.30101.1.S1_s_at	52.658	67.2859	64.4988	57.4342	55.8239	42.9081	100.125	85.8854	111.457	43.1281	46.5537	51.7945	11	5.71858	6.07223	6.0112	5.84384	5.80281	5.42318	6.64566	6.42434	6.80035	5.43056	5.54082	5.69473	0.0476658	2.09664	down	0.0997623	1.30011	up
OsAffx.3056.1.S1_at	330.046	278.542	254.913	26.6141	25.2651	25.0518	134.427	195.675	154.133	467.089	489.797	452.534	11	8.36652	8.12175	7.99386	4.73412	4.65907	4.64684	7.07068	7.61232	7.26803	8.86755	8.93604	8.82188	0.0353475	2.94476	up	0.0303582	1.64086	down
OsAffx.30784.1.S1_at	5.54489	5.36017	5.45688	4.70506	4.6648	4.69606	157.053	60.1917	94.4952	5.30053	9.27331	8.60511	11	2.47116	2.42228	2.44808	2.23421	2.22182	2.23145	7.29511	5.91149	6.56217	2.40614	3.21308	3.10519	0.0496082	12.83	down	0.213595	1.37646	down
OsAffx.3100.1.S1_at	4.92226	4.93326	4.8749	4.87808	4.8529	4.78996	34.1924	37.054	25.7807	4.64728	4.80247	4.78751	11	2.29932	2.30254	2.28537	2.28631	2.27885	2.26001	5.0956	5.21156	4.68822	2.21639	2.26378	2.25928	0.0144957	6.73641	down	0.0861417	1.03474	up
OsAffx.31449.1.S1_at	6.5279	7.1829	7.02816	6.46925	6.36321	6.33838	6.50661	6.10074	6.32194	20.1604	19.3234	17.2048	11	2.70662	2.84457	2.81315	2.6936	2.66975	2.66411	2.70191	2.60898	2.66037	4.33345	4.27228	4.10474	0.0105914	2.98915	up	0.0100092	2.72964	down
OsAffx.31976.1.S1_at	6.11824	6.73384	5.89095	5.79948	5.6911	6.29887	5.86405	5.7226	6.49174	18.8918	23.2218	17.5124	11	2.61312	2.75143	2.5585	2.53592	2.50871	2.65509	2.5519	2.51667	2.69861	4.23969	4.5374	4.13031	0.023294	3.27935	up	0.0144099	3.16335	down
OsAffx.31976.1.S1_s_at	14.725	23.4818	17.8608	13.526	17.6908	14.1713	12.8244	12.9563	16.4105	42.4657	52.7763	38.3774	11	3.8802	4.55347	4.15873	3.75766	4.14493	3.8249	3.68082	3.69559	4.03655	5.40823	5.72182	5.26218	0.037199	3.15963	up	0.037373	2.40596	down
OsAffx.32223.1.S1_x_at	58.7911	48.4725	45.6452	40.327	57.0933	66.8363	23.3614	23.9235	22.8014	57.162	47.9064	46.1772	11	5.87753	5.5991	5.51239	5.33367	5.83525	6.06256	4.54606	4.58035	4.51105	5.83699	5.58215	5.52911	0.0275952	2.14889	up	0.944305	1.00947	up
OsAffx.32309.1.S1_at	20.2961	28.0309	21.0292	49.0878	88.7273	136.893	78.7889	76.8808	57.7068	16.0455	13.2302	14.2924	11	4.34313	4.80895	4.39432	5.61729	6.47131	7.0969	6.29992	6.26455	5.85067	4.00409	3.72576	3.83718	0.0210024	4.86589	down	0.0565812	1.57985	up
OsAffx.32334.1.A1_at	17.7547	10.4294	12.3568	86.918	96.6124	252.095	8.94339	7.72607	7.15705	27.9795	25.7443	19.4908	11	4.15013	3.38259	3.62724	6.44158	6.59414	7.97782	3.16082	2.94973	2.83937	4.8063	4.68618	4.28472	0.0403429	3.0506	up	0.082017	1.83073	down
OsAffx.3309.1.S1_s_at	994.587	1311.72	1146.56	931.869	1131.01	929.285	1112.39	1452.34	1319.25	370.715	430.31	346.644	11	9.95795	10.3572	10.1631	9.86398	10.1434	9.85998	10.1194	10.5042	10.3655	8.53417	8.74923	8.43731	0.0252915	3.37791	down	0.0167109	3.00187	up
OsAffx.3504.1.S1_x_at	17.9007	14.791	18.3885	31.3808	32.0662	30.0338	43.5484	47.3621	57.2822	16.2131	15.411	11.1803	11	4.16195	3.88664	4.20073	4.97181	5.00298	4.90852	5.44455	5.56566	5.84001	4.01909	3.94589	3.48288	0.0401357	3.48411	down	0.31877	1.20343	up
OsAffx.4094.1.S1_at	24.8393	25.652	19.2272	22.7523	37.1263	28.7582	37.8149	51.3801	43.2998	13.964	16.0219	12.6043	11	4.63455	4.681	4.26508	4.50794	5.21437	4.8459	5.24088	5.68314	5.43629	3.80364	4.00197	3.65584	0.0336912	3.10147	down	0.0501807	1.63172	up
OsAffx.4094.1.S1_x_at	45.0146	52.0878	41.9383	92.9921	83.5174	70.8111	75.3782	80.1947	74.0989	35.8494	34.2037	36.5725	11	5.49232	5.70287	5.3902	6.53904	6.38401	6.1459	6.23607	6.32543	6.21138	5.16388	5.09608	5.19269	0.0085453	2.1536	down	0.0566679	1.29916	up
OsAffx.4648.1.S1_at	683.45	789.564	748.014	874.936	777.398	824.389	284.544	322.128	316.812	617.347	688.988	705.764	11	9.41669	9.62491	9.54692	9.77303	9.60251	9.68718	8.15251	8.33149	8.30748	9.26994	9.42834	9.46304	0.0210734	2.17841	up	0.242061	1.10374	up
OsAffx.5522.1.S1_s_at	15.7644	24.8296	32.7423	65.6023	93.8817	50.8407	49.3219	50.0849	51.5465	22.4925	21.9625	17.1056	11	3.9786	4.63399	5.03308	6.03567	6.55277	5.66791	5.62416	5.6463	5.6878	4.49137	4.45697	4.0964	0.032768	2.46999	down	0.642529	1.14894	up
OsAffx.6162.1.S1_s_at	290.214	278.225	241.603	36.6122	38.057	56.3489	186.362	156.891	154.062	580.489	596.754	524.477	11	8.18097	8.12011	7.9165	5.19425	5.25009	5.81632	7.54196	7.29362	7.26736	9.18112	9.22099	9.03474	0.0144957	3.42943	up	0.0165157	2.10394	down
OsAffx.6386.1.S1_at	166.918	149.542	167.432	217.578	236.44	230.523	133.067	165.786	162.355	299.107	323.319	340.315	11	7.38299	7.2244	7.38743	7.76539	7.88533	7.84876	7.05601	7.37318	7.34301	8.22452	8.33681	8.41073	0.037131	2.09452	up	0.013463	1.98951	down
OsAffx.7183.1.S1_s_at	221.012	207.965	482.465	6.35304	7.87528	6.84278	116.48	87.5433	105.198	18.8937	28.691	21.4235	11	7.78798	7.7002	8.91428	2.66745	2.97733	2.77458	6.86394	6.45193	6.71696	4.23984	4.84253	4.42112	0.0332976	4.52039	down	0.0218075	12.4062	up
OsAffx.7294.1.S1_at	65.0601	95.2535	78.025	23.451	33.7029	24.8054	211.48	225	185.254	25.0278	33.5244	28.2856	11	6.0237	6.5737	6.28587	4.55158	5.0748	4.63258	7.72438	7.81378	7.53336	4.64546	5.06714	4.82199	0.0124288	7.18826	down	0.0257565	2.73124	up
OsAffx.7530.1.S1_s_at	12.1726	16.1213	25.2834	10.7385	11.2479	15.9845	24.756	26.3101	25.7975	107.402	114.85	130.411	11	3.60557	4.0109	4.66012	3.42472	3.49159	3.9986	4.62971	4.71754	4.68916	6.74688	6.84361	7.02692	0.00828913	4.57468	up	0.0209771	6.86983	down
OsAffx.7606.1.S1_at	7.55283	5.41118	9.19975	5.34155	5.2969	5.3011	11.4203	20.4422	9.98576	92.8743	93.1837	78.9961	11	2.91702	2.43594	3.2016	2.41726	2.40515	2.40629	3.51353	4.35348	3.31987	6.53721	6.54201	6.30371	0.0438911	6.64384	up	0.0115178	12.2055	down
