# Supplementary material for: Gene Expression Analysis of Rice Seedling under Potassium Deprivation Reveals Major Changes in Metabolism and Signaling Components
Source: PLoS One. 2013 Jul 29;8(7):e70321. doi: 10.1371/journal.pone.0070321 (PMC3726378; doi:10.1371/journal.pone.0070321)
Supplement: Table S2 — 1876 genes showing fold change ≥2 in response to K+ resupply (P<0.05). (XLSX) [file pone.0070321.s005.xlsx]

## Sheet: KR whole data set
Probe Set ID	GC-RMA.120hrs_-K6Res1_(Rice)	GC-RMA.120hrs_-K6Res2_(Rice)	GC-RMA.120hrs_-K6Res3_(Rice)	GC-RMA.K+ 0ha	GC-RMA.K+ 0hb	GC-RMA.K+ 0hc	GC-RMA.K+ 120ha	GC-RMA.K+ 120hb	GC-RMA.K+ 120hc	GC-RMA.K- 120ha	GC-RMA.K- 120hb	GC-RMA.K- 120hc	GC-RMA.Number of Probes	GC-RMA.Log Transformed.120hrs_-K6Res1_(Rice)	GC-RMA.Log Transformed.120hrs_-K6Res2_(Rice)	GC-RMA.Log Transformed.120hrs_-K6Res3_(Rice)	GC-RMA.Log Transformed.K+ 0ha	GC-RMA.Log Transformed.K+ 0hb	GC-RMA.Log Transformed.K+ 0hc	GC-RMA.Log Transformed.K+ 120ha	GC-RMA.Log Transformed.K+ 120hb	GC-RMA.Log Transformed.K+ 120hc	GC-RMA.Log Transformed.K- 120ha	GC-RMA.Log Transformed.K- 120hb	GC-RMA.Log Transformed.K- 120hc	GC-RMA.Log Transformed.Sample Averages.Average([kRES])	GC-RMA.Log Transformed.Sample Averages.Average([ohr])	GC-RMA.Log Transformed.Sample Averages.Average([Kplus])	GC-RMA.Log Transformed.Sample Averages.Average([kminus])	GC-RMA.Log Transformed.Diffex.correctedPvalue([kminus] Vs [Kplus])	GC-RMA.Log Transformed.Diffex.FCAbsolute([kminus] Vs [Kplus])	GC-RMA.Log Transformed.Diffex.regulation([kminus] Vs [Kplus])	GC-RMA.Log Transformed.Diffex.correctedPvalue([kRES] Vs [kminus])	GC-RMA.Log Transformed.Diffex.FCAbsolute([kRES] Vs [kminus])	GC-RMA.Log Transformed.Diffex.regulation([kRES] Vs [kminus])
AFFX-Mgr-ef1a-3_at	4.19311	4.81874	5.50793	7.96012	4.86395	5.60117	15.3751	15.7488	10.426	10.6287	17.1625	10.8422	11	2.06802	2.26866	2.46151	2.99279	2.28213	2.48573	3.94253	3.97717	3.38212	3.40989	4.10119	3.43858	2.26606	2.58688	3.76727	3.64989	0.983706	1.08477	down	0.0360808	2.60959	down
Os.10054.1.S1_at	85.7969	86.8313	108.335	239.674	255.042	296.482	41.8231	45.2649	26.6047	24.014	29.7258	21.415	11	6.42285	6.44014	6.75935	7.90493	7.99459	8.2118	5.38623	5.50032	4.73361	4.5858	4.89364	4.42055	6.54078	8.03711	5.20672	4.63333	0.463631	1.48801	down	0.0167077	3.75146	up
Os.10097.1.S1_at	206.461	170.004	186.011	1035.77	1057.7	1122.88	653.379	844.709	1009.56	540.213	494.124	433.67	11	7.68972	7.40942	7.53924	10.0165	10.0467	10.133	9.35178	9.72231	9.97952	9.07738	8.94873	8.76045	7.54613	10.0654	9.68454	8.92886	0.177416	1.68843	down	0.0158317	2.60761	down
Os.10141.1.S1_at	151.979	153.421	140.356	141.693	127.162	139.255	316.445	291.638	407.655	383.558	346.819	359.6	11	7.24773	7.26135	7.13295	7.14663	6.99052	7.12158	8.30581	8.18804	8.67121	8.5833	8.43804	8.49025	7.21401	7.08624	8.38835	8.50386	0.910641	1.08336	up	0.00861711	2.44503	down
Os.10150.1.S1_at	1071.97	635.638	792.008	121.964	127.25	226.477	509.197	497.244	520.98	283.215	341.637	359.086	11	10.0661	9.31206	9.62937	6.93031	6.99152	7.82322	8.99208	8.95781	9.02508	8.14576	8.41632	8.48818	9.66916	7.24835	8.99166	8.35009	0.0756379	1.56003	down	0.0363303	2.49506	up
Os.10164.1.S1_at	671.451	690.64	669.912	816.766	891.767	895.573	784.126	861.024	942.136	287.759	293.968	315.208	11	9.39114	9.43179	9.38783	9.67378	9.80052	9.80667	9.61494	9.74991	9.87979	8.16872	8.19952	8.30016	9.40358	9.76032	9.74822	8.2228	0.0143947	2.8787	down	0.0071683	2.26701	up
Os.10174.1.S1_at	157.574	202.942	217.072	26.8312	32.3224	15.3691	95.919	105.624	147.593	93.3565	93.0629	91.3155	11	7.29988	7.66492	7.76203	4.74584	5.01446	3.94196	6.58375	6.72279	7.20548	6.54468	6.54013	6.51279	7.57561	4.56742	6.83734	6.53253	0.621202	1.23525	down	0.0250589	2.06062	up
Os.10246.2.S1_at	2464.19	2245.42	2515.25	4642.51	3900.37	3843.85	1087.98	1372.06	1513.39	1247.87	1144.11	992.395	11	11.2669	11.1328	11.2965	12.1807	11.9294	11.9083	10.0874	10.4221	10.5636	10.2852	10.16	9.95477	11.2321	12.0061	10.3577	10.1333	0.742349	1.16826	down	0.0179518	2.14163	up
Os.10246.5.S1_at	3014.99	3182.91	3396.32	4858.67	4690.83	4522.26	1901.24	2565.94	2513.69	1577.46	1445.15	1447.68	11	11.5579	11.6361	11.7298	12.2463	12.1956	12.1428	10.8927	11.3253	11.2956	10.6234	10.497	10.4995	11.6413	12.1949	11.1712	10.54	0.134033	1.54888	down	0.0106573	2.14548	up
Os.10275.1.S1_at	3515.52	3407.49	3790.9	3840.71	3840.02	3113.71	3111	3455.63	3045.74	880.165	830.226	869.308	11	11.7795	11.7345	11.8883	11.9072	11.9069	11.6044	11.6032	11.7547	11.5726	9.78163	9.69736	9.76372	11.8008	11.8062	11.6435	9.74757	0.00660914	3.7216	down	0.00533659	4.15028	up
Os.10293.1.S1_at	477.749	516.889	460.227	12.1489	16.8832	69.9702	134.547	121.997	113.334	210.597	221.312	197.614	11	8.90011	9.01371	8.8462	3.60276	4.07751	6.12867	7.07197	6.93071	6.82444	7.71834	7.78994	7.62654	8.92001	4.60298	6.94237	7.71161	0.039558	1.70437	up	0.0102756	2.31081	up
Os.10299.1.S1_at	147.308	119.118	118.345	84.9098	89.9256	98.5478	80.654	80.4351	86.635	54.001	61.5126	51.5664	11	7.20269	6.89624	6.88686	6.40786	6.49066	6.62275	6.33367	6.32975	6.43688	5.75491	5.94281	5.68836	6.99526	6.50709	6.36677	5.79536	0.0615437	1.48597	down	0.0195692	2.29724	up
Os.10311.1.S1_a_at	402.817	638.894	566.926	255.656	201.903	158.614	937.529	976.89	883.821	233.028	146.308	172.023	11	8.65398	9.31943	9.14702	7.99806	7.65752	7.30937	9.87272	9.93205	9.78761	7.86436	7.19286	7.42646	9.04014	7.65498	9.86413	7.49456	0.0261128	5.16786	down	0.0357415	2.91922	up
Os.10311.2.A1_s_at	211.49	299.16	196.797	39.2268	34.6733	37.2198	656.506	605.894	422.099	100.306	96.5964	97.8796	11	7.72445	8.22477	7.62057	5.29377	5.11575	5.218	9.35866	9.24292	8.72144	6.64826	6.5939	6.61294	7.8566	5.20917	9.10768	6.61836	0.0234746	5.61509	down	0.0285921	2.35909	up
Os.10311.2.A1_x_at	191.07	322.239	196.513	44.3409	46.871	29.6418	390.25	439.465	367.842	77.1403	85.2835	89.9787	11	7.57796	8.33199	7.61848	5.47057	5.55062	4.88956	8.60826	8.7796	8.52294	6.26941	6.41419	6.49151	7.84281	5.30358	8.63693	6.39171	0.0096997	4.74112	down	0.0341645	2.73417	up
Os.10315.1.S1_at	14.8222	18.3571	19.4537	19.3745	19.6094	28.3653	62.7708	55.4045	49.6771	50.8196	46.1178	38.8445	11	3.88969	4.19827	4.28198	4.27608	4.29347	4.82605	5.97202	5.79193	5.63451	5.66731	5.52725	5.27964	4.12331	4.4652	5.79949	5.4914	0.468198	1.23806	down	0.0221293	2.58128	down
Os.10346.1.S1_at	77.7251	93.0127	100.39	44.6974	46.6009	79.633	168.229	144.217	140.307	249.007	256.634	239.39	11	6.28031	6.53936	6.64947	5.48212	5.54228	6.31529	7.39428	7.1721	7.13244	7.96004	8.00357	7.90322	6.48971	5.7799	7.23294	7.95561	0.0439319	1.65023	up	0.013499	2.76235	down
Os.10373.1.S1_at	1031.68	990.66	994.2	472.271	345.28	344.056	3402.12	2567.2	2581.99	2143.22	3153.1	3286.11	11	10.0108	9.95225	9.95739	8.88347	8.43162	8.4265	11.7322	11.326	11.3343	11.0656	11.6226	11.6822	9.97347	8.58053	11.4642	11.4568	0.998114	1.00514	down	0.024667	2.79586	down
Os.10411.1.S1_at	117.373	70.2047	100.169	73.9954	70.2465	233.389	257.122	198.397	161.871	210.486	183.421	189.361	11	6.87496	6.1335	6.6463	6.20936	6.13436	7.86659	8.00631	7.63224	7.3387	7.71758	7.51902	7.56499	6.55158	6.73677	7.65908	7.60053	0.986333	1.04142	down	0.0452779	2.06902	down
Os.10492.1.S1_at	315.005	285.236	279.577	220.133	214.166	263.111	220.178	242.206	165.545	133.934	153.91	152.197	11	8.29923	8.15601	8.1271	7.78223	7.74259	8.03953	7.78253	7.92009	7.37108	7.06538	7.26595	7.2498	8.19412	7.85478	7.69123	7.19371	0.29126	1.41179	down	0.0148687	2.00056	up
Os.10497.1.S1_s_at	800.786	834.077	598.864	685.752	631.407	251.533	516.264	580.953	427.852	280.401	263.665	240.904	11	9.64527	9.70404	9.22608	9.42154	9.30243	7.9746	9.01197	9.18228	8.74097	8.13135	8.04256	7.91231	9.52513	8.89953	8.9784	8.02874	0.065382	1.93142	down	0.0199562	2.82136	up
Os.10510.1.S1_at	673.84	505.358	585.486	344.969	346.426	646.321	432.957	273.162	321.704	176.227	199.285	193.846	11	9.39626	8.98116	9.19349	8.43032	8.4364	9.33611	8.75808	8.09361	8.32959	7.46129	7.63869	7.59877	9.19031	8.73428	8.39376	7.56625	0.147802	1.77462	down	0.0143763	3.0824	up
Os.10521.1.S1_at	30.4759	35.3782	31.4167	60.6328	56.6461	55.3891	46.6201	69.7552	46.5786	68.7633	60.7105	80.3536	11	4.9296	5.14479	4.97346	5.92203	5.82391	5.79153	5.54288	6.12423	5.5416	6.10357	5.92387	6.32829	5.01595	5.84582	5.73623	6.11858	0.594247	1.30346	up	0.0223198	2.14746	down
Os.10524.1.S1_x_at	1415.32	2082.69	1693.58	1575.21	1688.24	1445.41	1816.48	2303.02	2123.14	849.274	729.442	654.1	11	10.4669	11.0242	10.7259	10.6213	10.7213	10.4973	10.8269	11.1693	11.052	9.73009	9.51065	9.35337	10.739	10.6133	11.0161	9.53137	0.0337885	2.7986	down	0.030611	2.30959	up
Os.10524.2.S1_at	32.1666	37.7211	35.6757	78.7012	75.661	77.0285	77.1299	58.1013	68.2008	17.419	13.4314	14.417	11	5.00749	5.2373	5.15687	6.29831	6.24148	6.26732	6.26922	5.8605	6.09172	4.12259	3.74753	3.8497	5.13389	6.26904	6.07381	3.90661	0.02257	4.49152	down	0.0193968	2.34125	up
Os.10539.1.S1_at	245.946	300.374	276.442	11.7628	17.7034	16.7879	52.4177	63.1204	124.705	54.8826	72.2002	57.6339	11	7.9422	8.23062	8.11083	3.55616	4.14596	4.06935	5.71198	5.98003	6.96237	5.77828	6.17393	5.84885	8.09455	3.92382	6.21813	5.93368	0.925071	1.21794	down	0.0118934	4.47183	up
Os.10545.1.S1_at	49.2319	49.7787	34.3732	46.1074	47.4856	46.6552	35.6317	39.3306	39.242	80.916	100.294	90.9591	11	5.62152	5.63746	5.10321	5.52693	5.56942	5.54397	5.15509	5.29758	5.29432	6.33835	6.64809	6.50715	5.45406	5.54677	5.249	6.49786	0.0243779	2.37654	up	0.0376164	2.06165	down
Os.10546.1.S1_s_at	99.783	83.0658	79.5724	463.763	419.587	754.156	318.111	266.942	272.037	195.338	212.293	195.483	11	6.64072	6.37618	6.3142	8.85724	8.71283	9.55872	8.31339	8.06038	8.08766	7.60983	7.72991	7.6109	6.4437	9.04293	8.15381	7.65021	0.0858235	1.41774	down	0.0159694	2.30779	down
Os.10550.1.S1_x_at	5.8942	6.79301	6.35258	6.22016	5.05305	8.23433	12.2562	9.22339	10.3913	11.6826	13.0651	14.9456	11	2.5593	2.76405	2.66734	2.63695	2.33715	3.04165	3.61543	3.2053	3.37731	3.54629	3.70764	3.90165	2.66356	2.67192	3.39935	3.71853	0.476815	1.24762	up	0.0206367	2.07767	down
Os.10556.1.S1_at	97.1223	188.689	132.217	323.116	287.081	71.9109	693.893	769.571	976.545	474.222	324.047	362.21	11	6.60173	7.55986	7.04677	8.33591	8.16531	6.16814	9.43857	9.58791	9.93154	8.88942	8.34006	8.50068	7.06946	7.55645	9.65268	8.57672	0.107838	2.10812	down	0.0442773	2.84271	down
Os.10570.1.S1_at	70.2532	73.7645	79.0588	1403.88	1455.35	1093.83	582.971	629.334	789.612	380.14	333.371	312.624	11	6.13449	6.20485	6.30485	10.4552	10.5071	10.0952	9.18728	9.29768	9.625	8.57039	8.38098	8.28828	6.21473	10.3525	9.36999	8.41322	0.0733932	1.94096	down	0.00824055	4.58997	down
Os.10578.1.A1_at	509.152	547.654	550.21	81.2296	106.615	89.4669	277.855	241.418	471.9	227.958	259.721	240.904	11	8.99195	9.09712	9.10384	6.34393	6.73627	6.48328	8.11819	7.91539	8.88234	7.83262	8.02082	7.91231	9.0643	6.52116	8.30531	7.92192	0.75414	1.3044	down	0.0103512	2.20745	up
Os.10579.1.S1_at	182.509	129.455	192.634	268.77	313.888	857.888	831.347	692.241	566.143	1301.46	1140.29	1075.86	11	7.51182	7.01631	7.58972	8.07023	8.29411	9.74465	9.69931	9.43513	9.14502	10.3459	10.1552	10.0713	7.37262	8.70299	9.42649	10.1908	0.138269	1.69855	up	0.0121757	7.05269	down
Os.10583.1.S1_at	321.904	568.908	339.87	380.125	400.388	301.067	180.37	220.434	126.366	2477.29	2822.57	2413.79	11	8.33049	9.15205	8.40884	8.57033	8.64526	8.23394	7.49482	7.7842	6.98147	11.2745	11.4628	11.2371	8.63046	8.48318	7.42016	11.3248	0.0164754	14.9767	up	0.0183258	6.47262	down
Os.10583.1.S1_s_at	280.308	486.158	325.717	343.045	548.282	327.721	205.231	236.222	142.401	2215.71	2129.13	2094.04	11	8.13087	8.92528	8.34747	8.42226	9.09877	8.35633	7.68111	7.884	7.15381	11.1136	11.0561	11.0321	8.46788	8.62579	7.57297	11.0672	0.0164754	11.2687	up	0.0166278	6.06014	down
Os.10597.1.S1_at	44.095	63.5966	131.612	49.1949	43.3326	32.7223	194.285	134.521	152.079	357.032	384.062	404.62	11	5.46254	5.99088	7.04015	5.62044	5.43738	5.0322	7.60203	7.07169	7.24868	8.47991	8.5852	8.66042	6.16452	5.36334	7.30747	8.57518	0.0504888	2.40779	up	0.0391399	5.31715	down
Os.10620.1.S1_at	1689.85	1411.21	1208.8	175.849	198.454	404.08	439.598	392.893	463.668	221.983	197.209	198.219	11	10.7227	10.4627	10.2394	7.45819	7.63266	8.6585	8.78004	8.61799	8.85695	7.7943	7.62358	7.63095	10.4749	7.91645	8.75166	7.68295	0.025765	2.09756	down	0.0098039	6.92574	up
Os.10651.1.S1_at	3941.24	3444.18	4421.98	4287.34	4641.83	5303.71	1863.88	2588.71	2666.96	1596.82	1876.43	1785.46	11	11.9444	11.7499	12.1105	12.0659	12.1805	12.3728	10.8641	11.338	11.381	10.641	10.8738	10.8021	11.935	12.2064	11.1944	10.7723	0.388709	1.33986	down	0.0195694	2.23872	up
Os.10671.1.S1_at	1204.84	1422.49	1121.01	4160.82	3945.32	3532.57	4455.83	4799	4115.24	3768.51	2840.99	2886.86	11	10.2346	10.4742	10.1306	12.0227	11.9459	11.7865	12.1215	12.2285	12.0068	11.8798	11.4722	11.4953	10.2798	11.9184	12.1189	11.6157	0.205413	1.41733	down	0.0230529	2.5244	down
Os.10682.1.S1_at	30.6042	25.3721	69.7681	14.7974	13.6032	18.0004	113.643	92.5773	68.5739	376.148	384.932	369.766	11	4.93566	4.66517	6.1245	3.88727	3.76587	4.16996	6.82836	6.53259	6.09959	8.55516	8.58846	8.53047	5.24177	3.94103	6.48685	8.55803	0.0348118	4.20231	up	0.0250697	9.96074	down
Os.10723.1.S1_at	76.2751	89.5861	98.7087	179.802	267.004	555.071	227.877	359.495	277.139	340.873	378.107	370.058	11	6.25314	6.4852	6.6251	7.49027	8.06072	9.11653	7.83211	8.48983	8.11446	8.41309	8.56265	8.53161	6.45448	8.2225	8.14547	8.50245	0.544637	1.28074	up	0.0103512	4.13523	down
Os.10754.1.S1_at	223.581	228.718	249.259	278.134	266.017	261.336	358.984	271.073	298.788	117.231	114.515	110.894	11	7.80465	7.83743	7.9615	8.11964	8.05538	8.02976	8.48777	8.08254	8.22298	6.87321	6.8394	6.79304	7.86786	8.06826	8.26443	6.83522	0.0260272	2.693	down	0.00937688	2.04577	up
Os.10760.1.S1_at	88.1522	87.1417	63.5495	24.3735	26.1265	43.6124	38.6648	41.5004	62.7354	39.8658	39.6925	32.111	11	6.46192	6.44529	5.98981	4.60724	4.70744	5.44667	5.27295	5.37505	5.97121	5.31708	5.31079	5.005	6.29901	4.92045	5.53974	5.21096	0.721617	1.25595	down	0.0330392	2.12587	up
Os.10785.3.S1_at	437.068	391.798	283.745	1284.94	1365.26	959.21	710.426	785.078	877.632	967.165	908.447	905.338	11	8.77171	8.61397	8.14845	10.3275	10.415	9.9057	9.47254	9.61669	9.77747	9.91762	9.82726	9.82231	8.51138	10.2161	9.62223	9.85573	0.355025	1.17568	up	0.0264627	2.53916	down
Os.10830.1.S1_at	371.487	349.105	302.597	243.572	244.756	269.26	348.359	358.85	437.701	712.142	661.932	761.134	11	8.53717	8.44752	8.24126	7.9282	7.9352	8.07286	8.44443	8.48724	8.7738	9.47602	9.37054	9.57201	8.40865	7.97875	8.56849	9.47286	0.0511493	1.87172	up	0.0179456	2.09102	down
Os.10849.1.S1_at	11.1247	10.7537	14.8616	23.4928	19.3634	24.0595	23.9646	17.7771	22.2249	30.3668	31.3005	32.715	11	3.4757	3.42675	3.89351	4.55415	4.27526	4.58853	4.58283	4.15195	4.4741	4.92442	4.96812	5.03188	3.59866	4.47264	4.40296	4.97481	0.136035	1.48642	up	0.0200909	2.59575	down
Os.10853.1.S1_at	302.274	472.609	401.594	328.947	372.835	248.032	566.468	616.764	751.061	971.736	1543.03	1292.54	11	8.23971	8.8845	8.64959	8.36171	8.5424	7.95438	9.14585	9.26858	9.55279	9.92442	10.5915	10.336	8.59127	8.28616	9.3224	10.284	0.141139	1.94744	up	0.0303582	3.23265	down
Os.10855.1.S1_at	159.134	87.509	128.345	310.29	321.157	256.766	79.5686	70.559	66.0983	53.7815	60.1215	50.429	11	7.3141	6.45136	7.00388	8.27747	8.32713	8.00431	6.31413	6.14076	6.04654	5.74904	5.90981	5.65618	6.92312	8.20297	6.16714	5.77168	0.180556	1.31537	down	0.0485631	2.22135	up
Os.10862.1.S1_at	8.42771	6.36292	10.9575	5.3595	5.40408	6.50431	14.4524	10.7964	12.0558	31.5709	40.7869	36.8838	11	3.07514	2.66969	3.45385	2.4221	2.43405	2.7014	3.85324	3.43248	3.59165	4.98052	5.35003	5.20491	3.06623	2.51918	3.62579	5.17849	0.0358221	2.93366	up	0.0218303	4.3237	down
Os.10872.1.S1_at	468.175	276.334	484.286	526.99	443.531	1256.21	963.711	1109.81	886.091	1463.8	1224.08	1400.13	11	8.8709	8.11027	8.91972	9.04163	8.79289	10.2949	9.91246	10.1161	9.79131	10.5155	10.2575	10.4513	8.63363	9.37646	9.93996	10.4081	0.166544	1.38334	up	0.0291353	3.42115	down
Os.10905.1.S1_x_at	202.323	186.798	267.305	150.767	218.663	223.032	118.749	83.0909	119.442	95.6642	126.68	95.8144	11	7.66052	7.54533	8.06235	7.23618	7.77257	7.80111	6.89177	6.37662	6.90016	6.57991	6.98504	6.58217	7.75607	7.60328	6.72285	6.71571	0.998114	1.00496	down	0.0404874	2.05674	up
Os.10933.1.S1_at	42.3785	43.9934	86.6708	2260.88	2218.4	2160.6	189.656	384.53	350.663	232.161	196.259	187.896	11	5.40526	5.45922	6.43747	11.1427	11.1153	11.0772	7.56724	8.58695	8.45394	7.85898	7.61662	7.55379	5.76732	11.1117	8.20271	7.67646	0.635292	1.44018	down	0.036004	3.75587	down
Os.10983.1.S1_at	13.613	15.0314	14.8062	14.4409	16.5646	14.3139	14.5784	11.8783	11.3073	32.5805	36.2038	36.6001	11	3.76691	3.90991	3.88813	3.85209	4.05003	3.83934	3.86576	3.57026	3.49918	5.02594	5.17807	5.19378	3.85498	3.91382	3.64507	5.13259	0.0256466	2.80408	up	0.0098039	2.42437	down
Os.11015.1.S1_at	78.6221	71.1021	69.7735	158.951	150.193	163.902	36.3164	53.122	54.6319	33.8037	37.5367	33.906	11	6.29686	6.15182	6.12461	7.31244	7.23067	7.35669	5.18255	5.73124	5.77167	5.07911	5.23023	5.08347	6.1911	7.29993	5.56182	5.13094	0.43051	1.34806	down	0.0118934	2.08516	up
Os.11018.1.S1_at	80.3264	72.0307	65.7507	15.2564	14.3569	37.89	166.875	93.1931	131.863	182.55	171.917	163.172	11	6.3278	6.17054	6.03893	3.93134	3.84367	5.24374	7.38262	6.54215	7.0429	7.51214	7.42556	7.35025	6.17909	4.33959	6.98922	7.42932	0.563152	1.35669	up	0.0134543	2.37879	down
Os.11040.1.S1_x_at	643.074	711.145	850.264	520.935	568.586	430.883	502.164	439.402	488.351	386.325	351.248	348.579	11	9.32884	9.474	9.73177	9.02496	9.15123	8.75115	8.97202	8.7794	8.93178	8.59367	8.45635	8.44534	9.51154	8.97578	8.8944	8.49845	0.0980198	1.3158	down	0.0232477	2.01822	up
Os.11064.1.S1_a_at	384.897	493.384	412.346	133.37	177.276	161.379	620.457	655.972	667.473	788.967	941.263	887.194	11	8.58833	8.94657	8.68771	7.05929	7.46985	7.33431	9.27719	9.35749	9.38257	9.62382	9.87845	9.79311	8.74087	7.28782	9.33908	9.76513	0.0978675	1.34354	up	0.023613	2.03391	down
Os.11068.3.S1_at	111.163	100.627	100.533	110.512	140.363	129.355	86.9254	87.8235	64.0745	49.9194	49.4415	53.0878	11	6.79653	6.65287	6.65153	6.78806	7.13302	7.01519	6.4417	6.45654	6.00168	5.64153	5.62765	5.73031	6.70031	6.97875	6.29997	5.6665	0.144711	1.5513	down	0.0101995	2.04743	up
Os.11129.1.S1_at	2162.07	2212.58	2317.34	1906.86	1838.23	1718.32	1407.01	1652.79	1482.01	716.338	860.645	773.087	11	11.0782	11.1115	11.1783	10.897	10.8441	10.7468	10.4584	10.6907	10.5333	9.4845	9.74928	9.59449	11.1227	10.8293	10.5608	9.60942	0.0374608	1.93374	down	0.0098039	2.8545	up
Os.11166.1.S1_s_at	227.377	195.272	227.51	98.4718	102.8	201.41	181.206	196.779	279.48	77.1056	86.2765	94.6699	11	7.82894	7.60934	7.82979	6.62164	6.6837	7.65399	7.50148	7.62043	8.1266	6.26876	6.4309	6.56483	7.75602	6.98644	7.74951	6.4215	0.0702628	2.51056	down	0.0150983	2.52193	up
Os.11169.1.S1_a_at	101.51	90.7683	115.319	39.5484	45.0184	68.3163	289.514	213.203	259.45	247.219	331.956	296.401	11	6.66548	6.50412	6.84949	5.30555	5.49244	6.09416	8.17749	7.73609	8.01931	7.94964	8.37485	8.21141	6.67303	5.63072	7.97763	8.17863	0.810877	1.1495	up	0.0192471	2.83944	down
Os.11179.1.S1_at	1361.17	1306.83	1187.46	652.949	677.601	487.5	623.499	679.893	690.354	580.25	661.132	655.053	11	10.4106	10.3519	10.2137	9.35083	9.40429	8.92926	9.28424	9.40916	9.43119	9.18053	9.36879	9.35547	10.3254	9.22813	9.37487	9.3016	0.851616	1.0521	down	0.0145305	2.03324	up
Os.11218.1.S1_at	143.62	254.744	286.738	75.5489	78.955	263.872	569.955	774.15	673.132	1112.44	742.972	690.381	11	7.16611	7.99291	8.16359	6.23934	6.30296	8.04369	9.1547	9.59647	9.39475	10.1195	9.53716	9.43125	7.7742	6.862	9.38197	9.69598	0.760881	1.24315	up	0.039567	3.78889	down
Os.11225.1.S1_at	301.706	245.227	234.268	189.918	160.553	142.788	402.105	453.482	645.343	768.161	842.6	794.626	11	8.237	7.93798	7.87202	7.56923	7.3269	7.15773	8.65143	8.8249	9.33392	9.58526	9.7187	9.63413	8.01566	7.35129	8.93675	9.64603	0.207994	1.63499	up	0.0130381	3.09592	down
Os.11249.1.S1_at	65.1405	84.7044	89.357	23.1872	40.06	30.8138	114.3	137.72	166.41	146.969	189.622	162.846	11	6.02548	6.40437	6.48151	4.53526	5.32409	4.94551	6.83668	7.10559	7.3786	7.19937	7.56698	7.34737	6.30379	4.93495	7.10696	7.37124	0.70969	1.20104	up	0.0317608	2.09573	down
Os.11253.1.S1_at	80.3622	102.398	151.024	536.429	552.929	403.192	756.001	809.08	788.249	755.118	696.934	713.305	11	6.32845	6.67804	7.23863	9.06724	9.11095	8.65532	9.56225	9.66014	9.62251	9.56056	9.44488	9.47837	6.74837	8.94451	9.61496	9.4946	0.312257	1.08701	down	0.0177011	6.70962	down
Os.11296.1.S1_a_at	1318.04	1425.61	1081.15	60.697	89.0937	119.375	212.082	228.024	197.427	212.866	264.522	210.249	11	10.3642	10.4774	10.0783	5.92355	6.47725	6.89936	7.72848	7.83304	7.62517	7.7338	8.04725	7.71596	10.3066	6.43339	7.7289	7.83233	0.890483	1.07433	up	0.0114204	5.55695	up
Os.11305.1.S1_at	21.6631	29.1783	36.367	25.5496	21.3968	46.695	64.0907	73.1555	58.4587	63.7001	86.899	83.4404	11	4.43717	4.86682	5.18456	4.67523	4.41932	5.5452	6.00204	6.19289	5.86935	5.99322	6.44127	6.38267	4.82952	4.87992	6.02143	6.27239	0.673053	1.19	up	0.0351586	2.71862	down
Os.1131.1.S1_at	289.174	279.881	288.515	376.536	387.198	397.345	720.491	636.255	837.428	1385.88	1278.05	1229.38	11	8.17579	8.12867	8.1725	8.55664	8.59693	8.63425	9.49284	9.31346	9.70982	10.4366	10.3197	10.2637	8.15899	8.59594	9.50537	10.34	0.0645306	1.78341	up	0.00517209	4.53474	down
Os.1131.2.S1_x_at	109.755	64.7398	87.6316	16.5754	13.77	12.1257	126.979	126.503	160.741	283.929	372.692	376.205	11	6.77815	6.01658	6.45338	4.05097	3.78345	3.59999	6.98844	6.98303	7.3286	8.14939	8.54184	8.55538	6.41603	3.81147	7.10002	8.41554	0.0527445	2.48891	up	0.0239187	3.99861	down
Os.11315.1.S1_at	365.559	85.9958	70.8399	6.1132	6.7087	6.06947	6.8439	7.02163	6.98456	6.52141	11.4857	7.67382	11	8.51396	6.42619	6.14649	2.61193	2.74603	2.60157	2.77482	2.81181	2.80417	2.70518	3.52176	2.93994	7.02888	2.65318	2.79693	3.05563	0.826486	1.1964	up	0.0402341	15.7061	up
Os.11327.1.S1_at	6495.17	4612.18	5026.59	1050.27	1136.68	1264.68	1113.51	907.352	1314.59	944.372	1024.04	962.556	11	12.6652	12.1712	12.2954	10.0365	10.1506	10.3046	10.1209	9.82552	10.3604	9.88321	10.0001	9.91073	12.3773	10.1639	10.1023	9.93133	0.823787	1.12579	down	0.0112618	5.44872	up
Os.11335.3.S1_x_at	1513.03	1655.34	1947.97	1301.7	1323.73	1256.22	2630.36	2675.79	2468.95	907.57	815.732	735.246	11	10.5632	10.6929	10.9278	10.3462	10.3704	10.2949	11.361	11.3858	11.2697	9.82587	9.67195	9.52208	10.728	10.3371	11.3388	9.6733	0.0143947	3.17229	down	0.0243297	2.07723	up
Os.11337.1.S1_at	1529.02	2081.45	1910.33	1577.76	1662.01	1913.47	1567.93	2198.75	2202.94	1124.1	676.84	697.232	11	10.5784	11.0234	10.8996	10.6237	10.6987	10.902	10.6146	11.1025	11.1052	10.1346	9.40267	9.44549	10.8338	10.7415	10.9408	9.66091	0.128087	2.42817	down	0.0494795	2.25461	up
Os.11347.1.S1_at	271.161	232.097	218.89	486.109	452.637	554.39	157.269	154.483	188.177	114.234	120.395	96.3726	11	8.083	7.85858	7.77406	8.92513	8.82221	9.11476	7.29709	7.2713	7.55595	6.83584	6.91164	6.59055	7.90522	8.95403	7.37478	6.77934	0.12666	1.51093	down	0.0218717	2.18233	up
Os.11354.1.S1_at	785.434	651.686	622.094	893.986	1092.52	1097.79	417.798	427.74	154.4	76.1179	138.226	131.294	11	9.61735	9.34803	9.28099	9.80411	10.0934	10.1004	8.70666	8.74059	7.27053	6.25016	7.11088	7.03666	9.41546	9.99931	8.23926	6.79923	0.336141	2.71326	down	0.0206367	6.13142	up
Os.11365.1.S1_at	1168.3	961.775	822.189	556.566	595.76	662.303	1030.59	1041.05	302.217	47.8135	114.031	107.772	11	10.1902	9.90956	9.68333	9.12041	9.21859	9.37135	10.0092	10.0238	8.23944	5.57935	6.83329	6.75184	9.92769	9.23678	9.42417	6.38816	0.139809	8.20222	down	0.0223261	11.628	up
Os.11385.1.S1_a_at	682.582	677.069	758.83	1226.24	1191.07	704.69	596.563	576.365	404.34	202.288	307.904	278.967	11	9.41486	9.40316	9.56763	10.26	10.218	9.46085	9.22053	9.17084	8.65943	7.66027	8.26634	8.12395	9.46188	9.97964	9.01693	8.01685	0.161361	2.00011	down	0.0245131	2.72269	up
Os.11388.1.S1_at	49.1449	54.312	31.989	43.2106	44.5519	39.4083	106.717	93.0356	122.539	108.915	107.398	102.435	11	5.61897	5.7632	4.99951	5.43331	5.47741	5.30043	6.73765	6.53971	6.9371	6.76705	6.74683	6.67856	5.46056	5.40372	6.73815	6.73081	0.996634	1.0051	down	0.03676	2.41204	down
Os.11404.1.S1_s_at	269.83	260.729	255.301	424.884	466.669	374.207	425.433	580.191	505.635	873.826	726.159	745.755	11	8.07591	8.02641	7.99606	8.73093	8.86626	8.54769	8.73279	9.18038	8.98195	9.7712	9.50414	9.54256	8.03279	8.71496	8.96504	9.60597	0.143867	1.55933	up	0.00997048	2.97559	down
Os.11443.1.S1_a_at	86.208	98.0001	86.3493	28.7179	30.2183	20.1202	53.0825	65.8712	68.6558	42.3247	34.0895	38.8298	11	6.42975	6.61471	6.43211	4.84388	4.91735	4.33057	5.73017	6.04157	6.10131	5.40343	5.09126	5.27909	6.49219	4.69727	5.95768	5.25793	0.113533	1.62423	down	0.0158372	2.35262	up
Os.11450.1.S1_at	467.964	515.905	731.757	488.612	472.192	605.176	565.781	379.214	337.945	218.118	186.234	166.805	11	8.87025	9.01096	9.51522	8.93255	8.88323	9.24121	9.1441	8.56687	8.40065	7.76896	7.54097	7.38202	9.13214	9.01899	8.70387	7.56399	0.124345	2.20364	down	0.027072	2.96526	up
Os.11450.1.S2_a_at	102.564	120.571	150.531	65.9336	73.0849	112.823	89.6935	63.6107	75.9959	64.4667	56.812	43.1798	11	6.68039	6.91374	7.23391	6.04294	6.1915	6.81792	6.48693	5.9912	6.24785	6.01048	5.82812	5.43229	6.94268	6.35079	6.24199	5.75696	0.43493	1.39961	down	0.0402067	2.27476	up
Os.11450.1.S3_a_at	1076.21	1452	1589.54	827.59	913.3	1272.02	900.376	737.609	653.53	527.164	544.423	551.102	11	10.0717	10.5038	10.6344	9.69277	9.83495	10.3129	9.81438	9.52671	9.35211	9.04211	9.08858	9.10618	10.4033	9.94688	9.5644	9.07896	0.190371	1.40002	down	0.0239441	2.50423	up
Os.11465.1.S1_at	164.736	229.799	280.121	122.608	132.99	145.019	68.9112	139.842	75.6864	59.7287	67.817	61.8274	11	7.36401	7.84423	8.12991	6.9379	7.05518	7.18009	6.10667	7.12766	6.24196	5.90035	6.08358	5.95017	7.77938	7.05773	6.4921	5.97803	0.633649	1.42806	down	0.0236709	3.48546	up
Os.11469.1.S1_at	448.058	443.319	218.979	1137.33	1119.42	1331.72	462.765	741.961	635.98	1191.98	1296.69	1250.1	11	8.80754	8.7922	7.77465	10.1514	10.1285	10.3791	8.85414	9.5352	9.31284	10.2191	10.3406	10.2878	8.45813	10.2197	9.23406	10.2825	0.100362	2.06834	up	0.037505	3.54159	down
Os.11474.1.S1_at	1313.52	1394.66	1411.48	1195.64	1348.12	1526.19	1193.53	1186.34	793.701	462.862	666.997	617.114	11	10.3592	10.4457	10.463	10.2236	10.3967	10.5757	10.221	10.2123	9.63245	8.85444	9.38154	9.26939	10.4226	10.3987	10.0219	9.16846	0.209859	1.80684	down	0.0241888	2.38532	up
Os.11491.1.S1_at	19.2076	20.9084	17.6624	78.0255	105.2	34.4541	39.0378	87.0492	36.1926	57.868	34.4851	39.6744	11	4.2636	4.38601	4.14261	6.28587	6.717	5.1066	5.2868	6.44376	5.17762	5.85469	5.1079	5.31014	4.26408	6.03649	5.63606	5.42424	0.975838	1.15815	down	0.0412702	2.23484	down
Os.11516.1.S1_s_at	622.095	552.501	597.154	505.902	478.311	455.307	844.579	789.847	785.848	2029.25	1346.42	1609.01	11	9.28099	9.10983	9.22196	8.98271	8.9018	8.8307	9.72209	9.62543	9.61811	10.9867	10.3949	10.652	9.20426	8.90507	9.65521	10.6779	0.0798287	2.03166	up	0.0222625	2.77715	down
Os.11520.1.S1_at	839.069	790.963	609.569	658.273	603.491	563.576	313.525	372.228	423.922	294.805	293.397	242.387	11	9.71265	9.62747	9.25165	9.36254	9.23719	9.13847	8.29243	8.54004	8.72766	8.20362	8.19671	7.92117	9.53059	9.24606	8.52004	8.10717	0.324786	1.33134	down	0.021935	2.68221	up
Os.1153.1.S1_at	697.65	829.402	697.438	191.057	272.68	272.17	351.959	462.116	567.693	324.902	345.678	329.606	11	9.44636	9.69593	9.44592	7.57786	8.09106	8.08837	8.45926	8.85211	9.14897	8.34386	8.43329	8.3646	9.5294	7.9191	8.82011	8.38058	0.434045	1.35616	down	0.0134543	2.21733	up
Os.11538.1.S1_at	324.961	317.968	331.672	335.754	393.343	392.414	187.281	228.76	214.284	161.841	175.288	147.615	11	8.34413	8.31274	8.37361	8.39126	8.61964	8.61623	7.54906	7.83769	7.74338	7.33843	7.45358	7.20569	8.34349	8.54238	7.71004	7.33257	0.208523	1.29907	down	0.0130381	2.0152	up
Os.11553.1.S1_at	48.3863	55.8552	81.7269	18.4969	28.1963	36.5058	20.6066	31.4182	33.0838	20.7249	22.8234	27.1255	11	5.59653	5.80362	6.35274	4.20921	4.81743	5.19005	4.36503	4.97353	5.04805	4.3733	4.51244	4.76158	5.91763	4.7389	4.79554	4.54911	0.841019	1.18627	down	0.0364961	2.58206	up
Os.11556.1.S1_at	63.0256	83.8633	103.722	19.7402	20.4636	18.4567	52.071	50.3096	66.8807	26.8522	37.5936	33.186	11	5.97787	6.38997	6.69658	4.30307	4.35499	4.20607	5.70241	5.65276	6.06352	4.74697	5.23242	5.0525	6.3548	4.28804	5.80623	5.01063	0.144923	1.7358	down	0.0372513	2.53885	up
Os.11558.1.S1_at	429.433	445.371	380.802	528.613	434.538	356.742	384.139	296.942	290.227	191.358	167.243	187.817	11	8.74629	8.79886	8.5729	9.04607	8.76334	8.47874	8.58548	8.21404	8.18104	7.58013	7.3858	7.55318	8.70602	8.76271	8.32685	7.50637	0.0829971	1.76599	down	0.0134543	2.29683	up
Os.11559.1.S1_at	331.156	303.883	290.55	220.186	271.545	163.227	188.018	192.298	212.881	150.61	138.016	126.611	11	8.37137	8.24737	8.18265	7.78258	8.08504	7.35073	7.55473	7.5872	7.7339	7.23467	7.10869	6.98426	8.26713	7.73945	7.62528	7.10921	0.0846005	1.43005	down	0.013754	2.23136	up
Os.11561.2.S1_a_at	983.96	990.43	617.425	1911.92	1873.27	1391.8	1127.72	1137.11	984.975	2035.14	1888.3	2240.54	11	9.94246	9.95191	9.27012	10.9008	10.8713	10.4427	10.1392	10.1512	9.94394	10.9909	10.8829	11.1296	9.7215	10.7383	10.0781	11.0011	0.0363373	1.8961	up	0.0366165	2.42779	down
Os.11570.1.S1_at	473.458	493.474	400.096	117.377	131.887	131.329	950.286	807.071	294.957	95.7341	113.487	117.93	11	8.88709	8.94683	8.6442	6.875	7.04315	7.03704	9.89222	9.65655	8.20436	6.58096	6.82638	6.88179	8.82604	6.98507	9.25104	6.76304	0.118987	5.61	down	0.0113701	4.17854	up
Os.11570.1.S1_s_at	974.473	1061.01	1070.58	215.597	219.619	321.648	1203.36	1212.26	467.091	132.172	196.63	176.641	11	9.92848	10.0512	10.0642	7.7522	7.77886	8.32934	10.2329	10.2435	8.86756	7.04627	7.61934	7.46467	10.0146	7.95346	9.7813	7.37676	0.107671	5.29466	down	0.0117155	6.2241	up
Os.11575.4.S1_x_at	48.8239	33.9689	39.3747	43.8378	47.3501	60.0629	28.066	20.2171	12.5812	15.4193	21.1677	14.2143	11	5.60952	5.08614	5.2992	5.4541	5.5653	5.9084	4.81075	4.3375	3.6532	3.94666	4.40379	3.82927	5.33162	5.6426	4.26715	4.05991	0.961553	1.15448	down	0.036004	2.41448	up
Os.11608.1.S1_at	859.805	850.276	881.921	513.603	375.9	476.02	749.296	738.887	623.354	391.387	449.483	455.334	11	9.74787	9.73179	9.7845	9.00451	8.55421	8.89488	9.54939	9.52921	9.28391	8.61245	8.81212	8.83078	9.75472	8.81786	9.45417	8.75178	0.0697338	1.62719	down	0.0127636	2.00407	up
Os.11617.1.S1_at	593.668	508.163	617.618	1190.42	1184.25	1538.74	581.82	557.397	548.541	249.165	271.104	285.193	11	9.21351	8.98915	9.27057	10.2173	10.2098	10.5875	9.18443	9.12256	9.09946	7.96096	8.0827	8.1558	9.15774	10.3382	9.13548	8.06649	0.0144957	2.09797	down	0.0169196	2.1306	up
Os.11629.1.S1_at	2038.97	2536.09	2443.44	1099.59	1032.06	990.937	1705.34	1668.4	980.223	1015.85	960.511	995.493	11	10.9936	11.3084	11.2547	10.1028	10.0113	9.95265	10.7358	10.7042	9.93697	9.98848	9.90766	9.95927	11.1856	10.0222	10.459	9.9518	0.507099	1.42131	down	0.014421	2.35181	up
Os.11639.1.S1_at	236.3	252.808	276.273	1647.91	1251.81	1236.83	233.576	253.218	154.749	124.272	115.166	121.041	11	7.88447	7.9819	8.10995	10.6864	10.2898	10.2724	7.86775	7.98424	7.27379	6.95736	6.84757	6.91935	7.99211	10.4162	7.70859	6.90809	0.187144	1.7417	down	0.0117155	2.11993	up
Os.11652.1.S1_at	149.176	136.67	167.953	159.84	163.393	216.462	361.443	334.038	333.192	348.33	361.284	293.573	11	7.22087	7.09456	7.39191	7.32049	7.3522	7.75797	8.49762	8.38387	8.38021	8.44431	8.49699	8.19757	7.23578	7.47689	8.42057	8.37962	0.982043	1.02879	down	0.0201653	2.20969	down
Os.11665.1.S1_at	92.4042	83.9031	74.901	179.417	136.491	142.29	179.106	163.487	125.633	200.312	154.852	177.829	11	6.52989	6.39065	6.22691	7.48717	7.09266	7.15269	7.48467	7.35304	6.97307	7.64611	7.27474	7.47435	6.38248	7.24418	7.27026	7.46507	0.832089	1.14457	up	0.0236947	2.11782	down
Os.11666.1.S1_at	86.7623	69.6924	99.6192	165.865	158.399	174.89	528.415	423.775	383.802	179.617	217.514	226.752	11	6.439	6.12293	6.63835	7.37386	7.30742	7.4503	9.04553	8.72715	8.58422	7.48878	7.76496	7.82497	6.40009	7.3772	8.78563	7.6929	0.0694897	2.13277	down	0.0264503	2.45005	down
Os.11694.2.S1_at	107.587	100.554	111.279	21.0537	36.0633	30.2436	53.9017	50.209	63.8244	30.6458	58.4113	43.873	11	6.74936	6.65183	6.79803	4.396	5.17246	4.91856	5.75226	5.64987	5.99604	4.93762	5.86818	5.45526	6.73307	4.82901	5.79939	5.42035	0.741349	1.30048	down	0.0428575	2.4841	up
Os.11725.1.S1_at	22.4357	17.3996	20.9767	12.0752	15.4977	11.9831	45.165	30.9503	43.0037	48.811	64.0204	49.5953	11	4.48773	4.12098	4.39072	3.59397	3.95398	3.58293	5.49713	4.95188	5.42639	5.60913	6.00046	5.63213	4.33314	3.71029	5.2918	5.74724	0.445711	1.3712	up	0.0218303	2.66494	down
Os.11736.1.S1_at	660.847	730.414	685.947	55.9448	66.3903	39.5373	326.362	362.266	296.79	104.595	101.642	101.363	11	9.36817	9.51257	9.42195	5.80593	6.0529	5.30514	8.35033	8.50091	8.2133	6.70867	6.66735	6.66338	9.43423	5.72133	8.35484	6.6798	0.0121784	3.19329	down	0.0031201	6.74787	up
Os.11745.2.S1_at	6.18832	6.30757	7.07736	10.496	14.8932	18.4551	7.58827	5.97655	6.4282	16.8603	21.5285	18.9496	11	2.62955	2.65709	2.82321	3.39177	3.89658	4.20595	2.92377	2.57931	2.68441	4.07556	4.42817	4.2441	2.70328	3.83143	2.72917	4.24928	0.030873	2.86813	up	0.0134543	2.92005	down
Os.11750.1.A1_at	1843.66	1576.11	2118.61	873.481	933.2	826.003	1060.75	1387.55	1204.34	703.512	688.295	684.762	11	10.8484	10.6222	11.0489	9.77063	9.86604	9.69	10.0509	10.4383	10.234	9.45843	9.42688	9.41946	10.8398	9.77556	10.2411	9.43492	0.0574226	1.74854	down	0.0157579	2.64796	up
Os.11753.1.S1_at	908.7	1262.39	964.252	1648.98	1746.98	1322.97	2970.91	3123.52	3074.64	405.071	441.209	360.802	11	9.82766	10.3019	9.91327	10.6874	10.7706	10.3696	11.5367	11.609	11.5862	8.66203	8.78532	8.49506	10.0143	10.6092	11.5773	8.64747	0.00660914	7.62011	down	0.0227366	2.57902	up
Os.11766.1.S1_at	544.855	568.442	660.121	672.905	679.912	855.569	666.577	571.477	329.947	184.625	185.883	212.563	11	9.08973	9.15087	9.36659	9.39426	9.4092	9.74074	9.38063	9.15855	8.36609	7.52845	7.53825	7.73175	9.20239	9.51473	8.96842	7.59948	0.133359	2.58281	down	0.0117155	3.03756	up
Os.11770.1.S1_at	45.5034	71.8896	69.7757	6.36753	6.2445	8.31396	294.421	233.34	133.123	287.284	307.834	298.951	11	5.5079	6.16771	6.12465	2.67074	2.64259	3.05554	8.20174	7.86629	7.05662	8.16634	8.26601	8.22377	5.93342	2.78962	7.70822	8.2187	0.668189	1.42453	up	0.0168239	4.87459	down
Os.11771.1.S1_at	6.75087	12.2646	7.9527	18.2227	20.2096	16.3215	59.3025	54.9111	55.9694	23.0061	19.8246	18.214	11	2.75507	3.61643	2.99144	4.18767	4.33697	4.02871	5.89002	5.77902	5.80657	4.52394	4.30922	4.18698	3.12098	4.18445	5.8252	4.34005	0.0201781	2.79948	down	0.0478305	2.32796	down
Os.11786.2.S1_x_at	13.1043	14.578	15.851	199.038	217.436	207.392	199.656	190.513	166.977	35.6724	33.3972	34.4556	11	3.71196	3.86572	3.98651	7.6369	7.76445	7.69622	7.64137	7.57375	7.38351	5.15674	5.06165	5.10667	3.85473	7.69919	7.53288	5.10835	0.00660914	5.36852	down	0.0117155	2.3844	down
Os.11788.1.S1_at	65.3105	135.135	88.8911	208.39	227.74	153.683	471.577	623.345	508.124	420.084	565.343	537.477	11	6.02924	7.07826	6.47397	7.70314	7.83125	7.26381	8.88135	9.28389	8.98904	8.71453	9.14298	9.07006	6.52716	7.5994	9.05143	8.97586	0.980239	1.05377	down	0.0251086	5.45926	down
Os.11795.1.S1_a_at	3864.47	3917.68	3597.62	573.27	572.608	500.476	1332.94	1671.62	1186.25	1639.89	1512.53	1719.8	11	11.9161	11.9358	11.8128	9.16307	9.16141	8.96716	10.3804	10.707	10.2122	10.6794	10.5627	10.748	11.8882	9.09721	10.4332	10.6634	0.672755	1.17298	up	0.0098039	2.33729	up
Os.11795.1.S1_s_at	6216.27	6436.88	5211.96	866.146	911.151	674.715	2021.5	2550.79	1968.63	2476.39	2409.72	2387.5	11	12.6018	12.6521	12.3476	9.75847	9.83155	9.39813	10.9812	11.3167	10.943	11.274	11.2346	11.2213	12.5339	9.66272	11.0803	11.2433	0.722878	1.11962	up	0.0131216	2.44621	up
Os.11816.1.S1_at	70.3872	53.4786	78.3245	71.8426	66.4035	88.0937	209.484	256.488	219.412	354.243	327.877	352.852	11	6.13724	5.74089	6.29139	6.16677	6.05319	6.46097	7.7107	8.00275	7.7775	8.4686	8.35701	8.46292	6.05651	6.22697	7.83031	8.42951	0.0713974	1.51487	up	0.0125277	5.18017	down
Os.11831.1.S1_at	5.278	4.84112	10.2837	7.24104	7.17651	7.18682	88.3409	16.0502	40.4681	23.8396	29.7686	24.552	11	2.39999	2.27534	3.36228	2.8562	2.84328	2.84535	6.46501	4.00452	5.33871	4.57529	4.89572	4.61777	2.67921	2.84828	5.26942	4.69626	0.901713	1.48777	down	0.0347647	4.04756	down
Os.11835.3.S1_x_at	18.8233	22.1555	20.2373	25.031	22.2642	23.4358	47.3421	37.395	60.8069	68.2793	67.5656	64.2084	11	4.23445	4.46959	4.33895	4.64565	4.47665	4.55064	5.56505	5.22477	5.92616	6.09338	6.07822	6.00469	4.34766	4.55765	5.572	6.05876	0.381667	1.4013	up	0.0080209	3.2741	down
Os.11837.1.S1_at	242.917	276.188	273.684	191.663	180.348	130.88	893.635	906.769	890.665	708.036	886.47	889.101	11	7.92432	8.10951	8.09637	7.58243	7.49464	7.0321	9.80354	9.82459	9.79874	9.46768	9.79193	9.7962	8.0434	7.36972	9.80896	9.68527	0.807765	1.08952	down	0.013272	3.12071	down
Os.11846.1.S1_at	142.201	154.466	139.315	279.587	300.242	272.969	181.859	168.957	144.953	83.2879	61.701	63.8036	11	7.15179	7.27115	7.12221	8.12715	8.22998	8.09259	7.50668	7.40051	7.17944	6.38003	5.94722	5.99557	7.18172	8.14991	7.36221	6.10761	0.0527566	2.38601	down	0.0248595	2.10542	up
Os.11851.1.S1_at	97.8397	70.4208	125.403	91.2664	104.757	249.765	186.1	166.422	174.698	273.952	290.938	285.286	11	6.61235	6.13793	6.97043	6.51201	6.7109	7.96443	7.53994	7.3787	7.44872	8.09778	8.18457	8.15626	6.57357	7.06245	7.45579	8.1462	0.0231616	1.61375	up	0.0291854	2.97447	down
Os.11860.1.S1_at	450.785	534.049	363.221	295.987	251.99	215.541	649.689	694.328	599.065	169.495	188.839	157.231	11	8.8163	9.06083	8.5047	8.20939	7.97722	7.75182	9.34361	9.43947	9.22657	7.4051	7.56101	7.29674	8.79394	7.97948	9.33655	7.42095	0.0122431	3.77271	down	0.0240628	2.59007	up
Os.11897.1.S1_at	3088.34	2425.91	3742.81	11.2519	11.5561	94.7518	1165.69	379.148	1282.26	653.221	747.547	680.38	11	11.5926	11.2443	11.8699	3.4921	3.53058	6.56608	10.187	8.56662	10.3245	9.35143	9.54602	9.4102	11.5689	4.52959	9.69269	9.43588	0.976844	1.19483	down	0.0158949	4.38648	up
Os.11914.1.S1_at	185.723	176.655	154.838	158.367	184.706	322.756	653.208	891.497	564.265	1087.26	1078.67	1061.46	11	7.53701	7.46479	7.27461	7.30713	7.52909	8.3343	9.3514	9.80009	9.14023	10.0865	10.075	10.0518	7.42547	7.72351	9.43057	10.0711	0.221168	1.55892	up	0.00630154	6.25776	down
Os.11917.1.S1_at	1883.98	2125.56	1293.14	578.225	570.348	553.158	1197.03	1324.79	1433.53	766.465	747.385	755.962	11	10.8796	11.0536	10.3367	9.17549	9.1557	9.11155	10.2252	10.3716	10.4854	9.58207	9.54571	9.56217	10.7566	9.14758	10.3607	9.56332	0.0313649	1.73797	down	0.0357228	2.28675	up
Os.11929.1.S1_at	2632.33	4206.44	3207.73	1269.44	1440.12	991.639	5907.54	6856.95	6237.46	971.918	995.735	998.456	11	11.3621	12.0384	11.6473	10.31	10.492	9.95367	12.5283	12.7434	12.6067	9.92469	9.95962	9.96355	11.6826	10.2519	12.6261	9.94929	0.00620457	6.39462	down	0.020841	3.32494	up
Os.11934.1.S1_at	475.1	491.29	435.28	442.933	481.789	531.4	546.664	681.587	625.639	1202.4	1169.47	1034.79	11	8.89209	8.94043	8.7658	8.79095	8.91226	9.05365	9.09451	9.41276	9.28919	10.2317	10.1916	10.0151	8.86611	8.91895	9.26548	10.1462	0.0502627	1.84123	up	0.0115576	2.42847	down
Os.11941.1.S1_at	28.3842	35.4713	24.1345	16.4801	15.6041	15.2571	18.926	17.6495	21.2525	12.5645	12.0455	12.1005	11	4.82702	5.14858	4.59302	4.04265	3.96385	3.93141	4.2423	4.14155	4.40956	3.65129	3.59042	3.59699	4.85621	3.9793	4.26447	3.6129	0.0467943	1.57088	down	0.0242074	2.36741	up
Os.11952.1.S1_at	1136.19	886.337	1053.82	1624.12	1511.83	2187.31	1440.78	1149.76	614.625	169.395	242.115	224.638	11	10.15	9.79171	10.0414	10.6654	10.5621	11.0949	10.4926	10.1671	9.26356	7.40425	7.91955	7.81146	9.99437	10.7742	9.97444	7.71175	0.0850368	4.79885	down	0.01479	4.86561	up
Os.11962.1.S1_at	293.783	318.795	282.854	15.5372	22.9401	18.82	501.078	479.766	465.157	513.305	869.166	889.959	11	8.19861	8.31648	8.14391	3.95766	4.5198	4.2342	8.96889	8.90619	8.86157	9.00367	9.76349	9.79759	8.21967	4.23722	8.91222	9.52158	0.393015	1.52559	up	0.0416068	2.46556	down
Os.11962.3.S1_x_at	6.74936	6.11063	6.53698	5.61005	5.43274	5.23248	8.9715	6.77551	6.65322	25.7126	14.3914	14.539	11	2.75475	2.61132	2.70862	2.48801	2.44168	2.3875	3.16535	2.76033	2.73405	4.6844	3.84714	3.86186	2.69157	2.43906	2.88658	4.13113	0.153253	2.36945	up	0.0394017	2.71239	down
Os.11963.1.S1_at	376.207	324.065	418.276	554.581	573.72	580.63	537.511	507.008	313.482	114.529	138.464	159.22	11	8.55538	8.34014	8.70831	9.11525	9.1642	9.18148	9.07015	8.98586	8.29224	6.83957	7.11337	7.31488	8.53461	9.15364	8.78275	7.08927	0.0765437	3.23436	down	0.0221782	2.72327	up
Os.11963.1.S2_at	1580.07	1428.8	1634.63	2053.4	1696.79	1636.15	1984.28	1967.11	1185.89	571.12	659.87	701.365	11	10.6258	10.4806	10.6747	11.0038	10.7286	10.6761	10.9544	10.9419	10.2118	9.15765	9.36604	9.45402	10.5937	10.8028	10.7027	9.3259	0.0966119	2.59686	down	0.0148138	2.40794	up
Os.11991.1.S1_at	620.381	630.04	753.651	51.105	50.2361	58.9228	801.28	672.034	542.892	1401.34	1312.85	1374.84	11	9.27701	9.2993	9.55775	5.67539	5.65065	5.88075	9.64616	9.39239	9.08452	10.4526	10.3585	10.425	9.37802	5.7356	9.37436	10.412	0.0707967	2.05293	up	0.0165026	2.04772	down
Os.12012.1.S1_at	3195.37	2357.5	2474.5	3754.53	3871.01	4381.69	3068.1	2813.9	1860.19	1222.27	1318.51	1359.29	11	11.6418	11.203	11.2729	11.8744	11.9185	12.0973	11.5831	11.4584	10.8612	10.2553	10.3647	10.4086	11.3726	11.9634	11.3009	10.3429	0.140736	1.94263	down	0.0260351	2.04158	up
Os.12032.1.S1_at	3636.6	2938.06	3694.76	4200.42	4588.39	5373.44	5376.77	4915.32	2926.1	818.868	1523.23	1410	11	11.8284	11.5206	11.8513	12.0363	12.1638	12.3916	12.3925	12.2631	11.5148	9.67749	10.5729	10.4615	11.7334	12.1972	12.0568	10.2373	0.11943	3.52956	down	0.0412358	2.82085	up
Os.12046.1.S1_at	24.5655	43.1491	29.9942	30.8059	31.7374	14.4081	145.251	195.393	174.415	163.712	172.215	166.746	11	4.61856	5.43126	4.90661	4.94513	4.98811	3.84881	7.1824	7.61024	7.44638	7.35502	7.42807	7.38151	4.98548	4.59402	7.41301	7.3882	0.989802	1.01734	down	0.018014	5.28799	down
Os.12092.2.S1_a_at	1229.35	1035.92	1324.83	129.614	159.159	207.059	660.105	615.313	504.128	446.022	666.192	603.314	11	10.2637	10.0167	10.3716	7.01807	7.31433	7.6939	9.36655	9.26518	8.97765	8.80097	9.37979	9.23677	10.2173	7.3421	9.20312	9.13918	0.985704	1.04532	down	0.0375742	2.11132	up
Os.12100.1.S1_at	3758.36	4578.13	5169.72	3419.52	3217.9	3102.27	4356.91	4069.07	4080.62	1831.58	1561.21	1737.68	11	11.8759	12.1605	12.3359	11.7396	11.6519	11.5991	12.0891	11.9905	11.9946	10.8389	10.6084	10.7629	12.1241	11.6635	12.0247	10.7368	0.0144957	2.44182	down	0.0197396	2.61597	up
Os.12105.1.S1_a_at	660.538	629.181	686.917	349.962	340.652	401.897	534.462	586.147	330.726	282.175	329.453	316.375	11	9.3675	9.29733	9.42399	8.45105	8.41216	8.65068	9.06194	9.19512	8.36949	8.14044	8.36393	8.30549	9.36294	8.50463	8.87552	8.26996	0.404779	1.52157	down	0.0121106	2.13315	up
Os.12110.1.S1_at	804.541	964.657	840.809	350.18	408.972	336.285	1312.9	1320.69	1428.26	246.339	273.146	281.071	11	9.65202	9.91387	9.71563	8.45195	8.67586	8.39354	10.3585	10.3671	10.48	7.9445	8.09353	8.13479	9.76051	8.50712	10.4019	8.05761	0.00660914	5.07807	down	0.0103512	3.25556	up
Os.12129.1.S1_a_at	9392.31	10257.1	8623.99	140.235	140.453	485.873	2952.02	3032.99	3160.83	2100.93	2676.35	2632.08	11	13.1973	13.3243	13.0741	7.13171	7.13394	8.92444	11.5275	11.5665	11.6261	11.0368	11.3861	11.362	13.1986	7.73003	11.5734	11.2616	0.314324	1.24121	down	0.011912	3.82899	up
Os.12145.1.S1_at	2369.23	2177.31	1964.22	1238.41	1294.05	1325.49	2111.23	2333.62	982.378	532.489	714.004	759.516	11	11.2102	11.0883	10.9397	10.2743	10.3377	10.3723	11.0439	11.1884	9.94013	9.05661	9.47979	9.56894	11.0794	10.3281	10.7241	9.36844	0.233108	2.55917	down	0.0188102	3.27383	up
Os.12165.1.S1_at	109.855	119.133	96.1766	352.219	375.144	273.227	594.626	411.458	530.553	610.774	465.93	416.794	11	6.77946	6.89643	6.58761	8.46033	8.5513	8.09395	9.21584	8.6846	9.05135	9.25449	8.86397	8.70319	6.7545	8.36853	8.98393	8.94055	0.989802	1.03053	down	0.0152539	4.55058	down
Os.12181.1.S1_s_at	5197.2	5684.6	4105.86	833.107	800.291	619.67	2818.9	3252.69	2659.86	612.7	768.1	709.451	11	12.3435	12.4728	12.0035	9.70236	9.64438	9.27536	11.4609	11.6674	11.3771	9.25904	9.58515	9.47056	12.2733	9.5407	11.5018	9.43825	0.016441	4.18021	down	0.0107767	7.13557	up
Os.12239.1.S1_at	24.8891	11.8436	38.3113	13.0027	16.4438	28.0604	31.5793	22.765	30.7644	154.653	198.555	145.602	11	4.63744	3.56604	5.2597	3.70074	4.03947	4.81046	4.98091	4.50875	4.94319	7.27289	7.63339	7.18588	4.48773	4.18356	4.81095	7.36405	0.0240913	5.86897	up	0.0350009	7.3428	down
Os.12244.1.S1_at	374.86	302.758	484.149	98.2162	126.115	128.65	83.4747	100.82	88.8739	107.055	118.446	103.469	11	8.55021	8.24202	8.91931	6.61789	6.9786	7.00731	6.38327	6.65564	6.47369	6.7422	6.88809	6.69305	8.57051	6.86793	6.5042	6.77445	0.307424	1.20602	up	0.0209255	3.47272	up
Os.12253.1.S1_at	7.85448	8.04143	32.2173	25.3431	20.1155	58.2589	69.0289	58.4349	51.3656	243.142	142.163	113.789	11	2.97351	3.00745	5.00977	4.66352	4.33024	5.86441	6.10913	5.86876	5.68273	7.92565	7.1514	6.83022	3.66358	4.95272	5.88687	7.30242	0.149753	2.66761	up	0.0422354	12.4567	down
Os.12263.1.S1_at	242.562	283.945	316.368	237.568	205.583	160.738	259.512	227.252	263.949	132.333	129.863	120.662	11	7.92221	8.14947	8.30546	7.89219	7.68358	7.32856	8.01966	7.82815	8.04412	7.04803	7.02085	6.91483	8.12571	7.63478	7.96397	6.99457	0.0247237	1.95803	down	0.0190995	2.19032	up
Os.1229.1.S1_a_at	134.264	112.394	125.434	117.471	119.314	100.596	112.187	150.136	118.899	45.5101	52.2595	53.1127	11	7.06893	6.81243	6.97079	6.87616	6.89862	6.65243	6.80976	7.23012	6.8936	5.50812	5.70762	5.73099	6.95071	6.80907	6.97783	5.64891	0.0389096	2.51214	down	0.0138983	2.46537	up
Os.1229.1.S1_at	901.275	919.589	1079.92	1015.44	1107.03	884.049	1043.22	1197.48	1209.13	396.425	438.231	402.85	11	9.81582	9.84484	10.0767	9.98789	10.1125	9.78798	10.0268	10.2258	10.2398	8.6309	8.77555	8.6541	9.91246	9.96278	10.1641	8.68685	0.0140501	2.78422	down	0.0134543	2.33854	up
Os.1229.3.S1_x_at	49.0324	32.243	44.7094	35.2144	42.3065	34.0745	40.0016	40.6595	42.8023	15.5102	15.3663	15.451	11	5.61566	5.01091	5.48251	5.13809	5.40281	5.09062	5.32198	5.34552	5.41962	3.95515	3.9417	3.94963	5.36969	5.21051	5.36237	3.94882	0.00606119	2.66392	down	0.0239441	2.67747	up
Os.12293.2.S1_at	5.94204	5.88891	5.50573	5.20059	5.48547	5.15742	5.18861	5.14486	5.13348	16.5575	14.6535	17.9355	11	2.57096	2.558	2.46093	2.37867	2.45562	2.36665	2.37535	2.36313	2.35994	4.04941	3.87318	4.16474	2.52996	2.40031	2.36614	4.02911	0.0122321	3.16668	up	0.0109947	2.82676	down
Os.12296.1.S1_at	12238.4	14674.7	12800.4	6778.61	6737.28	6359.57	8791.55	9499.04	8676.17	1419.16	1530.06	1442.29	11	13.5791	13.841	13.6439	12.7268	12.718	12.6347	13.1019	13.2136	13.0828	10.4708	10.5794	10.4941	13.688	12.6931	13.1328	10.5148	0.00568168	6.13894	down	0.00533659	9.02072	up
Os.12313.1.S1_at	1450.66	1661.83	1229.47	694.923	665.908	540.975	2152.83	2038.78	1846.98	582.306	634.09	618.457	11	10.5025	10.6986	10.2638	9.44071	9.37918	9.07942	11.072	10.9935	10.8509	9.18563	9.30854	9.27253	10.4883	9.29977	10.9722	9.25557	0.00920208	3.28657	down	0.0193478	2.3501	up
Os.12320.1.S1_at	365.518	342.823	365.888	169.156	191.759	189.464	513.868	494.003	561.165	847.347	766.613	791.286	11	8.5138	8.42132	8.51526	7.40221	7.58315	7.56578	9.00525	8.94838	9.13228	9.72681	9.58236	9.62805	8.48346	7.51704	9.02864	9.64574	0.0396668	1.53379	up	0.00857656	2.23811	down
Os.12340.1.S1_at	115.818	218.599	279.054	22.8729	40.616	94.8234	35.4665	24.6977	21.8631	40.6465	57.8695	59.3642	11	6.85571	7.77214	8.1244	4.51557	5.34398	6.56717	5.14838	4.62631	4.45043	5.34506	5.85473	5.89152	7.58409	5.47557	4.74171	5.6971	0.198631	1.93912	up	0.0465515	3.69861	up
Os.12363.1.S1_at	1221.94	923.304	1027.38	1084.82	1100.39	701.615	349.297	366.019	313.865	113.151	122.383	122.067	11	10.255	9.85066	10.0048	10.0832	10.1038	9.45454	8.44831	8.51577	8.294	6.8221	6.93525	6.93153	10.0368	9.88053	8.41936	6.89629	0.0118995	2.87401	down	0.00766831	8.81827	up
Os.12379.1.S1_at	86.6653	78.5331	94.692	104.029	112.633	109.255	249.442	231.755	219.079	245.266	218.196	267.64	11	6.43738	6.29523	6.56517	6.70084	6.81548	6.77155	7.96256	7.85646	7.77531	7.9382	7.76948	8.06415	6.43259	6.76262	7.86477	7.92394	0.954113	1.04187	up	0.0135433	2.81152	down
Os.12400.4.S1_at	109.87	108.649	117.291	190.681	185.356	385.993	507.767	241.756	411.402	27.2708	30.2736	31.9365	11	6.77965	6.76353	6.87395	7.57502	7.53416	8.59243	8.98802	7.91741	8.6844	4.76928	4.91999	4.99713	6.80571	7.90053	8.52994	4.89547	0.0281925	12.419	down	0.00766831	3.75871	up
Os.12416.1.S1_at	5163.96	4338.81	3450.19	10492.9	10423.3	9787.69	8703.58	9483.85	9529.15	8650.27	8419.49	8838.16	11	12.3343	12.0831	11.7525	13.3571	13.3475	13.2568	13.0874	13.2113	13.2181	13.0785	13.0395	13.1095	12.0566	13.3205	13.1723	13.0759	0.471911	1.0691	down	0.0319452	2.02687	down
Os.12430.1.S1_at	7.14638	8.45374	9.27119	96.5189	97.9141	26.2696	125.112	825.948	22.2154	60.8877	38.0112	27.8919	11	2.83721	3.07959	3.21275	6.59274	6.61344	4.71532	6.96708	9.68991	4.47349	5.92808	5.24835	4.80178	3.04319	5.97384	7.04349	5.32607	0.814013	3.28848	down	0.028615	4.86649	down
Os.12452.1.S1_s_at	174.205	94.1505	229.875	70.1329	80.9658	390.193	97.7391	70.3598	62.8028	9.40161	25.5568	18.1436	11	7.44464	6.5569	7.84471	6.13202	6.33924	8.60804	6.61086	6.13668	5.97276	3.23291	4.67563	4.18138	7.28208	7.02643	6.2401	4.02998	0.114277	4.62715	down	0.0342096	9.52756	up
Os.12498.2.S1_at	175.571	134.884	132.539	318.606	343.65	393.659	205.005	183.643	36.2437	38.0591	43.3202	37.2698	11	7.45591	7.07558	7.05027	8.31563	8.4248	8.6208	7.67951	7.52076	5.17966	5.25017	5.43697	5.21994	7.19392	8.45374	6.79331	5.30236	0.538652	2.81074	down	0.0136865	3.71037	up
Os.12501.1.S1_at	54.8518	70.8845	85.6058	27.4118	21.1731	38.5837	70.3259	79.6425	87.1115	190.299	158.744	150.027	11	5.77747	6.1474	6.41964	4.77673	4.40416	5.26992	6.13598	6.31547	6.44479	7.57213	7.31056	7.22907	6.11483	4.81694	6.29875	7.37059	0.0490523	2.10211	up	0.0327505	2.38792	down
Os.12528.1.S1_x_at	69.5113	95.7419	388.952	6.12131	7.54714	8.83328	6.19288	8.6724	6.128	6.18279	6.08884	5.98237	11	6.11918	6.58108	8.60345	2.61384	2.91593	3.14295	2.63061	3.11643	2.61542	2.62826	2.60617	2.58072	7.10123	2.89091	2.78749	2.60505	0.816463	1.1348	down	0.0328045	22.5677	up
Os.12614.1.A1_at	397.037	362.399	306.642	5.71173	6.47345	10.8657	51.9639	31.6341	37.3384	70.5447	102.976	86.5753	11	8.63313	8.50144	8.26041	2.51393	2.69454	3.44171	5.69944	4.98341	5.22259	6.14047	6.68617	6.43588	8.46499	2.88339	5.30181	6.42084	0.138434	2.17201	up	0.0167763	4.12431	up
Os.12615.1.A1_at	330.258	624.506	403.846	233.52	235.099	167.787	712.21	884.822	720.661	124.404	137.248	131.765	11	8.36745	9.28657	8.65766	7.8674	7.87713	7.39049	9.47616	9.78924	9.49318	6.95889	7.10064	7.04183	8.77056	7.71167	9.58619	7.03379	0.00920208	5.86612	down	0.0299499	3.33289	up
Os.12629.1.S1_at	78.6453	39.812	29.1678	4191.16	4008.15	1819.83	700.988	1609.64	575.693	3127.46	2637.44	2352.26	11	6.29729	5.31513	4.8663	12.0331	11.9687	10.8296	9.45325	10.6525	9.16916	11.6108	11.3649	11.1998	5.49291	11.6105	9.75831	11.3918	0.200027	3.10272	up	0.0131771	59.67	down
Os.12645.1.S1_at	84.8007	87.7025	93.1538	128.638	127.919	150.128	201.27	216.282	245.429	239.953	205.003	204.148	11	6.40601	6.45455	6.54154	7.00718	6.99909	7.23005	7.65299	7.75677	7.93916	7.90661	7.6795	7.67347	6.46736	7.07877	7.78297	7.75319	0.986638	1.02085	down	0.0117155	2.43822	down
Os.12664.1.S1_at	105.543	82.4849	114.127	7.40553	9.20183	35.4398	21.2488	24.1831	20.0839	26.7345	34.2252	25.0675	11	6.72169	6.36606	6.8345	2.8886	3.20192	5.1473	4.40931	4.59593	4.32797	4.74063	5.09699	4.64775	6.64075	3.74594	4.4444	4.82845	0.371751	1.305	up	0.0197825	3.512	up
Os.12666.1.S1_at	951.289	793.38	801.604	859.617	1088.43	1169.9	741.438	623.578	473.373	334.02	385.363	348.296	11	9.89374	9.63187	9.64675	9.74755	10.088	10.1922	9.53418	9.28443	8.88683	8.38379	8.59007	8.44417	9.72412	10.0092	9.23515	8.47268	0.16484	1.69639	down	0.014981	2.38079	up
Os.12675.1.S1_at	27.3294	27.9781	30.6658	11.5803	10.2218	8.87657	43.274	40.1918	54.4087	56.3387	64.3849	62.4844	11	4.77238	4.80622	4.93856	3.5336	3.35357	3.15	5.43543	5.32883	5.76577	5.81606	6.00865	5.96542	4.83906	3.34572	5.51001	5.93004	0.273082	1.33796	up	0.012563	2.1302	down
Os.12688.1.S1_at	422.594	395.374	402.578	103.48	109.256	147.346	136.548	147.116	134.351	204.308	176.905	165.633	11	8.72313	8.62707	8.65313	6.6932	6.77156	7.20307	7.09327	7.20081	7.06987	7.6746	7.46683	7.37184	8.66778	6.88928	7.12131	7.50443	0.161283	1.30415	up	0.0143523	2.23977	up
Os.12703.1.S1_at	211.774	238.131	267.113	854.064	947.309	728.055	1165.17	1106.89	1536.08	667.707	733.997	673.36	11	7.72638	7.89561	8.06131	9.7382	9.88769	9.5079	10.1863	10.1123	10.585	9.38307	9.51963	9.39523	7.89443	9.71126	10.2946	9.43265	0.0858235	1.81744	down	0.0118934	2.90434	down
Os.12713.1.S1_at	11635.1	12303.3	11797.6	3579.72	3637.66	3127.58	6642.26	8002.5	7720.62	4568.28	4716.99	4599.7	11	13.5062	13.5868	13.5262	11.8056	11.8288	11.6108	12.6975	12.9662	12.9145	12.1574	12.2036	12.1673	13.5397	11.7484	12.8594	12.1761	0.0459435	1.60577	down	0.00377658	2.57324	up
Os.12713.1.S2_a_at	3091.87	2760.16	6155.9	264.716	226.766	331.828	2959.93	1772.41	2258.18	334.527	337.993	338.561	11	11.5943	11.4305	12.5878	8.0483	7.82506	8.37429	11.5313	10.7915	11.1409	8.38598	8.40085	8.40327	11.8709	8.08255	11.1546	8.3967	0.0231674	6.7641	down	0.0189917	11.1128	up
Os.12805.1.S1_at	1792.26	2456.71	2193.08	909.8	991.755	1055.99	2458.47	2608.03	2401.44	164.719	232.116	190.67	11	10.8076	11.2625	11.0987	9.82941	9.95384	10.0444	11.2635	11.3487	11.2297	7.36386	7.8587	7.57494	11.0563	9.94254	11.2807	7.59917	0.0085154	12.8304	down	0.0102756	10.9823	up
Os.12809.1.S1_at	3239.95	2263.06	3201.96	1514.34	1627.34	2106.99	3146.18	2296.71	2857.87	7292.59	6567.32	6277.67	11	11.6618	11.1441	11.6447	10.5645	10.6683	11.041	11.6194	11.1654	11.4807	12.8322	12.6811	12.616	11.4835	10.7579	11.4218	12.7098	0.0414234	2.44181	up	0.0279168	2.33959	down
Os.12809.1.S1_s_at	3921.61	2764.79	3863.27	2231.84	1888.85	2463.18	5550.57	3308.22	3759.17	9994.96	8963.3	9158.62	11	11.9372	11.433	11.9156	11.124	10.8833	11.2663	12.4384	11.6918	11.8762	13.287	13.1298	13.1609	11.7619	11.0912	12.0022	13.1926	0.0994325	2.28219	up	0.0220786	2.69566	down
Os.12829.1.S1_at	7567.1	6852.7	6383.18	6651.64	6563.85	5231.69	3799.16	5495.59	5003.68	3035.38	3506.43	3569.09	11	12.8855	12.7425	12.6401	12.6995	12.6803	12.3531	11.8915	12.4241	12.2888	11.5677	11.7758	11.8013	12.756	12.5776	12.2014	11.7149	0.300006	1.40104	down	0.0179456	2.05777	up
Os.12851.1.S1_at	1026.1	1204.73	1189.8	1929.67	1570.11	1293.6	3844.67	2955.97	2833.75	2636.57	1989.97	2324.85	11	10.003	10.2345	10.2165	10.9141	10.6167	10.3372	11.9086	11.5294	11.4685	11.3644	10.9585	11.1829	10.1513	10.6227	11.6355	11.1686	0.337204	1.38213	down	0.0254051	2.02415	down
Os.12977.1.S1_at	330.084	285.694	351.043	375.385	420.975	421.684	662.959	676.877	726.406	1363.37	1278.11	1126.31	11	8.36669	8.15833	8.4555	8.55223	8.71759	8.72002	9.37278	9.40275	9.50463	10.413	10.3198	10.1374	8.32684	8.66328	9.42672	10.29	0.0357795	1.81923	up	0.0109623	3.89927	down
Os.12978.1.S1_at	18.1109	9.26808	9.24774	11.9305	8.74531	72.89	32.1702	33.2799	27.0857	68.1322	50.7772	41.7159	11	4.17878	3.21227	3.2091	3.57659	3.12851	6.18765	5.00765	5.05658	4.75946	6.09026	5.66611	5.38253	3.53338	4.29758	4.94123	5.71297	0.205413	1.70732	up	0.0343669	4.53022	down
Os.13051.1.S1_at	17.897	18.0986	21.4295	12.043	11.3805	16.1509	22.442	15.4646	19.8475	41.0372	90.9916	110.939	11	4.16165	4.17781	4.42152	3.59012	3.50849	4.01354	4.48813	3.9509	4.31089	5.35886	6.50766	6.79363	4.25366	3.70405	4.24997	6.22005	0.139974	3.9179	up	0.0481669	3.90789	down
Os.1307.1.S1_a_at	76.9585	91.2502	90.3868	31.921	37.3429	44.3984	24.4727	24.7425	25.6843	24.6959	23.0167	18.499	11	6.26601	6.51176	6.49804	4.99643	5.22276	5.47244	4.6131	4.62892	4.68281	4.6262	4.52461	4.20938	6.42527	5.23055	4.64161	4.45339	0.674983	1.13935	down	0.0132568	3.92277	up
Os.13467.1.S1_x_at	6.4369	7.95116	7.72931	4.79146	3.22724	5.04169	13.9888	13.0154	24.196	15.8378	17.5226	20.7148	11	2.68637	2.99117	2.95034	2.26046	1.6903	2.33391	3.8062	3.70215	4.5967	3.9853	4.13115	4.37259	2.87596	2.09489	4.03502	4.16301	0.980658	1.09278	up	0.0211545	2.4403	down
Os.13497.1.S2_at	1025.6	818.736	854.804	1603.82	1565.64	1292.91	915.711	1055.81	691.972	323.611	511.944	446.548	11	10.0023	9.67726	9.73945	10.6473	10.6125	10.3364	9.83875	10.0441	9.43457	8.33812	8.99984	8.80267	9.80632	10.5321	9.77248	8.71354	0.15541	2.0834	down	0.04123	2.13284	up
Os.13562.1.S1_at	58.6056	64.8123	76.9754	124.191	139.012	146.802	128.491	112.377	121.394	119.767	157.357	150.329	11	5.87297	6.0182	6.26633	6.95642	7.11906	7.19773	7.00552	6.8122	6.92356	6.90408	7.2979	7.23198	6.0525	7.09107	6.91376	7.14466	0.581166	1.17356	up	0.0289579	2.13193	down
Os.1376.1.S1_at	184.373	240.323	285.063	545.079	505.65	513.631	86.8516	128.274	103.719	110.298	118.726	102.882	11	7.52648	7.90883	8.15514	9.09032	8.98199	9.00459	6.44048	7.00309	6.69653	6.78527	6.8915	6.68485	7.86348	9.02563	6.71337	6.78721	0.979611	1.05251	up	0.0350952	2.10859	up
Os.13835.2.S2_at	15.7229	16.6349	19.6669	9.63362	15.2861	17.2804	36.8444	39.77	22.344	8.87519	9.12665	7.13773	11	3.9748	4.05614	4.29769	3.26808	3.93414	4.11106	5.20337	5.31361	4.48182	3.14978	3.19009	2.83546	4.10954	3.77109	4.9996	3.05844	0.0614419	3.84014	down	0.0264503	2.07211	up
Os.13874.1.S1_x_at	99.2195	77.4229	78.2193	137.533	138.272	138.394	159.562	254.951	256.093	288.175	282.147	284.572	11	6.63255	6.27469	6.28945	7.10363	7.11136	7.11264	7.31797	7.99408	8.00052	8.1708	8.1403	8.15265	6.3989	7.10921	7.77086	8.15459	0.592564	1.30471	up	0.0117155	3.37687	down
Os.13910.1.S1_at	663.496	631.462	705.283	977.503	924.319	910.475	468.419	415.222	335.774	281.228	306.658	288.053	11	9.37394	9.30255	9.46206	9.93296	9.85225	9.83047	8.87165	8.69774	8.39135	8.13559	8.26048	8.17019	9.37952	9.87189	8.65358	8.18876	0.23203	1.38015	down	0.00929391	2.28273	up
Os.13996.1.S1_at	547.545	512.511	417.418	389.13	361.498	354.593	627.169	655.727	1001.65	1224.21	1296.25	1422.32	11	9.09683	9.00144	8.70535	8.60411	8.49784	8.47002	9.29271	9.35695	9.96816	10.2576	10.3401	10.474	8.93454	8.52399	9.53927	10.3573	0.182313	1.76295	up	0.0167984	2.68091	down
Os.14045.1.S1_s_at	37.4878	30.4784	18.2489	13.3124	14.8441	9.8428	48.5241	49.8506	52.2394	112.121	165.696	168.578	11	5.22835	4.92972	4.18974	3.73469	3.89182	3.29907	5.60063	5.63954	5.70707	6.80891	7.3724	7.39727	4.7826	3.64186	5.64908	7.19286	0.0482632	2.91558	up	0.0285415	5.3157	down
Os.14058.1.S1_at	2227.57	3243.56	2308.06	327.757	408.062	361.751	2210.03	2321.7	1962.21	1211.11	1324.39	1293.52	11	11.1213	11.6634	11.1725	8.35648	8.67264	8.49886	11.1099	11.181	10.9383	10.2421	10.3711	10.3371	11.319	8.50933	11.0764	10.3168	0.037199	1.69301	down	0.0345814	2.00313	up
Os.14105.1.S1_at	341.968	233.332	273.292	1982.46	1691.35	1530.86	797.548	629.891	170.662	24.0555	40.732	47.9472	11	8.41772	7.86624	8.0943	10.9531	10.724	10.5801	9.63943	9.29896	7.415	4.58829	5.34809	5.58338	8.12609	10.7524	8.78446	5.17325	0.113149	12.2203	down	0.0212153	7.74268	up
Os.1411.1.S1_at	69.3595	63.3458	101.236	8.07264	11.1325	6.88878	140.736	138.094	261.003	178.433	233.908	224.876	11	6.11602	5.98518	6.66158	3.01304	3.4767	2.78425	7.13685	7.1095	8.02792	7.47924	7.8698	7.81299	6.25426	3.09133	7.42476	7.72067	0.867378	1.22767	up	0.0312741	2.76334	down
Os.14115.1.S1_at	63.0491	62.1666	49.7003	54.2285	55.8953	54.3771	80.0086	89.5235	89.0742	167.491	169.006	167.355	11	5.9784	5.95807	5.63518	5.76098	5.80466	5.76493	6.32208	6.48419	6.47694	7.38794	7.40093	7.38677	5.85722	5.77685	6.42774	7.39188	0.013724	1.9509	up	0.0129843	2.89721	down
Os.14121.1.S1_at	99.9314	100.54	79.1488	270.515	325.274	330.027	93.5065	121.485	83.4627	209.789	223.736	210.698	11	6.64287	6.65163	6.30649	8.07957	8.34551	8.36644	6.54699	6.92464	6.38306	7.7128	7.80565	7.71903	6.53366	8.26384	6.61823	7.74583	0.0605291	2.18494	up	0.0176205	2.31685	down
Os.14145.1.A1_at	64.9241	83.8736	89.8325	200.007	191.8	192.43	611.319	638.192	542.784	25.1092	21.6316	17.7493	11	6.02068	6.39015	6.48917	7.64391	7.58346	7.58819	9.25578	9.31785	9.08423	4.65015	4.43507	4.14969	6.3	7.60519	9.21929	4.41164	0.00660914	28.0058	down	0.01963	3.70215	up
Os.14187.1.S1_at	8.52165	9.76915	9.98596	22.8644	17.978	101.23	26.576	71.4334	22.0694	56.5053	85.9295	73.9858	11	3.09113	3.28823	3.3199	4.51503	4.16816	6.6615	4.73205	6.15853	4.46398	5.82031	6.42508	6.20918	3.23309	5.11489	5.11819	6.15152	0.530356	2.04676	up	0.0114555	7.56025	down
Os.14189.1.S1_s_at	181.758	220.27	235.674	301.666	315.243	312.982	414.106	381.716	396.684	549.328	495.383	503.421	11	7.50587	7.78313	7.88065	8.23681	8.30032	8.28994	8.69385	8.57635	8.63185	9.10152	8.9524	8.97562	7.72322	8.27569	8.63402	9.00985	0.0666969	1.29759	up	0.0169196	2.43958	down
Os.142.2.A1_a_at	4682.47	5419.42	3767.3	1913.73	2155.32	2142.95	4716.04	4866.1	4866.66	2271.69	1973.8	1845.49	11	12.1931	12.4039	11.8793	10.9022	11.0737	11.0654	12.2034	12.2485	12.2487	11.1496	10.9468	10.8498	12.1588	11.0137	12.2335	10.982	0.0207567	2.3809	down	0.0283145	2.26064	up
Os.14232.1.S1_at	341.519	312.869	256.711	351.311	446.905	279.427	479.415	572.43	749.076	762.423	816.878	823.128	11	8.41582	8.28942	8.004	8.4566	8.80382	8.12633	8.90513	9.16095	9.54897	9.57445	9.67398	9.68497	8.23641	8.46225	9.20502	9.64447	0.400563	1.35608	up	0.0161643	2.65379	down
Os.14332.1.S1_at	60.7029	62.589	71.8073	340.837	334.228	494.136	308.375	257.863	295.888	204.131	164.197	173.945	11	5.92369	5.96784	6.16606	8.41294	8.38469	8.94876	8.26854	8.01046	8.20891	7.67335	7.35929	7.44249	6.0192	8.58213	8.16264	7.49171	0.0896184	1.5921	down	0.014448	2.77505	down
Os.14384.1.S1_at	2321.75	2231.99	2552.97	1608.97	1808.42	2649.53	1555.36	1762.38	1132.28	600.312	734.523	704.626	11	11.181	11.1241	11.318	10.6519	10.8205	11.3715	10.603	10.7833	10.145	9.22957	9.52066	9.46071	11.2077	10.948	10.5105	9.40365	0.0966966	2.15368	down	0.0106573	3.49197	up
Os.1440.1.S1_at	1180.9	1034.73	1289.87	486.877	473.748	784.229	610.251	501.423	571.928	579.656	582.367	568.174	11	10.2057	10.015	10.333	8.92741	8.88798	9.61513	9.25326	8.96988	9.15969	9.17905	9.18578	9.15019	10.1846	9.14351	9.12761	9.17168	0.965195	1.03102	up	0.0166278	2.01796	up
Os.14423.1.S1_at	91.2691	103.732	58.729	335.474	303.35	334.945	40.2833	112.911	83.4057	277.064	268.7	295.487	11	6.51205	6.69672	5.876	8.39006	8.24484	8.38778	5.33211	6.81905	6.38207	8.11408	8.06985	8.20695	6.36159	8.34089	6.17774	8.13029	0.130234	3.87058	up	0.0267988	3.40747	down
Os.14423.1.S1_x_at	75.0364	116.127	50.1039	136.19	132.384	165.703	27.2081	80.0736	49.7992	204.662	265.048	228.136	11	6.22952	6.85956	5.64685	7.08948	7.04858	7.37246	4.76596	6.32325	5.63805	7.6771	8.05011	7.83375	6.24531	7.17017	5.57576	7.85365	0.107838	4.8497	up	0.0483778	3.04901	down
Os.1445.1.S1_at	150.133	164.215	201.036	127.334	122.03	228.787	278.426	250.693	264.965	355.28	441.528	392.469	11	7.2301	7.35945	7.65131	6.99248	6.93109	7.83786	8.12115	7.96978	8.04966	8.47281	8.78636	8.61644	7.41362	7.25381	8.04686	8.6252	0.0823858	1.49313	up	0.0235945	2.31592	down
Os.14520.1.S1_at	300.847	475.114	323.973	298.504	270.228	230.893	548.273	825.769	623.437	896.773	824.778	794.679	11	8.23289	8.89213	8.33973	8.22161	8.07803	7.85108	9.09875	9.68959	9.2841	9.8086	9.68786	9.63423	8.48825	8.05024	9.35748	9.71023	0.505638	1.27699	up	0.0335488	2.33266	down
Os.14631.1.S1_at	58.4959	56.6665	51.9284	83.7735	75.3528	55.6524	241.181	197.774	181.068	234.795	236.618	245.059	11	5.87026	5.82442	5.69845	6.38842	6.23559	5.79837	7.91397	7.62771	7.50039	7.87526	7.88642	7.93699	5.79771	6.14079	7.68069	7.89955	0.564152	1.16382	up	0.00533659	4.29257	down
Os.14745.1.S1_at	4921.13	4323.25	3000.51	8213.59	8981.11	7891.17	5449.78	7835.53	7158.26	11542.4	11369.7	11891.2	11	12.2648	12.0779	11.551	13.0038	13.1327	12.946	12.412	12.9358	12.8054	13.4947	13.4729	13.5376	11.9646	13.0275	12.7177	13.5017	0.107383	1.72189	up	0.0260424	2.90225	down
Os.1475.1.S1_at	2768.01	2640.27	1965.66	2501.77	2580.22	1574.44	1707.02	2695.7	2112.91	5636.21	5379.28	5486.63	11	11.4346	11.3665	10.9408	11.2887	11.3333	10.6206	10.7373	11.3964	11.045	12.4605	12.3932	12.4217	11.2473	11.0809	11.0596	12.4251	0.0579315	2.57677	up	0.0246273	2.26238	down
Os.14769.1.S1_at	704.226	724.122	764.953	871.122	782.704	844.09	515.432	532.733	365.189	342.784	312.24	304.267	11	9.45989	9.50009	9.57923	9.76673	9.61232	9.72125	9.00964	9.05727	8.5125	8.42116	8.28651	8.2492	9.51307	9.7001	8.8598	8.31895	0.264542	1.45483	down	0.00948042	2.28805	up
Os.14770.1.S1_at	693.819	580.596	562.767	1475.71	1497.55	1092.16	272.168	367.384	318.479	306.197	285.15	233.922	11	9.43842	9.18139	9.13639	10.5272	10.5484	10.093	8.08835	8.52114	8.31505	8.25831	8.15558	7.86988	9.25207	10.3895	8.30818	8.09459	0.764105	1.15957	down	0.0239441	2.23067	up
Os.1478.1.S1_at	5.87719	5.19845	5.09961	197.278	181.44	410.579	242.155	603.978	64.2339	32.1784	21.4828	16.386	11	2.55513	2.37808	2.35039	7.62408	7.50335	8.68152	7.91979	9.23835	6.00526	5.00802	4.42511	4.03439	2.42787	7.93632	7.72113	4.48918	0.220092	9.39543	down	0.0264186	4.17365	down
Os.14793.1.S1_at	200.079	189.433	219.816	467.401	497.83	433.014	254.28	286.426	262.363	587.698	476.538	478.366	11	7.64442	7.56554	7.78015	8.86852	8.95951	8.75827	7.99027	8.16202	8.03542	9.19893	8.89645	8.90197	7.66337	8.8621	8.06257	8.99912	0.0440579	1.91394	up	0.0157579	2.52406	down
Os.14803.1.S1_at	1712.65	1696.72	1583.48	221.521	226.437	234.982	370.119	463.809	488.379	564.538	601.894	593.708	11	10.742	10.7285	10.6289	7.7913	7.82296	7.8764	8.53185	8.85739	8.93186	9.14093	9.23337	9.21361	10.6998	7.83022	8.7737	9.19597	0.213021	1.34004	up	0.00632244	2.83597	up
Os.14823.1.S1_s_at	484.381	374.687	428.506	268.61	300.396	414.647	335.927	260.674	131.596	63.4151	150.781	142.8	11	8.92	8.54954	8.74317	8.06937	8.23072	8.69574	8.392	8.0261	7.03998	5.98675	7.23631	7.15786	8.73757	8.33194	7.81936	6.79364	0.554205	2.03597	down	0.0448267	3.84752	up
Os.14862.1.S1_s_at	339.24	329.209	338.833	46.8368	40.3614	42.4297	137.397	133.061	120.525	129.712	170.837	165.94	11	8.40616	8.36286	8.40443	5.54957	5.33491	5.407	7.1022	7.05594	6.91318	7.01917	7.41647	7.37451	8.39115	5.43049	7.02378	7.27005	0.55925	1.18614	up	0.0208138	2.17513	up
Os.14885.1.S1_at	114.008	147.405	126.773	992.448	1024.31	554.209	874.025	760.705	938.922	268.084	249.429	298.351	11	6.83299	7.20364	6.98611	9.95485	10.0004	9.11429	9.77153	9.57119	9.87486	8.06654	7.96248	8.22087	7.00758	9.68985	9.7392	8.0833	0.0203662	3.15119	down	0.0224147	2.10777	down
Os.14934.1.S1_at	225.028	222.682	222.387	111.681	123.239	220.486	89.5707	111.622	88.283	122.044	112.863	85.0062	11	7.81396	7.79884	7.79693	6.80324	6.94532	7.78454	6.48496	6.80247	6.46406	6.93126	6.81843	6.4095	7.80324	7.1777	6.58383	6.71973	0.927546	1.09878	up	0.0275888	2.1192	up
Os.14951.1.S1_at	9.64686	6.82957	17.4905	10.8906	11.2232	44.0967	50.7768	64.0295	30.7527	38.6612	63.4292	47.0975	11	3.27006	2.77179	4.1285	3.44501	3.48841	5.4626	5.6661	6.00066	4.94264	5.27281	5.98708	5.55758	3.39012	4.132	5.53647	5.60582	0.990197	1.04925	up	0.0413603	4.64509	down
Os.14971.1.S1_at	342.403	336.708	329.012	420.293	458.267	355.961	181.478	235.682	119.112	150.678	175.746	151.918	11	8.41955	8.39536	8.362	8.71525	8.84004	8.47558	7.50365	7.8807	6.89617	7.23532	7.45734	7.24715	8.3923	8.67696	7.42684	7.31327	0.983848	1.0819	down	0.0118934	2.11261	up
Os.15112.1.S1_at	38.3993	37.7774	41.4507	51.4084	62.3478	58.4057	664.168	751.21	566.783	803.326	544.076	523.164	11	5.26301	5.23945	5.37333	5.68393	5.96227	5.86804	9.3754	9.55307	9.14665	9.64984	9.08767	9.03112	5.29193	5.83808	9.35838	9.25621	0.977972	1.07339	down	0.00930518	15.6087	down
Os.15139.1.S1_at	85.7798	54.7442	80.9687	41.055	45.0339	23.3518	469.529	530.277	271.916	553.441	268.803	329.538	11	6.42257	5.77464	6.33929	5.35949	5.49294	4.54546	8.87507	9.0506	8.08702	9.11229	8.0704	8.3643	6.17883	5.13263	8.6709	8.51566	0.984406	1.1136	down	0.030088	5.05192	down
Os.15142.1.S1_at	279.201	394.741	357.962	627.162	670.511	492.937	942.62	1004.84	1016.68	136.746	166.387	155.779	11	8.12516	8.62476	8.48366	9.2927	9.38912	8.94526	9.88053	9.97275	9.98965	7.09536	7.3784	7.28336	8.41119	9.20902	9.94765	7.25237	0.00660914	6.47676	down	0.0277421	2.23275	up
Os.15191.1.S1_s_at	693.166	595.4	672.956	64.4663	75.9851	109.638	339.302	300.196	308.054	309.762	308.454	333.144	11	9.43706	9.21772	9.39437	6.01047	6.24765	6.7766	8.40643	8.22976	8.26704	8.27502	8.26891	8.38	9.34971	6.34491	8.30107	8.30798	0.992949	1.0048	up	0.0130709	2.0587	up
Os.15198.1.S1_at	866.17	943.924	1046.9	43.5739	44.8661	139.347	210.33	276.894	268.159	488.593	429.506	431.496	11	9.75851	9.88253	10.0319	5.44539	5.48755	7.12254	7.71651	8.11319	8.06695	8.93249	8.74653	8.7532	9.89098	6.01849	7.96555	8.81074	0.0752088	1.79651	up	0.0166933	2.11439	up
Os.15281.1.S1_at	33.037	32.7336	52.0011	217.773	224.932	454.043	1725.93	644.609	728.097	121.733	190.771	176.997	11	5.04601	5.0327	5.70047	7.76668	7.81334	8.82668	10.7532	9.33228	9.50799	6.92758	7.5757	7.46758	5.25973	8.13557	9.86448	7.32362	0.0994325	5.81934	down	0.0271539	4.18113	down
Os.15281.1.S1_x_at	34.3495	30.6036	39.4617	216.434	219.598	431.541	1678.48	550.567	757.997	116.305	199.297	185.832	11	5.10222	4.93563	5.30238	7.75778	7.77872	8.75335	10.7129	9.10477	9.56605	6.86176	7.63878	7.53785	5.11341	8.09662	9.79459	7.34613	0.122834	5.45831	down	0.0219472	4.7002	down
Os.15298.1.S1_at	421.845	374.364	335.481	236.591	244.109	415.049	96.9047	96.9139	94.5154	197.325	183.08	179.99	11	8.72057	8.5483	8.39009	7.88625	7.93138	8.69714	6.59849	6.59863	6.56248	7.62443	7.51633	7.49177	8.55298	8.17159	6.58653	7.54418	0.0096997	1.94213	up	0.0188102	2.01225	up
Os.153.1.S1_at	649.704	867.047	828.557	472.265	548.57	502.433	303.66	359.407	426.518	169.031	198.771	173.398	11	9.34364	9.75997	9.69446	8.88345	9.09953	8.97279	8.24631	8.48947	8.73646	7.40114	7.63497	7.43795	9.59935	8.98526	8.49075	7.49135	0.0711678	1.99917	down	0.0122535	4.31094	up
Os.15339.1.S1_at	47.9081	68.1756	68.3003	121.792	103.739	97.2041	152.926	170.706	131.082	196.593	120.417	164.322	11	5.5822	6.09118	6.09382	6.92827	6.69682	6.60295	7.25669	7.41537	7.03433	7.61907	6.9119	7.36038	5.9224	6.74268	7.23546	7.29712	0.986638	1.04366	up	0.0394481	2.59317	down
Os.15349.1.S1_a_at	231.013	216.871	224.547	58.2685	52.4517	55.704	318.881	233.359	229.485	129.256	108.193	92.9341	11	7.85183	7.7607	7.81087	5.86464	5.71292	5.79971	8.31687	7.86641	7.84225	7.01408	6.75746	6.53814	7.8078	5.79242	8.00851	6.76989	0.0767169	2.35972	down	0.0249807	2.05325	up
Os.15360.1.S1_at	153.895	148.288	102.253	30.5288	40.6008	38.2833	77.4643	99.3018	48.2849	55.6145	72.6897	58.0588	11	7.2658	7.21226	6.676	4.9321	5.34344	5.25864	6.27546	6.63375	5.5935	5.79739	6.18368	5.85944	7.05135	5.17806	6.16757	5.94684	0.934977	1.16533	down	0.0414063	2.15027	up
Os.15427.1.S1_at	4009.61	5350.51	3731.16	513.825	569.062	432.033	2195.08	2215.24	2043.9	1925.16	2020.23	1881.81	11	11.9692	12.3855	11.8654	9.00513	9.15244	8.755	11.1001	11.1132	10.9971	10.9108	10.9803	10.8779	12.0734	8.97086	11.0701	10.923	0.246295	1.10738	down	0.0264002	2.21973	up
Os.15471.1.S1_at	125.017	99.773	182.02	52.8371	60.1918	107.702	298.955	226.757	272.485	423.758	335.66	308.948	11	6.96598	6.64058	7.50796	5.72348	5.91149	6.75091	8.22378	7.825	8.09003	8.7271	8.39086	8.27122	7.03817	6.12863	8.04627	8.46306	0.398098	1.33495	up	0.0413221	2.68493	down
Os.15490.1.S1_at	1665.13	879.002	1076.75	182.539	181.706	184.566	600.625	427.001	357.046	379.581	339.487	325.39	11	10.7014	9.77972	10.0725	7.51206	7.50546	7.52799	9.23032	8.73809	8.47996	8.56826	8.40721	8.34603	10.1845	7.51517	8.81613	8.4405	0.614289	1.2974	down	0.030447	3.34971	up
Os.15570.1.S1_at	111.795	99.3288	100.959	560.222	645.46	630.597	418.775	578.785	635.856	422.561	659.083	684.093	11	6.80471	6.63414	6.65762	9.12985	9.33418	9.30057	8.71003	9.17688	9.31256	8.72302	9.36432	9.41805	6.69883	9.25487	9.06649	9.16846	0.984737	1.07324	up	0.0167079	5.53904	down
Os.15573.1.A1_s_at	444.791	457.988	435.609	65.4853	81.0058	57.1776	136.722	174.492	166.163	203.251	203.169	180.612	11	8.79698	8.83917	8.76689	6.0331	6.33995	5.83738	7.0951	7.44702	7.37645	7.66712	7.66654	7.49675	8.80101	6.07014	7.30619	7.61014	0.355025	1.23452	up	0.00929391	2.28291	up
Os.15633.1.S1_at	61.6136	69.5569	36.9893	52.8256	41.9583	106.735	20.184	17.8837	9.74618	8.0459	12.7079	11.5064	11	5.94518	6.12012	5.20904	5.72316	5.39088	6.73789	4.33514	4.16057	3.28484	3.00825	3.66765	3.52436	5.75811	5.95065	3.92685	3.40009	0.715485	1.44069	down	0.0274306	5.12668	up
Os.15633.1.S2_at	634.449	463.895	460.519	895.411	837.647	1582.81	231.435	219.709	130.16	106.579	144.8	136.957	11	9.30936	8.85765	8.84712	9.80641	9.7102	10.6283	7.85446	7.77945	7.02414	6.73578	7.17792	7.09758	9.00471	10.0483	7.55268	7.00376	0.537552	1.46299	down	0.0186228	4.00264	up
Os.15682.1.A1_at	23.2708	23.3195	26.864	242.834	257.717	177.042	140.065	116.641	136.988	50.0183	66.2848	48.7017	11	4.54045	4.54347	4.7476	7.92383	8.00964	7.46795	7.12995	6.86593	7.0979	5.64438	6.05061	5.6059	4.61051	7.80047	7.03126	5.76696	0.0508516	2.4021	down	0.0253944	2.22909	down
Os.15699.1.S1_at	28.5199	27.2889	32.7008	33.9425	38.5383	46.0798	58.8099	54.708	61.2098	90.4436	71.3798	69.7522	11	4.8339	4.77024	5.03125	5.08502	5.26822	5.52606	5.87799	5.77368	5.93569	6.49895	6.15744	6.12417	4.87846	5.2931	5.86245	6.26019	0.247449	1.31744	up	0.0189703	2.60579	down
Os.15757.1.S1_at	836.376	999.66	959.505	1333.37	1251.85	1003.32	1178.68	1077.26	1212.06	189	197.84	157.29	11	9.70801	9.96529	9.90615	10.3809	10.2898	9.97056	10.203	10.0731	10.2432	7.56224	7.62819	7.29729	9.85982	10.2138	10.1731	7.49591	0.00920208	6.39617	down	0.0098039	5.14764	up
Os.15766.1.S1_at	184.199	192.356	209.345	546.5	375.711	325.137	363.71	330.795	370.301	489.808	390.792	444.807	11	7.52512	7.58764	7.70974	9.09408	8.55348	8.3449	8.50665	8.36979	8.53255	8.93607	8.61026	8.79704	7.6075	8.66415	8.46967	8.78112	0.27476	1.24096	up	0.0167079	2.25577	down
Os.15784.1.A1_s_at	156.35	154.905	92.1231	249.737	260.463	230.742	144.452	204.401	257.181	288.325	287.192	277.124	11	7.28864	7.27524	6.52549	7.96427	8.02494	7.85013	7.17445	7.67526	8.00664	8.17155	8.16587	8.11439	7.02979	7.94645	7.61878	8.15061	0.430805	1.44576	up	0.0477947	2.1747	down
Os.15791.1.S1_at	25.8608	32.06	28.7064	22.8803	28.767	30.1677	35.2262	37.8518	67.7052	73.3571	105.183	102.327	11	4.69269	5.0027	4.8433	4.51603	4.84634	4.91493	5.13858	5.24229	6.0812	6.19686	6.71676	6.67704	4.84623	4.7591	5.48735	6.53022	0.252987	2.06032	up	0.0206983	3.21315	down
Os.15799.1.S1_at	62.5617	68.9296	80.065	92.5631	104.73	80.6486	51.0635	48.4408	70.1009	29.0007	29.3896	22.5625	11	5.96721	6.10705	6.3231	6.53237	6.71053	6.33358	5.67422	5.59815	6.13136	4.85802	4.87723	4.49586	6.13245	6.52549	5.80124	4.7437	0.10231	2.08138	down	0.0215044	2.61852	up
Os.158.1.S1_at	194.588	186.606	242.023	23.0767	22.2329	29.4221	106.18	89.9179	98.707	50.0522	45.4006	40.2698	11	7.60428	7.54385	7.919	4.52837	4.47463	4.87883	6.73037	6.49054	6.62508	5.64536	5.50464	5.33162	7.68904	4.62727	6.61533	5.49388	0.034631	2.17566	down	0.0117155	4.57943	up
Os.15815.1.S1_at	53.6826	45.8082	65.5465	24.0055	18.3777	24.0805	110.706	104.119	98.5439	120.275	123.811	128.306	11	5.74638	5.51753	6.03445	4.58529	4.19989	4.58979	6.79059	6.70208	6.62269	6.9102	6.952	7.00345	5.76612	4.45832	6.70512	6.95521	0.125261	1.18928	up	0.0236827	2.28009	down
Os.15829.1.S1_at	82.7162	78.1465	105.398	94.7955	85.3949	54.0136	332.237	325.507	268.992	30.8303	15.3422	14.6917	11	6.3701	6.28811	6.71971	6.56675	6.41608	5.75525	8.37607	8.34654	8.07142	4.94628	3.93943	3.87693	6.4593	6.24603	8.26468	4.25421	0.0281925	16.1165	down	0.0323825	4.61104	up
Os.15830.1.S1_at	173.933	166.642	182.866	309.007	287.146	266.352	362.89	292.946	408.931	76.7738	85.2443	90.4005	11	7.44239	7.38061	7.51464	8.2715	8.16564	8.05719	8.50339	8.19449	8.67571	6.26254	6.41353	6.49826	7.44588	8.16478	8.45786	6.39144	0.0228126	4.18846	down	0.0132568	2.07691	up
Os.15838.1.A1_at	37.0937	25.5932	45.0445	5.64906	7.45532	14.9982	64.4078	74.9878	63.792	148.508	133.537	139.006	11	5.2131	4.67769	5.49328	2.49801	2.89827	3.90671	6.00916	6.22858	5.9953	7.2144	7.0611	7.11901	5.12802	3.101	6.07768	7.1315	0.0256466	2.07601	up	0.0222957	4.00965	down
Os.15849.1.S1_s_at	990.525	695.854	566.466	2014.59	2049.4	1769.85	1327.51	1351.25	303.988	21.9014	72.6216	57.3681	11	9.95205	9.44264	9.14584	10.9763	11.001	10.7894	10.3745	10.4001	8.24787	4.45295	6.18233	5.84218	9.51351	10.9222	9.67415	5.49248	0.115859	18.1471	down	0.0270785	16.2349	up
Os.15850.1.S1_at	63.4635	61.8518	43.1175	142.92	184.647	221.684	56.2477	130.817	86.891	196.56	188.716	153.694	11	5.98786	5.95074	5.4302	7.15906	7.52863	7.79236	5.81372	7.03141	6.44113	7.61883	7.56008	7.26392	5.7896	7.49335	6.42876	7.48094	0.283304	2.07367	up	0.0230154	3.22957	down
Os.15852.1.A1_at	6.85794	6.65867	4.72354	11.8696	10.6392	18.6667	10.0987	10.4158	12.7065	13.7407	13.236	10.6475	11	2.77778	2.73524	2.23987	3.5692	3.41131	4.2224	3.33609	3.38071	3.66749	3.78039	3.72639	3.41245	2.58429	3.73431	3.46143	3.63974	0.800635	1.13156	up	0.0399349	2.07836	down
Os.15856.1.S1_at	78.7752	71.2584	79.7524	368.559	303.242	345.891	204.839	176.764	147.326	236.165	244.162	254.127	11	6.29967	6.15499	6.31746	8.52575	8.24432	8.43417	7.67835	7.46568	7.20287	7.88365	7.93169	7.98941	6.25737	8.40142	7.44896	7.93492	0.202642	1.40051	up	0.0071683	3.19883	down
Os.15894.1.A1_a_at	457.577	414.675	266.022	8.62371	7.75303	7.736	243.391	233.756	176.624	835.47	810.349	904.09	11	8.83787	8.69584	8.0554	3.10831	2.95476	2.95159	7.92713	7.86886	7.46453	9.70644	9.6624	9.82032	8.5297	3.00489	7.75351	9.72972	0.0231616	3.93459	up	0.0419867	2.29743	down
Os.15900.1.A1_at	23.1842	24.3111	18.512	17.512	17.7667	8.74455	14.2724	22.752	21.3632	7.4768	12.4299	9.85706	11	4.53507	4.60354	4.21039	4.13027	4.15111	3.12838	3.83516	4.50792	4.41705	2.90242	3.63575	3.30116	4.44967	3.80325	4.25338	3.27978	0.224948	1.96374	down	0.0431848	2.24995	up
Os.15917.1.S1_at	2310.62	2298.56	2396.72	1309.39	1437.8	1969.1	2268.01	2341.72	904.519	257.542	616.284	674.204	11	11.1741	11.1665	11.2268	10.3547	10.4896	10.9433	11.1472	11.1934	9.82101	8.00866	9.26745	9.39704	11.1891	10.5959	10.7205	8.89105	0.2767	3.55407	down	0.0388667	4.91806	up
Os.15917.2.A1_at	33.4657	37.1544	31.641	69.6998	57.3358	89.4966	31.3699	31.1423	29.1183	9.74086	16.684	17.2979	11	5.06461	5.21546	4.98372	6.12308	5.84136	6.48376	4.97131	4.9608	4.86386	3.28405	4.06039	4.11253	5.08793	6.1494	4.93199	3.81899	0.146302	2.16295	down	0.0455903	2.40985	up
Os.1597.1.S1_at	130.178	137.969	135.233	223.898	227.235	497.206	83.4009	79.5102	92.219	82.2337	68.0759	54.0522	11	7.02434	7.1082	7.0793	7.8067	7.82804	8.9577	6.38199	6.31307	6.52699	6.36166	6.08907	5.75628	7.07061	8.19748	6.40735	6.069	0.545618	1.26431	down	0.0345653	2.00223	up
Os.16044.1.S1_at	6.47023	5.81463	5.77057	675.208	696.969	208.195	43.8038	34.3689	44.61	22.15	23.8709	18.8676	11	2.69382	2.53969	2.52871	9.39919	9.44495	7.70179	5.45298	5.10303	5.4793	4.46923	4.57718	4.23784	2.58741	8.84864	5.3451	4.42809	0.0804442	1.88821	down	0.0111569	3.58179	down
Os.1605.1.S1_at	205.895	285.88	277.006	85.3486	94.6665	89.7944	176.029	196.811	184.471	51.2834	63.7341	57.5817	11	7.68577	8.15926	8.11377	6.4153	6.56478	6.48855	7.45967	7.62066	7.52725	5.68042	5.99399	5.84754	7.98627	6.48954	7.53586	5.84065	0.0152404	3.23824	down	0.0144848	4.42482	up
Os.1606.1.S1_at	3655.38	2714.26	4821.11	54.6984	52.392	202.265	743.647	574.513	700.133	276.492	361.314	347.922	11	11.8358	11.4063	12.2351	5.77343	5.71127	7.6601	9.53847	9.1662	9.45149	8.1111	8.49711	8.44262	11.8258	6.3816	9.38538	8.35027	0.0713012	2.04927	down	0.013463	11.1231	up
Os.16067.1.S1_s_at	72.7704	96.0791	84.9109	379.916	403.745	361.451	212.479	236.548	193.758	222.622	205.07	209.258	11	6.18528	6.58615	6.40788	8.56954	8.6573	8.49766	7.73118	7.88599	7.59811	7.79845	7.67997	7.70914	6.3931	8.57483	7.73843	7.72919	0.993456	1.00642	down	0.0164099	2.52465	down
Os.16142.1.S1_at	1504.91	1216.05	1587.95	559.412	549.93	1094.93	772.274	647.449	636.85	624.484	670.222	648.868	11	10.5555	10.248	10.6329	9.12777	9.1031	10.0966	9.59297	9.33862	9.31481	9.28652	9.38849	9.34178	10.4788	9.4425	9.41547	9.33893	0.89692	1.05448	down	0.019369	2.20361	up
Os.16233.1.S1_a_at	39.9591	13.8296	9.59237	23.0388	18.1859	51.6374	105.484	161.17	64.217	197.368	203.281	157.305	11	5.32045	3.78968	3.26189	4.52599	4.18475	5.69034	6.72088	7.33244	6.00488	7.62474	7.66733	7.29742	4.12401	4.80036	6.68607	7.52983	0.455781	1.79472	up	0.0364961	10.5988	down
Os.16240.1.A1_s_at	201.791	182.929	189.69	267.694	265.703	219.738	110.977	149.78	156.623	94.1695	93.4836	87.3079	11	7.65672	7.51514	7.5675	8.06444	8.05367	7.77964	6.79411	7.2267	7.29115	6.55719	6.54664	6.44804	7.57978	7.96592	7.10399	6.51729	0.180336	1.5018	down	0.00929391	2.08854	up
Os.16248.1.S1_at	1118.08	1038.82	1024.18	1258.92	1119.51	823.383	1162.48	1068.4	822.51	524.066	499.798	504.385	11	10.1268	10.0207	10.0002	10.298	10.1286	9.68542	10.183	10.0612	9.68389	9.03361	8.9652	8.97838	10.0493	10.0373	9.97604	8.9924	0.067638	1.97746	down	0.00775519	2.08041	up
Os.16279.1.S1_at	11.7492	12.5461	13.9777	34.6691	40.7812	30.265	55.0318	76.4194	49.3427	27.4107	36.5019	30.5598	11	3.55449	3.64916	3.80505	5.11558	5.34983	4.91958	5.78219	6.25587	5.62476	4.77667	5.1899	4.93356	3.66957	5.12833	5.88761	4.96671	0.14788	1.89329	down	0.0197897	2.45742	down
Os.16286.1.S1_at	865.824	920.606	752.427	173.331	248.751	308.771	406.99	418.738	446.831	379.629	417.566	384.024	11	9.75793	9.84644	9.55541	7.43739	7.95856	8.2704	8.66885	8.7099	8.80359	8.56845	8.70586	8.58505	9.71993	7.88878	8.72745	8.61979	0.541942	1.07748	down	0.0156827	2.14375	up
Os.16305.1.S1_at	12.5319	13.6458	11.6325	23.0715	27.9856	182.76	118.31	186.343	74.8018	241.323	242.931	220.566	11	3.64753	3.77039	3.54009	4.52804	4.80661	7.51381	6.88642	7.54181	6.225	7.91482	7.9244	7.78507	3.65267	5.61615	6.88441	7.87476	0.335429	1.98667	up	0.00377658	18.6628	down
Os.16325.1.S1_at	5.90045	6.15678	5.92308	5.57873	5.53215	5.92299	112.93	83.0357	80.0886	24.1681	30.9567	35.9239	11	2.56082	2.62218	2.56635	2.47994	2.46784	2.56633	6.81928	6.37566	6.32352	4.59503	4.95218	5.16687	2.58312	2.5047	6.50616	4.9047	0.0597002	3.0345	down	0.0129496	4.99879	down
Os.16401.1.S1_at	2051.99	1538.69	2129.64	1969.49	1758.59	3368.36	1714.8	1969.2	1311.34	528.326	709.216	595.092	11	11.0028	10.5875	11.0564	10.9436	10.7802	11.7178	10.7438	10.9434	10.3568	9.04528	9.47008	9.21697	10.8822	11.1472	10.6813	9.24411	0.0621328	2.70802	down	0.0216776	3.11259	up
Os.16435.1.S1_at	100.98	73.0918	101.7	74.381	69.9801	162.323	232.329	348.22	267.353	200.926	181.671	186.254	11	6.65792	6.19164	6.66817	6.21686	6.12887	7.34272	7.86003	8.44385	8.0626	7.65052	7.50518	7.54113	6.50591	6.56282	8.12216	7.56561	0.238948	1.47075	down	0.0291116	2.0845	down
Os.165.1.S1_at	5263.89	4661.23	2637.83	530.929	589.386	776.203	13878.5	8366.33	8319.87	9904.6	13819.9	13569.1	11	12.3619	12.1865	11.3651	9.05238	9.20307	9.60029	13.7606	13.0304	13.0223	13.2739	13.7545	13.728	11.9712	9.28524	13.2711	13.5855	0.822183	1.24346	up	0.0443702	3.06159	down
Os.16532.1.S1_at	1060.27	459.284	560.928	107.938	95.1561	208.962	1377.61	1477.77	1509.44	3946.36	3709.3	3663.18	11	10.0502	8.84324	9.13167	6.75407	6.57222	7.7071	10.4279	10.5292	10.5598	11.9463	11.8569	11.8389	9.34171	7.01113	10.5057	11.8807	0.0079193	2.59378	up	0.0270702	5.81185	down
Os.16607.1.S1_at	76.3305	87.826	40.4818	7.82137	7.75656	7.76481	33.6526	7.38009	7.75617	502.601	544.467	532.394	11	6.25419	6.45658	5.3392	2.96742	2.95542	2.95695	5.07265	2.88364	2.95535	8.97327	9.0887	9.05635	6.01666	2.95993	3.63721	9.03944	0.0525552	42.2896	up	0.0209635	8.12735	down
Os.16615.1.S1_at	1342.22	2183.38	1305.8	720.661	631.323	611.221	2984.96	2913.46	2406.05	5622.38	6271.62	5719.48	11	10.3904	11.0923	10.3507	9.49318	9.30223	9.25555	11.5435	11.5085	11.2325	12.457	12.6146	12.4817	10.6112	9.35032	11.4282	12.5178	0.0342104	2.12815	up	0.0239187	3.74924	down
Os.16743.1.S1_at	27.8087	20.7959	22.8134	31.0552	34.9066	33.6552	29.3219	32.6791	26.3617	59.979	59.3569	65.3129	11	4.79746	4.37823	4.51181	4.95676	5.12543	5.07276	4.8739	5.03029	4.72037	5.90639	5.89135	6.0293	4.5625	5.05165	4.87486	5.94234	0.0296897	2.09578	up	0.017142	2.6024	down
Os.16805.1.S1_at	57.6435	56.8924	40.1907	55.8768	55.6944	48.6303	61.7832	77.0524	100.742	162.265	181.198	106.183	11	5.84909	5.83016	5.32879	5.80418	5.79946	5.60378	5.94914	6.26777	6.65452	7.34221	7.50142	6.73041	5.66935	5.73581	6.29048	7.19135	0.277279	1.86719	up	0.03818	2.87189	down
Os.16838.1.S1_at	499.564	722.032	517.882	54.7222	58.7051	42.8028	427.809	533.915	380.483	123.752	185.373	180.945	11	8.96453	9.49592	9.01648	5.77405	5.87541	5.41963	8.74082	9.06047	8.57169	6.95131	7.53429	7.49941	9.15897	5.6897	8.79099	7.32834	0.073143	2.75615	down	0.025808	3.55694	up
Os.16879.1.S1_at	83.6493	60.8437	79.0907	76.6005	71.7667	96.2629	429.23	429.304	448.909	395.594	279.62	260.197	11	6.38628	5.92704	6.30544	6.25928	6.16524	6.58891	8.74561	8.74586	8.81028	8.62787	8.12732	8.02346	6.20625	6.33781	8.76725	8.25955	0.310755	1.42178	down	0.0209357	4.15055	down
Os.16899.1.S1_at	560.384	644.897	690.364	64.0988	75.8181	51.2725	526.943	395.044	443.698	147.148	190.341	166.385	11	9.13027	9.33293	9.43121	6.00223	6.24447	5.68011	9.0415	8.62587	8.79343	7.20112	7.57244	7.37838	9.29814	5.9756	8.82027	7.38398	0.0396698	2.70624	down	0.0130161	3.76893	up
Os.16903.1.A1_at	20.9517	29.7612	19.1507	538	474.029	1395.29	312.902	377.012	295.858	1134.12	242.667	244.924	11	4.38899	4.89536	4.25932	9.07146	8.88883	10.4463	8.28957	8.55847	8.20876	10.1474	7.92284	7.93619	4.51456	9.46888	8.35226	8.66879	0.979947	1.24533	up	0.0363973	17.8053	down
Os.170.1.S1_at	606.326	498.446	683.44	243.226	217.341	535.707	464.944	373.276	312.591	211.007	289.516	296.601	11	9.24395	8.96129	9.41667	7.92615	7.76382	9.0653	8.86091	8.5441	8.28814	7.72114	8.1775	8.21238	9.2073	8.25176	8.56438	8.03701	0.401815	1.4413	down	0.0345653	2.25058	up
Os.170.3.S1_at	4004.95	4398.06	2538.28	282.834	268.501	384.34	2367.65	3130.29	2919.76	998.331	1113.9	1030.31	11	11.9676	12.1027	11.3096	8.14381	8.06879	8.58624	11.2092	11.6121	11.5116	9.96337	10.1214	10.0089	11.7933	8.26628	11.4443	10.0312	0.0291059	2.6631	down	0.0265997	3.39185	up
Os.17014.1.S1_at	214.113	166.098	153.857	7.98927	9.58172	14.8701	93.4244	110.205	141.425	56.8252	61.4726	58.5326	11	7.74223	7.37589	7.26545	2.99806	3.26028	3.89434	6.54573	6.78405	7.14389	5.82846	5.94187	5.87117	7.46119	3.38423	6.82455	5.8805	0.0946957	1.92393	down	0.0167582	2.99113	up
Os.17014.1.S1_s_at	118.129	85.562	78.0752	14.8663	14.2744	14.2298	53.4739	54.8805	62.1618	47.6612	41.825	37.6503	11	6.88422	6.4189	6.28679	3.89398	3.83536	3.83084	5.74076	5.77822	5.95796	5.57474	5.38629	5.23459	6.52997	3.85339	5.82565	5.39854	0.188438	1.34453	down	0.0359845	2.19075	up
Os.17020.1.S1_x_at	263.282	186.221	289.481	65.0865	58.9956	186.598	91.2156	75.3029	49.1529	108.467	118.171	108.657	11	8.04046	7.54087	8.17732	6.02429	5.88254	7.54379	6.51121	6.23463	5.61921	6.76111	6.88474	6.76363	7.91955	6.48354	6.12168	6.80316	0.342906	1.60378	up	0.0346769	2.16804	up
Os.17047.1.A1_at	6.96065	7.08675	6.88273	6.24482	6.17577	6.18498	26.4006	6.92029	14.3513	41.4342	39.4473	27.4636	11	2.79922	2.82512	2.78298	2.64266	2.62662	2.62877	4.7225	2.79083	3.84311	5.37275	5.30185	4.77945	2.80244	2.63268	3.78548	5.15135	0.397441	2.57732	up	0.0141469	5.09439	down
Os.17090.1.S1_at	15.1144	15.5289	27.3785	10.5631	11.9586	13.2832	38.3428	39.3777	33.878	75.1655	54.6127	62.0254	11	3.91785	3.95688	4.77497	3.40097	3.57998	3.73153	5.26088	5.29931	5.08228	6.232	5.77116	5.95479	4.21657	3.57082	5.21416	5.98598	0.100104	1.70743	up	0.0342196	3.40915	down
Os.171.1.S1_at	1038.33	786.696	526.84	178.938	198.369	280.846	2167.14	2318.81	2807.99	2682.51	3803.02	3596.63	11	10.0201	9.61966	9.04122	7.48332	7.63204	8.13363	11.0816	11.1792	11.4553	11.3894	11.8929	11.8124	9.56031	7.74966	11.2387	11.6982	0.379358	1.37511	up	0.0286862	4.4013	down
Os.17131.1.S1_at	11.4306	16.3446	15.8952	14.4076	14.3814	18.4706	33.5981	26.8704	25.3203	52.8152	50.1859	52.2721	11	3.51483	4.03075	3.99052	3.84875	3.84613	4.20716	5.07031	4.74794	4.66222	5.72288	5.64921	5.70797	3.84536	3.96735	4.82682	5.69335	0.0610815	1.82327	up	0.0163342	3.59998	down
Os.17131.1.S1_x_at	7.46557	7.60599	9.11551	10.0117	7.65084	9.16427	17.1436	15.9492	17.7381	32.9568	23.9262	23.7892	11	2.90025	2.92714	3.18832	3.32361	2.93562	3.19602	4.0996	3.99542	4.14878	5.0425	4.58052	4.57224	3.00524	3.15175	4.08126	4.73175	0.153018	1.5697	up	0.0190511	3.30928	down
Os.17136.1.S1_at	30.1083	53.6446	64.9385	67.0062	64.904	49.1823	139.378	103.338	56.4804	7.89144	12.9871	12.4147	11	4.91209	5.74536	6.021	6.06622	6.02023	5.62007	7.12286	6.69122	5.81968	2.98029	3.69901	3.63398	5.55948	5.90218	6.54459	3.43776	0.0602596	8.61487	down	0.0381892	4.35214	up
Os.17144.1.A1_at	175.945	140.402	136.222	55.4581	75.3986	53.8242	81.1955	99.4482	98.5024	62.805	82.5428	66.4421	11	7.45898	7.13342	7.08981	5.79333	6.23646	5.75018	6.34333	6.63587	6.62209	5.97281	6.36707	6.05403	7.2274	5.92666	6.53376	6.1313	0.327321	1.32176	down	0.0288643	2.13776	up
Os.17158.1.S1_at	69.4114	40.5793	54.9972	8.1144	9.84201	10.0231	46.5437	40.4844	26.5428	99.7493	133.75	137.55	11	6.1171	5.34267	5.78129	3.02048	3.29895	3.32525	5.54051	5.33929	4.73025	6.64023	7.0634	7.10381	5.74702	3.2149	5.20335	6.93581	0.075051	3.32294	up	0.047919	2.27962	down
Os.17180.1.S1_at	103.457	142.189	130.708	25.5437	26.4256	12.7699	70.2185	60.2281	86.1412	53.5615	54.8916	55.3323	11	6.69289	7.15167	7.0302	4.67489	4.72386	3.67467	6.13378	5.91237	6.42863	5.74313	5.77851	5.79005	6.95825	4.35781	6.15826	5.77056	0.336999	1.3083	down	0.0214477	2.27788	up
Os.17190.1.A1_s_at	124.331	95.6672	114.593	83.3354	79.3508	135.687	61.809	54.3085	41.0048	34.0973	43.2413	44.8087	11	6.95804	6.57995	6.84038	6.38086	6.31017	7.08414	5.94974	5.76311	5.35772	5.09159	5.43434	5.48571	6.79279	6.59172	5.69019	5.33721	0.608838	1.27719	down	0.0210109	2.74267	up
Os.17190.1.A1_x_at	90.6681	91.6788	84.6843	80.008	65.8164	119.935	66.2832	65.3057	47.9893	37.0481	44.2958	44.1144	11	6.50252	6.51852	6.40402	6.32207	6.04037	6.9061	6.05057	6.02914	5.58464	5.21133	5.4691	5.46318	6.47502	6.42285	5.88812	5.3812	0.274103	1.42101	down	0.0150561	2.13438	up
Os.17201.1.S1_at	28.076	31.2853	47.1272	7.31435	9.71351	9.11911	86.2567	81.0965	81.9906	125.455	121.514	122.822	11	4.81127	4.96741	5.55849	2.87073	3.27999	3.18889	6.43056	6.34157	6.35739	6.97103	6.92497	6.94042	5.11239	3.1132	6.37651	6.94548	0.0131543	1.48346	up	0.0229284	3.56298	down
Os.17219.2.S1_s_at	477.899	418.802	374.306	236.169	295.948	224.598	141.573	224.611	213.39	154.955	195.097	145.404	11	8.90056	8.71013	8.54807	7.88368	8.2092	7.8112	7.1454	7.81129	7.73735	7.27571	7.60805	7.18392	8.71959	7.96803	7.56468	7.35589	0.888498	1.15571	down	0.0221447	2.57343	up
Os.1726.1.S1_at	89.7421	76.1404	64.833	191.209	227.916	127.236	198.781	214.792	231.964	207.86	190.755	187.183	11	6.48771	6.25059	6.01866	7.57901	7.83236	6.99136	7.63503	7.7468	7.85776	7.69947	7.57558	7.54831	6.25232	7.46758	7.74653	7.60778	0.571628	1.10095	down	0.0192471	2.55879	down
Os.17299.1.S1_at	271.922	227.213	241.52	49.7547	64.0584	55.494	267.208	328.022	261.881	86.0105	108.999	115.071	11	8.08705	7.8279	7.916	5.63676	6.00131	5.79426	8.06182	8.35765	8.03277	6.42644	6.76817	6.84638	7.94365	5.81078	8.15075	6.68033	0.0396698	2.77102	down	0.0218303	2.40047	up
Os.17356.1.A1_a_at	688.63	592.453	510.919	6.39569	8.08924	5.8547	87.1827	107.297	92.089	31.3023	43.4493	33.0201	11	9.42759	9.21056	8.99695	2.6771	3.016	2.5496	6.44597	6.74547	6.52496	4.9682	5.44126	5.04527	9.2117	2.74757	6.57213	5.15158	0.0448685	2.67688	down	0.00884949	16.6808	up
Os.1740.1.S1_at	132.614	176.621	129.835	416.118	370.942	248.235	431.915	414.687	484.103	347.572	312.165	318.342	11	7.05109	7.46452	7.02053	8.70085	8.53505	7.95556	8.7546	8.69588	8.91917	8.44117	8.28617	8.31444	7.17871	8.39715	8.78988	8.34726	0.0925754	1.35908	down	0.0239441	2.24785	down
Os.17416.1.S1_at	65.7511	75.1886	68.8169	106.776	98.608	166.403	61.3002	44.3629	53.1567	118.999	161.18	149.66	11	6.03894	6.23244	6.10469	6.73845	6.62363	7.37854	5.93782	5.47128	5.73218	6.8948	7.33253	7.22554	6.12536	6.91354	5.71376	7.15096	0.0511507	2.70794	up	0.0261091	2.0358	down
Os.17419.1.S1_at	26.8305	33.5042	27.5624	35.3261	28.7235	43.2425	57.3733	66.8654	52.6968	77.567	64.4796	51.3749	11	4.7458	5.06627	4.78463	5.14266	4.84416	5.43438	5.84231	6.06319	5.71964	6.27737	6.01077	5.68299	4.86557	5.1404	5.87505	5.99038	0.955673	1.08322	up	0.0347191	2.18073	down
Os.17446.2.S1_at	26.3582	34.7128	25.106	24.4517	21.5485	24.573	26.2781	20.615	34.9548	11.718	15.4747	14.4018	11	4.72018	5.1174	4.64996	4.61186	4.42951	4.619	4.71579	4.36562	5.12742	3.55066	3.95184	3.84818	4.82918	4.55346	4.73628	3.78356	0.168824	1.93551	down	0.0355436	2.06425	up
Os.17474.1.A1_at	69.8885	60.5455	125.911	17.3048	10.6181	17.8923	19.6063	17.2672	16.877	23.4731	19.8379	21.2266	11	6.12698	5.91995	6.97626	4.1131	3.40845	4.16127	4.29324	4.10997	4.07699	4.55294	4.31018	4.4078	6.34106	3.89427	4.16007	4.42364	0.310452	1.20045	up	0.0335852	3.77747	up
Os.17486.1.S1_at	75.7165	85.3249	99.4144	28.9813	23.6195	85.2176	12.385	12.766	8.72694	9.57683	11.1361	8.62737	11	6.24254	6.4149	6.63538	4.85705	4.56191	6.41308	3.63052	3.67424	3.12548	3.25955	3.47717	3.10892	6.43094	5.27735	3.47675	3.28188	0.856406	1.14462	down	0.00929391	8.87077	up
Os.17487.1.S1_at	1138.08	1188.84	1229.46	682.691	666.045	586.446	1566.09	1488.94	1607.32	291.354	325.506	289.287	11	10.1524	10.2153	10.2638	9.41509	9.37948	9.19585	10.6129	10.5401	10.6504	8.18663	8.34654	8.17636	10.2105	9.33014	10.6012	8.23651	0.00653169	5.15026	down	0.00649684	3.92856	up
Os.17491.1.S1_at	84.8937	118.796	106.328	96.02	131.956	89.1488	203.7	232.046	165.343	44.6923	44.6093	36.4475	11	6.40759	6.89234	6.73238	6.58526	7.04391	6.47814	7.6703	7.85827	7.36932	5.48195	5.47927	5.18775	6.67744	6.70244	7.63263	5.38299	0.0231616	4.75564	down	0.0247704	2.45282	up
Os.17494.2.S1_at	1658.23	1785.32	1831.5	11.9031	7.40278	7.94341	875.029	805.624	657.388	700.397	510.194	600.012	11	10.6954	10.802	10.8388	3.57327	2.88807	2.98976	9.77319	9.65396	9.3606	9.45203	8.9949	9.22885	10.7787	3.15036	9.59592	9.22526	0.469076	1.29294	down	0.0159697	2.93524	up
Os.17563.1.S1_at	261.295	326.553	238.569	396.345	440.501	454.329	379.124	531.938	484.542	659.01	587.861	602.543	11	8.02953	8.35117	7.89826	8.63061	8.783	8.8276	8.56653	9.05511	8.92048	9.36416	9.19933	9.23492	8.09299	8.74707	8.84737	9.26614	0.308171	1.33678	up	0.0224801	2.25503	down
Os.17566.1.S1_at	928.645	1045.29	938.851	2546.41	2742.45	2830.59	1969.07	2360.05	1879.57	2100	2059.03	1903.4	11	9.85898	10.0297	9.87475	11.3142	11.4212	11.4669	10.9433	11.2046	10.8762	11.0362	11.0077	10.8944	9.92114	11.4008	11.008	10.9794	0.986638	1.02002	down	0.0115178	2.08245	down
Os.17571.1.S1_at	4.69802	4.70713	4.67671	4.62748	4.51525	4.6709	4.74654	4.98347	4.66997	13.2319	12.1859	15.4264	11	2.23205	2.23485	2.22549	2.21023	2.17481	2.2237	2.24688	2.31715	2.22341	3.72595	3.60714	3.94733	2.2308	2.20291	2.26248	3.76014	0.0198314	2.82384	up	0.0114317	2.88654	down
Os.17584.1.S1_at	102.095	68.3368	107.806	149.853	148.887	318.424	59.2842	34.7843	28.5254	45.1401	39.6686	45.7525	11	6.67377	6.09459	6.7523	7.2274	7.21807	8.31481	5.88958	5.12036	4.83418	5.49634	5.30992	5.51578	6.50689	7.58676	5.28137	5.44068	0.970897	1.11675	up	0.0418863	2.09392	up
Os.17598.1.S1_at	496.054	531.439	595.747	634.034	822.813	591.665	525.342	522.371	339.693	203.896	286.123	271.469	11	8.95435	9.05376	9.21856	9.30842	9.68442	9.20864	9.03711	9.02893	8.40809	7.67169	8.16049	8.08465	9.07556	9.40049	8.82471	7.97228	0.2191	1.80554	down	0.0292094	2.14843	up
Os.17609.1.S1_at	38.1025	45.1319	34.8754	36.554	31.9113	25.8328	52.7641	94.9869	63.1362	13.2162	9.19899	10.9074	11	5.25181	5.49608	5.12414	5.19196	4.996	4.69113	5.72149	6.56966	5.9804	3.72423	3.20148	3.44723	5.29068	4.9597	6.09051	3.45765	0.0394416	6.20257	down	0.0185484	3.56285	up
Os.17619.1.S1_at	109.676	116.331	119.814	35.1896	39.4262	83.5788	58.3488	50.3276	36.9143	34.5866	36.9821	35.4369	11	6.7771	6.86209	6.90465	5.13708	5.30108	6.38506	5.86663	5.65328	5.20611	5.11214	5.20875	5.14718	6.84795	5.60774	5.57534	5.15602	0.447299	1.33729	down	0.00533659	3.23087	up
Os.17623.1.S1_at	280.509	243.84	206.27	686.255	668.4	668.002	505.038	593.1	472.013	883.9	775.962	741.949	11	8.1319	7.92979	7.68839	9.4226	9.38457	9.38371	8.98025	9.21213	8.88268	9.78774	9.59984	9.53518	7.91669	9.39696	9.02502	9.64092	0.106095	1.53251	up	0.0153942	3.30403	down
Os.17629.1.A1_at	718.491	694.427	848.66	627.914	645.94	811.044	1080.62	952.537	1056.91	2287.08	1598.65	1512.71	11	9.48883	9.43968	9.72904	9.29442	9.33526	9.66364	10.0776	9.89563	10.0456	11.1593	10.6426	10.5629	9.55252	9.43111	10.0063	10.7883	0.154029	1.7195	up	0.0322407	2.35507	down
Os.17659.1.S1_at	69.1723	34.5041	67.8079	46.2449	53.8209	158.829	218.937	336.267	230.818	1330.42	1127.25	1176.45	11	6.11212	5.1087	6.08338	5.53122	5.75009	7.31133	7.77437	8.39346	7.85061	10.3777	10.1386	10.2002	5.76807	6.19755	8.00615	10.2388	0.0295734	4.70005	up	0.0132659	22.1734	down
Os.17681.1.S1_at	129.235	91.591	103.068	261.923	329.796	287.845	186.327	244.498	238.497	227.514	274.793	277.96	11	7.01385	6.51713	6.68746	8.033	8.36543	8.16915	7.54169	7.93368	7.89783	7.82981	8.1022	8.11873	6.73948	8.18919	7.79107	8.01691	0.688988	1.16946	up	0.0251475	2.42407	down
Os.17718.1.S1_at	145.01	128.471	128.885	63.5229	55.3748	57.3729	147.87	128.175	89.9916	50.4279	64.5431	64.8608	11	7.18001	7.0053	7.00995	5.98921	5.79116	5.8423	7.20819	7.00197	6.49172	5.65615	6.01219	6.01928	7.06508	5.87422	6.90063	5.89587	0.147127	2.0066	down	0.0209034	2.24889	up
Os.17722.1.S1_at	1013.75	864.657	1059.81	18.7839	13.3471	19.2019	227.56	154.336	185.446	106.648	207.022	209.173	11	9.98548	9.75598	10.0496	4.23143	3.73845	4.26318	7.8301	7.26993	7.53486	6.73672	7.69364	7.70855	9.93035	4.07769	7.54496	7.37964	0.975615	1.12142	down	0.024308	5.85925	up
Os.17741.1.S1_at	1848.26	1968.26	1799.1	580.598	601.219	643.345	1959.15	2237.14	1405.4	593.476	913.733	879.927	11	10.852	10.9427	10.8131	9.1814	9.23175	9.32945	10.936	11.1274	10.4568	9.21304	9.83563	9.78124	10.8692	9.24753	10.8401	9.60997	0.132552	2.34583	down	0.0305705	2.39374	up
Os.17754.1.S1_at	372.084	376.707	430.173	887.636	823.694	711.182	558.943	599.811	688.638	876.634	938.945	916.197	11	8.53948	8.5573	8.74878	9.79382	9.68596	9.47407	9.12656	9.22836	9.4276	9.77583	9.8749	9.83951	8.61519	9.65129	9.26084	9.83008	0.0741726	1.48374	up	0.0108008	2.32124	down
Os.17761.1.S1_a_at	390.871	391.186	478.385	105.113	87.8677	193.211	224.919	194.048	145.82	170.662	169.972	190.482	11	8.61055	8.61171	8.90203	6.71579	6.45726	7.59404	7.81326	7.60027	7.18805	7.415	7.40915	7.57351	8.7081	6.92236	7.53386	7.46589	0.984406	1.04824	down	0.0159629	2.3656	up
Os.17761.2.S1_x_at	96.6288	111.765	197.53	31.9059	28.4807	46.3014	60.2099	64.9336	40.8243	49.9833	48.2311	51.5122	11	6.59438	6.80432	7.62593	4.99575	4.83191	5.53298	5.91193	6.02089	5.35136	5.64337	5.59189	5.68684	7.00821	5.12021	5.76139	5.6407	0.956193	1.08725	down	0.0492955	2.58024	up
Os.17762.1.S1_at	63.1634	94.8901	93.9608	47.6737	55.208	29.6524	199.121	172.826	171.046	169.677	173.543	186.166	11	5.98102	6.56819	6.55399	5.57512	5.78681	4.89008	7.6375	7.43317	7.41824	7.40665	7.43915	7.54045	6.36773	5.41733	7.4963	7.46208	0.980664	1.02401	down	0.0355436	2.13517	down
Os.17787.1.S1_at	27.7323	29.8089	27.0358	34.1087	33.9666	38.0837	34.6106	27.1023	25.4911	8.1256	8.34251	9.51233	11	4.7935	4.89767	4.7568	5.09207	5.08605	5.2511	5.11314	4.76035	4.67192	3.02247	3.06048	3.2498	4.81599	5.14307	4.84847	3.11092	0.0272847	3.33468	down	0.00888633	3.26045	up
Os.17794.1.S1_at	736.133	642.086	643.367	399.037	392.944	374.922	380.096	379.71	386.62	361.2	310.512	303.226	11	9.52382	9.32662	9.3295	8.64038	8.61818	8.55045	8.57022	8.56875	8.59477	8.49665	8.2785	8.24425	9.39331	8.603	8.57792	8.3398	0.261596	1.17945	down	0.0177011	2.07558	up
Os.17805.1.S1_at	127.765	107.295	149.115	348.828	364.763	363.304	91.3248	76.6484	70.0726	34.0349	42.8048	40.5557	11	6.99735	6.74544	7.22029	8.44637	8.51082	8.50503	6.51293	6.26018	6.13078	5.08894	5.4197	5.34183	6.98769	8.48741	6.3013	5.28349	0.06228	2.02484	down	0.0180471	3.25848	up
Os.17814.2.S1_x_at	111.134	164.512	131.76	132.622	127.925	119.596	138.095	148.869	154.182	31.1145	32.2005	29.5801	11	6.79615	7.36205	7.04177	7.05118	6.99916	6.90203	7.10951	7.2179	7.26849	4.95952	5.00901	4.88655	7.06666	6.98412	7.19864	4.95169	0.00620457	4.74675	down	0.013919	4.33179	up
Os.17887.1.S1_at	1007.43	740.604	1000.52	174.289	195.401	271.918	748.26	645.187	389.91	256.799	346.107	383.527	11	9.97646	9.53256	9.96653	7.44534	7.61029	8.08703	9.5474	9.33357	8.607	8.0045	8.43508	8.58319	9.82518	7.71422	9.16266	8.34092	0.362909	1.76753	down	0.0288891	2.79775	up
Os.17890.1.S1_at	1655.71	1481.07	1705.26	90.5254	111.961	97.4501	489.484	328.413	396.857	619.996	743.092	692.464	11	10.6932	10.5324	10.7358	6.50025	6.80685	6.60659	8.93512	8.35937	8.63248	9.27612	9.5374	9.4356	10.6538	6.6379	8.64232	9.41637	0.139747	1.71006	up	0.013919	2.3578	up
Os.17902.1.S1_at	3156.51	2924.79	3080.15	708.576	789.617	425.055	2051.01	1955.16	2216.4	1276.1	1104.44	956.314	11	11.6241	11.5141	11.5888	9.46878	9.62501	8.73151	11.0021	10.9331	11.114	10.3175	10.1091	9.90134	11.5757	9.2751	11.0164	10.1093	0.0605291	1.87524	down	0.0151835	2.76322	up
Os.17997.1.S1_at	97.6184	82.6934	90.465	64.0455	71.6126	94.1545	233.426	201.771	285.72	226.154	189.228	186.723	11	6.60908	6.3697	6.49929	6.00102	6.16214	6.55696	7.86682	7.65658	8.15846	7.82116	7.56398	7.54476	6.49269	6.24004	7.89395	7.6433	0.678726	1.18974	down	0.0177794	2.22008	down
Os.18077.1.S1_at	369.668	340.188	396.669	506.18	590.798	564.824	755.782	815.335	776.713	725.39	808.091	732.693	11	8.53009	8.41019	8.63179	8.98351	9.20652	9.14166	9.56183	9.67125	9.60124	9.50261	9.65837	9.51707	8.52402	9.11056	9.61144	9.55935	0.876992	1.03676	down	0.0137339	2.04958	down
Os.18125.1.S1_at	422.617	384.521	402.26	58.0464	68.5037	82.8409	149.332	150.747	150.566	147.561	170.687	182.977	11	8.72321	8.58692	8.65198	5.85913	6.09811	6.37227	7.22238	7.23599	7.23425	7.20516	7.41521	7.51552	8.65404	6.10984	7.23087	7.37863	0.621667	1.10785	up	0.0136865	2.42067	up
Os.1814.1.S1_a_at	11.8446	11.5249	12.6198	7.90057	6.86464	6.70924	29.7748	25.1428	23.1372	57.1579	47.1378	48.0245	11	3.56616	3.52668	3.65762	2.98196	2.77918	2.74615	4.89602	4.65208	4.53214	5.83688	5.55881	5.5857	3.58348	2.83576	4.69341	5.66046	0.0601192	1.95484	up	0.00884949	4.21923	down
Os.18145.1.S1_x_at	45.035	74.6775	67.3332	53.9436	53.2091	46.8901	32.209	38.955	35.1423	27.4908	22.7606	24.5232	11	5.49297	6.2226	6.07325	5.75338	5.7336	5.55121	5.00939	5.28374	5.13514	4.78088	4.50847	4.61607	5.92961	5.6794	5.14276	4.63514	0.124345	1.4217	down	0.0360346	2.45287	up
Os.18226.1.S1_a_at	235.404	208.873	193.419	144.202	135.823	114.325	186.982	220.824	135.917	65.5248	98.9852	88.722	11	7.879	7.70648	7.59559	7.17194	7.08558	6.83699	7.54676	7.78676	7.08658	6.03397	6.62914	6.47122	7.72702	7.03151	7.47336	6.37811	0.152253	2.13651	down	0.0273927	2.5472	up
Os.18235.1.S1_at	109.736	120.424	136.862	109.505	114.979	82.723	221.45	229.854	280.218	249.565	302.483	223.999	11	6.77789	6.91198	7.09658	6.77485	6.84522	6.37022	7.79084	7.84457	8.1304	7.96327	8.24071	7.80735	6.92882	6.66343	7.92194	8.00378	0.970581	1.05837	up	0.0274678	2.10667	down
Os.18296.1.S1_x_at	24.9271	19.9915	22.993	11.0056	14.633	23.2954	36.1549	28.1295	27.7923	55.8368	53.9515	52.0556	11	4.63964	4.32131	4.52312	3.46017	3.87115	4.54197	5.17612	4.81401	4.79661	5.80314	5.75359	5.70198	4.49469	3.95777	4.92892	5.75291	0.06764	1.77029	up	0.0135433	2.39199	down
Os.18381.1.S1_at	22.8619	37.458	25.262	192.707	190.834	136.847	59.0484	46.6222	77.4728	95.7008	77.4363	74.6483	11	4.51487	5.2272	4.6589	7.59027	7.57617	7.09642	5.88383	5.54295	6.27562	6.58046	6.27494	6.22204	4.80032	7.42095	5.9008	6.35914	0.513373	1.37397	up	0.0296506	2.94613	down
Os.18463.1.S1_at	311.178	227.083	253.453	688.508	765.865	1219.14	195.596	182.18	90.216	82.5653	87.9001	92.3045	11	8.2816	7.82707	7.98558	9.42733	9.58095	10.2516	7.61173	7.50922	6.49531	6.36746	6.45779	6.52833	8.03142	9.75331	7.20542	6.4512	0.457182	1.68673	down	0.0159629	2.99015	up
Os.18474.1.S1_at	194.205	183.511	170.424	262.993	272.468	225.814	57.422	83.0835	91.834	72.1834	72.6025	78.0281	11	7.60144	7.51972	7.41298	8.03888	8.08994	7.81899	5.84353	6.37649	6.52096	6.17359	6.18195	6.28592	7.51138	7.9826	6.24699	6.21382	0.991376	1.02326	down	0.00929391	2.45813	up
Os.18490.3.S1_at	3569.34	3177.49	3885.41	3085.34	2893.39	2500.2	3083.26	2958.93	3266.76	8388.99	8285.56	7936.68	11	11.8014	11.6337	11.9239	11.5912	11.4985	11.2878	11.5902	11.5309	11.6736	13.0343	13.0164	12.9543	11.7863	11.4592	11.5982	13.0017	0.00660914	2.64526	up	0.0129346	2.32195	down
Os.18493.1.S1_at	100.552	98.3166	77.445	75.0996	90.9933	63.5106	118.755	149.023	105.615	50.2513	47.45	39.6398	11	6.65179	6.61936	6.2751	6.23073	6.50769	5.98893	6.89184	7.21939	6.72267	5.65109	5.56834	5.30888	6.51542	6.24245	6.94464	5.50943	0.0475011	2.7042	down	0.0299149	2.00831	up
Os.1853.1.S1_at	7.8305	4.89789	4.68742	4.58922	4.54845	4.54115	11.275	8.28555	17.7258	11.0931	14.765	14.9324	11	2.9691	2.29216	2.22879	2.19825	2.18537	2.18306	3.49506	3.0506	4.14777	3.47159	3.88411	3.90037	2.49669	2.18889	3.56448	3.75202	0.962612	1.13883	up	0.0460731	2.38723	down
Os.18563.1.S1_x_at	189.17	223.849	195.931	417.391	415.118	466.678	73.4206	98.0447	112.938	95.0485	109.173	89.0997	11	7.56354	7.80638	7.6142	8.70525	8.69738	8.86628	6.19811	6.61537	6.81939	6.57059	6.77047	6.47735	7.66138	8.75631	6.54429	6.60614	0.985704	1.0438	up	0.0196566	2.07806	up
Os.18598.1.S1_at	40.7751	36.1588	66.6362	5.80497	6.31715	16.7469	11.7432	8.64538	7.42037	5.36498	5.96814	5.89074	11	5.34962	5.17628	6.05823	2.53729	2.65927	4.06582	3.55375	3.11193	2.89149	2.42357	2.57728	2.55845	5.52804	3.08746	3.18572	2.51977	0.217455	1.58662	down	0.016483	8.04602	up
Os.18599.1.S1_at	852.074	821.323	717.302	1332.08	1380.21	1151.89	1304.11	1706.02	1619.76	2057.42	2204.68	2149	11	9.73484	9.68181	9.48644	10.3795	10.4307	10.1698	10.3489	10.7364	10.6616	11.0066	11.1064	11.0695	9.63436	10.3266	10.5823	11.0608	0.160724	1.39333	up	0.010325	2.68785	down
Os.18623.1.S1_at	127.016	105.356	147.559	191.662	199.664	110.08	27.1397	55.5213	56.1107	25.8432	36.1115	28.142	11	6.98887	6.71913	7.20515	7.58242	7.64143	6.78241	4.76233	5.79497	5.8102	4.69171	5.17439	4.81465	6.97105	7.33542	5.45584	4.89358	0.668296	1.47657	down	0.0176998	4.22065	up
Os.18633.1.S1_at	43.5235	42.6913	45.4351	42.5908	50.2518	24.8674	46.2356	44.3604	70.6756	19.2746	20.114	19.4644	11	5.44372	5.41587	5.50573	5.41247	5.6511	4.63618	5.53093	5.4712	6.14314	4.26863	4.33013	4.28276	5.45511	5.23325	5.71509	4.29384	0.06602	2.67818	down	0.00533659	2.23654	up
Os.18649.1.A1_s_at	1041.88	1187.87	1084.7	149.682	176.325	176.39	293.396	239.993	285.385	372.925	363.998	355.226	11	10.025	10.2142	10.0831	7.22576	7.46209	7.46262	8.1967	7.90685	8.15677	8.54274	8.50779	8.4726	10.1074	7.38349	8.08677	8.50771	0.124345	1.33879	up	0.00742173	3.03079	up
Os.18679.1.S1_at	110.81	86.0437	80.4519	61.6242	69.6639	117.599	196.047	198.453	174.232	186.218	235.363	203.503	11	6.79195	6.427	6.33005	5.94543	6.12234	6.87774	7.61506	7.63265	7.44487	7.54085	7.87874	7.66891	6.51633	6.31517	7.56419	7.69617	0.803485	1.09579	up	0.0273927	2.2655	down
Os.18706.1.S1_at	133.941	120.786	112.612	83.8387	77.0506	131.766	55.5532	54.3982	46.3702	58.7196	63.246	57.0919	10	7.06545	6.9163	6.81522	6.38954	6.26773	7.04183	5.7958	5.76549	5.53513	5.87577	5.9829	5.83521	6.93232	6.56637	5.6988	5.89796	0.447001	1.14803	up	0.0145303	2.04821	up
Os.18706.1.S1_x_at	194.241	210.36	215.311	125.623	129.998	215.025	81.3822	76.8851	71.9504	90.9894	99.0647	85.4771	11	7.60171	7.71672	7.75028	6.97296	7.02234	7.74836	6.34664	6.26463	6.16893	6.50763	6.6303	6.41747	7.68957	7.24789	6.26007	6.51846	0.229328	1.19615	up	0.0114317	2.25184	up
Os.18839.1.S1_at	293.695	343.53	276.564	12.4398	22.5624	15.2541	182.233	215.239	154.081	187.757	123.069	134.525	11	8.19817	8.42429	8.11147	3.63689	4.49585	3.93112	7.50964	7.7498	7.26754	7.55273	6.94332	7.07173	8.24464	4.02129	7.50899	7.18926	0.716135	1.2481	down	0.0400245	2.07827	up
Os.18847.1.S1_at	25.747	27.3064	23.8095	5.78803	5.45402	10.2724	17.4285	18.9938	22.2261	57.5695	92.9499	84.4009	11	4.68633	4.77117	4.57347	2.53307	2.44732	3.3607	4.12338	4.24745	4.47418	5.84723	6.53838	6.39919	4.67699	2.78036	4.28167	6.2616	0.043175	3.94474	up	0.0256881	2.99927	down
Os.18856.1.S1_at	144.394	159.469	178.649	694.729	738.091	901.227	762.501	782.44	805.72	787.294	818.987	762.986	11	7.17387	7.31713	7.48099	9.44031	9.52765	9.81575	9.5746	9.61184	9.65414	9.62076	9.6777	9.57551	7.324	9.59457	9.61352	9.62466	0.98606	1.00775	up	0.00767501	4.92683	down
Os.19031.1.A1_at	39.6441	14.1708	25.9649	6.52526	6.13313	6.1215	6.88627	6.68678	6.98919	6.73379	6.7601	6.48084	11	5.30903	3.82485	4.69849	2.70604	2.61662	2.61389	2.78372	2.74131	2.80513	2.75142	2.75705	2.69618	4.61079	2.64552	2.77672	2.73488	0.646412	1.02942	down	0.0489469	3.67032	up
Os.19086.1.S1_a_at	164.902	194.509	181.08	516.816	444.874	356.848	483.185	533.76	441.213	463.918	364.919	366.144	11	7.36547	7.60369	7.50048	9.01351	8.79725	8.47917	8.91643	9.06005	8.78533	8.85773	8.51143	8.51627	7.48988	8.76331	8.9206	8.62847	0.45821	1.22445	down	0.0216306	2.20167	down
Os.19141.1.S1_at	16.4232	27.4791	17.6771	35.5522	31.1719	25.6585	228.051	299.369	210.863	5.99538	5.93417	5.07691	11	4.03766	4.78026	4.14381	5.15187	4.96217	4.68137	7.83321	8.22578	7.72016	2.58385	2.56905	2.34395	4.32058	4.9318	7.92638	2.49895	0.00660914	43.0349	down	0.0248595	3.5348	up
Os.19204.1.S1_at	81.701	76.8233	76.3061	127.585	110.142	112.337	374.578	403.377	416.902	188.456	296.701	296.453	11	6.35228	6.26347	6.25373	6.99532	6.78322	6.81169	8.54912	8.65598	8.70356	7.55809	8.21287	8.21166	6.28983	6.86341	8.63622	7.9942	0.279137	1.56051	down	0.0239441	3.25888	down
Os.19289.1.S1_a_at	273.25	286.446	278.168	151.525	173.538	148.786	115.125	128.557	139.373	118.548	122.666	118.68	11	8.09408	8.16212	8.11981	7.24341	7.43911	7.2171	6.84706	7.00626	7.12281	6.88933	6.93859	6.89093	8.12534	7.29987	6.99204	6.90628	0.82977	1.06125	down	0.00377658	2.32794	up
Os.19321.1.S1_at	457.688	431.517	414.28	342.356	354.876	291.252	638.725	640.996	320.256	175.336	221.57	245.76	11	8.83822	8.75327	8.69446	8.41935	8.47117	8.18612	9.31905	9.32417	8.32308	7.45398	7.79162	7.94111	8.76198	8.35888	8.98877	7.7289	0.200181	2.39474	down	0.0273525	2.04639	up
Os.19361.1.S1_at	6.54092	6.69088	8.17051	5.76876	6.18469	6.32475	15.8076	13.0259	10.9632	20.8426	23.1336	25.3193	11	2.70949	2.7422	3.03043	2.52826	2.6287	2.66101	3.98255	3.70332	3.45459	4.38147	4.53192	4.66216	2.82737	2.60599	3.71349	4.52518	0.116401	1.75527	up	0.013463	3.24408	down
Os.19361.1.S2_at	263.401	219.766	272.188	89.3382	105.712	209.796	394.243	390.188	487.333	598.298	616.325	589.079	11	8.04112	7.77983	8.08846	6.48121	6.72399	7.71284	8.62294	8.60803	8.92877	9.22472	9.26755	9.20232	7.9698	6.97268	8.71991	9.23153	0.112008	1.42565	up	0.0135433	2.39782	down
Os.19393.1.S1_at	138.425	79.788	41.1082	131.315	180.321	329.689	351.092	421.027	163.078	713.5	722.136	702.162	11	7.11296	6.3181	5.36136	7.03688	7.49442	8.36496	8.45571	8.71777	7.34942	9.47877	9.49613	9.45566	6.26414	7.63209	8.1743	9.47685	0.245064	2.46665	up	0.0299149	9.27093	down
Os.19425.1.S1_at	112.922	99.4732	135.237	107.246	105.349	103.355	82.041	89.7851	87.2316	41.7314	47.0156	37.1193	11	6.81919	6.63624	7.07934	6.74479	6.71904	6.69147	6.35827	6.4884	6.44678	5.38306	5.55507	5.2141	6.84492	6.71843	6.43115	5.38407	0.0342104	2.06634	down	0.0203052	2.7527	up
Os.19474.1.S1_a_at	63.3718	105.933	85.1844	344.725	359.746	332.251	249.625	260.154	250.688	34.1387	35.5215	28.568	11	5.98577	6.727	6.41252	8.4293	8.49083	8.37613	7.96362	8.02322	7.96975	5.09334	5.15062	4.83633	6.3751	8.43209	7.98553	5.02676	0.00660914	7.7746	down	0.0341836	2.54618	up
Os.19493.1.S1_at	83.821	96.223	97.337	17.7737	31.6081	58.5825	72.0515	64.0413	69.4528	39.1634	44.0839	54.9632	11	6.38924	6.58831	6.60492	4.15167	4.98222	5.8724	6.17096	6.00093	6.11796	5.29143	5.46218	5.78039	6.52749	5.0021	6.09662	5.51134	0.164274	1.50033	down	0.0296208	2.02252	up
Os.19519.1.S1_s_at	181.044	170.448	166.931	855.258	858.666	638.565	1633.37	981.294	1190.4	1174.9	921.559	904.281	11	7.50019	7.41319	7.3831	9.74021	9.74595	9.31869	10.6736	9.93854	10.2172	10.1983	9.84793	9.82063	7.43216	9.60162	10.2765	9.95563	0.746596	1.24906	down	0.00929391	5.74961	down
Os.19547.1.S1_x_at	8.56816	8.18411	10.8232	7.31043	7.67059	9.24836	37.8507	35.2049	29.8496	59.8222	30.1497	35.8048	11	3.09898	3.03283	3.43606	2.86996	2.93934	3.2092	5.24225	5.1377	4.89964	5.90261	4.91407	5.16208	3.18929	3.00616	5.0932	5.32625	0.916837	1.17532	up	0.0285248	4.39836	down
Os.19608.1.S1_at	277.957	203.047	224.062	460.249	415.529	371.637	525.231	516.775	485.692	841.876	844.918	889.855	11	8.11872	7.66567	7.80776	8.84627	8.6988	8.53775	9.03681	9.01339	8.9239	9.71746	9.72267	9.79743	7.86405	8.69428	8.99137	9.74585	0.0144663	1.68703	up	0.0129548	3.68535	down
Os.1977.1.S1_a_at	20.3501	22.0672	17.3078	7.46112	8.58295	9.69883	71.3512	69.7776	60.7421	43.5127	38.8895	48.2656	11	4.34696	4.46383	4.11335	2.89939	3.10147	3.27781	6.15687	6.12469	5.92463	5.44337	5.28131	5.59292	4.30805	3.09289	6.06873	5.4392	0.0909367	1.54706	down	0.02222	2.19033	down
Os.1977.3.S1_x_at	18.6604	12.1964	9.65443	5.31983	7.79913	6.32511	52.4668	48.767	48.6267	36.9167	41.7118	50.8478	11	4.22191	3.60838	3.27119	2.41138	2.96331	2.66109	5.71333	5.60783	5.60368	5.2062	5.38238	5.66811	3.70049	2.67859	5.64161	5.4189	0.627216	1.16693	down	0.0353883	3.29073	down
Os.19815.1.S1_at	406.909	516.004	521.693	123.725	103.246	124.723	494.086	405.093	368.473	164.035	134.387	130.375	11	8.66856	9.01124	9.02706	6.95099	6.68994	6.96258	8.94862	8.66211	8.52542	7.35786	7.07025	7.02653	8.90229	6.86784	8.71205	7.15155	0.0354645	2.94956	down	0.0159697	3.36531	up
Os.19823.1.S1_at	19.4631	21.5597	17.669	10.1868	10.122	10.7024	9.94668	10.1538	9.46147	10.1566	8.65389	9.52661	11	4.28267	4.43026	4.14315	3.34863	3.33942	3.41986	3.31422	3.34395	3.24207	3.34435	3.11335	3.25196	4.28536	3.3693	3.30008	3.23655	0.882211	1.04502	down	0.0185772	2.06882	up
Os.19851.1.S1_at	51.0847	76.6537	59.7052	20.6726	18.1695	17.5249	60.0292	47.2491	67.5287	28.837	29.2713	26.6993	11	5.67482	6.26028	5.89978	4.36965	4.18344	4.13133	5.90759	5.56222	6.07743	4.84985	4.87141	4.73873	5.94496	4.22814	5.84908	4.82	0.0666077	2.04072	down	0.0294884	2.18096	up
Os.1993.1.S1_at	372.427	374.467	333.404	223.091	267.152	290.094	401.157	379.031	412.629	103.941	194.509	177.259	11	8.54081	8.5487	8.38113	7.80149	8.06152	8.18038	8.64802	8.56617	8.6887	6.69962	7.60369	7.46972	8.49021	8.01446	8.6343	7.25768	0.110592	2.59659	down	0.0497915	2.34979	up
Os.20075.1.S1_at	86.3131	83.2641	106.778	129.111	144.469	107.349	181.558	160.656	189.167	189.03	187.985	200.978	11	6.43151	6.37962	6.73847	7.01247	7.17462	6.74617	7.50428	7.32783	7.56351	7.56247	7.55447	7.65089	6.51653	6.97775	7.46521	7.58928	0.623931	1.0898	up	0.0197396	2.10343	down
Os.20175.1.A1_x_at	1232.98	870.033	849.307	304.537	328.459	350.861	1040.75	828.963	487.969	303.142	445.802	457.687	11	10.2679	9.76493	9.73014	8.25047	8.35957	8.45475	10.0234	9.69516	8.93065	8.24385	8.80026	8.83822	9.921	8.35493	9.54974	8.62744	0.366494	1.89513	down	0.0408767	2.45132	up
Os.20183.1.S1_at	32.8932	28.0261	33.1213	27.6156	26.9584	44.1506	21.5649	17.2192	63.8622	78.9344	77.7527	79.3965	11	5.03972	4.8087	5.04969	4.78741	4.75267	5.46436	4.43061	4.10595	5.99689	6.30258	6.28082	6.311	4.96603	5.00148	4.84448	6.29814	0.357503	2.739	up	0.0107101	2.51769	down
Os.20202.1.S1_at	227.875	153.282	214.508	162.197	168.158	148.41	107.985	63.7642	96.7893	62.5309	65.8288	41.4929	11	7.8321	7.26005	7.74489	7.3416	7.39367	7.21344	6.75468	5.99468	6.59678	5.9665	6.04065	5.37479	7.61234	7.31624	6.44871	5.79398	0.459067	1.57432	down	0.0286862	3.52681	up
Os.20206.1.S1_at	506.244	404.519	477.057	555.576	584.557	1113.61	712.035	614.69	591.102	113.404	224.861	165.266	11	8.98369	8.66006	8.89802	9.11784	9.1912	10.121	9.4758	9.26372	9.20726	6.82533	7.81289	7.36865	8.84726	9.47669	9.3156	7.33562	0.0642291	3.94485	down	0.0406896	2.85133	up
Os.20230.1.S1_at	1184.43	1026.22	577.916	133.357	164.661	161.784	1397.42	1462.06	1326.67	3264.34	5027.89	4761.82	11	10.21	10.0031	9.17472	7.05915	7.36336	7.33793	10.4486	10.5138	10.3736	11.6726	12.2957	12.2173	9.79594	7.25348	10.4453	12.0619	0.0469494	3.06643	up	0.0313593	4.80963	down
Os.20234.1.S1_x_at	12.8586	11.2919	12.3159	14.3801	12.9177	11.2689	18.6242	21.8021	19.1803	28.1147	26.0352	30.0239	11	3.68466	3.49722	3.62245	3.846	3.69128	3.49427	4.21911	4.4464	4.26156	4.81325	4.70239	4.90804	3.60144	3.67718	4.30902	4.80789	0.0909367	1.41311	up	0.0117155	2.30769	down
Os.20289.1.S1_at	837.698	486.931	632.054	217.123	192.473	284.256	913.215	1052.01	1375.66	1304.06	1745.45	1800	11	9.71029	8.92757	9.3039	7.76237	7.58851	8.15105	9.83481	10.0389	10.4259	10.3488	10.7694	10.8138	9.31392	7.83398	10.0999	10.644	0.380659	1.45811	up	0.0416728	2.51414	down
Os.20290.1.S1_at	128.881	119.336	73.0936	10.9977	16.7161	16.55	40.641	33.7193	77.949	30.0964	26.0114	25.9012	11	7.00989	6.89888	6.19167	3.45912	4.06316	4.04876	5.34486	5.0755	6.28446	4.91152	4.70107	4.69495	6.70015	3.85702	5.56827	4.76918	0.444969	1.74001	down	0.0256351	3.81312	up
Os.20292.1.S1_at	373.507	405.237	365.844	65.1134	80.237	135.106	440.308	393.511	420.754	674.552	825.399	900.813	11	8.54499	8.66262	8.51509	6.02488	6.3262	7.07795	8.78237	8.62026	8.71683	9.39779	9.68895	9.81508	8.57423	6.47634	8.70649	9.63394	0.0592557	1.90191	up	0.0228908	2.08451	down
Os.20292.1.S1_s_at	24.4612	33.8143	33.1864	8.34504	8.27432	16.0056	40.2161	32.9767	37.6016	52.3679	74.3026	58.9978	11	4.61243	5.07956	5.05252	3.06092	3.04864	4.0005	5.3297	5.04338	5.23272	5.71061	6.21534	5.88259	4.91484	3.37002	5.20193	5.93618	0.135263	1.66353	up	0.0427959	2.02981	down
Os.20319.1.S1_at	14.4904	18.6858	16.9887	43.8211	49.2173	61.1709	26.2797	22.6735	21.3074	35.337	40.3704	29.4662	11	3.85703	4.22387	4.0865	5.45355	5.62109	5.93477	4.71588	4.50294	4.41329	5.14311	5.33523	4.88099	4.0558	5.66981	4.54403	5.11977	0.185537	1.49044	up	0.0302692	2.09068	down
Os.20329.1.S1_at	88.6195	87.3629	70.2085	216.344	245.032	241.025	36.3262	47.3845	67.5218	41.4926	43.6088	37.4662	11	6.46955	6.44895	6.13357	7.75719	7.93682	7.91304	5.18294	5.56634	6.07728	5.37478	5.44655	5.22752	6.35069	7.86902	5.60886	5.34962	0.84998	1.19685	down	0.0233922	2.00149	up
Os.20404.1.S1_at	37.4618	25.5152	48.6521	83.3407	101.102	129.645	113.086	123.902	117.794	110.241	111.076	95.7491	11	5.22735	4.67328	5.60443	6.38095	6.65967	7.01842	6.82127	6.95306	6.88012	6.78451	6.79541	6.58119	5.16836	6.68635	6.88482	6.72037	0.465221	1.12074	down	0.0353939	2.93226	down
Os.20482.1.S1_at	128.518	140.505	145.615	79.4346	89.8839	119.637	215.911	235.234	331.998	266.204	292.967	313.115	11	7.00583	7.13447	7.18601	6.3117	6.48999	6.90252	7.75429	7.87795	8.37503	8.05639	8.19459	8.29055	7.10877	6.56807	8.00242	8.18051	0.876311	1.13138	up	0.0143523	2.10197	down
Os.20531.1.S1_at	8.44355	18.9922	14.6425	10.8366	13.1146	8.02971	35.2769	26.9734	32.4818	45.7017	62.6577	52.3469	11	3.07785	4.24733	3.87209	3.43784	3.71311	3.00535	5.14065	4.75347	5.02156	5.51417	5.96942	5.71003	3.73243	3.38543	4.97189	5.73121	0.133286	1.69269	up	0.0365196	3.99663	down
Os.20541.1.S1_at	60.2173	35.6267	55.4397	26.4528	32.0459	41.5205	162.107	180.872	233.435	138.027	129.839	108.895	11	5.91211	5.15489	5.79285	4.72535	5.00207	5.37575	7.3408	7.49883	7.86688	7.1088	7.02058	6.7668	5.61995	5.03439	7.56884	6.9654	0.227481	1.51934	down	0.038148	2.54109	down
Os.20557.1.S1_s_at	118.557	89.2355	143.282	196.037	207.273	341.053	37.9719	31.7436	30.8277	39.8814	42.6092	39.5967	11	6.88944	6.47955	7.16272	7.61499	7.69539	8.41385	5.24686	4.98839	4.94615	5.31764	5.41309	5.30731	6.8439	7.90808	5.06047	5.34601	0.282727	1.21887	up	0.0248595	2.82428	up
Os.20572.2.S1_at	69.3365	45.591	62.9417	62.685	52.0927	14.7257	429.255	505.44	749.576	387.411	383.714	463.368	11	6.11554	5.51068	5.97594	5.97005	5.70301	3.88027	8.74569	8.98139	9.54993	8.59772	8.58389	8.85602	5.86739	5.18444	9.09234	8.67921	0.618562	1.33157	down	0.0129496	7.0217	down
Os.20589.1.S1_at	102.573	97.1674	89.3909	65.1275	66.3912	68.0389	255.52	244.913	231.371	289.663	274.37	226.838	11	6.68051	6.6024	6.48205	6.0252	6.05292	6.08829	7.99729	7.93613	7.85407	8.17823	8.09998	7.82552	6.58832	6.05547	7.92916	8.03458	0.864543	1.0758	up	0.0150024	2.725	down
Os.20722.1.S1_a_at	244.102	264.426	269.519	112.162	98.3296	114.483	151.957	125.775	143.135	151.072	113.415	112.548	11	7.93134	8.04672	8.07424	6.80944	6.61955	6.83899	7.24752	6.97471	7.16123	7.2391	6.82546	6.81439	8.01744	6.756	7.12782	6.95965	0.831304	1.12363	down	0.025808	2.08173	up
Os.20722.3.A1_a_at	792.326	725.788	772.321	111.222	106.9	97.6818	313.256	325.584	292.396	341.362	353.745	327.976	11	9.62995	9.5034	9.59306	6.79729	6.74012	6.61002	8.2912	8.34689	8.19178	8.41516	8.46656	8.35745	9.57547	6.71581	8.27662	8.41306	0.361888	1.09918	up	0.00775519	2.23832	up
Os.20931.1.S1_s_at	219.217	185.053	173.662	184.213	143.373	223.893	335.96	314.003	258.247	394.782	372.371	422.065	11	7.77621	7.5318	7.44014	7.52523	7.16362	7.80666	8.39215	8.29463	8.01261	8.62491	8.5406	8.72132	7.58272	7.49851	8.23313	8.62894	0.23725	1.31568	up	0.0197238	2.06512	down
Os.21066.1.S1_at	250.594	203.568	273.907	75.79	110.989	143.497	127.882	100.767	73.1705	82.2431	106.362	88.4423	11	7.96921	7.66937	8.09755	6.24394	6.79427	7.16487	6.99867	6.65488	6.19319	6.36182	6.73284	6.46666	7.91204	6.73436	6.61558	6.52044	0.984406	1.06817	down	0.0222024	2.62369	up
Os.21075.1.S1_at	169.639	184.026	163.385	66.893	77.1985	80.4694	131.705	121.457	100.476	73.835	80.7783	69.7868	11	7.40633	7.52376	7.35213	6.06378	6.2705	6.33037	7.04116	6.9243	6.65071	6.20623	6.3359	6.12488	7.42741	6.22155	6.87206	6.22234	0.106896	1.56886	down	0.0115576	2.30548	up
Os.21088.1.S1_at	735.242	899.896	589.384	5.59574	9.55314	8.73473	255.327	315.849	258.304	315.512	343.913	325.84	11	9.52208	9.81362	9.20306	2.48433	3.25598	3.12676	7.9962	8.30309	8.01293	8.30155	8.4259	8.34802	9.51292	2.95569	8.10407	8.35849	0.377635	1.19285	up	0.0294884	2.22596	up
Os.21138.1.S1_at	758.897	698.796	656.152	1115.43	877.02	785.855	2331.71	1864.85	1957.93	1800.12	1235.99	1434.52	11	9.56776	9.44873	9.35789	10.1234	9.77647	9.61812	11.1872	10.8648	10.9351	10.8139	10.2714	10.4863	9.45813	9.83932	10.9957	10.5239	0.345764	1.38686	down	0.030088	2.09328	down
Os.21178.1.S1_at	23.2375	28.1776	25.7638	16.0935	22.0839	17.6608	21.6334	32.096	25.3503	56.2394	75.9368	73.2174	11	4.53838	4.81648	4.68727	4.0084	4.46492	4.14248	4.43519	5.00432	4.66393	5.81351	6.24673	6.19411	4.68071	4.20527	4.70115	6.08478	0.0682469	2.60925	up	0.0207886	2.64648	down
Os.21230.1.S1_at	202.872	217.62	251.754	196.659	231.071	293.921	230.751	275.899	261.948	86.0476	69.5211	69.7017	11	7.66442	7.76567	7.97587	7.61956	7.85219	8.19929	7.85019	8.108	8.03314	6.42706	6.11938	6.12312	7.80199	7.89034	7.99711	6.22319	0.0208919	3.41982	down	0.0154268	2.98721	up
Os.2131.1.S1_s_at	131.223	137.338	161.175	238.782	225.322	341.303	168.955	175.875	182.924	320.44	264.851	276.91	11	7.03587	7.10158	7.33248	7.89955	7.81585	8.41491	7.4005	7.4584	7.5151	8.32391	8.04904	8.11327	7.15665	8.04344	7.458	8.16207	0.0487074	1.6291	up	0.0223304	2.00754	down
Os.21318.1.S1_at	1060.62	1327.83	1150.27	165.386	204.183	267.104	289.208	274.017	291.642	2401.48	3047.69	3055.16	11	10.0507	10.3749	10.1678	7.36969	7.67372	8.06126	8.17596	8.09812	8.18806	11.2297	11.5735	11.577	10.1978	7.70155	8.15405	11.4601	0.00743531	9.89042	up	0.0217967	2.3988	down
Os.21369.1.S1_at	81.7167	52.0312	31.7322	8.91982	9.34536	7.41695	7.34636	7.57964	7.99594	11.3362	15.2924	11.3657	11	6.35256	5.7013	4.98787	3.15701	3.22425	2.89083	2.87703	2.92213	2.99927	3.50287	3.93475	3.50661	5.68058	3.0907	2.93281	3.64808	0.110831	1.64179	up	0.0424742	4.09114	up
Os.21387.2.S1_s_at	517.151	450.779	516.612	110.398	113.565	98.0402	443.697	330.921	337.256	252.551	221.823	255.439	11	9.01444	8.81628	9.01294	6.78658	6.82738	6.6153	8.79343	8.37035	8.3977	7.98043	7.79327	7.99684	8.94789	6.74309	8.52049	7.92351	0.158558	1.51255	down	0.0163342	2.03408	up
Os.21390.1.S1_at	13.4474	12.9801	14.9191	11.9788	11.8728	11.0282	12.7874	12.279	16.8453	23.0796	29.168	36.6043	11	3.74926	3.69823	3.89909	3.58241	3.56959	3.46313	3.67666	3.61813	4.07428	4.52855	4.86631	5.19394	3.78219	3.53838	3.78969	4.86293	0.126871	2.10417	up	0.0369132	2.11512	down
Os.21629.1.S1_at	110.845	100.958	95.6464	29.7535	32.0139	40.084	262.99	230.616	262.183	269.074	261.865	272.812	11	6.7924	6.65761	6.57964	4.89499	5.00063	5.32495	8.03886	7.84935	8.03443	8.07186	8.03268	8.09176	6.67655	5.07352	7.97421	8.06543	0.704493	1.06527	up	0.00884949	2.61876	down
Os.21776.1.S1_at	170.876	142.837	145.016	137.465	124.24	193.279	178.465	245.704	182.512	502.942	544.984	460.639	11	7.41681	7.15823	7.18007	7.10292	6.95698	7.59454	7.47949	7.94078	7.51185	8.97425	9.09007	8.84749	7.2517	7.21815	7.64404	8.9706	0.0469642	2.50804	up	0.0113701	3.29185	down
Os.21842.1.S1_at	42.4545	61.4963	41.8345	97.0435	98.377	43.2815	57.1648	33.8745	192.63	27.02	18.0875	18.0882	11	5.40784	5.94243	5.38662	6.60056	6.62025	5.43568	5.83706	5.08213	7.58969	4.75596	4.17692	4.17698	5.57897	6.21883	6.16962	4.36995	0.390549	3.48141	down	0.0460691	2.31179	up
Os.21870.1.S1_at	468.374	418.842	389.918	221.63	202.706	174.146	281.318	250.06	207.978	212.111	178.25	160.937	11	8.87152	8.71026	8.60703	7.79201	7.66324	7.44415	8.13606	7.96613	7.70029	7.72868	7.47775	7.33035	8.7296	7.63314	7.93416	7.51226	0.36599	1.33969	down	0.0210266	2.32518	up
Os.21894.1.S1_at	625.494	562.026	824.802	278.022	194.565	483.187	516.619	614.499	587.971	257.583	139.777	163.405	11	9.28885	9.13449	9.6879	8.11905	7.60411	8.91644	9.01296	9.26327	9.1996	8.00889	7.12698	7.3523	9.37042	8.2132	9.15861	7.49606	0.0756763	3.16576	down	0.0319108	3.66638	up
Os.21932.1.S1_at	56.7064	39.4055	61.4479	30.7371	35.9761	40.6234	58.9028	58.859	60.3984	123.707	112.646	107.582	11	5.82544	5.30032	5.94129	4.94191	5.16897	5.34424	5.88026	5.87919	5.91644	6.95079	6.81566	6.74929	5.68902	5.15171	5.89196	6.83858	0.0169892	1.92734	up	0.0351946	2.21846	down
Os.21957.1.S1_x_at	12.417	16.8701	17.3805	14.1047	13.6214	12.8012	19.8652	25.2176	27.5061	47.6988	52.9886	45.1779	11	3.63424	4.0764	4.1194	3.8181	3.7678	3.67821	4.31217	4.65636	4.78168	5.57588	5.72761	5.49754	3.94334	3.7547	4.5834	5.60035	0.0668063	2.02363	up	0.0186228	3.15361	down
Os.21957.2.S1_at	10.6369	13.8195	12.8293	12.1904	11.9585	8.64004	13.3844	15.101	14.2836	27.8796	26.6666	27.9997	11	3.41101	3.78864	3.68137	3.60767	3.57996	3.11104	3.74248	3.91657	3.83629	4.80114	4.73696	4.80734	3.62701	3.43289	3.83178	4.78181	0.0144957	1.93192	up	0.0179677	2.22655	down
Os.21957.2.S1_x_at	24.0697	29.585	30.4143	22.8688	28.9706	16.7887	38.0785	42.4914	43.452	67.6701	85.4828	77.0803	11	4.58915	4.8868	4.92668	4.51531	4.85652	4.06942	5.2509	5.4091	5.44135	6.08045	6.41756	6.26829	4.80087	4.48041	5.36712	6.25543	0.0494843	1.85101	up	0.0179677	2.74073	down
Os.22029.1.S1_a_at	1243.24	1514.02	1439.48	1608.73	1679.9	1458.73	1227.58	1258.68	1303.25	156.44	158.696	147.174	11	10.2799	10.5642	10.4913	10.6517	10.7142	10.5105	10.2616	10.2977	10.3479	7.28946	7.31012	7.20138	10.4451	10.6255	10.3024	7.26699	0.00305794	8.19876	down	0.00561171	9.05139	up
Os.22058.1.S1_at	1733.67	1822.23	1947.48	402.248	356.728	696.604	3262.9	2642.56	2456.88	4534.38	4467.03	5328.75	11	10.7596	10.8315	10.9274	8.65194	8.47868	9.4442	11.6719	11.3677	11.2626	12.1467	12.1251	12.3796	10.8395	8.85827	11.4341	12.2171	0.0953331	1.72074	up	0.0118934	2.59841	down
Os.22122.1.S1_at	11.5236	18.2571	15.3183	15.7589	19.2679	11.4265	12.3096	15.1196	15.1376	45.4969	30.7384	29.7518	11	3.52652	4.19039	3.93718	3.97809	4.26813	3.51431	3.62171	3.91835	3.92007	5.5077	4.94197	4.89491	3.88469	3.92018	3.82004	5.11486	0.0794644	2.45345	up	0.0474239	2.34593	down
Os.2215.1.S1_at	258.684	213.13	204.085	34.0492	33.7534	53.6254	306.071	366.81	292.992	505.535	517.029	529.765	11	8.01505	7.73559	7.67302	5.08955	5.07696	5.74484	8.25772	8.51889	8.19472	8.98167	9.0141	9.04921	7.80789	5.30379	8.32378	9.01499	0.0614419	1.61464	up	0.0158287	2.30874	down
Os.2216.1.S1_at	1630.94	1458.49	1235.58	860.668	743.658	898.073	1374.55	1212.82	1363.14	4079.09	4031.04	3600.05	11	10.6715	10.5103	10.271	9.74931	9.53849	9.81069	10.4247	10.2442	10.4127	11.994	11.9769	11.8138	10.4842	9.6995	10.3605	11.9283	0.012618	2.96435	up	0.0160776	2.72078	down
Os.22312.3.A1_a_at	13345.2	12012.5	12672.6	107.41	94.2417	1599.11	6261.21	6566.24	6656.07	6496.93	5696.03	5393.28	11	13.704	13.5522	13.6294	6.74698	6.55829	10.6431	12.6122	12.6809	12.7005	12.6655	12.4757	12.3969	13.6286	7.98278	12.6645	12.5127	0.550696	1.11093	down	0.014448	2.16719	up
Os.2233.1.S1_at	11.8859	9.35482	6.74885	16.4503	15.6644	10.5224	17.0979	15.7281	20.4524	22.3942	21.9479	19.6804	11	3.57118	3.22571	2.75464	4.04004	3.96942	3.39539	4.09574	3.97527	4.35419	4.48506	4.45601	4.29869	3.18384	3.80162	4.14174	4.41325	0.440707	1.20707	up	0.0403667	2.34471	down
Os.2237.1.S1_at	1887.73	1621.06	2334.81	24.9023	24.837	97.237	1015.3	549.127	829.02	390.295	398.881	434.122	11	10.8824	10.6627	11.1891	4.63821	4.63442	6.60343	9.98769	9.101	9.69526	8.60842	8.63982	8.76196	10.9114	5.29202	9.59465	8.67006	0.198605	1.89814	down	0.0127199	4.72839	up
Os.2245.1.S1_at	141.598	121.817	73.0744	206.786	213.761	175.738	124.915	126.719	138.11	304.38	278.283	263.849	11	7.14566	6.92857	6.1913	7.692	7.73985	7.45728	6.96481	6.98549	7.10967	8.24973	8.12041	8.04357	6.75518	7.62971	7.01999	8.1379	0.0190135	2.17033	up	0.0443609	2.60761	down
Os.22465.1.S1_at	227.017	315.537	256.657	195.72	190.35	189.248	97.357	121.529	129.818	109.013	161.261	129.023	11	7.82666	8.30166	8.0037	7.61265	7.57251	7.56413	6.60521	6.92516	7.02035	6.76836	7.33326	7.01149	8.04401	7.5831	6.85024	7.0377	0.867518	1.13876	up	0.0442573	2.00876	up
Os.22480.1.S1_at	176.17	153.072	157.568	504.126	476.775	456.461	185.071	188.18	120.547	70.7358	77.7896	69.9267	11	7.46082	7.25806	7.29983	8.97764	8.89716	8.83435	7.53193	7.55597	6.91345	6.14437	6.2815	6.12777	7.33957	8.90305	7.33378	6.18455	0.095052	2.21796	down	0.0118934	2.22688	up
Os.22569.1.S1_at	15.8546	17.2783	17.9222	21.481	32.9675	38.0885	10.3375	10.6322	9.99448	54.5714	62.3993	51.6569	11	3.98683	4.11089	4.16367	4.42499	5.04297	5.25128	3.36982	3.41036	3.32113	5.77007	5.96346	5.69089	4.08713	4.90641	3.36711	5.80814	0.00685093	5.43031	up	0.0101995	3.29667	down
Os.22571.1.S1_at	208.749	182.801	264.46	120.904	105.668	128.258	296.694	202.621	221.585	99.6455	73.8105	91.7997	11	7.70562	7.51413	8.04691	6.91772	6.72339	7.0029	8.21283	7.66264	7.79172	6.63873	6.20575	6.52042	7.75555	6.88134	7.88906	6.45497	0.0615415	2.70213	down	0.0294488	2.46329	up
Os.22577.1.S1_x_at	185.212	152.081	175.238	79.3244	112.688	129.387	71.4906	55.9678	26.8519	70.3101	61.7827	51.8698	11	7.53304	7.2487	7.45317	6.30969	6.81619	7.01555	6.15968	5.80652	4.74695	6.13566	5.94913	5.69682	7.41163	6.71381	5.57105	5.9272	0.90032	1.28001	up	0.0188102	2.79807	up
Os.2259.1.S1_at	272.705	283.327	210.241	178.11	177.015	142.545	438.635	415.859	350.902	553.504	523.573	484.919	11	8.0912	8.14632	7.7159	7.47663	7.46773	7.15527	8.77688	8.69995	8.45493	9.11245	9.03225	8.9216	7.98447	7.36654	8.64392	9.0221	0.209773	1.2997	up	0.026419	2.05285	down
Os.22610.1.S1_at	54.8083	48.3713	73.8896	48.7559	89.4961	119.895	43.5489	34.8177	37.6809	20.7556	18.3197	19.9682	11	5.77632	5.59608	6.2073	5.60751	6.48375	6.90563	5.44456	5.12175	5.23576	4.37543	4.19532	4.31964	5.8599	6.3323	5.26736	4.2968	0.0396323	1.9596	down	0.0222112	2.95489	up
Os.22624.1.A1_at	14.3719	14.8614	11.9823	10.2496	11.5319	12.2559	14.9405	15.4336	29.2655	37.4456	47.7868	32.6661	11	3.84517	3.8935	3.58283	3.3575	3.52756	3.6154	3.90116	3.948	4.87113	5.22672	5.57854	5.02972	3.77384	3.50015	4.2401	5.27833	0.271234	2.05371	up	0.0229552	2.83725	down
Os.22635.1.S1_s_at	198.091	192.726	197.124	416.281	437.78	385.16	512.333	383.43	452.453	468.538	403.98	409.963	11	7.63002	7.5904	7.62296	8.70141	8.77406	8.58931	9.00094	8.58282	8.82162	8.87202	8.65814	8.67935	7.61446	8.68826	8.80179	8.7365	0.973708	1.04629	down	0.0111569	2.17655	down
Os.22681.1.S1_at	18.1637	16.7932	22.9452	7.95331	7.41725	9.12795	54.1428	53.6519	47.0488	61.6908	74.2575	80.3045	11	4.18299	4.0698	4.52012	2.99156	2.89088	3.19029	5.7587	5.74556	5.55609	5.94698	6.21447	6.32741	4.25764	3.02424	5.68678	6.16295	0.181946	1.39105	up	0.0166933	3.74591	down
Os.22793.1.S1_at	131.276	91.824	139.042	139.253	148.789	119.837	162.926	144.484	152.182	272.699	246.172	272.603	11	7.03645	6.5208	7.11937	7.12156	7.21713	6.90493	7.34807	7.17476	7.24965	8.09117	7.94352	8.09066	6.89221	7.0812	7.2575	8.04178	0.0281925	1.72224	up	0.0324217	2.21848	down
Os.22840.1.A1_at	186.243	139.692	139.056	23.328	22.1268	9.93725	108.695	102.071	38.9719	3.81004	8.34159	7.11007	11	7.54105	7.12611	7.11952	4.54399	4.46772	3.31285	6.76414	6.67343	5.28436	1.92981	3.06032	2.82986	7.26223	4.10819	6.24064	2.60666	0.0733658	12.4147	down	0.0141978	25.2037	up
Os.22842.1.S1_at	9.29911	6.13064	13.7762	5.37534	5.04554	5.04381	44.182	36.4342	51.3303	29.4813	55.087	41.4561	11	3.21709	2.61604	3.78411	2.42636	2.33501	2.33451	5.46539	5.18722	5.68174	4.88173	5.78364	5.37351	3.20575	2.36529	5.44478	5.34629	0.984917	1.07065	down	0.040624	4.40929	down
Os.22957.1.S1_at	80.517	85.7042	93.5156	6.44928	10.5009	10.5024	133.646	171.477	120.547	864.679	1393.76	1146.85	11	6.33122	6.42129	6.54713	2.68914	3.39243	3.39265	7.06227	7.42187	6.91346	9.75602	10.4448	10.1635	6.43322	3.15807	7.13253	10.1214	0.0257172	7.9386	up	0.010325	12.8902	down
Os.22966.1.S1_at	41.9427	46.1502	36.5594	60.3643	81.6012	76.4469	62.5419	58.4849	84.6268	89.9317	91.4196	84.0522	11	5.39035	5.52827	5.19217	5.91562	6.35052	6.25639	5.96675	5.86999	6.40304	6.49076	6.51443	6.39321	5.37026	6.17418	6.07993	6.46613	0.402918	1.30695	up	0.0171965	2.13742	down
Os.23040.1.S1_at	50.3821	69.2881	64.0739	45.105	44.4476	41.1314	47.8461	39.3251	31.9158	20.0592	20.1195	30.8517	11	5.65484	6.11454	6.00166	5.49522	5.47403	5.36217	5.58033	5.29738	4.9962	4.32619	4.33052	4.94728	5.92368	5.44381	5.2913	4.53467	0.286588	1.68955	down	0.0351274	2.619	up
Os.23064.1.S1_at	7.34739	10.1224	9.10019	12.8955	8.54988	12.6174	15.723	15.5032	12.1876	30.353	26.1281	28.1253	11	2.87723	3.33948	3.1859	3.6888	3.0959	3.65734	3.9748	3.95449	3.60735	4.92377	4.70753	4.81379	3.1342	3.48068	3.84555	4.81503	0.0569238	1.95814	up	0.0158949	3.20612	down
Os.23084.1.S1_at	493.733	561.364	474.221	201.313	199.027	229.022	223.989	302.373	317.081	237.09	230.043	224.142	11	8.94759	9.13279	8.88942	7.6533	7.63682	7.83934	7.80729	8.24018	8.30871	7.88929	7.84576	7.80827	8.98993	7.70982	8.11873	7.84777	0.587007	1.20661	down	0.0118089	2.20711	up
Os.23096.1.S1_at	10.7409	10.604	6.7789	6.7504	5.23127	5.31612	10.6236	15.0259	6.73313	100.842	55.9021	41.0917	11	3.42505	3.40653	2.76105	2.75497	2.38716	2.41037	3.4092	3.90938	2.75128	6.65595	5.80483	5.36077	3.19754	2.5175	3.35662	5.94052	0.10209	5.99558	up	0.0303513	6.69449	down
Os.23101.1.A1_at	40.7772	56.1707	40.5272	144.321	116.186	63.0884	69.9582	103.182	103.018	162.123	215.836	177.608	11	5.34969	5.81175	5.34082	7.17314	6.86029	5.9793	6.12842	6.68904	6.68675	7.34095	7.75379	7.47255	5.50075	6.67091	6.50141	7.52243	0.121558	2.02936	up	0.0177294	4.06056	down
Os.23145.1.S1_at	120.352	142.46	144.5	112.709	112.638	134.833	212.589	212.256	183.485	50.0292	34.4232	36.4664	11	6.91112	7.15441	7.17492	6.81646	6.81555	7.07503	7.73192	7.72966	7.51952	5.6447	5.10531	5.1885	7.08015	6.90235	7.66037	5.31283	0.0231674	5.08954	down	0.019369	3.4042	up
Os.23151.1.S1_at	56.1288	50.384	38.5771	21.756	22.4505	29.2978	219.508	284.663	148.164	671.636	621.147	685.064	11	5.81067	5.65489	5.26967	4.44334	4.48867	4.87272	7.77813	8.15311	7.21105	9.39153	9.27879	9.42009	5.57841	4.60158	7.7141	9.36347	0.0776839	3.13698	up	0.00824055	13.7853	down
Os.23154.1.S1_at	7.0666	10.2567	11.4351	15.408	16.6806	17.7431	15.4538	15.3272	12.9958	28.8257	25.9191	23.3987	11	2.82102	3.3585	3.5154	3.94561	4.0601	4.14919	3.94989	3.93802	3.69998	4.84928	4.69594	4.54836	3.23164	4.05163	3.86263	4.69786	0.0592557	1.78414	up	0.0293573	2.76298	down
Os.23163.1.S1_at	501.957	556.115	599.282	1026.33	1090.74	1003.56	444.017	422.97	488.702	215.239	159.49	169.982	11	8.97142	9.11924	9.22709	10.0033	10.0911	9.9709	8.79447	8.72441	8.93281	7.74979	7.31732	7.40924	9.10592	10.0218	8.81723	7.49212	0.0383156	2.50553	down	0.0167582	3.06057	up
Os.23172.1.S1_x_at	61.4263	62.0165	112.164	25.6686	26.7553	42.3862	175.851	88.2795	90.9748	287.172	375.894	369.197	11	5.94078	5.95458	6.80946	4.68193	4.74175	5.40552	7.45821	6.46401	6.5074	8.16577	8.55418	8.52825	6.23494	4.94307	6.80987	8.41607	0.119957	3.04448	up	0.0270433	4.53507	down
Os.23181.1.S1_at	25.5501	21.372	31.4137	23.1941	24.3545	29.3914	49.0781	76.0637	81.4399	131.615	134.085	112.469	11	4.67526	4.41765	4.97332	4.53568	4.60612	4.87732	5.61701	6.24914	6.34766	7.04017	7.067	6.81338	4.68874	4.67304	6.07127	6.97352	0.175875	1.86898	up	0.0137521	4.87289	down
Os.23183.1.S1_at	62.9235	38.9507	78.4601	244.909	210.656	606.253	325.148	289.782	241.058	355.188	307.409	347.439	11	5.97553	5.28358	6.29389	7.9361	7.71875	9.24377	8.34495	8.17882	7.91324	8.47244	8.26402	8.44061	5.851	8.29954	8.14567	8.39236	0.573195	1.18648	up	0.0221293	5.82137	down
Os.23187.1.S1_at	7.41687	12.2656	8.39528	32.4705	36.8736	104.202	109.335	273.679	61.2267	328.872	288.388	217.877	11	2.89081	3.61654	3.06958	5.02106	5.20452	6.70324	6.77261	8.09634	5.93609	8.36138	8.17187	7.76737	3.19231	5.64294	6.93501	8.10021	0.557822	2.24263	up	0.010325	30.0209	down
Os.23219.1.S1_at	9.36351	12.4263	11.0645	243.895	269.425	286.034	38.8116	38.2518	38.6221	25.3377	38.4318	29.0325	11	3.22705	3.63533	3.46787	7.93012	8.07374	8.16004	5.27841	5.25746	5.27135	4.66321	5.26423	4.85959	3.44341	8.05463	5.26907	4.92901	0.511734	1.26581	down	0.0269984	2.80033	down
Os.2322.1.S1_at	44.8089	39.7374	64.3132	10.4521	8.72002	14.932	15.8529	17.988	11.6495	12.8644	19.5765	15.8093	11	5.48571	5.31243	6.00704	3.38572	3.12433	3.90034	3.98667	4.16896	3.54219	3.68531	4.29105	3.9827	5.60173	3.47013	3.89928	3.98636	0.984917	1.06222	up	0.0324843	3.0639	up
Os.23290.2.S1_s_at	45.1691	32.9496	35.3224	5.2248	5.06337	5.20758	23.15	19.4823	26.8742	91.3303	106.852	76.9282	11	5.49727	5.04219	5.14251	2.38537	2.3401	2.38061	4.53294	4.28409	4.74815	6.51302	6.73947	6.26544	5.22732	2.3687	4.52173	6.50598	0.0319321	3.95657	up	0.0287489	2.42613	down
Os.23290.2.S1_x_at	130.156	110.456	88.9805	9.13556	6.19594	6.11471	74.5291	85.0843	73.5755	219.435	230.418	222.064	11	7.0241	6.78733	6.47542	3.19149	2.63132	2.61228	6.21973	6.41082	6.20115	7.77765	7.84811	7.79483	6.76228	2.8117	6.27724	7.80686	0.0103651	2.88712	up	0.0289905	2.06277	down
Os.23296.1.S1_x_at	18.9822	48.5414	54.469	32.8175	45.7095	29.0788	419.796	421.734	532.968	518.916	536.154	518.558	11	4.24658	5.60114	5.76736	5.03639	5.51442	4.8619	8.71355	8.72019	9.05791	9.01936	9.0665	9.01836	5.20503	5.13757	8.83055	9.03474	0.560257	1.15204	up	0.0232875	14.2186	down
Os.23297.1.S1_at	47.7718	44.807	40.5244	13.8671	13.3898	22.6456	88.4797	67.4403	61.3531	99.7168	115.61	106.267	11	5.57809	5.48565	5.34072	3.79359	3.74306	4.50116	6.46727	6.07554	5.93906	6.63976	6.85312	6.73154	5.46815	4.01261	6.16063	6.74148	0.206304	1.49573	up	0.0130161	2.41718	down
Os.23397.1.S1_at	39.3579	26.3631	29.6857	80.5233	97.7402	156.576	157.652	199.545	166.468	171.297	141.054	143.853	11	5.29858	4.72045	4.8917	6.33134	6.61088	7.29072	7.3006	7.64057	7.3791	7.42035	7.14011	7.16845	4.97024	6.74431	7.44009	7.24297	0.687203	1.14641	down	0.0152142	4.83235	down
Os.23398.1.S1_at	9.1751	9.91145	11.9783	6.18506	5.95252	9.78392	23.7093	21.7717	20.778	31.285	46.8318	54.5743	11	3.19772	3.3091	3.58236	2.62879	2.5735	3.29041	4.56738	4.44438	4.37698	4.9674	5.54942	5.77015	3.36306	2.8309	4.46292	5.42899	0.159576	1.95351	up	0.0238249	4.18704	down
Os.23416.1.S1_at	356.706	305.037	325.203	1164.73	938.443	1351.92	671.83	682.63	504.553	887.276	660.82	772.26	11	8.47859	8.25284	8.3452	10.1858	9.87413	10.4008	9.39195	9.41496	8.97886	9.79324	9.36811	9.59294	8.35887	10.1536	9.26192	9.58477	0.58141	1.25079	up	0.0208698	2.339	down
Os.23416.1.S1_x_at	219.048	183.409	217.686	591.882	314.589	426.166	402.246	478.857	370.404	601.444	463.56	557.781	11	7.7751	7.51892	7.7661	9.20917	8.29732	8.73527	8.65193	8.90345	8.53295	9.23229	8.85661	9.12355	7.68671	8.74725	8.69611	9.07082	0.377635	1.29657	up	0.0183902	2.61011	down
Os.2342.1.S1_at	801.271	804.434	767.005	890.789	861.636	739.741	860.892	834.451	818.066	357.401	403.192	370.649	11	9.64615	9.65183	9.58309	9.79894	9.75094	9.53088	9.74969	9.70468	9.67607	8.4814	8.65532	8.53391	9.62702	9.69358	9.71015	8.55688	0.0113375	2.22418	down	0.00939501	2.09964	up
Os.23469.1.S1_at	17.382	16.7081	18.7976	7.07151	7.00515	7.93476	9.6906	7.69014	7.68676	9.58915	8.36945	6.89185	11	4.11952	4.06248	4.23248	2.82202	2.80842	2.98819	3.27659	2.94301	2.94238	3.2614	3.06513	2.78489	4.13816	2.87287	3.05399	3.03714	0.993591	1.01175	down	0.0247704	2.14506	up
Os.23471.2.S1_at	15.3	13.1972	10.3111	6.04387	5.92283	5.90839	64.1865	44.3758	34.956	53.9101	58.7598	58.8688	11	3.93546	3.72216	3.36613	2.59547	2.56629	2.56276	6.0042	5.4717	5.12747	5.75248	5.87676	5.87943	3.67458	2.57484	5.53446	5.83622	0.795433	1.23266	up	0.013919	4.47423	down
Os.23471.2.S1_x_at	5.40721	4.59822	5.01326	4.40812	4.80192	4.36224	10.5403	10.825	6.87287	10.5484	15.5782	11.1185	11	2.43488	2.20108	2.32575	2.14016	2.26361	2.12507	3.39784	3.43629	2.78091	3.39895	3.96146	3.4749	2.32057	2.17628	3.20502	3.61177	0.676517	1.3257	up	0.0275373	2.44731	down
Os.23517.1.A1_at	51.4961	31.6345	34.0296	37.4579	44.5084	46.7157	113.924	161.575	119.302	147.448	198.6	211.675	11	5.68639	4.98343	5.08872	5.2272	5.47601	5.54584	6.83193	7.33606	6.89848	7.20406	7.63372	7.7257	5.25285	5.41635	7.02215	7.52116	0.425389	1.41324	up	0.0220385	4.81761	down
Os.2355.1.S1_at	1725.66	1652.23	1427.15	884.882	908.657	834.267	920.556	923.716	444.914	277.217	287.81	315.166	11	10.7529	10.6902	10.4789	9.78934	9.82759	9.70437	9.84636	9.85131	8.79738	8.11487	8.16897	8.29997	10.6407	9.77377	9.49835	8.1946	0.17991	2.46869	down	0.00767501	5.44933	up
Os.23557.1.A1_at	96.8874	117.374	110.007	16.1401	14.2754	16.2628	237.685	196.908	277.525	347.526	207.345	225.969	11	6.59824	6.87496	6.78146	4.01258	3.83546	4.0235	7.89291	7.62137	8.11648	8.44097	7.69589	7.81998	6.75155	3.95718	7.87692	7.98562	0.983173	1.07825	up	0.0403451	2.35228	down
Os.2357.1.S1_at	1100.54	1436.61	1106.68	980.81	865.62	952.138	1288.78	1305.47	1376.24	540.855	607.523	559.82	11	10.104	10.4885	10.112	9.93783	9.75759	9.89503	10.3318	10.3504	10.4265	9.0791	9.2468	9.12882	10.2348	9.86348	10.3696	9.15157	0.0106395	2.32621	down	0.0232875	2.11881	up
Os.23606.1.S1_at	1432.93	775.204	852.395	9.17498	10.0682	11.0004	167.237	188.446	58.1069	66.2454	165.575	133.708	11	10.4848	9.59843	9.73538	3.1977	3.33174	3.45948	7.38575	7.55801	5.86064	6.04975	7.37134	7.06294	9.93952	3.32964	6.9348	6.82801	0.991376	1.07683	down	0.0294884	8.64286	up
Os.2373.1.S1_at	290.764	367.056	324.191	22.2672	27.5318	32.945	277.97	337.479	420.56	111.373	112.766	83.5698	11	8.1837	8.51986	8.3407	4.47685	4.78303	5.04199	8.11878	8.39865	8.71617	6.79926	6.81719	6.38491	8.34809	4.76729	8.4112	6.66712	0.0491979	3.34982	down	0.0186228	3.20643	up
Os.23745.1.S1_at	35.9119	36.4102	42.8268	14.664	17.0312	17.1796	60.2351	56.2407	51.6058	69.6926	83.1639	80.7051	11	5.16639	5.18627	5.42044	3.87421	4.09011	4.10262	5.91253	5.81354	5.68946	6.12293	6.37789	6.33459	5.2577	4.02231	5.80518	6.27847	0.118779	1.38827	up	0.0203657	2.029	down
Os.23778.1.S1_at	128.911	147.122	192.376	121.292	118.323	121.446	72.2592	78.0816	30.193	19.016	27.4741	18.985	11	7.01023	7.20087	7.58779	6.92234	6.88659	6.92417	6.17511	6.28691	4.91614	4.24914	4.78	4.24679	7.2663	6.91103	5.79272	4.42531	0.278706	2.58007	down	0.0153942	7.1651	up
Os.23828.1.S1_at	16.688	16.7137	16.4033	12.3185	14.4324	17.4308	16.2145	23.1585	21.0164	28.6815	37.6597	35.8254	11	4.06074	4.06296	4.03592	3.62276	3.85124	4.12356	4.01921	4.53347	4.39344	4.84205	5.23495	5.16291	4.0532	3.86585	4.31537	5.07997	0.160754	1.69889	up	0.0217211	2.03745	down
Os.24050.1.S1_at	76.1511	64.6656	66.0703	110.023	104.963	70.1984	118.83	102.312	106.422	150.446	128.983	137.983	11	6.25079	6.01493	6.04593	6.78166	6.71374	6.13337	6.89275	6.67683	6.73366	7.2331	7.01103	7.10834	6.10388	6.54292	6.76775	7.11749	0.165591	1.27433	up	0.0175946	2.01896	down
Os.24051.2.S1_at	70.2511	77.3445	67.6453	200.962	240.185	221.236	74.304	55.2057	25.6242	9.35399	19.387	16.0923	11	6.13445	6.27323	6.07992	7.65078	7.908	7.78944	6.21537	5.78675	4.67944	3.22558	4.27702	4.0083	6.16253	7.78274	5.56052	3.83697	0.245442	3.30248	down	0.0256404	5.01262	up
Os.2423.1.S1_at	290.987	240.352	165.338	174.451	160.895	314.586	759.768	723.553	492.298	954.618	742.581	932.239	11	8.18481	7.90901	7.36928	7.44668	7.32998	8.29731	9.56941	9.49896	8.94339	9.89878	9.53641	9.86456	7.82103	7.69132	9.33725	9.76658	0.52668	1.34661	up	0.0254051	3.85184	down
Os.24307.1.S1_at	4366.94	3932.16	3043.25	2199.86	2350.9	2146.7	4843.78	6382.63	5287.04	10462.4	10470.3	10505.5	11	12.0924	11.9411	11.5714	11.1032	11.199	11.0679	12.2419	12.6399	12.3682	13.3529	13.354	13.3589	11.8683	11.1234	12.4167	13.3553	0.0477418	1.91663	up	0.0189917	2.80299	down
Os.24314.1.A1_s_at	92.8163	58.3426	98.3583	17.1175	22.1168	74.2009	88.9243	106.062	96.2733	187.407	200.011	166.618	11	6.53631	5.86648	6.61997	4.0974	4.46707	6.21336	6.47451	6.72876	6.58906	7.55003	7.64393	7.3804	6.34092	4.92594	6.59744	7.52479	0.0409464	1.90177	up	0.0438848	2.27185	down
Os.24338.1.A1_at	34.9109	51.2585	40.0102	21.1104	17.9288	14.3029	21.6431	31.651	29.6978	21.5571	19.6595	20.5725	11	5.1256	5.67972	5.3223	4.39988	4.1642	3.83824	4.43583	4.98418	4.89228	4.43009	4.29715	4.36264	5.37587	4.13411	4.77077	4.36329	0.390749	1.32636	down	0.0314039	2.01751	up
Os.24471.1.S1_at	83.0565	62.0932	67.8157	545.289	595.919	548.661	154.139	158.427	171.922	206.459	223.34	210.852	11	6.37602	5.95636	6.08355	9.09088	9.21897	9.09977	7.26809	7.30767	7.42561	7.68971	7.8031	7.72008	6.13864	9.13654	7.33379	7.73763	0.0604739	1.32302	up	0.0143431	3.02931	down
Os.24473.1.A1_s_at	21.5755	20.5932	33.846	7.4893	8.97772	9.1001	63.2403	37.7185	34.7576	63.1956	63.2261	64.4702	11	4.43132	4.3641	5.08091	2.90483	3.16635	3.18588	5.98277	5.2372	5.11926	5.98175	5.98245	6.01056	4.62544	3.08569	5.44641	5.99159	0.481436	1.4592	up	0.032157	2.57781	down
Os.24486.1.A1_at	25.6365	43.574	32.0436	32.7821	35.4145	62.0576	62.3913	61.8745	66.9985	84.653	97.5288	100.519	11	4.68013	5.44539	5.00197	5.03483	5.14627	5.95554	5.96327	5.95127	6.06606	6.40349	6.60776	6.65132	5.0425	5.37888	5.99353	6.55419	0.0653695	1.47494	up	0.0293589	2.85144	down
Os.24495.1.S1_at	281.301	255.123	258.173	385.107	361.165	277.608	338.561	322.781	224.476	98.8098	155.408	139.085	11	8.13597	7.99505	8.0122	8.58912	8.49651	8.1169	8.40327	8.33441	7.81042	6.62658	7.27992	7.11982	8.04774	8.40085	8.1827	7.00877	0.13446	2.25625	down	0.039284	2.05475	up
Os.24545.2.S1_x_at	69.1743	73.8385	58.3185	35.66	30.4054	41.9531	42.5375	58.5942	58.3363	136.497	137.419	140.6	11	6.11216	6.2063	5.86588	5.15623	4.92625	5.3907	5.41066	5.87269	5.86632	7.09273	7.10244	7.13546	6.06145	5.15773	5.71656	7.11021	0.0388428	2.62743	up	0.0177294	2.06875	down
Os.24598.1.S1_at	139.399	139.133	121.427	335.14	320.375	361.302	68.319	91.3947	78.8135	67.9021	67.0787	60.4441	11	7.12307	7.12032	6.92395	8.38862	8.32362	8.49706	6.09422	6.51404	6.30037	6.08538	6.06778	5.91753	7.05578	8.4031	6.30288	6.02357	0.454122	1.21361	down	0.0145049	2.04516	up
Os.24768.1.S1_x_at	271.302	307.827	203.995	413.226	449.59	265.318	587.708	837.47	665.3	701.39	612.733	550.711	11	8.08376	8.26597	7.67239	8.69079	8.81247	8.05158	9.19896	9.70989	9.37786	9.45407	9.25911	9.10515	8.00737	8.51828	9.4289	9.27278	0.881363	1.11429	down	0.0303731	2.40395	down
Os.24786.1.S1_s_at	101.576	68.2521	44.0416	20.1327	35.3774	20.9407	261.521	290.693	310.577	247.643	220.225	204.779	11	6.66641	6.0928	5.46079	4.33147	5.14476	4.38824	8.03078	8.18335	8.27881	7.95212	7.78283	7.67792	6.07334	4.62149	8.16432	7.80429	0.214309	1.28345	down	0.0424784	3.31948	down
Os.24816.1.A1_at	39.1848	58.6658	34.1378	31.3262	45.7028	19.4242	70.6434	84.1918	77.0467	111.643	156.438	152.074	11	5.29222	5.87445	5.0933	4.9693	5.51421	4.27978	6.14248	6.39561	6.26766	6.80275	7.28945	7.24863	5.41999	4.9211	6.26858	7.11361	0.108144	1.79629	up	0.0318804	3.23467	down
Os.24822.1.A1_at	7.5615	8.8524	6.23985	7.80265	20.5414	132.732	50.0157	100.687	25.2346	101.345	90.8909	115.615	11	2.91867	3.14607	2.64151	2.96396	4.36046	7.05237	5.64431	6.65374	4.65733	6.66312	6.50606	6.85318	2.90208	4.79227	5.65179	6.67412	0.571863	2.0312	up	0.00884949	13.6615	down
Os.24830.1.S1_at	276.233	320.363	316.543	378.708	343.872	328.329	197.217	223.071	207.851	167.121	138.328	143.198	11	8.10974	8.32357	8.30626	8.56494	8.42573	8.359	7.62364	7.80136	7.69941	7.38475	7.11195	7.16187	8.24652	8.44989	7.70814	7.21952	0.106763	1.40309	down	0.0192408	2.03778	up
Os.24834.1.S1_at	714.477	827.397	668.841	20.7568	26.0077	48.5355	206.651	230.949	202.996	281.399	292.788	310.234	11	9.48074	9.69244	9.38552	4.37551	4.70087	5.60097	7.69106	7.85143	7.66531	8.13648	8.19371	8.27721	9.51957	4.89245	7.73593	8.20247	0.0666077	1.38179	up	0.0132659	2.49165	up
Os.24860.1.S1_at	112.072	120.975	128.189	26.0626	33.267	34.5318	35.2452	38.3785	40.7311	53.7869	64.7485	54.4115	11	6.80828	6.91856	7.00213	4.70391	5.05602	5.10985	5.13935	5.26223	5.34806	5.74918	6.01677	5.76584	6.90966	4.95659	5.24988	5.84393	0.0858283	1.50948	up	0.0176013	2.09322	up
Os.24864.3.S1_at	600.801	528.791	526.992	164.01	186.016	161.083	288.513	261.356	254.758	232.473	119.586	115.745	11	9.23074	9.04655	9.04164	7.35764	7.53928	7.33166	8.17249	8.02987	7.99299	7.86092	6.9019	6.85481	9.10631	7.40953	8.06512	7.20588	0.335886	1.81408	down	0.0343669	3.73326	up
Os.24878.1.A1_at	18.7906	14.1764	20.3182	12.1208	6.89268	7.07089	22.686	19.1487	23.6315	49.8475	68.6383	58.569	11	4.23194	3.82542	4.3447	3.59941	2.78507	2.82189	4.50373	4.25917	4.56264	5.63945	6.10094	5.87207	4.13402	3.06879	4.44185	5.87082	0.0401357	2.69255	up	0.0218916	3.33295	down
Os.24890.1.S2_at	113.03	71.2474	65.5394	20.9449	22.0219	35.6163	247.282	223.75	278.55	426.04	427.341	368.749	11	6.82056	6.15477	6.03429	4.38853	4.46087	5.15446	7.95001	7.80574	8.12179	8.73484	8.73924	8.52649	6.33654	4.66795	7.95918	8.66686	0.0735878	1.63317	up	0.0199562	5.02917	down
Os.24911.1.S1_at	50.6428	71.416	46.1497	103.811	125.474	82.5789	55.0288	55.6139	63.4278	17.2554	21.9119	27.8329	11	5.66228	6.15818	5.52825	6.69782	6.97124	6.3677	5.78211	5.79737	5.98704	4.10897	4.45364	4.79872	5.7829	6.67892	5.85551	4.45378	0.0638287	2.64218	down	0.0429426	2.5125	up
Os.2493.1.S2_at	111.866	91.3296	98.246	34.4085	51.3873	40.0276	61.4909	67.5485	85.0984	33.6472	34.9613	32.9355	11	6.80562	6.51301	6.61833	5.1047	5.68334	5.32292	5.9423	6.07785	6.41106	5.07241	5.12769	5.04157	6.64565	5.37032	6.14374	5.08056	0.0525552	2.08953	down	0.010325	2.95897	up
Os.24952.1.S1_at	2333.72	1812.21	1552.11	683.243	675.572	844.805	868.938	821.061	840.942	697.264	699.849	570.959	11	11.1884	10.8235	10.6	9.41625	9.39997	9.72247	9.76311	9.68135	9.71586	9.44556	9.4509	9.15724	10.8707	9.5129	9.72011	9.35124	0.178156	1.29134	down	0.0240198	2.86676	up
Os.24993.1.A1_s_at	237.994	254.326	260.519	217.77	230.905	212.753	494.905	466.568	424.988	759.498	661.381	694.388	11	7.89478	7.99054	8.02524	7.76666	7.85115	7.73303	8.95101	8.86594	8.73128	9.5689	9.36934	9.4396	7.97019	7.78362	8.84941	9.45928	0.0591255	1.52612	up	0.00884949	2.80712	down
Os.25146.1.A1_at	24.9071	27.444	30.3979	99.7021	113.862	110.416	66.7274	75.5389	82.1258	74.9307	53.8673	55.334	11	4.63848	4.77842	4.9259	6.63955	6.83115	6.7868	6.06021	6.23915	6.35976	6.22748	5.75134	5.79009	4.78093	6.7525	6.21971	5.92297	0.593967	1.22836	down	0.0287843	2.20693	down
Os.25230.2.A1_at	105.043	150.303	142.842	8.06963	7.80734	12.3056	145.64	158.883	110.912	64.2345	60.8592	64.1997	11	6.71484	7.23172	7.15828	3.0125	2.96483	3.62125	7.18627	7.31182	6.79328	6.00528	5.9274	6.0045	7.03495	3.19953	7.09712	5.97906	0.0588304	2.17055	down	0.0292872	2.079	up
Os.25263.1.S1_at	17.3042	89.8275	62.9785	593.857	601.444	273.033	639.994	607.201	370.002	623.328	576.657	536.744	11	4.11305	6.48909	5.97679	9.21397	9.23229	8.09293	9.32191	9.24603	8.53139	9.28385	9.17157	9.06809	5.52631	8.8464	9.03311	9.1745	0.961656	1.10297	up	0.0404874	12.5377	down
Os.25329.1.A1_at	1022.47	795.244	449.843	85.074	88.0523	68.3884	587.753	858.899	885.157	2079.5	2281.87	2564.35	11	9.99784	9.63525	8.81328	6.41065	6.46029	6.09568	9.19907	9.74635	9.78979	11.022	11.156	11.3244	9.48212	6.32221	9.5784	11.1675	0.0514412	3.00854	up	0.0445737	3.21617	down
Os.25452.1.S1_s_at	9.39857	11.6566	11.1691	6.69338	6.19604	6.48109	13.2787	10.8118	14.6857	27.3196	24.917	18.4476	11	3.23244	3.54308	3.48144	2.74274	2.63135	2.69624	3.73104	3.43453	3.87634	4.77186	4.63906	4.20536	3.41899	2.69011	3.68064	4.53876	0.154863	1.81268	up	0.0341836	2.17313	down
Os.25496.1.S1_at	8.16005	7.82172	10.6647	16.9508	17.6857	17.6459	46.1121	46.3155	40.8636	131.222	164.688	168.067	11	3.02858	2.96749	3.41477	4.08328	4.14451	4.14126	5.52707	5.53342	5.35274	7.03586	7.36359	7.3929	3.13694	4.12302	5.47108	7.26412	0.0208919	3.46543	up	0.00824055	17.4744	down
Os.25578.1.S1_at	37.8978	31.2728	48.1152	10.4548	19.1729	21.3578	44.0795	73.9847	43.9629	83.3339	80.9132	75.8204	11	5.24404	4.96684	5.58842	3.38609	4.261	4.41669	5.46203	6.20915	5.45821	6.38083	6.3383	6.24451	5.26643	4.02126	5.7098	6.32122	0.373706	1.52776	up	0.0341836	2.0774	down
Os.2558.1.S1_a_at	139.807	151.166	152.915	369.991	380.208	360.882	222.645	214.174	224.013	282.043	317.494	301.43	11	7.12729	7.23999	7.25659	8.53134	8.57065	8.49539	7.7986	7.74264	7.80744	8.13977	8.31059	8.23568	7.20796	8.53246	7.78289	8.22868	0.0440348	1.36206	up	0.0113701	2.02893	down
Os.25589.1.S1_at	1481.74	1198.46	1503.78	187.195	244.306	287.769	797.048	611.791	750.799	376.116	550.428	492.681	11	10.5331	10.227	10.5544	7.5484	7.93255	8.16877	9.63852	9.2569	9.55228	8.55504	9.10441	8.94451	10.4381	7.88324	9.48257	8.86798	0.249585	1.53111	down	0.0228618	2.96937	up
Os.25589.3.S1_at	780.513	925.078	843.985	279.283	250.99	215.247	487.502	464.135	534.663	323.935	452.585	425.456	11	9.60828	9.85343	9.72107	8.12558	7.97149	7.74985	8.92926	8.8584	9.06249	8.33956	8.82204	8.73287	9.7276	7.94897	8.95005	8.63149	0.487736	1.24708	down	0.0283419	2.13777	up
Os.25589.3.S1_x_at	730.481	698.012	671.026	143.782	184.443	145.322	380.843	394.494	374.029	234.841	322.737	306.261	11	9.5127	9.44711	9.39022	7.16774	7.52703	7.18311	8.57305	8.62386	8.54701	7.87554	8.33422	8.25862	9.45001	7.29263	8.58131	8.15612	0.266861	1.34274	down	0.0208138	2.45188	up
Os.25621.2.S1_at	451.878	370.4	588.446	692.378	596.624	685.45	1007.21	840.317	805.073	2104.05	1665.56	1467.51	11	8.81979	8.53294	9.20077	9.43542	9.22068	9.42091	9.97615	9.71479	9.65298	11.039	10.7018	10.5191	8.85116	9.359	9.78131	10.7533	0.094109	1.96155	up	0.0239441	3.73765	down
Os.25651.1.S1_at	74.4058	100.439	88.6051	67.6848	151.138	188.806	234.777	253.926	239.167	189.794	261.716	290.443	11	6.21734	6.65018	6.46932	6.08076	7.23972	7.56076	7.87515	7.98826	7.90188	7.56829	8.03186	8.18211	6.44561	6.96041	7.92176	7.92742	0.998114	1.00393	up	0.0285248	2.79298	down
Os.25899.2.S1_s_at	93.9355	114.976	87.6811	248.851	216.032	176.666	97.4475	99.3534	105.28	47.6297	45.149	43.6869	11	6.5536	6.84519	6.45419	7.95914	7.7551	7.46488	6.60655	6.6345	6.71809	5.57379	5.49662	5.44913	6.61766	7.72637	6.65305	5.50651	0.00920208	2.21381	down	0.0201987	2.16017	up
Os.25983.1.S2_at	956.88	781.553	970.66	882.679	862.518	1097.22	954.734	760.326	607.265	235.532	364.437	370	11	9.9022	9.6102	9.92282	9.78575	9.75241	10.0996	9.89895	9.57048	9.24618	7.87978	8.50953	8.53138	9.81174	9.87927	9.57187	8.3069	0.128396	2.40323	down	0.0297353	2.83794	up
Os.2612.1.S1_at	29.9612	10.8946	28.8131	60.3085	63.7936	235.207	209.977	169.347	170.37	709.5	441.734	403.702	11	4.90502	3.44554	4.84865	5.91429	5.99534	7.87779	7.71409	7.40384	7.41253	9.47066	8.78703	8.65715	4.39974	6.59581	7.51015	8.97161	0.0931941	2.75387	up	0.0217734	23.7833	down
Os.26133.1.S1_at	149.766	137.256	118.243	79.4088	80.6173	166.403	845.22	561.927	531.414	296.227	295.864	313.737	11	7.22657	7.10073	6.88561	6.31123	6.33302	7.37853	9.72318	9.13424	9.05369	8.21056	8.20879	8.29341	7.07097	6.67426	9.3037	8.23759	0.105102	2.09379	down	0.0158291	2.24485	down
Os.2617.2.S1_a_at	29.8215	37.8226	37.6618	10.0036	11.219	11.5445	57.9443	78.2625	60.0565	164.008	111.732	112.288	11	4.89828	5.24118	5.23503	3.32245	3.48787	3.52914	5.85659	6.29025	5.90825	7.35762	6.8039	6.81106	5.12483	3.44648	6.01836	6.99086	0.138603	1.96223	up	0.0213144	3.64529	down
Os.26297.2.S1_at	26.9361	24.4576	26.5059	58.9623	69.0758	52.7715	22.6347	26.9084	24.0575	10.8589	10.849	16.4588	11	4.75147	4.61221	4.72824	5.88172	6.11011	5.72169	4.50046	4.74999	4.58841	3.4408	3.43949	4.04079	4.69731	5.90451	4.61295	3.64036	0.12272	1.96237	down	0.0392121	2.08053	up
Os.26297.3.S1_s_at	91.0616	79.6888	113.038	128.466	135.222	127.351	62.269	65.1188	69.9746	39.7899	44.9296	38.8205	11	6.50877	6.31631	6.82066	7.00524	7.07919	6.99266	5.96044	6.025	6.12876	5.31433	5.48959	5.27875	6.54858	7.0257	6.03807	5.36089	0.0444635	1.59901	down	0.0251041	2.27788	up
Os.26393.1.S1_at	187.24	212.3	219.496	722.763	786.308	727.017	1027.16	1166.82	975.707	553.663	437.005	433.349	11	7.54874	7.72996	7.77805	9.49738	9.61895	9.50585	10.0044	10.1884	9.9303	9.11286	8.7715	8.75938	7.68559	9.54073	10.041	8.88125	0.0440348	2.23425	down	0.0208138	2.2905	down
Os.264.1.S1_at	766.028	614.438	804.14	507.537	544.156	1401.82	692.648	533.249	486.071	242.884	343.262	334.15	11	9.58125	9.26312	9.6513	8.98737	9.08788	10.4531	9.43598	9.05866	8.92502	7.92413	8.42317	8.38435	9.49856	9.50944	9.13989	8.24388	0.151264	1.86091	down	0.0302245	2.38614	up
Os.26406.1.S1_at	269.199	256.859	312.266	615.374	528.906	797.442	443.88	451.021	402.548	758.678	531.78	588.625	11	8.07253	8.00483	8.28663	9.26532	9.04687	9.63924	8.79402	8.81705	8.65302	9.56734	9.05469	9.20121	8.12133	9.31714	8.7547	9.27441	0.227891	1.43367	up	0.0286271	2.22388	down
Os.26406.2.S1_x_at	125.71	121.132	114.925	122.249	152.136	150.855	181.757	169.619	125.181	294.625	303.593	282.756	11	6.97396	6.92043	6.84455	6.93368	7.24922	7.23702	7.50587	7.40615	6.96788	8.20274	8.246	8.14341	6.91298	7.13997	7.2933	8.19738	0.0927285	1.87136	up	0.00742173	2.43581	down
Os.26437.1.A1_at	61.5005	80.1661	61.0899	19.9239	17.4032	20.8029	23.7918	21.1323	22.211	19.3069	18.3935	19.8234	11	5.94253	6.32492	5.93286	4.31643	4.12128	4.37871	4.57239	4.40138	4.47321	4.27105	4.20113	4.30913	6.06677	4.27214	4.48232	4.26043	0.171036	1.16626	down	0.0131037	3.49753	up
Os.26437.1.A1_s_at	105.073	113.109	80.186	10.5158	10.8136	13.2683	28.9518	36.8517	28.6305	15.4238	20.7211	16.7712	11	6.71524	6.82157	6.32528	3.39449	3.43477	3.72991	4.85558	5.20366	4.83948	3.94709	4.37303	4.06792	6.6207	3.51972	4.96624	4.12934	0.11186	1.7862	down	0.0138983	5.62305	up
Os.26447.1.A1_at	275.09	230.18	317.869	68.4366	69.5051	118.983	130.112	114.848	126.853	115.358	161.444	121.709	11	8.10376	7.84662	8.31229	6.0967	6.11905	6.89461	7.02361	6.84358	6.98701	6.84997	7.33489	6.92729	8.08756	6.37012	6.9514	7.03739	0.962762	1.06141	up	0.0386959	2.07077	up
Os.26449.1.S1_at	965.99	900.027	860.405	155.903	144.07	294.596	358.338	370.174	310.177	366.733	391.931	375.656	11	9.91587	9.81382	9.74887	7.2845	7.17062	8.2026	8.48518	8.53206	8.27695	8.51859	8.61446	8.55327	9.82619	7.55257	8.4314	8.5621	0.638603	1.09483	up	0.00824055	2.40175	up
Os.26453.2.S1_x_at	174.052	238.343	170.574	160.933	144.989	146.315	291.145	282.032	271.581	394.284	380.085	435.845	11	7.44338	7.89689	7.41425	7.33031	7.1798	7.19294	8.18559	8.13971	8.08524	8.62309	8.57018	8.76767	7.58484	7.23435	8.13685	8.65365	0.0488204	1.43078	up	0.029569	2.0977	down
Os.26460.1.S1_a_at	338.674	224.127	303.168	230.623	236.572	155.927	238.191	315.639	313.796	1016.71	754.13	724.605	11	8.40375	7.80818	8.24397	7.84939	7.88614	7.28473	7.89598	8.30213	8.29368	9.98969	9.55867	9.50105	8.15197	7.67342	8.16393	9.68314	0.0534994	2.86633	up	0.02906	2.8902	down
Os.26460.2.S1_x_at	15.0861	6.77603	15.6894	5.28626	6.03094	6.04313	19.2599	38.3118	24.3828	71.7703	52.031	66.5886	11	3.91515	2.76044	3.97172	2.40225	2.59238	2.5953	4.26753	5.25972	4.60779	6.16532	5.7013	6.0572	3.5491	2.52998	4.71168	5.97461	0.161092	2.39982	up	0.0336203	5.37216	down
Os.26469.1.S1_at	1404.33	1649.19	1398.9	1573.86	1712.06	1386.56	1776.23	1871.71	1056.33	590.825	790.78	857.012	11	10.4557	10.6875	10.4501	10.6201	10.7415	10.4373	10.7946	10.8701	10.0448	9.20659	9.62713	9.74317	10.5311	10.5996	10.5699	9.52563	0.211003	2.06227	down	0.035383	2.00759	up
Os.26472.1.S1_at	258.689	191.333	236.437	355.786	325.077	821.36	255.769	247.068	236.467	44.9907	72.1708	59.7266	11	8.01508	7.57994	7.88531	8.47487	8.34464	9.68187	7.9987	7.94877	7.88549	5.49155	6.17334	5.9003	7.82678	8.83379	7.94432	5.85507	0.03151	4.25527	down	0.0220901	3.92233	up
Os.26492.1.S1_at	318.229	308.376	360.659	436.814	455.026	448.6	188.678	186.015	200.153	175.825	154.113	152.552	11	8.31392	8.26855	8.49449	8.77087	8.82981	8.80928	7.55979	7.53928	7.64496	7.458	7.26784	7.25316	8.35899	8.80332	7.58134	7.32633	0.200498	1.19334	down	0.0166933	2.04578	up
Os.26517.1.S1_at	225.675	188.966	161.494	127.731	135.39	206.755	273.569	243.454	150.962	68.7802	78.8146	79.6516	11	7.8181	7.56198	7.33534	6.99697	7.08098	7.69178	8.09576	7.92751	7.23804	6.10392	6.30039	6.31563	7.57181	7.25657	7.75377	6.23998	0.0871826	2.85559	down	0.0215536	2.51721	up
Os.26538.1.S1_at	176.36	161.669	190.693	243.815	270.344	294.314	109.444	101.625	117.294	81.6201	80.7646	76.5476	11	7.46238	7.3369	7.57511	7.92964	8.07865	8.20121	6.77405	6.66711	6.87399	6.35085	6.33565	6.25828	7.45813	8.06984	6.77171	6.31493	0.0606281	1.37248	down	0.0114317	2.20871	up
Os.26542.1.A1_at	34.242	28.6717	35.6421	27.0706	24.8095	38.828	19.3925	23.0892	35.0838	64.7766	90.3077	80.9242	11	5.0977	4.84156	5.15551	4.75866	4.63282	5.27902	4.27742	4.52915	5.13274	6.0174	6.49678	6.3385	5.03159	4.89017	4.64644	6.28423	0.0853554	3.11189	up	0.0253697	2.38277	down
Os.26570.1.S1_s_at	407.664	482.185	333.812	250.523	281.632	271.049	285.506	497.152	412.158	769.54	890.773	807.757	11	8.67123	8.91344	8.38289	7.9688	8.13767	8.08241	8.15738	8.95754	8.68706	9.58785	9.79891	9.65778	8.65586	8.06296	8.60066	9.68151	0.128087	2.11529	up	0.0306488	2.03589	down
Os.26592.1.S1_s_at	101.264	94.5028	127.387	27.4252	26.8396	32.9158	48.9648	24.5792	26.6789	29.2709	24.3177	39.6717	11	6.66198	6.56229	6.99307	4.77743	4.74629	5.04071	5.61367	4.61936	4.73763	4.8714	4.60394	5.31004	6.73911	4.85481	4.99022	4.92846	0.991309	1.04374	down	0.0248595	3.50802	up
Os.26592.2.A1_s_at	214.982	218.407	307.553	122.76	155.327	141.872	140.988	82.6116	80.7733	46.3863	49.092	74.725	11	7.74807	7.77088	8.26469	6.9397	7.27916	7.14845	7.13942	6.36827	6.33581	5.53563	5.61742	6.22352	7.92788	7.12244	6.6145	5.79219	0.374425	1.76824	down	0.0238887	4.39449	up
Os.26592.2.A1_x_at	235.189	191.511	290.648	245.644	284.573	288.461	240.508	131.087	166.355	77.5232	80.7484	99.2944	11	7.87767	7.58128	8.18313	7.94043	8.15265	8.17223	7.90994	7.03438	7.37812	6.27656	6.33536	6.63364	7.8807	8.08844	7.44082	6.41519	0.178156	2.03585	down	0.0263697	2.76161	up
Os.26592.3.S1_x_at	276.475	291.113	473.099	194.688	237.323	199.199	177.968	112.057	114.105	87.4592	86.7726	114.497	11	8.111	8.18543	8.886	7.60502	7.89071	7.63806	7.47547	6.80809	6.83422	6.45054	6.43917	6.83916	8.39414	7.71126	7.03926	6.57629	0.546019	1.37838	down	0.0290839	3.52557	up
Os.26604.1.S1_x_at	249.076	162.036	131.467	114.628	255.465	245.457	21.1473	23.8301	20.1475	55.0704	50.6109	56.6056	11	7.96044	7.34017	7.03856	6.84082	7.99698	7.93933	4.4024	4.57471	4.33253	5.7832	5.66138	5.82287	7.44639	7.59238	4.43655	5.75582	0.0180952	2.4954	up	0.0310878	3.22785	up
Os.26615.1.S1_at	3128.54	2442.21	2639.46	1249.27	1455.55	1345.02	2385.96	1773.62	1694.98	1560.97	1159.26	1174.18	11	11.6113	11.254	11.366	10.2869	10.5074	10.3934	11.2204	10.7925	10.7271	10.6082	10.179	10.1974	11.4104	10.3959	10.9133	10.3282	0.292488	1.50012	down	0.0308287	2.11727	up
Os.26698.1.S1_a_at	824.97	1031.8	1230.03	141.29	164.19	1113.9	148.693	128.655	139.628	341.828	278.194	291.94	11	9.6882	10.0109	10.2645	7.14252	7.35922	10.1214	7.21619	7.00736	7.12544	8.41713	8.11995	8.18953	9.98787	8.20772	7.11633	8.2422	0.03151	2.18233	up	0.0197825	3.35352	up
Os.26698.4.S1_s_at	200.559	238.166	282.515	13.7962	20.0282	92.704	44.1842	34.5757	31.4686	79.603	64.4061	64.8031	11	7.64788	7.89582	8.14218	3.7862	4.32396	6.53456	5.46546	5.11169	4.97584	6.31475	6.00913	6.01799	7.8953	4.88157	5.18433	6.11396	0.0977493	1.90478	up	0.0177372	3.43745	up
Os.26698.4.S1_x_at	184.851	242.753	335.329	31.7319	31.5349	124.798	35.2242	31.6683	37.4157	62.032	69.5153	48.9626	11	7.53022	7.92334	8.38943	4.98786	4.97888	6.96346	5.1385	4.98497	5.22557	5.95494	6.11926	5.61361	7.94766	5.6434	5.11634	5.89594	0.115108	1.71664	up	0.0264627	4.14602	up
Os.26705.1.S1_at	732.694	787.584	677.883	937.501	967.76	796.64	471.951	536.652	628.464	392.618	372.687	332.089	11	9.51707	9.62129	9.40489	9.87268	9.91851	9.63778	8.88249	9.06784	9.29569	8.61698	8.54182	8.37543	9.51442	9.80966	9.08201	8.51141	0.147858	1.48514	down	0.0169417	2.00417	up
Os.26708.1.S1_at	133.609	112.897	126.282	163.664	171.641	133.386	146.7	117.205	113.803	60.6788	54.8105	57.3909	11	7.06187	6.81887	6.98051	7.35459	7.42325	7.05947	7.19673	6.87289	6.83039	5.92312	5.77638	5.84275	6.95375	7.2791	6.96667	5.84742	0.0388421	2.17234	down	0.0132568	2.15297	up
Os.26710.1.S1_at	647.1	570.997	461.72	1099.04	1015.79	551.675	545.816	756.394	618.015	227.866	185.837	163.938	11	9.33784	9.15734	8.85087	10.102	9.98839	9.10768	9.09227	9.56299	9.2715	7.83204	7.53789	7.35701	9.11535	9.7327	9.30892	7.57565	0.0396698	3.32481	down	0.0239187	2.90735	up
Os.26716.1.S1_at	432.351	432.11	355.181	680.609	635.231	506.823	167.86	250.622	214.231	201.607	159.051	166.41	11	8.75606	8.75526	8.47241	9.41068	9.31114	8.98534	7.39112	7.96937	7.74303	7.6554	7.31335	7.3786	8.66124	9.23572	7.70117	7.44912	0.757056	1.1909	down	0.0215072	2.31679	up
Os.26728.2.S1_at	440.003	444.767	499.364	227.525	247.176	238.88	160.64	150.745	134.012	94.875	133.314	110.397	11	8.78137	8.79691	8.96395	7.82988	7.9494	7.90014	7.32769	7.23597	7.06622	6.56796	7.05868	6.78655	8.84741	7.89314	7.20996	6.8044	0.351942	1.32461	down	0.0132568	4.12104	up
Os.26728.2.S1_x_at	500.787	633.357	601.632	371.692	400.926	359.02	313.731	274.921	245.346	148.175	176.725	159.643	11	8.96805	9.30688	9.23274	8.53796	8.64719	8.48792	8.29339	8.10287	7.93867	7.21116	7.46536	7.31871	9.16922	8.55769	8.11164	7.33174	0.0729898	1.71702	down	0.0118934	3.57385	up
Os.26728.3.S1_x_at	449.81	510.926	507.83	369.907	325.324	393.339	271.873	309.384	249.865	135.749	185.764	169.96	11	8.81317	8.99697	8.9882	8.53102	8.34573	8.61963	8.08679	8.27326	7.965	7.0848	7.53733	7.40905	8.93278	8.49879	8.10835	7.34373	0.115332	1.69892	down	0.0167079	3.00852	up
Os.26761.1.S1_a_at	315.302	306.594	234.805	35.851	51.7628	73.5381	49.2537	42.1478	26.1809	50.353	53.3506	65.5037	11	8.30059	8.26019	7.87532	5.16394	5.69384	6.20042	5.62216	5.39739	4.71044	5.65401	5.73743	6.0335	8.14536	5.68607	5.24333	5.80832	0.518355	1.47937	up	0.0134344	5.05268	up
Os.26761.1.S1_s_at	2266.61	2082.62	2259	805.854	1048.65	1404.07	805.076	798.5	538.422	844.031	677.701	733.972	11	11.1463	11.0242	11.1415	9.65437	10.0343	10.4554	9.65298	9.64115	9.07259	9.72115	9.40451	9.51958	11.104	10.048	9.45557	9.54841	0.978467	1.06647	up	0.0114204	2.93952	up
Os.26761.2.S1_x_at	743.246	688.38	487.391	115.478	168.892	157.907	134.561	130.591	90.2637	159.727	150.477	164.264	11	9.5377	9.42706	8.92894	6.85148	7.39996	7.30293	7.07211	7.02891	6.49607	7.31946	7.2334	7.35987	9.2979	7.18479	6.8657	7.30424	0.39701	1.35524	up	0.0173553	3.98245	up
Os.26768.1.S1_at	32.2264	23.9885	31.9541	15.1484	16.4617	37.1149	88.2811	73.563	64.6457	100.591	73.7267	85.7883	11	5.01017	4.58427	4.99793	3.9211	4.04104	5.21393	6.46403	6.20091	6.01448	6.65236	6.20412	6.42271	4.86412	4.39202	6.22647	6.42639	0.820758	1.14863	up	0.0224552	2.95318	down
Os.26775.1.A1_at	113.993	100.616	86.0776	9.21373	13.5825	9.11617	35.9394	33.4001	43.9184	34.0453	34.5707	36.3694	11	6.8328	6.65271	6.42757	3.20379	3.76368	3.18843	5.16749	5.06178	5.45675	5.08938	5.11148	5.18465	6.6377	3.3853	5.22868	5.1285	0.894621	1.0719	down	0.0142098	2.8465	up
Os.26781.2.S1_x_at	15.2898	15.9424	16.4799	5.56374	7.08364	6.74142	23.3591	21.9203	17.6017	28.5602	38.1697	31.2756	11	3.9345	3.9948	4.04264	2.47606	2.82449	2.75305	4.54591	4.45419	4.13764	4.83594	5.25436	4.96697	3.99064	2.68453	4.37925	5.01909	0.181214	1.55815	up	0.0228684	2.03982	down
Os.26786.1.S1_at	122.904	132.756	160.752	58.073	52.0114	73.2297	330.158	250.539	310.995	336.224	248.331	266.921	11	6.94139	7.05263	7.32869	5.8598	5.70076	6.19436	8.36701	7.96889	8.28075	8.39328	7.95612	8.06027	7.10757	5.9183	8.20555	8.13656	0.983848	1.04899	down	0.0328953	2.04059	down
Os.26798.2.S1_a_at	290.167	371.593	338.516	1026.29	979.135	1078.64	348.459	494.161	421.603	832.275	765.531	680.784	11	8.18074	8.53758	8.40308	10.0032	9.93536	10.075	8.44485	8.94884	8.71974	9.70092	9.58032	9.41105	8.3738	10.0045	8.70447	9.5641	0.101437	1.81456	up	0.0206416	2.28199	down
Os.26802.1.S1_at	1159.68	1122.83	1535.82	1634.09	1336.95	1435	2121.6	1323.09	939.808	502.402	496.101	585.56	11	10.1795	10.1329	10.5848	10.6743	10.3847	10.4868	11.0509	10.3697	9.87622	8.9727	8.95449	9.19367	10.2991	10.5153	10.4323	9.04029	0.15541	2.62442	down	0.0239441	2.39294	up
Os.26802.2.S1_at	1683.62	1314.55	1802.79	986.491	1006.28	1045.89	1805.21	1271.06	1042.91	663.709	694.26	635.745	11	10.7174	10.3604	10.816	9.94616	9.97482	10.0305	10.818	10.3118	10.0264	9.37441	9.43933	9.3123	10.6312	9.98383	10.3854	9.37535	0.135263	2.01397	down	0.0209357	2.38815	up
Os.26852.1.A1_at	6.74028	6.80942	6.07608	1028.98	1088.56	623.95	280.408	674.003	623.249	1337.9	1636.56	1588.84	11	2.75281	2.76753	2.60314	10.007	10.0882	9.28529	8.13139	9.39661	9.28367	10.3858	10.6764	10.6338	2.70783	9.7935	8.93722	10.5653	0.159566	3.09106	up	0.0023559	231.922	down
Os.26868.1.A1_at	5.70898	6.96438	6.77747	7.86756	8.04762	13.6849	86.4364	80.8143	75.0117	135.729	169.98	171.878	11	2.51323	2.79999	2.76075	2.97592	3.00856	3.77452	6.43357	6.33654	6.22904	7.08459	7.40922	7.42524	2.69132	3.253	6.33305	7.30635	0.050017	1.96333	up	0.00632244	24.5054	down
Os.26879.1.S1_at	8.8558	8.87728	14.3501	56.1928	76.0687	51.1764	34.2061	35.8845	38.8451	38.5396	55.2199	49.2177	11	3.14662	3.15012	3.84299	5.81231	6.24923	5.67741	5.09618	5.16529	5.27966	5.26827	5.78712	5.6211	3.37991	5.91298	5.18038	5.55883	0.392901	1.29995	up	0.023613	4.52814	down
Os.26884.1.S1_a_at	332.471	224.345	314.173	279.976	290.952	310.685	318.077	362.591	138.994	94.7699	148.772	143.877	11	8.37709	7.80957	8.29542	8.12916	8.18464	8.27931	8.31323	8.5022	7.11888	6.56636	7.21696	7.16869	8.16069	8.1977	7.9781	6.984	0.466157	1.99184	down	0.0498509	2.26058	up
Os.26888.1.A1_at	380.475	289.655	270.935	6.27516	6.47648	6.07744	108.128	111.159	91.8574	86.3843	117.119	132.296	11	8.57166	8.17819	8.0818	2.64965	2.69521	2.60346	6.7566	6.79648	6.52132	6.4327	6.87183	7.04763	8.27722	2.64944	6.69147	6.78405	0.975745	1.06628	up	0.030043	2.81506	up
Os.26888.1.A1_s_at	243.344	235.93	225.255	10.7593	9.90946	8.99042	93.8174	83.6163	86.1807	84.3416	96.755	113.468	11	7.92686	7.88221	7.81542	3.42751	3.30881	3.16839	6.55178	6.38571	6.42929	6.39817	6.59626	6.82614	7.87483	3.30157	6.4556	6.60686	0.8074	1.11054	up	0.0183634	2.40822	up
Os.26889.1.S1_at	47.8943	23.0131	44.9314	62.217	68.6688	107.221	153.556	160.472	96.1747	94.2409	137.737	141.011	11	5.58178	4.52438	5.48965	5.95924	6.10158	6.74445	7.26262	7.32617	6.58759	6.55828	7.10577	7.13966	5.19861	6.26842	7.05879	6.93457	0.981867	1.08992	down	0.0471015	3.33103	down
Os.26891.1.A1_x_at	100.948	84.0431	90.763	11.1803	17.7771	19.2613	388.807	289.813	275.931	220.045	250.168	247.426	11	6.65746	6.39306	6.50403	3.48289	4.15195	4.26764	8.60291	8.17898	8.10816	7.78165	7.96676	7.95085	6.51818	3.96749	8.29668	7.89975	0.377697	1.3167	down	0.0122428	2.60552	down
Os.26914.1.S1_at	87.9255	68.2714	70.9774	19.5655	19.5568	42.8324	25.1092	23.6617	20.5556	24.5207	33.6346	29.479	11	6.45821	6.09321	6.14929	4.29024	4.2896	5.42063	4.65014	4.56448	4.36146	4.61593	5.07187	4.88161	6.23357	4.66682	4.52536	4.85647	0.45637	1.25798	up	0.0234462	2.59745	up
Os.26915.1.A1_at	1973.92	2315.58	1827.52	198.977	217.087	206.342	1405.23	1159.03	1365.09	404.53	470.131	448.313	11	10.9468	11.1772	10.8357	7.63646	7.76213	7.68889	10.4566	10.1787	10.4148	8.6601	8.87692	8.80836	10.9866	7.69583	10.35	8.7818	0.019513	2.96541	down	0.0098039	4.60999	up
Os.26922.1.S1_at	17.1613	13.53	15.1577	21.6197	20.135	17.0603	68.8845	57.8671	52.464	85.0227	90.8839	84.1625	11	4.10109	3.75809	3.92198	4.43427	4.33163	4.09257	6.10611	5.85467	5.71326	6.40978	6.50595	6.39511	3.92705	4.28616	5.89135	6.43694	0.123439	1.45963	up	0.00775519	5.69577	down
Os.26924.1.A1_at	28.1563	28.5215	37.9753	31.9718	28.1495	27.1716	32.0497	31.914	26.7811	13.4531	14.7237	16.3176	11	4.81539	4.83398	5.24699	4.99873	4.81504	4.76403	5.00224	4.99612	4.74314	3.74987	3.88007	4.02836	4.96545	4.85927	4.91383	3.8861	0.0403262	2.03882	down	0.0284524	2.11309	up
Os.26932.1.S1_at	1868.88	1594.49	1586.37	821.989	822.606	1705.11	1195.44	963.332	527.071	338.556	391.038	437.711	11	10.868	10.6389	10.6315	9.68298	9.68406	10.7356	10.2233	9.91189	9.04185	8.40325	8.61116	8.77383	10.7128	10.0342	9.72569	8.59608	0.251825	2.18799	down	0.0113564	4.33702	up
Os.26933.2.S1_x_at	184.445	145.978	123.34	23.5349	28.4391	46.7375	104.585	92.2684	82.4529	55.1941	78.4476	71.4617	11	7.52705	7.18961	6.9465	4.55673	4.8298	5.54651	6.70853	6.52777	6.3655	5.78644	6.29366	6.1591	7.22105	4.97768	6.53393	6.07973	0.35364	1.37002	down	0.0404736	2.20582	up
Os.2694.1.S1_at	42.8207	34.0132	49.0532	38.7391	57.9853	59.4504	154.083	136.115	138.494	106.038	139.366	101.683	11	5.42024	5.08802	5.61628	5.27572	5.85762	5.89361	7.26757	7.08868	7.11368	6.72844	7.12274	6.66794	5.37485	5.67565	7.15664	6.83971	0.465519	1.24569	down	0.0269984	2.76037	down
Os.26941.1.A1_at	89.7601	78.3995	67.9364	15.9267	14.0672	14.2344	21.7363	23.6574	24.4192	20.3912	20.9018	17.7839	11	6.488	6.29277	6.08611	3.99337	3.81426	3.83131	4.44204	4.56422	4.60994	4.34987	4.38556	4.1525	6.28896	3.87965	4.53873	4.29598	0.301248	1.18325	down	0.0118934	3.9806	up
Os.26943.1.S1_at	74.2193	53.4039	83.045	55.79	67.4975	57.3952	63.6907	54.4045	73.9839	39.1755	33.3231	30.6842	11	6.21372	5.73887	6.37582	5.80194	6.07676	5.84286	5.99301	5.76565	6.20914	5.29188	5.05845	4.93942	6.10947	5.90719	5.98927	5.09659	0.0914601	1.85663	down	0.0446591	2.01795	up
Os.27011.1.A1_s_at	173.611	95.0853	116.766	6.87618	6.77851	8.14484	30.4642	25.3856	28.0556	40.5924	47.8769	33.2542	11	7.43971	6.57115	6.86748	2.78161	2.76097	3.02589	4.92904	4.66594	4.81022	5.34314	5.58126	5.05546	6.95945	2.85615	4.80173	5.32662	0.247449	1.43882	up	0.0359042	3.1012	up
Os.27028.1.A1_at	71.5886	83.7934	90.9224	34.5974	36.4356	56.2967	34.3365	34.2545	27.196	26.2893	29.8005	19.4261	11	6.16166	6.38877	6.50656	5.11259	5.18728	5.81498	5.10167	5.09822	4.76532	4.71641	4.89726	4.27993	6.35233	5.37162	4.98841	4.6312	0.602161	1.28094	down	0.0223146	3.29695	up
Os.27036.1.S1_at	178.373	153.362	111.192	8.77285	17.1256	17.9044	168.835	107.227	126.203	272.853	375.476	371.264	11	7.47875	7.2608	6.79692	3.13305	4.09808	4.16224	7.39947	6.74453	6.9796	8.09198	8.55258	8.5363	7.17882	3.79779	7.0412	8.39362	0.0883428	2.5534	up	0.0426434	2.32108	down
Os.27053.3.A1_s_at	129.616	127.668	136.87	9.42928	10.4325	8.98988	33.9409	26.6797	20.489	16.7136	19.9749	19.5282	11	7.0181	6.99625	7.09667	3.23715	3.38301	3.1683	5.08495	4.73767	4.35677	4.06295	4.32012	4.28749	7.037	3.26282	4.72647	4.22352	0.420226	1.41711	down	0.00632244	7.02981	up
Os.27161.1.S1_at	55.2605	66.3246	79.9841	94.6534	115.265	131.048	109.494	112.969	106.544	137.209	159.765	131.137	11	5.78818	6.05147	6.32164	6.56458	6.84881	7.03395	6.77471	6.81979	6.73531	7.10023	7.31981	7.03493	6.05376	6.81578	6.7766	7.15166	0.142121	1.29689	up	0.0305142	2.14042	down
Os.27170.1.S1_at	37.8589	30.3148	36.7173	80.1546	83.0376	101.615	56.7963	48.1189	32.9388	11.6196	11.5639	12.9069	11	5.24256	4.92195	5.19839	6.32471	6.37569	6.66696	5.82773	5.58853	5.04171	3.53848	3.53156	3.69007	5.12097	6.45579	5.48599	3.5867	0.0480068	3.73029	down	0.0131037	2.89641	up
Os.27227.1.S1_at	1422.72	1170.45	1282.35	620.406	630.133	701.895	1333.08	1419.52	625.729	222.034	390.978	441.592	11	10.4744	10.1929	10.3246	9.27707	9.29951	9.45511	10.3805	10.4712	9.28939	7.79463	8.61094	8.78657	10.3306	9.3439	10.047	8.39738	0.209789	3.1376	down	0.0312314	3.81912	up
Os.27232.1.S1_at	596.85	731.827	656.901	680.692	671.268	947.708	558.209	580.301	573.622	304.719	306.416	284.841	11	9.22123	9.51536	9.35953	9.41086	9.39075	9.8883	9.12466	9.18066	9.16396	8.25134	8.25935	8.15401	9.36537	9.5633	9.15643	8.22157	0.0085154	1.91171	down	0.0142098	2.20963	up
Os.27290.1.A1_at	500.652	415.185	463.105	63.8178	57.5029	61.1126	165.354	148.371	172.955	138.062	148.01	132.934	11	8.96766	8.69761	8.8552	5.99589	5.84556	5.9334	7.36941	7.21307	7.43426	7.10917	7.20955	7.05456	8.84016	5.92495	7.33891	7.12443	0.313646	1.16029	down	0.00948042	3.28463	up
Os.27292.1.A1_at	154.461	109.687	135.964	49.968	56.4842	182.781	45.8683	36.2374	50.8291	30.2523	55.6122	47.0542	11	7.2711	6.77725	7.08708	5.64293	5.81977	7.51397	5.51942	5.17941	5.66758	4.91897	5.79733	5.55625	7.04514	6.32556	5.45547	5.42418	0.992968	1.02192	down	0.0364961	3.07579	up
Os.27297.1.A1_s_at	166.838	149.97	164.699	14.6656	19.0063	16.742	76.9662	59.9265	67.5645	70.4865	62.8434	61.6023	11	7.3823	7.22853	7.36369	3.87436	4.24841	4.0654	6.26615	5.90512	6.07819	6.13928	5.97369	5.94491	7.32484	4.06272	6.08316	6.01929	0.964137	1.04526	down	0.0107101	2.47177	up
Os.27297.2.S1_a_at	48.021	36.5256	60.3117	14.0068	12.746	12.1302	25.9489	16.7998	15.0795	18.8214	19.3659	17.9746	11	5.58559	5.19083	5.91437	3.80806	3.67197	3.60053	4.6976	4.07037	3.91451	4.2343	4.27544	4.16788	5.5636	3.69352	4.2275	4.22588	0.999376	1.00112	down	0.0299888	2.52751	up
Os.27297.3.A1_a_at	30.8089	32.868	30.9707	6.98826	10.6371	5.90145	11.0086	10.5562	9.24709	11.9457	13.5798	13.2398	11	4.94527	5.03861	4.95283	2.80493	3.41104	2.56107	3.46056	3.40002	3.209	3.57842	3.76339	3.72681	4.97891	2.92568	3.35653	3.68954	0.195298	1.25964	up	0.00929391	2.4442	up
Os.27311.1.A1_at	25.3289	20.2501	19.6124	11.7828	12.1225	13.0271	12.3428	11.2865	13.0443	9.68015	12.0262	8.94595	11	4.66271	4.33985	4.29369	3.55861	3.59961	3.70344	3.6256	3.49652	3.70535	3.27503	3.58811	3.16123	4.43208	3.62055	3.60916	3.34146	0.520592	1.20389	down	0.0299991	2.12967	up
Os.27368.1.A1_at	161.919	112.15	114.706	138.999	179.87	238.414	104.89	103.542	65.5749	37.0619	33.7613	31.6462	11	7.33913	6.80929	6.84179	7.11893	7.49081	7.89733	6.71273	6.69408	6.03507	5.21186	5.0773	4.98396	6.99674	7.50236	6.48062	5.09104	0.0768552	2.62003	down	0.0174735	3.74689	up
Os.27388.1.S1_s_at	106.801	102.605	102.846	72.5989	68.0605	68.8529	127.73	132.079	137.731	362.843	300.842	299.861	11	6.73878	6.68095	6.68435	6.18188	6.08875	6.10544	6.99696	7.04526	7.1057	8.5032	8.23286	8.22815	6.70136	6.12536	7.04931	8.3214	0.0226588	2.41513	up	0.0103512	3.07384	down
Os.27414.1.S1_a_at	99.5505	102.01	101.377	105.242	105.618	73.9388	69.8949	72.1454	74.631	44.172	48.0948	46.5255	11	6.63736	6.67256	6.66358	6.71757	6.72271	6.20826	6.12712	6.17284	6.2217	5.46506	5.58781	5.53995	6.65783	6.54951	6.17389	5.53094	0.0201354	1.56151	down	0.00670965	2.18388	up
Os.27431.1.A1_at	162.44	126.174	144.03	47.5173	42.6202	162.929	34.0732	32.6472	23.004	42.0988	39.2956	36.9276	11	7.34377	6.97927	7.17022	5.57038	5.41347	7.3481	5.09056	5.02889	4.52381	5.39571	5.2963	5.20663	7.16442	6.11065	4.88109	5.29954	0.420975	1.3365	up	0.0113701	3.64237	up
Os.27483.1.S1_at	290.53	173.765	232.608	4.98964	5.77492	9.96245	14.6149	14.7095	15.0121	10.7901	21.3295	14.7123	11	8.18254	7.441	7.86176	2.31894	2.5298	3.3165	3.86937	3.87868	3.90806	3.43163	4.41478	3.87895	7.82843	2.72175	3.88537	3.90845	0.994715	1.01613	up	0.0164295	15.1367	up
Os.27484.1.S1_at	741.031	680.654	628.014	773.696	829.529	773.59	474.101	457.561	219.202	120.309	173.296	176.082	11	9.53339	9.41078	9.29465	9.59562	9.69615	9.59543	8.88905	8.83782	7.77612	6.9106	7.4371	7.4601	9.41294	9.62907	8.501	7.26927	0.253603	2.34849	down	0.0160129	4.41886	up
Os.27497.1.S1_at	25.4921	38.2206	26.401	6.0421	5.95633	5.7947	11.8877	9.3952	11.8941	7.97875	9.34326	9.43891	11	4.67198	5.25628	4.72252	2.59505	2.57442	2.53473	3.57139	3.23192	3.57218	2.99616	3.22393	3.23862	4.88359	2.56807	3.4585	3.1529	0.424159	1.23593	down	0.0216273	3.31886	up
Os.27507.1.S1_at	88.42	64.8366	108.706	83.896	80.1771	149.723	143.97	152.993	156.478	211.561	271.865	250.574	11	6.4663	6.01874	6.76428	6.39053	6.32512	7.22615	7.16962	7.25732	7.28981	7.72493	8.08675	7.96909	6.41644	6.64727	7.23892	7.92692	0.0741726	1.61105	up	0.0303553	2.84905	down
Os.27547.1.S1_s_at	49.3543	33.4973	56.2825	10.3154	9.1565	8.86608	10.513	8.93625	10.2858	10.856	10.3436	10.4808	11	5.6251	5.06597	5.81461	3.36673	3.1948	3.1483	3.3941	3.15967	3.36259	3.44041	3.37067	3.38968	5.5019	3.23661	3.30545	3.40025	0.767685	1.06792	up	0.0195694	4.29198	up
Os.27547.3.A1_at	145.826	118.661	193.522	7.61885	5.26554	10.253	20.3898	17.5725	18.1041	19.0495	21.3959	17.6226	11	7.1881	6.8907	7.59635	2.92957	2.39658	3.35798	4.34977	4.13525	4.17825	4.25168	4.41926	4.13936	7.22505	2.89471	4.22109	4.2701	0.973867	1.03456	up	0.0131771	7.75406	up
Os.27564.1.S1_a_at	405.209	394.843	406.056	215.562	273.272	438.135	159.411	140.154	184.905	154.926	129.253	128.025	11	8.66252	8.62514	8.66554	7.75196	8.09419	8.77523	7.31661	7.13087	7.53064	7.27544	7.01405	7.00028	8.65106	8.20713	7.32604	7.09659	0.638527	1.17238	down	0.0106331	2.93726	up
Os.27569.1.S2_at	781.887	587.454	931.577	717.347	706.57	1088.2	872.312	794.221	348.045	192.114	295.508	336.308	11	9.61082	9.19833	9.86353	9.48653	9.46469	10.0877	9.7687	9.6334	8.44313	7.58582	8.20705	8.39364	9.55756	9.67965	9.28174	8.06217	0.354046	2.32877	down	0.0431202	2.8194	up
Os.27580.1.S1_at	13.797	8.02456	11.5291	137.347	170.742	190.689	81.9581	144.804	79.1792	185.071	119.337	106.8	11	3.78628	3.00442	3.5272	7.10168	7.41567	7.57508	6.35682	7.17796	6.30705	7.53193	6.89889	6.73877	3.4393	7.36414	6.61394	7.05653	0.788045	1.35904	up	0.0166933	12.2714	down
Os.27592.1.A1_at	26.3993	27.9636	26.1016	33.6036	23.5382	20.4601	88.5435	95.3857	81.6248	148.1	113.82	163.665	11	4.72243	4.80548	4.70606	5.07054	4.55693	4.35474	6.46831	6.5757	6.35094	7.21043	6.83062	7.3546	4.74466	4.66074	6.46498	7.13188	0.158541	1.58765	up	0.0117155	5.2315	down
Os.27602.1.S1_at	72.7317	88.5095	66.2265	26.4525	25.9169	22.9112	52.9297	93.2455	82.8214	236.94	229.612	196.211	11	6.18451	6.46776	6.04934	4.72533	4.69582	4.51798	5.726	6.54296	6.37193	7.88838	7.84305	7.61626	6.23387	4.64638	6.21363	7.78256	0.0769569	2.96685	up	0.0174675	2.92552	down
Os.27606.1.S1_at	1354.24	1690.22	1691.41	357.095	355.423	331.027	863.336	823.61	930.811	686.233	714.699	649.542	11	10.4033	10.723	10.724	8.48016	8.47339	8.37081	9.75378	9.68582	9.86234	9.42255	9.48119	9.34328	10.6168	8.44145	9.76731	9.41568	0.0922811	1.27601	down	0.017082	2.29913	up
Os.27609.1.A1_x_at	76.6064	80.747	72.5128	102.579	73.2229	61.9868	154.18	124.648	105.12	34.1526	28.3078	34.6166	11	6.25939	6.33534	6.18016	6.68059	6.19422	5.95389	7.26848	6.96172	6.71589	5.09392	4.82313	5.11339	6.2583	6.27623	6.98203	5.01015	0.0302157	3.92279	down	0.0148138	2.37537	up
Os.27612.1.S1_at	28.6275	23.996	29.3138	22.2906	27.5527	22.6151	57.8612	59.6794	54.4442	56.4543	60.4738	58.9811	11	4.83933	4.58472	4.87351	4.47837	4.78412	4.49922	5.85452	5.89916	5.76671	5.81901	5.91824	5.88218	4.76586	4.58723	5.84013	5.87314	0.933401	1.02315	up	0.0153942	2.1544	down
Os.27624.1.S1_at	583.112	611.91	598.39	583.652	649.254	833.379	829.489	817.117	1046.82	1360.05	1467.85	1304.52	11	9.18763	9.25718	9.22494	9.18896	9.34264	9.70283	9.69608	9.6744	10.0318	10.4094	10.5195	10.3493	9.22325	9.41148	9.80076	10.4261	0.106784	1.54255	up	0.00834318	2.3019	down
Os.27628.2.S1_a_at	5.40801	6.72056	4.54294	4.41497	4.37344	4.32015	221.541	153.646	275.743	14.5689	22.4172	11.7816	11	2.4351	2.74858	2.18363	2.14241	2.12877	2.11108	7.79143	7.26347	8.10718	3.86482	4.48653	3.55846	2.45577	2.12742	7.72069	3.96994	0.032768	13.4614	down	0.0435382	2.85634	down
Os.27629.1.S1_at	435.32	273.25	551.723	693.725	769.232	746.702	175.472	175.443	230.494	48.8908	58.9372	44.5693	11	8.76593	8.09408	9.1078	9.43822	9.58727	9.54439	7.4551	7.45486	7.84859	5.61149	5.88111	5.47798	8.65594	9.52329	7.58618	5.65686	0.0290215	3.80876	down	0.0194917	7.9949	up
Os.27638.1.S1_at	549.984	671.948	773.921	17.9286	13.639	13.5105	87.8186	63.4884	65.3257	108.34	86.149	72.5912	11	9.10325	9.39221	9.59604	4.16419	3.76966	3.75601	6.45646	5.98842	6.02958	6.75942	6.42876	6.18172	9.36383	3.89662	6.15815	6.45664	0.735125	1.22985	up	0.0133463	7.50158	up
Os.27647.1.S1_at	38.4582	66.3068	69.5348	14.5594	14.0871	9.91165	89.8502	90.8775	84.9057	116.033	164.381	166.976	11	5.26522	6.05109	6.11966	3.86388	3.8163	3.30912	6.48945	6.50585	6.40779	6.8584	7.3609	7.3835	5.81199	3.6631	6.4677	7.20093	0.140757	1.66236	up	0.0497805	2.61886	down
Os.27671.1.S1_at	656.427	659.901	531.36	322.789	307.546	273.354	774.666	820.835	835.711	1364.36	1294.05	1304.33	11	9.35849	9.36611	9.05355	8.33445	8.26466	8.09462	9.59743	9.68095	9.70686	10.414	10.3377	10.3491	9.25938	8.23124	9.66175	10.3669	0.0144957	1.63035	up	0.0172375	2.15478	down
Os.27703.1.S1_a_at	280.132	263.302	137.703	647.816	596.113	416.098	358.205	637.768	626.351	602.83	687.384	590.995	11	8.12996	8.04057	7.10542	9.33944	9.21944	8.70078	8.48464	9.31689	9.29083	9.23561	9.42497	9.207	7.75865	9.08656	9.03079	9.28919	0.864934	1.19616	up	0.0459032	2.88895	down
Os.27708.1.S1_at	50.9376	77.7199	70.8523	19.1279	17.4458	19.5135	156.004	117.288	147.788	157.261	165.635	173.793	11	5.67066	6.28021	6.14674	4.25761	4.12481	4.2864	7.28544	6.87391	7.20739	7.29702	7.37186	7.44122	6.03254	4.22294	7.12224	7.37003	0.529766	1.18739	up	0.0266695	2.52712	down
Os.27756.1.S1_at	2492.35	2861.54	2421.58	161.552	187.152	297.018	545.283	657.562	522.459	581.802	748.359	798.198	11	11.2833	11.4826	11.2417	7.33586	7.54807	8.2144	9.09086	9.36098	9.02918	9.18438	9.54759	9.6406	11.3359	7.69944	9.16034	9.45752	0.581041	1.22874	up	0.0150024	3.67653	up
Os.27764.1.S1_at	159.165	126.993	137.622	174.017	186.79	199.549	300.707	323.343	267.555	264.219	284.495	311.022	11	7.31438	6.9886	7.10457	7.44309	7.54527	7.6406	8.23222	8.33692	8.06369	8.04559	8.15226	8.28087	7.13585	7.54299	8.21094	8.15957	0.971125	1.03625	down	0.0209865	2.03316	down
Os.27789.1.A1_at	333.849	340.678	275.972	10.1758	7.02955	6.72259	32.8556	43.6149	49.7839	19.9843	25.9247	24.1104	11	8.38305	8.41226	8.10838	3.34707	2.81343	2.74902	5.03807	5.44675	5.63761	4.3208	4.69626	4.59158	8.30123	2.96984	5.37414	4.53621	0.154123	1.78748	down	0.00766831	13.5951	up
Os.27805.1.S1_at	166.779	186.949	192.949	466.835	548.499	455.552	475.253	476.549	460.945	58.6933	69.2384	58.4924	11	7.38179	7.5465	7.59208	8.86677	9.09934	8.83147	8.89255	8.89648	8.84845	5.87512	6.1135	5.87018	7.50679	8.93253	8.87916	5.95293	0.00660914	7.6012	down	0.0115576	2.93601	up
Os.27820.1.S1_at	1565.43	1528.52	1754.77	1257.05	1291.44	1582.32	1025.5	957.799	775.221	737.058	760.119	751.997	11	10.6123	10.5779	10.7771	10.2958	10.3348	10.6278	10.0021	9.90358	9.59846	9.52563	9.57008	9.55458	10.6558	10.4195	9.83472	9.5501	0.394667	1.21809	down	0.010325	2.152	up
Os.27836.1.A1_s_at	33.7419	39.2623	37.9613	67.4596	82.418	81.866	70.2803	78.2349	62.4797	13.9175	12.1533	11.7914	11	5.07647	5.29507	5.24646	6.07595	6.36489	6.35519	6.13505	6.28974	5.96532	3.79883	3.60327	3.55966	5.206	6.26534	6.13003	3.65392	0.0112725	5.56397	down	0.0113701	2.9324	up
Os.27836.3.A1_at	19.2293	13.111	26.7332	79.3199	91.967	107.257	40.8802	36.8633	32.2011	7.51048	6.96462	6.8568	11	4.26523	3.7127	4.74056	6.30961	6.52305	6.74493	5.35333	5.20411	5.00904	2.90891	2.80004	2.77753	4.2395	6.52586	5.18883	2.82883	0.0103369	5.1337	down	0.0441106	2.65861	up
Os.27837.2.S1_x_at	216.637	194.302	177.732	156.31	174.742	181.211	83.4113	104.715	103.038	67.8072	88.8499	77.9994	11	7.75914	7.60216	7.47356	7.28827	7.44908	7.50153	6.38217	6.71033	6.68703	6.08337	6.4733	6.28539	7.61162	7.41296	6.59318	6.28069	0.47915	1.24185	down	0.0191262	2.51566	up
Os.27860.1.A1_at	759.094	812.391	988.59	2267.78	2190.68	2514.55	1067.27	931.438	705.389	403.476	366.942	374.506	11	9.56813	9.66603	9.94923	11.1471	11.0972	11.2961	10.0597	9.86332	9.46228	8.65634	8.51941	8.54885	9.7278	11.1801	9.7951	8.57486	0.0627268	2.32985	down	0.0192408	2.22366	up
Os.27906.1.S1_a_at	69.0667	45.0744	81.9935	319.597	372.122	194.621	349.105	356.893	540.576	352.784	292.966	270.867	11	6.10992	5.49424	6.35744	8.32011	8.53963	7.60452	8.44752	8.47935	9.07835	8.46264	8.19459	8.08144	5.9872	8.15476	8.66841	8.24622	0.551816	1.33995	down	0.022892	4.78668	down
Os.27926.1.A1_s_at	479.113	529.167	626.334	254.294	238.405	211.581	1192.75	1129.11	1561.19	1598.34	1400.91	1505.24	11	8.90422	9.04758	9.29079	7.99036	7.89727	7.72506	10.2201	10.141	10.6084	10.6424	10.4522	10.5558	9.08086	7.8709	10.3232	10.5501	0.679016	1.17035	up	0.0152539	2.76874	down
Os.27932.1.S1_at	249.533	265.926	276.184	110.744	114.816	162.454	106.6	120.559	125.578	96.2729	61.0391	46.2909	11	7.96309	8.05488	8.10949	6.79108	6.84318	7.34389	6.73606	6.91359	6.97243	6.58906	5.93166	5.53266	8.04248	6.99272	6.87403	6.01779	0.309527	1.81031	down	0.0289988	4.06905	up
Os.27943.1.S1_a_at	160.35	200.694	150.439	200.981	175.122	166.024	123.685	112.836	105.729	69.3619	66.9447	63.0377	10	7.32508	7.64886	7.23304	7.65092	7.45221	7.37525	6.95052	6.81809	6.72423	6.11607	6.0649	5.97814	7.40233	7.49279	6.83095	6.05304	0.0332976	1.71464	down	0.0177973	2.54787	up
Os.27943.1.S1_s_at	619.214	803.038	754.12	492.192	572.511	515.376	298.014	356.715	321.589	186.615	262.998	242.896	11	9.2743	9.64932	9.55865	8.94308	9.16116	9.00948	8.21924	8.47863	8.32907	7.54392	8.03891	7.9242	9.49409	9.03791	8.34231	7.83568	0.256332	1.42074	down	0.0208133	3.15669	up
Os.27958.1.S1_at	67.0898	49.6259	61.0609	135.986	126.49	155.657	95.4336	109.207	124.72	112.802	128.735	137.969	11	6.06802	5.63302	5.93218	7.08731	6.98288	7.28223	6.57643	6.77092	6.96255	6.81765	7.00826	7.1082	5.87774	7.11748	6.76996	6.97804	0.673607	1.15514	up	0.0261835	2.14399	down
Os.27961.1.S1_at	82.5929	79.067	102.245	71.2883	93.9938	128.926	132.135	148.804	155.954	197.915	196.359	170.078	11	6.36794	6.305	6.67588	6.15559	6.55449	7.0104	7.04587	7.21727	7.28498	7.62874	7.61735	7.41005	6.44961	6.5735	7.1827	7.55205	0.180067	1.29177	up	0.0224801	2.14717	down
Os.27964.1.S1_at	168.286	377.756	231.928	369.265	362.571	643.073	396.554	481.274	267.863	855.456	1077.67	1007.73	11	7.39477	8.56131	7.85753	8.52851	8.50212	9.32884	8.63137	8.91071	8.06535	9.74055	10.0737	9.9769	7.93787	8.78649	8.53581	9.93038	0.0987393	2.6291	up	0.03474	3.97929	down
Os.27967.1.A1_at	228.682	205.263	221.352	47.4085	41.1753	21.7263	86.9524	87.59	85.4151	76.9179	97.0004	82.5577	11	7.8372	7.68133	7.7902	5.56707	5.36371	4.44137	6.44215	6.45269	6.41642	6.26525	6.59992	6.36733	7.76957	5.12405	6.43709	6.41083	0.986638	1.01837	down	0.0143252	2.56462	up
Os.27983.1.S2_at	196.932	182.715	198.647	78.698	89.6992	88.6308	88.2219	55.4639	71.9302	85.4611	90.3855	71.6777	11	7.62155	7.51345	7.63406	6.29825	6.48702	6.46974	6.46307	5.79348	6.16853	6.4172	6.49802	6.16345	7.58969	6.41834	6.14169	6.35956	0.843613	1.16301	up	0.0156827	2.34588	up
Os.28110.1.S1_x_at	26.0839	53.4451	59.932	248.87	254.951	274.349	777.284	626.79	947.221	489.096	546.643	507.001	11	4.70509	5.73998	5.90526	7.95925	7.99408	8.09987	9.6023	9.29184	9.88756	8.93397	9.09445	8.98584	5.45011	8.01773	9.5939	9.00476	0.219526	1.50435	down	0.0194178	11.7505	down
Os.28124.1.S1_at	412.348	251.265	239.423	80.0577	112.031	150.247	1105.17	1556.75	788.266	1169.31	1317.98	1315.27	11	8.68772	7.97307	7.90342	6.32297	6.80775	7.2312	10.11	10.6043	9.62254	10.1914	10.3641	10.3611	8.18807	6.78731	10.1123	10.3056	0.936026	1.14335	up	0.0222957	4.33941	down
Os.28127.1.S1_at	88.4911	96.7375	114.252	141.172	151.798	142.306	68.6097	64.3324	79.6318	43.643	40.986	45.2923	11	6.46746	6.596	6.83608	7.14131	7.24601	7.15285	6.10034	6.00747	6.31527	5.44768	5.35706	5.50119	6.63318	7.18006	6.14103	5.43531	0.0591819	1.63096	down	0.0176013	2.29401	up
Os.28129.1.S1_at	109.482	112.807	104.07	216.029	226.461	142.776	220.255	192.426	313.894	222.18	243.524	207.205	11	6.77455	6.81771	6.70141	7.75508	7.82312	7.15761	7.78303	7.58816	8.29413	7.79558	7.92792	7.69492	6.76456	7.57861	7.88844	7.80614	0.98405	1.05871	down	0.0129843	2.05848	down
Os.28186.1.S1_s_at	749.272	790.399	808.693	1082.29	1086.9	880.886	1066.04	937.568	1045.49	1470.6	1817.13	1870.6	11	9.54935	9.62644	9.65945	10.0799	10.086	9.78281	10.0581	9.87278	10.03	10.5222	10.8274	10.8693	9.61174	9.98289	9.98693	10.7396	0.074803	1.68495	up	0.0184505	2.1854	down
Os.28200.1.S1_x_at	192.318	92.9272	136.28	5.1201	5.41247	5.48069	156.933	25.4326	139.315	5.42957	5.51213	6.15727	11	7.58735	6.53803	7.09043	2.35617	2.43629	2.45436	7.29401	4.66861	7.1222	2.44084	2.46261	2.62229	7.07194	2.41561	6.3616	2.50858	0.124112	14.4503	down	0.0118124	23.6433	up
Os.28216.2.S1_a_at	7168.43	8300.59	6625.67	1320.47	1411.93	1231.07	3626.08	4785.67	4333.04	782.036	954.914	889.21	8	12.8074	13.019	12.6939	10.3668	10.4635	10.2657	11.8242	12.2245	12.0812	9.61109	9.89923	9.79638	12.8401	10.3653	12.0433	9.7689	0.0168135	4.83792	down	0.00775519	8.4047	up
Os.28216.2.S1_s_at	7833.15	8820.18	8410.99	4338.63	4440.5	4790.14	5859.92	7038.39	6680.18	1167.01	1548.3	1486.25	11	12.9354	13.1066	13.0381	12.083	12.1165	12.2259	12.5167	12.781	12.7057	10.1886	10.5965	10.5375	13.0267	12.1418	12.6678	10.4408	0.0189559	4.68141	down	0.00948042	6.00361	up
Os.28216.3.S1_x_at	10910	10449	10633.6	6960.31	6647.64	6753.76	6249.34	6677.28	6533.75	4293.81	4228.61	4428.06	11	13.4134	13.3511	13.3763	12.7649	12.6986	12.7215	12.6095	12.705	12.6737	12.068	12.046	12.1125	13.3803	12.7283	12.6627	12.0755	0.0144957	1.50238	down	0.00377658	2.47044	up
Os.28282.2.S1_s_at	114.136	71.9971	62.4431	22.6882	23.9797	50.5164	87.8413	190.575	64.16	419.907	500.357	422.237	11	6.8346	6.16987	5.96447	4.50387	4.58374	5.65868	6.45683	7.57422	6.0036	8.71393	8.96681	8.72191	6.32298	4.91543	6.67821	8.80088	0.126871	4.35499	up	0.0203657	5.57087	down
Os.28290.1.S1_at	417.899	641.378	587.147	21.673	27.1118	14.8342	398.046	378.45	431.724	88.5594	115.694	112.566	11	8.70701	9.32503	9.19758	4.43783	4.76085	3.89086	8.63679	8.56396	8.75397	6.46857	6.85417	6.81463	9.07654	4.36318	8.65157	6.71246	0.0198314	3.83471	down	0.017142	5.14826	up
Os.28301.1.S1_at	13572.6	10449.4	10670	113.521	171.308	107.438	2374.52	2756.61	2490.03	2732.79	3293.09	3254.02	11	13.7284	13.3511	13.3813	6.82681	7.42045	6.74736	11.2134	11.4287	11.2819	11.4162	11.6852	11.668	13.4869	6.99821	11.308	11.5898	0.328829	1.2157	up	0.0137521	3.72475	up
Os.28305.1.S1_at	41.188	34.5479	58.4441	14.562	16.8497	32.9579	110.152	99.0974	91.9003	102.142	105.624	115.838	11	5.36415	5.11052	5.86899	3.86414	4.07465	5.04255	6.78335	6.63077	6.522	6.67443	6.72279	6.85597	5.44789	4.32712	6.64537	6.75106	0.807786	1.07601	up	0.0344254	2.46771	down
Os.28385.1.S1_x_at	136.661	149.325	164.707	84.4315	113.162	116.696	369.412	370.902	412.945	386.844	367.849	322.626	11	7.09446	7.22231	7.36376	6.39971	6.82225	6.86661	8.52909	8.5349	8.6898	8.59561	8.52297	8.33372	7.22684	6.69619	8.5846	8.4841	0.826079	1.07214	down	0.0156827	2.3904	down
Os.28385.2.S1_a_at	205.267	195.931	223.053	151.687	123.648	128.399	484.983	538.905	566.221	524.718	524.897	555.636	11	7.68135	7.6142	7.80124	7.24495	6.9501	7.00449	8.92179	9.07389	9.14522	9.0354	9.03589	9.118	7.69893	7.06651	9.04697	9.0631	0.987966	1.01124	up	0.00834318	2.57427	down
Os.28385.3.S1_x_at	74.0368	82.2633	103.75	30.9098	23.5217	39.6344	157.496	150.352	163.681	187.169	208.676	160.716	11	6.21017	6.36218	6.69697	4.94999	4.55592	5.30868	7.29917	7.2322	7.35475	7.5482	7.70512	7.32837	6.42311	4.9382	7.29537	7.52723	0.480806	1.17435	up	0.0312247	2.14969	down
Os.28394.2.S1_s_at	101.809	122.167	110.243	68.7316	72.3498	35.9635	42.864	38.5931	20.5855	8.70614	7.60748	8.68848	11	6.66972	6.93272	6.78454	6.1029	6.17692	5.16846	5.42169	5.27027	4.36356	3.12203	2.92742	3.1191	6.79566	5.81609	5.01851	3.05618	0.0804573	3.89689	down	0.00533659	13.3565	up
Os.28399.1.S1_at	35.8999	28.9428	40.0581	50.4805	54.483	47.1119	93.391	67.1372	94.6261	91.225	90.5291	83.7537	11	5.16591	4.85513	5.32402	5.65765	5.76773	5.55802	6.54521	6.06904	6.56417	6.51136	6.50031	6.38808	5.11502	5.66114	6.39281	6.46658	0.97801	1.05247	up	0.0193044	2.55188	down
Os.28401.1.S1_at	109.648	112.237	123.294	183.642	149.676	140.665	191.742	181.777	140.892	251.537	291.387	289.679	11	6.77673	6.81041	6.94596	7.52075	7.2257	7.13612	7.58302	7.50602	7.13845	7.97462	8.18679	8.17831	6.84437	7.29419	7.40916	8.11324	0.121678	1.6291	up	0.0118934	2.40974	down
Os.28403.1.S1_a_at	15419.2	17102.8	15950.9	10742	10756.4	10237.8	15383.8	15097.6	14287.5	5213.52	5413.39	5699.06	11	13.9124	14.0619	13.9613	13.391	13.3929	13.3216	13.9091	13.882	13.8025	12.348	12.4023	12.4765	13.9786	13.3685	13.8645	12.409	0.00660914	2.74268	down	0.00742173	2.96827	up
Os.28406.1.S1_at	669.606	690.574	565.016	7.80777	6.50551	7.56901	66.0063	83.0382	66.3032	59.0147	73.4876	66.9228	11	9.38717	9.43165	9.14215	2.96491	2.70166	2.92011	6.04453	6.3757	6.05101	5.883	6.19943	6.06443	9.32032	2.86223	6.15708	6.04895	0.911814	1.07783	down	0.00766831	9.65562	up
Os.28435.1.S1_a_at	550.458	433.971	462.852	18.8645	19.2642	29.0483	366.468	410.895	345.447	1028.79	1108.34	1057.87	11	9.10449	8.76146	8.85441	4.23761	4.26785	4.86038	8.51755	8.68263	8.43232	10.0067	10.1142	10.0469	8.90678	4.45528	8.54416	10.056	0.0128504	2.85163	up	0.0167109	2.21786	down
Os.28435.4.S1_x_at	73.6775	72.4225	72.2811	6.86288	7.86746	7.84442	50.0422	62.2166	37.1183	144.757	197.833	176.74	11	6.20315	6.17837	6.17555	2.77881	2.9759	2.97167	5.64507	5.95923	5.21406	7.17749	7.62814	7.46548	6.18569	2.90879	5.60612	7.4237	0.0572422	3.5249	up	0.0194797	2.35874	down
Os.28435.5.S1_at	20.2998	23.7781	17.4635	8.85474	8.94912	8.4824	17.0547	12.8111	12.7281	48.7364	44.3416	64.0834	11	4.3434	4.57156	4.12627	3.14645	3.16175	3.08447	4.09209	3.67932	3.66995	5.60693	5.47059	6.00188	4.34708	3.13089	3.81379	5.69313	0.0396698	3.67908	up	0.0287489	2.54216	down
Os.28435.5.S1_x_at	211.933	181.218	143.395	5.06195	6.23874	7.54933	126.246	166.081	116.177	368.718	549.302	462.36	11	7.72747	7.50159	7.16386	2.33969	2.64125	2.91635	6.98009	7.37574	6.86018	8.52637	9.10146	8.85287	7.4643	2.63243	7.072	8.8269	0.0507603	3.37502	up	0.0332289	2.57148	down
Os.28465.1.S1_at	24.1324	17.9499	19.419	23.397	22.482	19.465	42.9681	23.963	23.8993	42.6248	40.2987	59.804	11	4.5929	4.1659	4.2794	4.54825	4.4907	4.28281	5.4252	4.58274	4.57889	5.41362	5.33266	5.90217	4.34607	4.44059	4.86228	5.54948	0.467162	1.61016	up	0.0359331	2.30284	down
Os.28649.1.S1_at	24.6708	75.241	53.4971	200.778	264.769	191.773	102.2	126.126	66.6605	362.308	373.248	380.217	11	4.62474	6.23345	5.74139	7.64946	8.04859	7.58325	6.67525	6.97872	6.05876	8.50107	8.54399	8.57068	5.53319	7.76043	6.57091	8.53858	0.056201	3.91135	up	0.030083	8.02994	down
Os.28823.1.S1_at	12.4921	15.7834	17.5525	6.86642	7.75496	7.63999	15.9085	16.2656	20.1856	29.5884	32.0274	39.1677	11	3.64294	3.98034	4.1336	2.77956	2.95512	2.93357	3.99172	4.02375	4.33526	4.88696	5.00124	5.29159	3.91896	2.88942	4.11691	5.05993	0.0813687	1.92255	up	0.0315953	2.20529	down
Os.29034.1.S1_at	8.66861	13.5755	8.92252	8.0167	6.10368	7.60783	22.7628	34.5579	28.2314	55.3905	53.4188	49.515	11	3.1158	3.76294	3.15745	3.00301	2.60968	2.92748	4.5086	5.11094	4.81923	5.79157	5.73927	5.62979	3.3454	2.84672	4.81293	5.72021	0.104486	1.87551	up	0.0162753	5.18669	down
Os.29062.1.S1_at	6.15573	5.98508	7.2516	6.57779	8.50892	10.9053	9.9481	11.7202	10.157	10.2599	18.0571	15.2715	11	2.62193	2.58137	2.8583	2.7176	3.08898	3.44696	3.31442	3.55092	3.34441	3.35894	4.1745	3.93277	2.6872	3.08451	3.40325	3.82207	0.606222	1.33683	up	0.0479635	2.19599	down
Os.29093.1.S1_at	6.92454	8.30139	7.35718	16.7489	18.5932	8.60928	10.6866	10.6232	9.40653	24.1538	23.2594	21.1353	11	2.79172	3.05335	2.87915	4.066	4.2167	3.10589	3.41773	3.40915	3.23366	4.59418	4.53974	4.40158	2.90808	3.7962	3.35351	4.51183	0.0207567	2.23197	up	0.0107767	3.03934	down
Os.2938.1.S1_at	235.536	306.25	302.786	70.5998	86.4516	144.79	143.929	143.811	114.357	57.8194	120.038	116.02	11	7.87981	8.25857	8.24215	6.14159	6.43382	7.17782	7.16921	7.16803	6.83741	5.85348	6.90735	6.85822	8.12684	6.58441	7.05822	6.53969	0.692147	1.4325	down	0.0489833	3.00457	up
Os.2938.1.S1_x_at	295.115	337.326	303.532	86.6793	93.057	174.434	180.934	184.241	131.385	77.1426	139.691	123.659	11	8.20513	8.398	8.24571	6.43762	6.54004	7.44653	7.49932	7.52545	7.03766	6.26946	7.12609	6.95022	8.28295	6.80806	7.35414	6.78192	0.52668	1.48681	down	0.0350009	2.83044	up
Os.29815.2.S1_x_at	6.93287	6.57705	9.05691	13.2346	13.1326	13.1485	14.1661	15.5341	18.0269	18.6781	16.696	17.8058	11	2.79345	2.71744	3.17902	3.72624	3.71509	3.71683	3.82437	3.95737	4.17208	4.22327	4.06143	4.15427	2.89664	3.71938	3.98461	4.14633	0.687341	1.11862	up	0.0221293	2.3779	down
Os.30054.1.S1_at	182.459	162.849	204.223	371.724	381.66	333.252	76.3602	94.3072	100.673	71.6353	82.4466	82.8185	11	7.51143	7.34739	7.674	8.53809	8.57614	8.38047	6.25475	6.5593	6.65354	6.1626	6.36539	6.37188	7.51094	8.49823	6.48919	6.29996	0.721521	1.14016	down	0.0174568	2.31496	up
Os.30055.1.S1_x_at	27.1046	22.3831	35.0853	80.801	55.2629	53.5059	49.9893	40.1811	34.0763	66.4559	87.0622	97.452	11	4.76047	4.48434	5.13279	6.3363	5.78824	5.74163	5.64355	5.32845	5.0907	6.05433	6.44398	6.60662	4.79253	5.95539	5.35423	6.36831	0.129183	2.01961	up	0.0300015	2.98095	down
Os.30239.1.S1_at	113.91	111.736	119.473	234.906	202.196	219.166	514.714	605.391	735.501	476.115	542.601	470.762	11	6.83176	6.80395	6.90055	7.87594	7.65961	7.77588	9.00763	9.24172	9.52258	8.89517	9.08375	8.87885	6.84542	7.77048	9.25731	8.95259	0.526707	1.23518	down	0.00683153	4.30846	down
Os.30376.1.S1_at	19.1507	13.1629	26.4064	25.4816	25.2845	41.8494	52.7495	40.6252	37.1207	70.2228	107.686	97.0074	11	4.25933	3.71841	4.72282	4.67138	4.66018	5.38714	5.72109	5.3443	5.21415	6.13387	6.75069	6.60002	4.23352	4.90623	5.42651	6.49486	0.127842	2.09703	up	0.0287903	4.79437	down
Os.30433.1.S1_at	110.497	107.083	123.069	115.51	120.366	234.869	67.18	87.8557	98.1411	49.2462	52.9845	52.7069	11	6.78786	6.74259	6.94333	6.85187	6.91128	7.87571	6.06996	6.45706	6.61679	5.62194	5.7275	5.71992	6.82459	7.21295	6.38127	5.68979	0.143295	1.61494	down	0.0110805	2.19589	up
Os.3048.1.S1_at	46.159	66.2862	61.7314	87.7259	98.9226	122.643	89.3788	95.1324	113.805	147.338	135.566	128.879	11	5.52854	6.05064	5.94793	6.45493	6.62823	6.93832	6.48186	6.57186	6.83042	7.20299	7.08285	7.00987	5.84237	6.67383	6.62805	7.09857	0.156812	1.38561	up	0.0249422	2.38866	down
Os.30598.1.S1_at	28.0301	20.862	29.2	13.1256	18.4256	13.5969	40.3888	39.9686	38.1048	66.7114	58.563	60.9288	11	4.80891	4.38281	4.8679	3.71432	4.20364	3.76521	5.33588	5.3208	5.2519	6.05986	5.87192	5.92905	4.68654	3.89439	5.30286	5.95361	0.0305001	1.56998	up	0.0238199	2.40673	down
Os.30608.1.S1_at	1792.46	2347.11	1816.74	1798.34	2114.44	1774.65	1788.98	1777.42	1735.67	856.81	777.128	862.39	11	10.8077	11.1967	10.8271	10.8125	11.0461	10.7933	10.8049	10.7956	10.7613	9.74283	9.60201	9.7522	10.9438	10.8839	10.7873	9.69901	0.0105866	2.12615	down	0.0198986	2.36991	up
Os.30608.1.S1_x_at	102.202	114.632	84.6605	93.7328	107.802	90.7245	49.766	51.3817	55.1299	26.9918	30.3827	25.6269	11	6.67528	6.84087	6.40362	6.55048	6.75225	6.50342	5.63709	5.68318	5.78476	4.75445	4.92518	4.67959	6.63992	6.60205	5.70168	4.7864	0.0294786	1.88593	down	0.0139165	3.6138	up
Os.30670.1.S1_at	36.684	18.9098	18.3985	78.7967	104.216	203.743	111.814	145.582	100.262	223.183	193.364	175.316	11	5.19708	4.24107	4.20152	6.30006	6.70343	7.67061	6.80495	7.18569	6.64763	7.80209	7.59518	7.45381	4.54655	6.89137	6.87942	7.61703	0.161465	1.6674	up	0.0203657	8.40047	down
Os.31088.1.S1_at	633.708	626.79	525.705	268.17	276.396	283.249	575.356	624.868	614.881	245.119	286.662	266.666	11	9.30767	9.29184	9.03811	8.067	8.11059	8.14593	9.16831	9.28741	9.26416	7.93734	8.16321	8.05889	9.21254	8.10784	9.23996	8.05315	0.0165992	2.2765	down	0.0168217	2.23364	up
Os.31171.1.S1_at	18.9436	14.9767	36.5101	18.2452	17.3953	21.8741	42.3391	50.4615	41.7278	146.051	175.692	168.43	11	4.24364	3.90465	5.19022	4.18945	4.12063	4.45115	5.40392	5.65711	5.38294	7.19033	7.45691	7.396	4.44617	4.25374	5.48132	7.34775	0.0169892	3.64628	up	0.0251099	7.47242	down
Os.313.1.S1_a_at	649.558	555.666	1304.49	195.829	206.878	313.049	591.456	254.614	318.216	99.941	78.9832	81.4366	11	9.34331	9.11807	10.3493	7.61345	7.69264	8.29025	9.20813	7.99217	8.31386	6.643	6.30347	6.3476	9.60355	7.86544	8.50472	6.43136	0.0902622	4.20865	down	0.0228684	9.01415	up
Os.31303.1.S1_at	57.6331	51.9463	48.3679	129.174	138.43	233.299	23.7484	23.2582	21.1164	15.9036	15.2177	17.4459	11	5.84882	5.69895	5.59598	7.01318	7.11301	7.86604	4.56976	4.53967	4.40029	3.99128	3.92767	4.12482	5.71458	7.33074	4.50324	4.01459	0.0716929	1.40313	down	0.00997669	3.249	up
Os.31358.1.S1_at	8.02848	5.79453	6.24215	6.20007	5.54364	5.18742	28.1874	24.4271	37.5906	24.8983	26.6936	26.3034	11	3.00513	2.53469	2.64204	2.63228	2.47083	2.37502	4.81698	4.61041	5.2323	4.63797	4.73842	4.71718	2.72729	2.49271	4.88656	4.69786	0.838077	1.13974	down	0.0131216	3.91923	down
Os.31381.1.S1_at	21.4626	16.1947	20.0815	19.8381	14.2111	19.6409	36.1435	28.4624	29.3127	60.3867	56.5991	47.9149	11	4.42375	4.01745	4.32779	4.3102	3.82895	4.29579	5.17566	4.83099	4.87345	5.91616	5.82271	5.5824	4.25633	4.14498	4.96003	5.77376	0.0885822	1.75774	up	0.0189917	2.8628	down
Os.31431.1.S1_at	67.3394	66.0538	81.9788	35.3384	36.3904	53.2233	180.738	155.031	178.67	186.763	155.649	179.596	11	6.07338	6.04557	6.35718	5.14316	5.18548	5.73399	7.49775	7.27641	7.48115	7.54507	7.28215	7.48861	6.15871	5.35421	7.41844	7.43861	0.989953	1.01408	up	0.0180893	2.42822	down
Os.315.1.S1_at	47.687	45.1282	60.1495	23.1953	27.1565	52.0068	115.105	88.4524	122.758	151.16	152.616	119.134	11	5.57552	5.49596	5.91048	4.53576	4.76323	5.70063	6.84681	6.46683	6.93967	7.23993	7.25376	6.89644	5.66065	4.99987	6.7511	7.13004	0.47497	1.30039	up	0.0216273	2.76905	down
Os.32021.1.S1_at	17.3726	15.9283	17.1762	19.6617	17.3197	40.0858	13.5178	13.3552	15.615	36.1895	53.2538	38.1978	11	4.11874	3.99352	4.10234	4.29732	4.11434	5.32502	3.75679	3.73933	3.96486	5.1775	5.73481	5.25542	4.07153	4.57889	3.82033	5.38924	0.0443805	2.96681	up	0.0251303	2.4927	down
Os.32263.1.S1_at	14.0295	18.9748	17.6699	43.3754	37.0775	46.2176	26.1638	26.3826	26.4276	53.6659	54.0559	37.5157	11	3.81039	4.24602	4.14322	5.4388	5.21247	5.53037	4.7095	4.72151	4.72397	5.74594	5.75638	5.22942	4.06654	5.39388	4.71833	5.57724	0.107527	1.81368	up	0.0271499	2.84949	down
Os.323.1.S1_at	2220.39	1901.02	1324.13	451.438	346.614	674.219	3630.78	3768.8	3549.98	6433.42	7795.63	8428.11	11	11.1166	10.8926	10.3708	8.81838	8.43718	9.39707	11.8261	11.8799	11.7936	12.6514	12.9284	13.041	10.7933	8.88421	11.8332	12.8736	0.0401716	2.05683	up	0.0220901	4.22888	down
Os.32459.1.S1_at	5731.05	5709.24	7254.66	1413.48	1325.56	1647.15	4701.65	4081.85	3658.43	2930.03	2442.44	2537.02	11	12.4846	12.4791	12.8247	10.465	10.3724	10.6858	12.199	11.995	11.837	11.5167	11.2541	11.3089	12.5961	10.5077	12.0103	11.3599	0.107553	1.56962	down	0.0207953	2.35579	up
Os.32459.2.S1_x_at	580.288	579.02	838.095	36.6974	50.117	52.482	375.149	311.051	304.923	133.043	133.938	119.287	11	9.18063	9.17747	9.71097	5.19761	5.64723	5.71375	8.55132	8.28101	8.2523	7.05575	7.06542	6.89829	9.35636	5.51953	8.36154	7.00648	0.0243122	2.55807	down	0.013873	5.09778	up
Os.32503.1.S1_at	370.233	374.181	353.389	512.419	496.795	737.125	517.489	558.398	469.069	1038.14	778.008	797.266	11	8.53229	8.54759	8.46511	9.00118	8.95651	9.52576	9.01539	9.12515	8.87366	10.0198	9.60364	9.63892	8.515	9.16115	9.00473	9.75412	0.107527	1.68108	up	0.0199667	2.36054	down
Os.32503.1.S1_x_at	490.005	459.324	444.357	294.444	277.16	410.737	498.926	559.542	470.126	1181.35	1026.43	989.22	11	8.93665	8.84337	8.79557	8.20185	8.11458	8.68207	8.96268	9.1281	8.8769	10.2062	10.0034	9.95015	8.85853	8.33283	8.98923	10.0533	0.0342104	2.09077	up	0.0131216	2.28902	down
Os.32504.1.S1_at	129.688	121.103	133.813	76.6154	105.638	100.755	137.069	139.304	216.014	256.261	263.372	274.054	11	7.0189	6.92009	7.06407	6.25956	6.72299	6.65471	7.09876	7.12209	7.75498	8.00147	8.04096	8.09831	7.00102	6.54575	7.32528	8.04691	0.216216	1.64905	up	0.00914604	2.06465	down
Os.32504.2.S1_at	31.8896	30.4592	24.9215	21.3033	20.0906	17.3493	47.9285	38.8697	57.2706	88.1133	83.1115	88.0439	11	4.99501	4.92881	4.63932	4.413	4.32845	4.11681	5.58281	5.28057	5.83972	6.46129	6.37698	6.46015	4.85438	4.28609	5.5677	6.43281	0.0967535	1.82147	up	0.0127636	2.98644	down
Os.32564.1.S2_at	121.963	84.4551	87.3875	261.768	267.26	259.07	36.6563	48.2077	62.2967	29.9905	36.726	34.7197	11	6.9303	6.40011	6.44936	8.03214	8.0621	8.0172	5.19599	5.59119	5.96109	4.90644	5.19873	5.11768	6.59326	8.03715	5.58276	5.07428	0.444785	1.42254	down	0.0231981	2.86587	up
Os.32592.1.S1_at	185.983	147.155	138.868	257.745	251.898	241.106	71.038	82.2628	89.1679	62.392	73.7689	69.1679	11	7.53903	7.20119	7.11757	8.0098	7.9767	7.91352	6.15052	6.36217	6.47845	5.96329	6.20494	6.11203	7.28593	7.96667	6.33038	6.09342	0.488467	1.17851	down	0.0226784	2.2855	up
Os.32630.1.S1_at	23.7446	12.6147	8.53627	7.34074	6.10211	8.36015	19.6181	52.1937	51.2545	64.391	105.088	82.9688	11	4.56953	3.65704	3.09361	2.87593	2.60931	3.06353	4.29411	5.7058	5.67961	6.00879	6.71545	6.3745	3.77339	2.84959	5.22651	6.36624	0.418449	2.20341	up	0.0363294	6.03291	down
Os.32686.1.S1_at	37.3374	35.1957	40.1618	54.5028	59.8264	63.8057	55.7017	47.4955	48.4181	157.088	145.468	135.174	11	5.22255	5.13733	5.32775	5.76826	5.90271	5.99561	5.79965	5.56972	5.59747	7.29543	7.18456	7.07867	5.22921	5.88886	5.65561	7.18622	0.0164754	2.88908	up	0.00795458	3.88257	down
Os.32721.1.S1_at	14.8822	25.8785	28.1267	16.6204	20.0807	23.3208	151.04	160.014	127.831	149.728	127.497	139.163	11	3.89552	4.69368	4.81387	4.05488	4.32774	4.54355	7.23879	7.32205	6.99809	7.2262	6.99432	7.12063	4.46769	4.30872	7.18631	7.11372	0.947955	1.05161	down	0.0204682	6.25941	down
Os.32753.1.S1_at	12.895	19.301	11.6974	21.5044	20.9039	21.2804	25.0136	24.1562	27.1625	28.9636	41.205	34.213	11	3.68875	4.27061	3.54812	4.42656	4.3857	4.41146	4.64464	4.59432	4.76354	4.85617	5.36475	5.09647	3.83582	4.40791	4.6675	5.1058	0.289135	1.355	up	0.0432886	2.41157	down
Os.32770.1.S1_at	12.0723	10.6008	12.2835	18.9649	20.9456	67.3165	37.127	35.1878	29.0382	43.8235	30.9557	39.8196	11	3.59363	3.4061	3.61865	4.24526	4.38857	6.07289	5.2144	5.137	4.85988	5.45363	4.95214	5.31541	3.53946	4.90224	5.07043	5.24039	0.864016	1.12503	up	0.0174568	3.25111	down
Os.32770.1.S1_x_at	19.3564	12.0058	12.298	20.4321	21.1223	70.852	39.4257	44.7529	32.6387	39.8393	38.7803	39.1944	11	4.27474	3.58565	3.62035	4.35276	4.40069	6.14674	5.30107	5.48391	5.02851	5.31612	5.27725	5.29258	3.82691	4.96673	5.27116	5.29532	0.990321	1.01688	up	0.0288891	2.76715	down
Os.32863.1.S1_at	33.7635	30.5923	34.0456	77.0664	92.338	91.1346	22.6783	21.8315	28.3759	18.0676	15.12	15.8161	11	5.07739	4.9351	5.0894	6.26803	6.52885	6.50993	4.50324	4.44834	4.82659	4.17533	3.91839	3.98332	5.03396	6.4356	4.59273	4.02568	0.152827	1.48149	down	0.0164295	2.01152	up
Os.32936.1.S1_at	42.3049	42.9307	44.4287	11.6522	17.6219	23.7038	38.4347	35.1114	36.0996	20.6704	21.2296	20.501	11	5.40275	5.42394	5.47342	3.54253	4.1393	4.56705	5.26434	5.13387	5.17391	4.3695	4.40801	4.35762	5.43337	4.08296	5.19071	4.37838	0.0122321	1.75605	down	0.00517209	2.07771	up
Os.33042.1.S1_at	100.07	107.628	119.52	342.064	279.818	265.931	54.6683	74.195	69.3391	50.159	56.7173	49.8015	11	6.64486	6.74991	6.90111	8.41812	8.12834	8.05491	5.77263	6.21325	6.1156	5.64844	5.82572	5.63812	6.7653	8.20046	6.03383	5.70409	0.416891	1.25678	down	0.0163354	2.08667	up
Os.33110.1.S1_at	32.2623	32.3002	32.2587	11.3886	19.0454	10.4957	81.1999	86.5	151.453	131.196	129.759	100.743	11	5.01178	5.01347	5.01162	3.50952	4.25137	3.39173	6.34341	6.43463	7.24273	7.03558	7.01969	6.65453	5.01229	3.71754	6.67359	6.90327	0.918473	1.17257	up	0.0115178	3.70886	down
Os.33170.1.S1_x_at	56.5069	65.0089	58.5311	193.236	218.146	133.614	57.2379	54.0165	57.0837	25.6029	28.0853	27.5456	11	5.82036	6.02257	5.87113	7.59422	7.76915	7.06193	5.8389	5.75533	5.83501	4.67824	4.81174	4.78375	5.90468	7.4751	5.80974	4.75791	0.0105914	2.07317	down	0.0113701	2.21418	up
Os.33184.1.S1_at	1113.7	1299.94	1186.97	858.229	842.868	1331.76	3534.34	3454.08	3079.89	4962.53	5434.57	5341.38	11	10.1211	10.3442	10.2131	9.74522	9.71916	10.3791	11.7872	11.7541	11.5887	12.2769	12.4079	12.383	10.2262	9.94783	11.71	12.3559	0.0401357	1.56476	up	0.0071683	4.37652	down
Os.33211.1.S1_at	11.4599	6.72892	6.63198	4.57617	5.45666	5.19736	16.4698	5.12358	4.42103	487.332	309.368	291.613	11	3.51852	2.75038	2.72944	2.19414	2.44802	2.37778	4.04175	2.35715	2.14438	8.92876	8.27318	8.18791	2.99945	2.33998	2.84776	8.46328	0.0408387	49.0276	up	0.0113985	44.1346	down
Os.33296.1.S1_at	21.375	22.3785	27.3608	34.125	39.5352	49.1792	11.3392	11.8233	19.7225	6.19969	7.23974	5.90041	11	4.41785	4.48404	4.77404	5.09276	5.30507	5.61998	3.50325	3.56356	4.30177	2.6322	2.85594	2.56082	4.55865	5.33927	3.78952	2.68298	0.149602	2.15329	down	0.0132568	3.6697	up
Os.3340.1.S1_a_at	766.657	902.193	777.166	420.694	422.738	347.603	525.194	537.192	536.039	50.5042	65.897	63.2169	11	9.58244	9.81729	9.60208	8.71663	8.72362	8.4413	9.03671	9.06929	9.0662	5.65833	6.04214	5.98224	9.66727	8.62718	9.0574	5.89424	0.0079193	8.9579	down	0.00742173	13.6709	up
Os.3350.1.S1_a_at	379.445	422.911	442.107	91.15	80.129	123.117	406.205	355.175	323.716	853.255	750.744	1022.62	11	8.56775	8.72421	8.78825	6.51017	6.32425	6.94388	8.66606	8.47239	8.33859	9.73683	9.55218	9.99806	8.6934	6.59277	8.49235	9.76236	0.0482632	2.41163	up	0.0251475	2.09791	down
Os.3350.1.S1_at	138.36	136.236	133.819	17.2795	17.7583	24.2054	142.189	152.189	110.731	274.008	244.527	366.43	11	7.11228	7.08996	7.06414	4.11099	4.15042	4.59726	7.15167	7.24972	6.79092	8.09807	7.93385	8.5174	7.08879	4.28622	7.0641	8.18311	0.104647	2.17197	up	0.0302245	2.13511	down
Os.33629.1.S1_a_at	55.6041	52.4862	69.9034	9.46066	11.4154	9.88845	25.7855	22.9535	27.8829	23.807	31.5443	29.4294	11	5.79712	5.71387	6.12729	3.24194	3.51291	3.30574	4.68849	4.52064	4.80131	4.57331	4.97931	4.87919	5.87942	3.35353	4.67015	4.8106	0.853859	1.10225	up	0.0313593	2.09772	up
Os.33670.3.S1_x_at	40.1426	40.2083	29.7055	21.6814	25.3565	18.8133	52.0243	64.2154	46.9849	70.9354	93.4467	77.7399	11	5.32706	5.32942	4.89266	4.43838	4.66428	4.23368	5.70111	6.00485	5.55413	6.14843	6.54607	6.28058	5.18305	4.44545	5.75336	6.32503	0.227731	1.48624	up	0.0311369	2.20684	down
Os.33686.1.S1_at	300.323	299.007	280.127	485.506	492.949	431.072	144.055	184.939	178.201	137.707	122.945	106.038	11	8.23037	8.22404	8.12994	8.92334	8.94529	8.75179	7.17047	7.53091	7.47736	7.10546	6.94187	6.72844	8.19478	8.87347	7.39291	6.92525	0.262787	1.38286	down	0.0160192	2.41082	up
Os.33696.1.S1_at	133.653	179.614	189.478	401.127	388.277	247.731	574.711	611.875	600.707	432.457	483.96	416.679	11	7.06234	7.48876	7.56589	8.64792	8.60094	7.95263	9.16669	9.25709	9.23052	8.75641	8.91874	8.70279	7.37233	8.4005	9.2181	8.79265	0.0754534	1.34299	down	0.0220034	2.67645	down
Os.33747.1.S1_at	62.1268	67.638	64.9842	59.8762	82.0827	63.9549	91.562	93.4227	123.563	144.618	159.148	142.991	11	5.95714	6.07976	6.02202	5.90391	6.35901	5.99898	6.51668	6.5457	6.94911	7.1761	7.31423	7.15978	6.01964	6.0873	6.6705	7.2167	0.178169	1.46024	up	0.00929391	2.29272	down
Os.33758.1.S1_s_at	113.988	129.754	125.429	109.708	139.448	159.261	134.931	81.7628	89.7513	360.982	286.025	289.058	11	6.83274	7.01964	6.97072	6.77753	7.12358	7.31525	7.07608	6.35337	6.48786	8.49578	8.16	8.17522	6.94103	7.07212	6.6391	8.277	0.0654298	3.11211	up	0.0166278	2.52444	down
Os.33758.2.S1_s_at	37.3458	40.5044	26.8983	12.5895	17.5	27.5788	46.181	24.6773	32.8657	121.876	84.8164	103.716	11	5.22287	5.34001	4.74944	3.65415	4.12928	4.78549	5.52923	4.62511	5.03851	6.92927	6.40627	6.6965	5.10411	4.18964	5.06428	6.67735	0.0944067	3.059	up	0.0283149	2.97572	down
Os.33758.2.S1_x_at	29.2362	30.0962	41.5884	9.4598	11.5709	12.5652	54.0107	27.3333	26.3667	130.6	110.236	118.515	11	4.86968	4.91151	5.37811	3.24181	3.53243	3.65136	5.75517	4.77259	4.72065	7.02901	6.78445	6.88893	5.0531	3.4752	5.0828	6.9008	0.0963127	3.5259	up	0.0174483	3.59925	down
Os.338.1.S1_x_at	23.1019	28.2995	25.2815	7.58818	6.66592	8.31088	49.9167	43.7938	32.0818	59.1665	40.8152	60.3155	11	4.52994	4.82271	4.66001	2.92375	2.7368	3.055	5.64145	5.45265	5.00368	5.88671	5.35104	5.91446	4.67089	2.90519	5.36593	5.7174	0.733504	1.27586	up	0.038924	2.06553	down
Os.3388.2.S1_a_at	2907.63	1790.26	2497.7	3178.87	3189.73	3520.54	2992.2	2642.71	1520.9	815.503	1159.28	1038.07	11	11.5056	10.806	11.2864	11.6343	11.6392	11.7816	11.547	11.3678	10.5707	9.67155	10.179	10.0197	11.1993	11.685	11.1618	9.95675	0.187858	2.30551	down	0.0422258	2.3662	up
Os.33885.1.S1_at	39.1662	25.4009	84.565	21.8392	15.0184	26.2332	106.221	138.294	118.82	434.718	416.702	425.278	11	5.29154	4.66681	6.40199	4.44885	3.90866	4.71332	6.73092	7.1116	6.89264	8.76394	8.70287	8.73226	5.45344	4.35694	6.91172	8.73302	0.0159992	3.534	up	0.0292819	9.71072	down
Os.3399.1.S1_at	10.9631	11.1623	9.83901	11.2024	13.2029	11.4765	46.9451	52.2984	39.9936	4.40771	4.35762	5.18292	11	3.45459	3.48056	3.29851	3.48574	3.72278	3.52061	5.5529	5.70869	5.3217	2.14003	2.12354	2.37376	3.41122	3.57638	5.52776	2.21244	0.00884541	9.95431	down	0.0146041	2.29545	up
Os.33990.1.S1_at	90.7964	128.157	132.389	70.7037	67.2612	51.0089	327.399	297.999	329.311	319.777	284.02	323.547	11	6.50456	7.00177	7.04864	6.14371	6.0717	5.67268	8.35491	8.21917	8.36331	8.32092	8.14985	8.33783	6.85166	5.9627	8.31246	8.26953	0.958664	1.0302	down	0.0240628	2.67192	down
Os.3400.1.S1_s_at	496.868	421.758	472.689	354.278	392.868	384.155	610.072	664.42	703.516	1044.27	1161.68	990.246	11	8.95672	8.72027	8.88475	8.46874	8.6179	8.58555	9.25284	9.37595	9.45844	10.0283	10.182	9.95164	8.85391	8.55739	9.36241	10.054	0.0509226	1.61504	up	0.014421	2.2975	down
Os.3406.1.S1_at	7.90111	8.11722	31.6056	45.7385	51.1454	119.845	116.782	105.127	87.9509	119.794	132.68	145.969	11	2.98205	3.02099	4.98211	5.51534	5.67653	6.90502	6.86767	6.71599	6.45863	6.90441	7.05181	7.18952	3.66172	6.0323	6.68076	7.04858	0.347024	1.2904	up	0.0399534	10.4604	down
Os.3407.1.S1_a_at	595.854	717.577	683.413	421.532	433.702	337.317	1026.04	855.515	736.587	204.414	258.695	266.6	11	9.21881	9.48699	9.41661	8.7195	8.76056	8.39796	10.0029	9.74065	9.52471	7.67535	8.01511	8.05853	9.37414	8.62601	9.75608	7.91633	0.0337885	3.57946	down	0.0180721	2.7469	up
Os.3408.1.A1_x_at	125.622	166.676	89.1019	25.5851	23.7699	18.7061	414.947	692.389	406.416	419.225	446.613	408.24	11	6.97295	7.3809	6.47739	4.67723	4.57107	4.22544	8.69679	9.43544	8.66681	8.71158	8.80288	8.67327	6.94374	4.49125	8.93301	8.72925	0.900976	1.1517	down	0.0279059	3.44738	down
Os.3408.1.A2_a_at	629.514	530.502	609.371	602.063	574.371	423.282	1956.23	2415.31	2016.82	1938.25	1510.27	1513.59	11	9.29809	9.05121	9.25118	9.23377	9.16584	8.72548	10.9339	11.238	10.9779	10.9205	10.5606	10.5638	9.20016	9.0417	11.0499	10.6816	0.374425	1.29081	down	0.0172531	2.79233	down
Os.3414.1.A1_at	10.2888	12.8231	16.7081	17.0783	19.269	11.6517	15.2448	15.1676	17.7434	42.1666	43.2094	26.1718	11	3.363	3.68068	4.06247	4.09409	4.26821	3.54247	3.93024	3.92293	4.14921	5.39803	5.43327	4.70994	3.70205	3.96826	4.0008	5.18041	0.113498	2.26517	up	0.0434865	2.78633	down
Os.3415.1.S1_s_at	800.92	767.177	623.995	36.8881	27.2866	56.109	1115.65	1068.33	802.853	2013.17	3087.8	2969.48	11	9.64551	9.58342	9.28539	5.20509	4.77012	5.81016	10.1237	10.0611	9.64899	10.9753	11.5924	11.536	9.50477	5.26179	9.9446	11.3679	0.082147	2.68192	up	0.0222957	3.63788	down
Os.34161.1.S1_a_at	13.056	19.5935	16.7528	10.655	9.10881	17.9661	32.6048	20.8067	22.4277	97.6793	75.4222	64.954	11	3.70664	4.29231	4.06633	3.41345	3.18726	4.16721	5.02701	4.37898	4.48721	6.60998	6.23692	6.02135	4.02176	3.58931	4.63107	6.28942	0.0712519	3.15655	up	0.0194797	4.81541	down
Os.34161.1.S1_at	39.8137	39.2507	38.5561	20.833	20.2557	28.0545	55.2013	45.5996	49.0018	137.298	134.221	132.241	11	5.31519	5.29465	5.26889	4.3808	4.34026	4.81016	5.78663	5.51095	5.61476	7.10117	7.06847	7.04703	5.29291	4.5104	5.63745	7.07222	0.0144663	2.7034	up	0.00208814	3.43263	down
Os.34161.2.S1_x_at	7.46703	12.5148	13.2459	6.2777	8.50492	6.13613	13.1257	12.313	13.1392	34.5384	38.7302	42.195	11	2.90054	3.64556	3.72747	2.65024	3.0883	2.61733	3.71433	3.62211	3.7158	5.11013	5.27539	5.399	3.42452	2.78529	3.68408	5.2615	0.0143947	2.98436	up	0.0284524	3.57262	down
Os.34174.1.S1_at	312.615	285.972	338.369	272.456	241.489	435.03	368.532	288.067	200.548	89.8356	154.285	145.847	11	8.28824	8.15973	8.40245	8.08988	7.91582	8.76497	8.52564	8.17026	7.6478	6.48922	7.26945	7.18831	8.28347	8.25689	8.11457	6.98233	0.2339	2.19199	down	0.0402985	2.46425	up
Os.34191.1.S1_at	26.7735	26.1684	30.3758	28.1153	22.844	27.2232	27.2871	26.1676	26.8913	73.2123	58.9783	61.8596	11	4.74273	4.70975	4.92485	4.81328	4.51374	4.76677	4.77015	4.70971	4.74907	6.19401	5.88211	5.95092	4.79245	4.69793	4.74297	6.00902	0.0228425	2.40501	up	0.0171965	2.32394	down
Os.34310.1.S1_at	104.889	129.425	146.483	200.747	178.462	197.98	206.384	170.404	287.797	328.387	323.084	328.545	11	6.71272	7.01598	7.19459	7.64923	7.47947	7.62921	7.68919	7.41281	8.16891	8.35925	8.33577	8.35994	6.97443	7.58597	7.75697	8.35165	0.313194	1.51014	up	0.0186712	2.59769	down
Os.3434.1.S1_a_at	7.73057	11.4689	7.8486	6.85367	5.9903	12.1965	11.7599	7.84189	8.62117	82.6213	80.0105	69.1095	11	2.95057	3.51965	2.97244	2.77688	2.58263	3.60839	3.5558	2.9712	3.10788	6.36844	6.32212	6.11081	3.14755	2.9893	3.21163	6.26712	0.0167607	8.31372	up	0.0114204	8.69129	down
Os.34471.1.S1_at	508.772	327.653	250.151	82.8318	91.5574	118.276	83.8774	130.7	20.9687	29.922	31.0331	29.0011	11	8.99088	8.35603	7.96666	6.37211	6.5166	6.88602	6.39021	7.03011	4.39017	4.90314	4.95574	4.85803	8.43785	6.59158	5.93683	4.90564	0.749097	2.04371	down	0.0151835	11.5692	up
Os.34523.1.S1_at	44.4222	38.8877	41.7517	70.3218	71.0369	65.2476	109.372	121.249	139.051	146.022	141.204	134.173	11	5.47321	5.28124	5.38376	6.1359	6.1505	6.02785	6.7731	6.92183	7.11947	7.19004	7.14164	7.06795	5.3794	6.10475	6.93813	7.13321	0.540383	1.14479	up	0.00742173	3.37248	down
Os.34778.1.S1_at	22.777	17.8827	19.874	14.8507	21.671	36.5392	14.0522	14.0671	12.2855	8.39166	11.4794	7.74675	11	4.5095	4.16049	4.31281	3.89245	4.4377	5.19137	3.81272	3.81425	3.61888	3.06896	3.52097	2.95359	4.3276	4.50718	3.74862	3.18117	0.250197	1.4819	down	0.0341929	2.21365	up
Os.34913.1.S1_at	87.4018	124.758	109.212	142.017	150.863	299.921	43.7279	47.928	28.4107	29.7063	29.3526	21.9075	11	6.44959	6.96299	6.77098	7.14992	7.23709	8.22844	5.45048	5.5828	4.82836	4.8927	4.87542	4.45335	6.72785	7.53848	5.28721	4.74049	0.485523	1.46077	down	0.0190414	3.96512	up
Os.34984.1.A1_at	14.0798	14.3101	14.1667	18.939	29.6321	26.3435	17.4216	16.6843	19.7907	29.9504	37.067	24.7548	11	3.81555	3.83897	3.82443	4.24329	4.88909	4.71938	4.12281	4.06042	4.30675	4.9045	5.21206	4.62964	3.82632	4.61725	4.16333	4.9154	0.148264	1.68421	up	0.0292302	2.12739	down
Os.35154.1.S1_x_at	26.8352	42.6338	47.2629	30.5181	35.6738	24.7145	245.034	93.1139	227.656	78.9368	93.0558	92.8624	11	4.74605	5.41393	5.56263	4.93159	5.15679	4.62729	7.93684	6.54092	7.83071	6.30263	6.54002	6.53702	5.24087	4.90522	7.43616	6.45989	0.444452	1.96737	down	0.0450242	2.32788	down
Os.35566.1.A1_x_at	394.019	290.645	264.232	66.0967	60.601	61.4217	240.582	202.342	200.009	162.731	138.593	148.335	11	8.62212	8.18312	8.04566	6.04651	5.92127	5.94068	7.91038	7.66065	7.64392	7.34634	7.11471	7.21271	8.28363	5.96948	7.73832	7.22459	0.116168	1.42774	down	0.0344254	2.08355	up
Os.35642.2.S1_x_at	76.5835	81.8104	75.7666	4.9596	7.04566	5.81951	36.1443	13.966	41.9759	296.849	649.362	632.831	11	6.25896	6.35421	6.24349	2.31022	2.81674	2.5409	5.1757	3.80385	5.39149	8.21359	9.34288	9.30568	6.28555	2.55595	4.79035	8.95405	0.0632687	17.9225	up	0.0260351	6.35764	down
Os.35778.1.S1_at	54.2653	37.052	39.9058	82.9533	88.7859	83.2925	83.0113	90.4478	84.6497	82.7141	107.479	98.926	11	5.76196	5.21148	5.31853	6.37423	6.47226	6.38011	6.37523	6.49901	6.40343	6.37006	6.74791	6.62828	5.43065	6.40887	6.42589	6.58208	0.735885	1.11434	up	0.0343448	2.22134	down
Os.35808.1.S1_at	506.5	478.859	546.165	7.92576	10.4906	15.5953	103.767	127.056	75.7494	19.8142	29.7236	26.4509	11	8.98442	8.90346	9.09319	2.98655	3.39103	3.96304	6.6972	6.98932	6.24316	4.30846	4.89354	4.72525	8.99369	3.44687	6.64323	4.64241	0.0570634	4.00225	down	0.00775519	20.411	up
Os.35827.1.S1_at	9.87045	10.2413	12.2514	26.7136	25.9852	25.983	26.8921	29.4164	32.9452	20.0905	22.0371	22.7508	11	3.30312	3.35632	3.61488	4.73951	4.69962	4.6995	4.74911	4.87855	5.042	4.32844	4.46186	4.50785	3.42477	4.71287	4.88988	4.43272	0.12309	1.37284	down	0.0199667	2.01105	down
Os.35855.2.S1_x_at	14.1539	14.9231	18.8575	9.31965	12.1474	21.4877	19.5272	25.6863	26.7667	31.9078	38.3632	28.5902	11	3.82313	3.89947	4.23706	3.22028	3.60258	4.42544	4.28741	4.68293	4.74237	4.99584	5.26165	4.83745	3.98655	3.74943	4.5709	5.03165	0.369366	1.37625	up	0.0328286	2.0635	down
Os.35921.1.S1_at	773.859	717.551	674.926	24.4439	21.8201	29.5074	339.377	393.013	332.765	187.109	325.793	316.992	11	9.59593	9.48694	9.39859	4.6114	4.44759	4.88301	8.40674	8.61843	8.37836	7.54773	8.34781	8.3083	9.49382	4.64733	8.46785	8.06795	0.676334	1.31941	down	0.0370951	2.68676	up
Os.36176.1.S1_at	687.537	226.979	254.127	21.856	20.2316	45.4262	833.42	954.45	1112.53	2573.17	2539.92	2369.3	11	9.42529	7.82642	7.98941	4.44996	4.33854	5.50545	9.7029	9.89853	10.1196	11.3293	11.3106	11.2102	8.41371	4.76465	9.90702	11.2834	0.028977	2.59613	up	0.0347808	7.30901	down
Os.36280.1.S1_at	154.835	177.973	149.942	107.821	84.5011	74.8448	222.495	253.286	240.484	337.999	350.152	314.261	11	7.27459	7.47551	7.22826	6.75249	6.4009	6.22583	7.79763	7.98462	7.9098	8.40088	8.45184	8.29582	7.32612	6.45974	7.89735	8.38285	0.0615048	1.40007	up	0.0150024	2.0802	down
Os.36283.1.S1_at	1093.18	693.896	907.073	80.5632	81.6344	246.797	617.14	739.516	1200.68	143.565	274.426	232.025	11	10.0943	9.43858	9.82508	6.33205	6.3511	7.94718	9.26945	9.53044	10.2296	7.16556	8.10027	7.85814	9.78599	6.87678	9.67651	7.70799	0.108005	3.91366	down	0.0310527	4.22221	up
Os.36376.1.S1_at	83.616	76.6825	79.7587	124.648	141.009	148.751	59.7336	61.0456	40.8921	31.4249	33.1607	22.3558	11	6.38571	6.26082	6.31757	6.96171	7.13965	7.21675	5.90047	5.93182	5.35375	4.97383	5.0514	4.48257	6.32137	7.10604	5.72868	4.83594	0.202606	1.8567	down	0.0224801	2.8	up
Os.36435.2.S1_x_at	84.562	65.7094	77.0593	38.5694	55.8184	42.7343	101.845	118.357	100.134	168.218	169.72	164.258	11	6.40194	6.03803	6.2679	5.26939	5.80267	5.41732	6.67024	6.887	6.64579	7.39419	7.40701	7.35982	6.23595	5.49646	6.73434	7.38701	0.0438014	1.57207	up	0.0167109	2.22076	down
Os.36496.1.S1_at	9.66155	13.5014	26.1385	8.65951	9.59843	23.6537	93.1622	81.3092	68.1501	301.139	316.298	375.947	11	3.27225	3.75503	4.70811	3.11429	3.2628	4.564	6.54167	6.34535	6.09064	8.23428	8.30514	8.55439	3.9118	3.64703	6.32589	8.3646	0.0239958	4.1088	up	0.0177011	21.8992	down
Os.36651.1.S1_at	39.9772	26.9999	30.9563	7.36421	7.06983	9.21881	17.7654	13.6999	13.0705	5.88364	9.4112	7.58127	11	5.32111	4.75488	4.95216	2.88053	2.82167	3.20458	4.15099	3.7761	3.70825	2.55671	3.23438	2.92244	5.00938	2.96893	3.87845	2.90451	0.149883	1.96419	down	0.0224231	4.3016	up
Os.36817.1.S1_at	5.19937	4.58598	5.36981	4.58459	5.02467	4.5494	5.62228	12.9174	10.6483	11.4078	13.9263	13.4111	11	2.37834	2.19723	2.42487	2.19679	2.32903	2.18568	2.49116	3.69125	3.41255	3.51195	3.79974	3.74536	2.33348	2.23717	3.19832	3.68568	0.745	1.40188	up	0.0147983	2.55302	down
Os.36834.1.S1_at	444.511	432.721	535.149	203.973	211.5	214.437	362.693	376.466	234.306	178.244	180.769	172.645	11	8.79608	8.75729	9.0638	7.67224	7.72451	7.74441	8.50261	8.55638	7.87225	7.47771	7.498	7.43166	8.87239	7.71372	8.31041	7.46913	0.16732	1.79165	down	0.0122338	2.64499	up
Os.36913.1.S1_at	2351.18	2451.31	2534.71	1137.02	1032.09	1814.62	1273.41	1295.01	1695.09	543.301	427.229	395.865	11	11.1992	11.2593	11.3076	10.151	10.0114	10.8254	10.3145	10.3387	10.7271	9.08561	8.73887	8.62886	11.2554	10.3293	10.4601	8.81778	0.0421063	3.12172	down	0.0105472	5.41737	up
Os.36961.1.S1_at	8.81363	16.5943	14.7453	24.8858	30.1872	26.1143	24.6983	25.9948	30.2377	35.7839	32.755	27.7537	11	3.13974	4.05261	3.88218	4.63725	4.91587	4.70677	4.62634	4.70015	4.91828	5.16124	5.03364	4.79461	3.69151	4.7533	4.74826	4.9965	0.556062	1.18776	up	0.0490014	2.47081	down
Os.36961.1.S1_x_at	91.1435	104.932	114.369	111.226	125.922	125.062	133.31	122.006	146.092	214.622	228.173	213.489	11	6.51007	6.71331	6.83756	6.79735	6.97638	6.9665	7.05865	6.9308	7.19073	7.74565	7.83398	7.73801	6.68698	6.91341	7.06006	7.77255	0.0401716	1.63863	up	0.0166933	2.12221	down
Os.36969.1.S1_at	655.546	611.627	510.345	399.131	547.611	505.727	825.682	1635.78	1449.48	4267.01	4903.46	4337.69	11	9.35655	9.25651	8.99533	8.64072	9.09701	8.98222	9.68944	10.6758	10.5013	12.059	12.2596	12.0827	9.2028	8.90665	10.2888	12.1338	0.0779002	3.59235	up	0.00795458	7.62624	down
Os.36975.3.S1_x_at	332.309	239.653	245.352	535.056	505.678	368.944	308.868	438.763	342.497	852.651	630.601	636.867	11	8.37638	7.9048	7.93871	9.06355	8.98208	8.52726	8.27085	8.7773	8.41995	9.73581	9.30058	9.31485	8.0733	8.85763	8.48936	9.45042	0.119229	1.94673	up	0.0286271	2.59749	down
Os.37067.1.S1_at	229.028	214.845	210.87	287.624	272.926	188.577	453.101	399.181	143.71	40.3067	88.8261	79.9599	11	7.83938	7.74716	7.72021	8.16804	8.09236	7.55901	8.82369	8.6409	7.16702	5.33295	6.47291	6.3212	7.76892	7.9398	8.21054	6.04235	0.206517	4.49456	down	0.0429955	3.30938	up
Os.37093.1.S1_at	101.634	89.8366	97.1838	80.7074	95.8328	123.729	58.3648	68.4971	77.2715	44.3577	45.8527	43.8425	11	6.66724	6.48923	6.60264	6.33463	6.58245	6.95104	5.86702	6.09797	6.27187	5.47111	5.51894	5.45426	6.58637	6.6227	6.07895	5.48144	0.104554	1.51311	down	0.00929391	2.15089	up
Os.3721.1.S1_at	368.716	314.13	261.264	200.048	205.958	784.636	95.7728	93.455	106.189	179.442	103.82	97.0715	11	8.52637	8.29522	8.02936	7.6442	7.6862	9.61588	6.58154	6.5462	6.73049	7.48737	6.69794	6.60098	8.28365	8.31543	6.61941	6.92876	0.822978	1.23915	up	0.0497706	2.55777	up
Os.37215.1.S1_at	20.3116	15.3974	12.0666	72.1709	91.1048	57.1389	37.7536	66.4938	47.8437	45.9938	66.1406	62.6883	11	4.34423	3.94461	3.59295	6.17335	6.50946	5.8364	5.23854	6.05515	5.58026	5.52337	6.04746	5.97013	3.9606	6.17307	5.62465	5.84699	0.907963	1.16662	up	0.0270785	3.69709	down
Os.37239.1.S1_at	10.4715	7.12878	8.53858	23.9139	31.0555	17.8011	9.29375	11.0105	12.2924	21.8963	17.8358	16.4194	11	3.3884	2.83366	3.094	4.57977	4.95678	4.15389	3.21626	3.46081	3.61969	4.45261	4.15671	4.03733	3.10535	4.56348	3.43226	4.21555	0.120883	1.72106	up	0.0359774	2.15875	down
Os.37295.1.S1_at	105.194	110.259	115.247	416.958	276.242	265.066	378.624	346.243	404.147	236.413	227.558	285.441	11	6.71691	6.78475	6.84859	8.70376	8.10979	8.05021	8.56462	8.43564	8.65874	7.88517	7.83009	8.15705	6.78341	8.28792	8.553	7.95744	0.106784	1.51106	down	0.0166278	2.2564	down
Os.37328.1.S1_at	22.8638	50.2604	28.0558	15.2596	27.9884	12.159	125.242	116.866	189.609	137.612	126.774	136.284	11	4.51499	5.65135	4.81023	3.93164	4.80676	3.60395	6.96858	6.86871	7.56689	7.10447	6.98611	7.09048	4.99219	4.11411	7.13472	7.06035	0.984917	1.0529	down	0.0317487	4.19352	down
Os.37386.1.S1_at	17.4557	12.7067	11.1224	13.5906	6.84909	12.1905	49.73	57.7299	50.1636	122.969	98.3935	93.496	11	4.12563	3.66752	3.4754	3.76454	2.77591	3.60769	5.63604	5.85125	5.64857	6.94215	6.62049	6.54683	3.75618	3.38271	5.71195	6.70316	0.0585274	1.98785	up	0.0135093	7.71133	down
Os.37430.1.S1_at	1925.53	1863.61	1613.1	77.0211	55.2342	54.3001	1150.36	824.031	639.904	387.317	316.335	270	11	10.911	10.8639	10.6556	6.26718	5.78749	5.76288	10.1679	9.68656	9.32171	8.59737	8.30531	8.07682	10.8102	5.93918	9.72538	8.3265	0.109884	2.63697	down	0.0118934	5.59323	up
Os.37496.1.S1_at	176.372	227.292	216.389	154.662	108.829	78.46	252.888	242.808	186.822	73.9298	49.9194	62.4034	11	7.46248	7.8284	7.75748	7.27298	6.76591	6.29388	7.98236	7.92367	7.54552	6.20808	5.64153	5.96355	7.68279	6.77759	7.81718	5.93772	0.0401357	3.67937	down	0.0209357	3.3521	up
Os.37531.1.S1_at	10.3344	7.74569	7.44159	42.9975	52.3203	34.2789	33.7406	32.027	42.1529	45.6863	47.4067	38.8573	11	3.36939	2.95339	2.89561	5.42618	5.7093	5.09925	5.07641	5.00122	5.39756	5.51369	5.56702	5.28011	3.0728	5.41158	5.1584	5.45361	0.497039	1.22706	up	0.0130161	5.20829	down
Os.37549.1.S1_at	41.2685	44.7091	56.106	14.8022	12.0999	21.4149	22.2515	23.3716	30.3963	19.3545	23.3205	14.1185	11	5.36697	5.4825	5.81008	3.88774	3.59693	4.42054	4.47583	4.54668	4.92582	4.27459	4.54353	3.81951	5.55318	3.9684	4.64944	4.21255	0.580328	1.35369	down	0.0369042	2.53263	up
Os.37562.1.A1_x_at	84.9666	74.3375	80.75	38.2567	38.0309	31.2837	48.9942	54.4785	50.5818	13.3015	14.144	17.0613	11	6.40882	6.21602	6.33539	5.25764	5.2491	4.96734	5.61454	5.76762	5.66055	3.73352	3.82211	4.09266	6.32008	5.15803	5.6809	3.88276	0.0176873	3.47771	down	0.00929391	5.41633	up
Os.37571.1.S1_at	2898.06	2874.36	2386.91	1540.11	1384.76	1735.59	1918.49	2075.61	844.283	240.85	559.435	549.491	11	11.5009	11.489	11.2209	10.5888	10.4354	10.7612	10.9058	11.0193	9.72158	7.91199	9.12783	9.10195	11.4036	10.5952	10.5489	8.71392	0.234603	3.56762	down	0.0288891	6.45173	up
Os.37617.1.S1_at	440.143	306.532	465.334	40.7485	48.6153	90.3579	19.9258	16.6947	17.1752	28.3435	25.3167	27.5657	11	8.78183	8.25989	8.86212	5.34868	5.60334	6.49758	4.31656	4.06132	4.10225	4.82495	4.66202	4.7848	8.63461	5.81653	4.16005	4.75725	0.0691135	1.51279	up	0.00929391	14.6961	up
Os.37622.1.S1_at	80.7722	118.183	207.633	18.8678	24.714	46.0145	29.54	31.7088	28.5571	12.7521	12.2812	10.5681	11	6.33579	6.88488	7.69789	4.23785	4.62726	5.52402	4.8846	4.98681	4.83578	3.67266	3.61838	3.40164	6.97285	4.79638	4.9024	3.56423	0.0203368	2.5283	down	0.0218303	10.6194	up
Os.37668.1.S1_at	2327.39	2570.79	2680.74	1863.88	2162.47	3401.05	630.622	707.265	687.772	590.59	624.894	597.427	11	11.1845	11.328	11.3884	10.8641	11.0785	11.7318	9.30063	9.46611	9.42579	9.20601	9.28747	9.22262	11.3003	11.2248	9.39751	9.2387	0.284042	1.11636	down	0.00645689	4.1745	up
Os.37718.1.S1_at	7028.66	6355.52	7096.18	416.686	396.394	438.755	1488.38	1484	1092.35	1447.78	1783.13	1766.87	11	12.779	12.6338	12.7928	8.70282	8.63079	8.77727	10.5395	10.5353	10.0932	10.4996	10.8002	10.787	12.7352	8.70363	10.3893	10.6956	0.580507	1.2365	up	0.0098039	4.11135	up
Os.37754.1.S1_at	86.6346	80.7161	89.6001	11.3654	16.2205	11.2983	59.8396	46.7798	71.5453	33.9472	36.7776	31.7244	11	6.43687	6.33479	6.48543	3.50658	4.01975	3.49803	5.90303	5.54781	6.16078	5.08522	5.20076	4.98752	6.41903	3.67479	5.87054	5.09117	0.145004	1.71639	down	0.0103512	2.5103	up
Os.37822.1.A1_a_at	525.448	492.303	472.621	862.827	739.487	854.133	662.081	644.475	388.116	185.156	225.222	220.776	11	9.0374	8.9434	8.88454	9.75293	9.53038	9.73832	9.37086	9.33198	8.60034	7.5326	7.81521	7.78644	8.95511	9.67388	9.10106	7.71142	0.0984243	2.62015	down	0.0143431	2.36805	up
Os.37822.3.A1_s_at	3110	3183.48	3207.32	6198.51	6706.47	8586.04	3707.87	3629.02	2355.21	1202.53	1485.69	1343.82	11	11.6027	11.6364	11.6472	12.5977	12.7113	13.0678	11.8564	11.8254	11.2016	10.2319	10.5369	10.3921	11.6287	12.7923	11.6278	10.387	0.0930189	2.36334	down	0.012884	2.36491	up
Os.37834.1.S1_a_at	3119.86	2816.31	3058.59	241.063	223.44	866.215	920.771	754.116	961.017	918.281	1145.74	955.803	11	11.6073	11.4596	11.5786	7.91326	7.80374	9.75858	9.8467	9.55864	9.90842	9.84279	10.1621	9.90057	11.5485	8.49186	9.77125	9.96847	0.72617	1.14649	up	0.0118934	2.98976	up
Os.37869.2.S1_a_at	10851.7	9687.91	12404.8	4987.94	5762.07	6001.77	5872.17	7015.45	7551.7	4907.22	5418.13	5683.91	11	13.4056	13.242	13.5986	12.2842	12.4924	12.5512	12.5197	12.7763	12.8826	12.2607	12.4036	12.4727	13.4154	12.4426	12.7262	12.379	0.295164	1.2721	down	0.0214964	2.05114	up
Os.37927.1.S1_at	6.6982	4.82634	5.69601	40.573	41.73	57.4031	10.2143	10.9265	9.64119	12.064	12.5101	10.6472	11	2.74377	2.27093	2.50995	5.34245	5.38301	5.84306	3.35252	3.44976	3.26921	3.59263	3.64502	3.41241	2.50822	5.52284	3.35716	3.55002	0.428995	1.14302	up	0.0278391	2.0588	down
Os.37931.1.S1_at	914.524	875.15	981.603	1139.83	1135.25	953.697	411.375	497.404	498.39	380.342	401.386	415.262	11	9.83688	9.77339	9.939	10.1546	10.1488	9.89739	8.68431	8.95827	8.96113	8.57115	8.64885	8.69788	9.84975	10.0669	8.86791	8.63929	0.399488	1.17171	down	0.00929391	2.31412	up
Os.37969.1.S1_at	335.692	184.424	180.528	193.635	211.449	230.067	146.125	165.069	93.5179	44.9354	63.5811	49.2532	11	8.391	7.52688	7.49608	7.59719	7.72416	7.84591	7.19106	7.36693	6.54717	5.48978	5.99053	5.62215	7.80465	7.72242	7.03505	5.70082	0.121454	2.52142	down	0.0296028	4.29851	up
Os.37969.2.S1_at	484.118	365.858	318.895	311.912	287.702	275.617	332.26	377.535	212.301	78.2669	109.012	119.779	11	8.91921	8.51514	8.31694	8.285	8.16843	8.10652	8.37617	8.56047	7.72997	6.29033	6.76834	6.90423	8.58376	8.18665	8.2222	6.6543	0.105167	2.96472	down	0.0247229	3.80913	up
Os.37969.2.S1_x_at	101.861	53.8925	56.1266	41.7469	39.9925	44.937	42.1963	36.0921	22.4431	10.8332	17.3412	13.5916	11	6.67045	5.75201	5.81061	5.3836	5.32166	5.48983	5.39904	5.17361	4.4882	3.43738	4.11613	3.76464	6.07769	5.39836	5.02028	3.77272	0.177177	2.37441	down	0.0292094	4.94159	up
Os.38013.1.S1_a_at	452.737	384.666	430.577	272.944	342.767	421.411	444.36	377.628	349.141	194.479	186.862	178.872	11	8.82253	8.58746	8.75013	8.09246	8.42109	8.71908	8.79559	8.56082	8.44767	7.60347	7.54583	7.48279	8.72004	8.41088	8.60136	7.54403	0.0348118	2.08108	down	0.0115576	2.25951	up
Os.38022.1.S1_at	17.6877	18.7462	18.8039	27.2461	24.5385	28.8937	44.5624	25.8527	33.4111	59.3282	43.2034	60.1978	11	4.14467	4.22853	4.23296	4.76798	4.61698	4.85268	5.47775	4.69224	5.06226	5.89065	5.43307	5.91164	4.20205	4.74588	5.07742	5.74512	0.37229	1.58854	up	0.0188102	2.91413	down
Os.38022.2.S1_x_at	7.15255	6.80824	6.41138	6.48835	7.54924	7.22708	9.11829	7.68554	7.52106	12.1588	19.4358	14.8034	11	2.83846	2.76728	2.68063	2.69785	2.91633	2.85341	3.18876	2.94215	2.91094	3.60393	4.28065	3.88786	2.76212	2.82253	3.01395	3.92415	0.139747	1.8793	up	0.0337302	2.23771	down
Os.38110.1.S1_at	17.6198	11.4958	14.2403	67.0534	84.0187	94.8981	27.565	37.7311	34.9414	36.3349	40.8195	30.8775	11	4.13913	3.52304	3.83191	6.06724	6.39264	6.56831	4.78476	5.23768	5.12687	5.18328	5.35119	4.94849	3.83136	6.34273	5.04977	5.16099	0.947174	1.08014	up	0.0303731	2.51338	down
Os.38169.1.S1_a_at	52.8581	43.0173	36.3602	232.124	232.442	136.476	403.539	368.089	442.191	379.975	368.811	385.849	11	5.72405	5.42684	5.18429	7.85875	7.86073	7.0925	8.65656	8.52391	8.78852	8.56976	8.52674	8.59189	5.44506	7.60399	8.65633	8.5628	0.788861	1.06698	down	0.00929391	8.68024	down
Os.38169.1.S1_at	35.8378	38.1693	33.6117	200.587	203.637	125.536	191.146	175.587	222.646	164.25	172.305	176.591	11	5.16341	5.25434	5.07089	7.64808	7.66986	6.97196	7.57853	7.45604	7.79861	7.35975	7.42882	7.46427	5.16288	7.42997	7.61106	7.41761	0.536642	1.14349	down	0.00533659	4.77245	down
Os.38179.2.S1_at	45.8552	36.9602	48.4009	13.4551	14.4607	10.8274	13.4259	16.0527	15.8812	16.2007	25.1859	16.1127	11	5.51901	5.2079	5.59696	3.75008	3.85407	3.43661	3.74694	4.00474	3.98925	4.01798	4.65454	4.01013	5.44129	3.68025	3.91364	4.22755	0.719926	1.24307	up	0.0412331	2.31938	up
Os.38235.1.S1_at	7837.39	9835.86	8767.17	1502.78	1241.61	1527.07	3314.58	3664.91	3655.29	702.736	786.682	812.849	11	12.9362	13.2638	13.0979	10.5534	10.278	10.5765	11.6946	11.8396	11.8358	9.45684	9.61964	9.66684	13.0993	10.4693	11.79	9.58111	0.00744086	4.62314	down	0.00649684	11.4573	up
Os.38235.1.S1_x_at	7885.62	9945.55	8645.67	1734.54	1638.88	1989.34	3391.58	4229.62	3967.88	895.861	1039.21	1061.78	11	12.945	13.2798	13.0778	10.7603	10.6785	10.9581	11.7277	12.0463	11.9542	9.80713	10.0213	10.0523	13.1009	10.799	11.9094	9.96022	0.0164754	3.86155	down	0.00767501	8.81919	up
Os.38235.2.S1_at	4729.17	5251.93	5151.7	3724.42	3014.78	3190.05	4544.68	3833.78	4253.99	1094.9	614.83	776.4	11	12.2074	12.3586	12.3308	11.8628	11.5578	11.6394	12.15	11.9046	12.0546	10.0966	9.26404	9.60066	12.2989	11.6867	12.0364	9.65376	0.0362304	5.2148	down	0.0167109	6.25576	up
Os.38235.2.S1_x_at	6710.39	8471.28	8385.2	4636.16	4052.56	4278.24	5844.12	5789.61	6358.75	1679.36	1259.46	1663.1	11	12.7122	13.0484	13.0336	12.1787	11.9846	12.0628	12.5128	12.4992	12.6345	10.7137	10.2986	10.6997	12.9314	12.0754	12.5488	10.5706	0.0210024	3.94001	down	0.0131216	5.13635	up
Os.38240.1.S1_a_at	317.787	401.792	235.003	4802.11	4764.83	4937.24	6239.6	4581.08	6189.78	76.766	93.5493	100.614	11	8.31191	8.6503	7.87654	12.2295	12.2182	12.2695	12.6072	12.1615	12.5957	6.2624	6.54766	6.65268	8.27959	12.2391	12.4548	6.48758	0.00660914	62.562	down	0.0264202	3.46297	up
Os.38365.1.S1_a_at	447.121	515.832	481.697	247.352	262.682	233.688	404.89	439.202	434.765	174.301	184.217	177.447	11	8.80452	9.01076	8.91198	7.95042	8.03717	7.86844	8.66138	8.77874	8.76409	7.44544	7.52526	7.47125	8.90909	7.95201	8.73474	7.48065	0.00685093	2.38517	down	0.00834318	2.69155	up
Os.38421.1.S1_at	37.0532	39.9796	33.5519	8.09011	9.17148	11.117	63.1879	54.2339	72.9087	130.727	165.914	133.737	11	5.21152	5.32119	5.06832	3.01616	3.19715	3.4747	5.98158	5.76112	6.18802	7.03041	7.37429	7.06326	5.20035	3.22934	5.97691	7.15599	0.0576033	2.26433	up	0.0118045	3.87888	down
Os.38638.1.S1_at	216.37	370.297	883.367	133.89	125.423	700.974	21.4336	41.5514	33.8731	36.665	33.3753	22.1307	11	7.75736	8.53254	9.78687	7.0649	6.97066	9.45322	4.4218	5.37683	5.08207	5.19633	5.06071	4.46798	8.69226	7.82959	4.96023	4.90834	0.99198	1.03662	down	0.0320694	13.7744	up
Os.38760.1.S1_at	89.8217	114.527	92.8329	53.9015	49.3166	48.3116	90.4856	155.967	92.3153	293.419	225.571	243.866	11	6.48899	6.83954	6.53656	5.75225	5.624	5.5943	6.49962	7.28509	6.5285	8.19682	7.81744	7.92995	6.6217	5.65685	6.77107	7.9814	0.135263	2.31391	up	0.0213144	2.56632	down
Os.38770.1.S1_at	6.50039	7.8443	6.89658	21.0625	13.7169	10.616	10.8277	13.8331	11.7663	23.5098	26.9325	16.8847	11	2.70053	2.97164	2.78588	4.39661	3.77789	3.40817	3.43666	3.79005	3.55658	4.55519	4.75128	4.07764	2.81935	3.86089	3.59443	4.46137	0.16484	1.82379	up	0.0243796	3.12103	down
Os.38856.1.A1_s_at	687.533	623.082	512.868	537.516	632.426	1397.12	180.667	241.053	120.552	201.237	174.839	127.892	11	9.42529	9.28328	9.00244	9.07016	9.30475	10.4482	7.49718	7.91321	6.91351	7.65275	7.44988	6.99878	9.237	9.60772	7.4413	7.36714	0.988717	1.05275	down	0.0226112	3.65498	up
Os.3895.1.S1_at	444.791	416.389	419.093	482.392	510.198	574.268	561.096	512.084	549.731	890.495	1034.72	859.602	11	8.79698	8.70179	8.71113	8.91406	8.99491	9.16558	9.1321	9.00024	9.10258	9.79846	10.015	9.74752	8.73663	9.02485	9.07831	9.85367	0.042819	1.71162	up	0.0137339	2.16901	down
Os.38984.1.S1_at	19.8599	21.7885	22.679	15.9709	31.9015	51.4587	30.3999	31.8134	31.9599	49.2181	59.2931	37.3525	11	4.31179	4.4455	4.50328	3.99737	4.99555	5.68534	4.92599	4.99156	4.99819	5.62112	5.88979	5.22313	4.42019	4.89276	4.97192	5.57801	0.244887	1.52214	up	0.0340482	2.23121	down
Os.38984.1.S1_s_at	8.24888	6.87994	7.79871	7.70847	7.59244	8.03183	10.0289	13.6891	11.0268	30.0327	26.9671	25.5825	11	3.0442	2.7824	2.96324	2.94644	2.92456	3.00573	3.32609	3.77496	3.46294	4.90846	4.75313	4.67709	2.92994	2.95891	3.52133	4.77956	0.0431816	2.39202	up	0.0101339	3.60404	down
Os.38998.1.S1_at	804.318	727.262	761.209	874.291	875.587	1048.96	1145.5	1582.76	1369.53	2263.51	2087.66	2198.15	11	9.65162	9.50633	9.57215	9.77197	9.77411	10.0347	10.1618	10.6282	10.4195	11.1443	11.0277	11.1021	9.5767	9.86027	10.4032	11.0914	0.107311	1.61128	up	0.0071683	2.85732	down
Os.39063.1.A1_s_at	669.09	755.584	664.22	851.272	859.114	1062.15	689.802	623.323	616.518	323.776	286.384	327.313	11	9.38606	9.56145	9.37552	9.73348	9.74671	10.0528	9.43004	9.28384	9.268	8.33885	8.16181	8.35453	9.44101	9.84432	9.32729	8.28506	0.0231616	2.0594	down	0.0132233	2.2283	up
Os.39087.1.S1_at	68.3518	62.3284	42.6035	34.006	53.021	99.2164	83.1403	99.207	103.551	155.107	113.273	144.003	11	6.09491	5.96182	5.4129	5.08772	5.72849	6.63251	6.37748	6.63237	6.6942	7.27712	6.82366	7.16996	5.82321	5.81624	6.56802	7.09025	0.244048	1.43617	up	0.0401084	2.40667	down
Os.39617.1.S1_at	57.3575	74.2624	114.222	22.5485	25.7536	60.6155	148.408	106.16	132.48	238.718	227.908	183.364	11	5.84191	6.21456	6.8357	4.49496	4.6867	5.92162	7.21342	6.73009	7.04963	7.89917	7.83231	7.51857	6.29739	5.03442	6.99772	7.75001	0.148879	1.68447	up	0.0448689	2.73705	down
Os.39652.1.S1_at	105.651	139.528	193.746	5.39503	7.12492	12.2781	161.58	155.655	204.651	377.561	651.588	576.169	11	6.72316	7.12441	7.59803	2.43163	2.83287	3.61801	7.33611	7.28221	7.67703	8.56056	9.34782	9.17035	7.14853	2.96084	7.43178	9.02624	0.0780279	3.01982	up	0.0366379	3.67491	down
Os.39706.1.S1_at	8.62529	6.31909	7.95787	5.48947	5.39697	7.11665	25.4924	18.7198	15.3061	57.4164	39.2704	39.9542	11	3.10857	2.65972	2.99238	2.45667	2.43215	2.8312	4.67199	4.22649	3.93604	5.84339	5.29537	5.32027	2.92022	2.57334	4.27817	5.48635	0.134166	2.31045	up	0.0155372	5.92215	down
Os.39872.1.A1_s_at	32.4942	34.7049	51.8116	64.7031	65.3853	87.7742	54.3967	57.0057	53.8895	103.045	129.026	135.532	11	5.02211	5.11707	5.6952	6.01576	6.03089	6.45572	5.76545	5.83303	5.75193	6.68713	7.01151	7.08248	5.27813	6.16746	5.78347	6.92704	0.0377866	2.20928	up	0.0278205	3.13598	down
Os.39966.1.A1_at	9.79416	23.1532	17.714	253.206	239.242	133.935	289.934	360.73	307.01	3.9005	5.06855	4.13426	11	3.29192	4.53314	4.14682	7.98417	7.90233	7.06539	8.17958	8.49477	8.26214	1.96366	2.34157	2.04763	3.99063	7.65063	8.31217	2.11762	0.00620457	73.2392	down	0.0421689	3.66295	up
Os.39973.1.S1_s_at	35.5385	33.7169	47.1382	439.405	361.33	211.841	486.113	514.183	457.795	195.862	134.932	122.355	11	5.15131	5.0754	5.55882	8.77941	8.49717	7.72684	8.92515	9.00614	8.83856	7.61369	7.07609	6.93493	5.26185	8.33447	8.92328	7.20824	0.0469494	3.28307	down	0.0243796	3.85409	down
Os.39985.1.A1_at	19.1952	18.6755	17.1349	9.624	9.10414	9.11562	8.82521	7.91663	8.56312	9.30416	9.05382	9.01457	11	4.26267	4.22308	4.09887	3.26664	3.18652	3.18834	3.14163	2.98489	3.09814	3.21788	3.17853	3.17226	4.19487	3.21383	3.07489	3.18955	0.390188	1.08273	up	0.00931353	2.00739	up
Os.39991.1.A1_at	9.70524	7.09302	5.90942	6.01419	5.87103	5.77498	14.7813	5.76998	5.75574	175.548	76.0404	98.7218	11	3.27876	2.8264	2.56302	2.58837	2.55361	2.52982	3.8857	2.52857	2.525	7.45572	6.24869	6.6253	2.88939	2.55727	2.97976	6.77657	0.0661558	13.8981	up	0.019369	14.7964	down
Os.40000.1.S1_at	11.8704	12.2373	17.6052	6.69254	6.80269	7.26882	26.5559	31.4555	35.0885	92.1024	125.503	103.862	11	3.5693	3.61321	4.13793	2.74255	2.76611	2.86172	4.73096	4.97524	5.13293	6.52517	6.97157	6.69853	3.77348	2.79013	4.94638	6.73176	0.032768	3.44709	up	0.0133463	7.77194	down
Os.40000.1.S1_x_at	29.238	23.0019	35.5485	7.78698	7.63274	14.8166	56.2685	61.4394	72.9738	177.598	178.469	209.656	11	4.86977	4.52368	5.15172	2.96106	2.9322	3.88914	5.81426	5.94109	6.18931	7.47247	7.47953	7.71188	4.84839	3.2608	5.98155	7.55463	0.026523	2.97539	up	0.0130709	6.52618	down
Os.40003.1.S1_x_at	6.12883	5.32872	6.94008	5.04538	5.004	5.18149	7.48087	5.6922	9.39969	14.2432	42.3427	39.4814	11	2.61561	2.41379	2.79495	2.33496	2.32308	2.37337	2.90321	2.50899	3.23261	3.8322	5.40404	5.3031	2.60812	2.3438	2.8816	4.84645	0.189223	3.90371	up	0.0496499	4.71851	down
Os.40021.1.S1_a_at	44.3157	67.302	52.584	36.8779	50.4494	23.0811	143.288	156.492	126.491	12.2261	19.8869	16.5041	11	5.46975	6.07258	5.71655	5.20468	5.65677	4.52864	7.16277	7.28994	6.98289	3.61189	4.31375	4.04476	5.75296	5.13003	7.1452	3.99013	0.0203772	8.90782	down	0.0288506	3.39363	up
Os.4008.1.S1_a_at	56.1134	45.6075	61.309	103.643	111.193	86.3815	103.545	103.975	90.778	140.562	125.966	146.347	11	5.81027	5.5112	5.93803	6.69548	6.79692	6.43265	6.69412	6.70009	6.50427	7.13506	6.97689	7.19325	5.75317	6.64169	6.63283	7.10174	0.100567	1.38406	up	0.0192408	2.54659	down
Os.40189.1.S1_at	53.2437	48.9733	44.9681	10.9737	11.1672	10.8683	96.7632	82.4819	62.4554	156.897	150.632	147.293	11	5.73454	5.61392	5.49083	3.45598	3.4812	3.44205	6.59639	6.36601	5.96476	7.29367	7.23488	7.20254	5.6131	3.45974	6.30905	7.2437	0.104935	1.91143	up	0.00880741	3.09642	down
Os.40428.1.S1_at	34.8902	31.4261	25.8242	467.786	484.965	583.392	38.6176	26.3922	7.31651	9.01259	6.45011	6.71054	11	5.12475	4.97389	4.69065	8.8697	8.92174	9.18832	5.27119	4.72204	2.87115	3.17194	2.68932	2.74643	4.92976	8.99325	4.28813	2.86923	0.514041	2.67381	down	0.0174567	4.17141	up
Os.408.1.S1_a_at	557.496	524.413	618.89	16.1596	18.9164	14.8452	115.688	115.217	130.583	64.6754	50.1024	37.7717	11	9.12282	9.03456	9.27354	4.01432	4.24157	3.89193	6.8541	6.8482	7.02882	6.01515	5.64681	5.23924	9.14364	4.04927	6.91037	5.63373	0.0892959	2.42275	down	0.0117155	11.3917	up
Os.409.1.S1_at	12.5238	12.1956	12.1636	62.4594	55.3598	27.5417	28.3779	35.8214	20.2124	28.6017	29.2108	26.4173	11	3.6466	3.60829	3.6045	5.96485	5.79077	4.78354	4.8267	5.16275	4.33717	4.83803	4.86843	4.72341	3.6198	5.51305	4.77554	4.80996	0.99198	1.02414	up	0.00766831	2.28177	down
Os.410.1.S1_at	36.1069	44.1854	51.515	8.38546	10.1321	14.3203	21.0803	41.8573	61.2198	23.5329	18.8412	18.7263	11	5.1742	5.4655	5.68692	3.06789	3.34087	3.83999	4.39783	5.38741	5.93593	4.55661	4.23582	4.22699	5.44221	3.41625	5.24039	4.33981	0.503803	1.86681	down	0.0320012	2.14712	up
Os.41199.1.A1_at	5.69971	5.69224	15.2261	5.62802	5.55081	5.58212	12.838	13.0766	9.8343	56.7915	56.2786	54.5233	11	2.51089	2.509	3.92847	2.49263	2.4727	2.48081	3.68235	3.70891	3.29782	5.8276	5.81452	5.7688	2.98279	2.48205	3.56303	5.80364	0.0151042	4.72598	up	0.0322586	7.06581	down
Os.413.1.S1_at	16.7834	7.91825	13.0184	41.9543	41.9514	34.4834	45.7411	43.1648	64.2012	43.7053	44.6187	31.7967	11	4.06896	2.98518	3.70248	5.39075	5.39065	5.10783	5.51542	5.43178	6.00453	5.44974	5.47958	4.99081	3.58554	5.29641	5.65058	5.30671	0.69056	1.26916	down	0.0425008	3.29703	down
Os.41335.2.S1_x_at	36.1316	39.6414	52.5865	14.9995	16.6976	12.3365	95.8278	92.2806	89.5673	165.488	206.758	203.641	11	5.17519	5.30894	5.71662	3.90684	4.06157	3.62486	6.58237	6.52796	6.4849	7.37058	7.6918	7.66988	5.40025	3.86442	6.53174	7.57742	0.0348346	2.06434	up	0.0158317	4.52266	down
Os.4149.2.S1_x_at	462.329	382.899	452.55	1157.25	1016.06	888.793	292.018	307.855	306.463	197.866	235.562	204.371	11	8.85278	8.58082	8.82193	10.1765	9.98876	9.7957	8.18991	8.26611	8.25957	7.62838	7.87997	7.67505	8.75184	9.98699	8.23853	7.7278	0.0706673	1.42477	down	0.0207956	2.03362	up
Os.4152.1.S1_at	71.3387	118.485	68.042	9.03079	6.14971	8.84136	209.71	154.579	153.428	405.373	617.955	582.418	11	6.15661	6.88856	6.08835	3.17485	2.62052	3.14427	7.71225	7.2722	7.26141	8.66311	9.27136	9.18591	6.37784	2.97988	7.41529	9.04013	0.0631173	3.08408	up	0.0220651	6.33035	down
Os.4160.1.S1_at	377.193	409.567	506.807	209.589	244.357	283.973	329.851	316.175	276.227	195.522	208.853	208.172	11	8.55916	8.67796	8.98529	7.71142	7.93285	8.14961	8.36567	8.30458	8.10971	7.61119	7.70634	7.70163	8.7408	7.93129	8.25999	7.67305	0.0588304	1.50205	down	0.0224801	2.09616	up
Os.4163.1.S1_at	59.4991	33.9384	40.3219	22.0287	29.6663	37.0553	80.2261	77.2192	80.0923	95.712	88.9683	87.6673	11	5.8948	5.08485	5.33349	4.46131	4.89075	5.21161	6.326	6.27089	6.32359	6.58063	6.47522	6.45397	5.43771	4.85456	6.30683	6.50327	0.122983	1.14587	up	0.0483765	2.09298	down
Os.4174.1.S1_at	50.9314	40.6905	54.9321	88.6402	91.6332	97.0467	80.246	111.064	121.036	143.625	171.649	156.634	11	5.67048	5.34662	5.77958	6.46989	6.5178	6.60061	6.32636	6.79525	6.91929	7.16616	7.42332	7.29125	5.59889	6.52943	6.6803	7.29358	0.240282	1.52973	up	0.0157579	3.23705	down
Os.41776.1.S1_at	1587.73	1516.42	1602.1	665.358	642.584	620.621	1313.02	1386.9	860.442	447.167	727.098	715.71	11	10.6328	10.5665	10.6457	9.37799	9.32774	9.27757	10.3587	10.4377	9.74893	8.80467	9.50601	9.48323	10.615	9.32776	10.1818	9.26464	0.277162	1.88834	down	0.0332167	2.54974	up
Os.41790.1.S1_x_at	192.081	214.284	239.518	512.361	572.202	476.327	348.594	360.805	340.821	428.462	453.212	412.565	11	7.58557	7.74338	7.90399	9.00102	9.16038	8.89581	8.4454	8.49507	8.41287	8.74302	8.82404	8.68848	7.74431	9.01907	8.45112	8.75185	0.0668063	1.23177	up	0.0179677	2.01047	down
Os.418.1.S1_at	7.39959	7.36936	6.27903	5.9277	5.72415	5.70557	5.802	5.73221	5.89219	43.1769	90.7759	86.8723	11	2.88745	2.88154	2.65054	2.56747	2.51706	2.51237	2.53655	2.51909	2.5588	5.43219	6.50424	6.44082	2.80651	2.5323	2.53815	6.12575	0.0321135	12.022	up	0.0195671	9.98139	down
Os.4184.1.S1_at	7.86848	7.64867	7.7308	6.98213	6.60521	6.55631	7.01916	6.34298	6.88029	33.2667	44.1775	48.2811	11	2.97608	2.93521	2.95062	2.80367	2.7236	2.71288	2.8113	2.66516	2.78247	5.05601	5.46524	5.59338	2.95397	2.74672	2.75298	5.37154	0.017085	6.1414	up	0.0117155	5.34272	down
Os.41841.1.S1_at	51.4522	60.3103	51.9606	290.009	281.441	410.238	163.893	205.303	139.829	208.768	204.73	191.486	11	5.68516	5.91433	5.69935	8.17995	8.13669	8.68032	7.35661	7.68161	7.12752	7.70576	7.67758	7.5811	5.76628	8.33232	7.38858	7.65481	0.621743	1.20266	up	0.00824055	3.70258	down
Os.4194.1.S1_at	231.452	312.51	251.801	212.083	202.9	263.764	74.5456	121.412	117.405	70.9163	44.8483	36.1543	11	7.85457	8.28776	7.97614	7.72849	7.66462	8.0431	6.22005	6.92377	6.87535	6.14804	5.48698	5.1761	8.03949	7.81207	6.67306	5.60371	0.272075	2.09849	down	0.0239272	5.41058	up
Os.42024.1.S1_at	571.925	693.799	603.758	13.6714	16.0034	16.5298	200.87	196.125	299.791	172.573	168.542	173.99	11	9.15968	9.43837	9.23783	3.77309	4.00031	4.04699	7.65012	7.61563	8.22781	7.43106	7.39696	7.44286	9.27863	3.94013	7.83119	7.42363	0.471911	1.32644	down	0.00857656	3.61752	up
Os.42069.1.S1_x_at	379.776	456.683	312.074	771.406	739.838	1223.47	574.947	641.157	388.127	102.65	159.143	156.749	11	8.569	8.83505	8.28575	9.59135	9.53106	10.2568	9.16728	9.32453	8.60038	6.68159	7.31418	7.29232	8.56327	9.79306	9.03073	7.09603	0.069395	3.82299	down	0.0348553	2.76491	up
Os.42305.1.S1_s_at	27.8265	25.6131	42.5739	112.947	104.316	79.7588	84.5598	70.8474	74.8435	65.6469	94.7829	84.6412	11	4.79839	4.67881	5.4119	6.8195	6.70482	6.31757	6.4019	6.14664	6.22581	6.03665	6.56655	6.40329	4.96303	6.61396	6.25812	6.3355	0.977828	1.0551	up	0.0411176	2.58913	down
Os.42450.1.A1_at	84.3439	74.0503	64.6818	100.932	129.333	101.007	42.4328	47.3024	42.197	31.0578	31.2363	26.1338	11	6.39821	6.21043	6.01529	6.65724	7.01495	6.65831	5.40711	5.56384	5.39907	4.95689	4.96515	4.70785	6.20798	6.77683	5.45667	4.87663	0.081204	1.4949	down	0.0190414	2.51638	up
Os.4251.1.S1_at	960.088	1072.14	958.181	2883.73	2997.22	2622.81	730.691	1504.54	1224.53	2276.2	2343.74	2081.63	11	9.90702	10.0663	9.90415	11.4937	11.5494	11.3569	9.51312	10.5551	10.258	11.1524	11.1946	11.0235	9.95915	11.4667	10.1087	11.1235	0.227976	2.02056	up	0.0113701	2.24132	down
Os.42521.1.S1_at	492.902	421.793	392.423	158.019	188.039	182.856	339.052	351.617	327.163	166.751	211.743	193.115	11	8.94516	8.72039	8.61627	7.30395	7.55489	7.51456	8.40536	8.45786	8.35387	7.38155	7.72617	7.59332	8.7606	7.4578	8.4057	7.56701	0.0476715	1.78842	down	0.0216273	2.28722	up
Os.428.1.S1_at	564.998	431.583	509.465	62.503	84.1138	171.372	87.9382	126.121	99.1007	133.586	147.759	127.595	11	9.1421	8.75349	8.99284	5.96585	6.39427	7.42099	6.45842	6.97866	6.63082	7.06162	7.2071	6.99542	8.96281	6.59371	6.6893	7.08805	0.37474	1.31836	up	0.0118934	3.66742	up
Os.42801.1.S1_at	105.981	117.153	129.065	238.986	294.199	189.93	220.644	174.046	281.889	332.584	264.411	246.344	11	6.72766	6.87225	7.01195	7.90078	8.20065	7.56932	7.78557	7.44332	8.13898	8.37758	8.04664	7.94453	6.87062	7.89025	7.78929	8.12291	0.710658	1.26017	up	0.0227366	2.3822	down
Os.429.1.S1_at	180.782	192.957	177.937	124.748	118.279	121.883	154.067	177.07	193.844	356.227	404.847	419.964	11	7.49811	7.59214	7.47522	6.96287	6.88605	6.92935	7.26742	7.46817	7.59875	8.47665	8.66123	8.71412	7.52182	6.92609	7.44478	8.61734	0.0348233	2.25411	up	0.0130709	2.13689	down
Os.43021.1.S1_at	289.655	294.096	241.294	887.755	979.633	690.958	153.495	214.3	210.542	124.205	141.154	118.897	11	8.17819	8.20014	7.91465	9.79402	9.9361	9.43245	7.26205	7.74349	7.71796	6.95658	7.14113	6.89357	8.09766	9.72086	7.5745	6.99709	0.215293	1.49217	down	0.0195687	2.1444	up
Os.43491.1.S1_x_at	326.652	271.395	245.221	292.64	357.913	171.96	477.174	459.713	520.753	788.942	902.759	956.553	11	8.35161	8.08425	7.93794	8.19298	8.48347	7.42593	8.89837	8.84459	9.02445	9.62378	9.8182	9.9017	8.1246	8.03413	8.92247	9.78122	0.0403429	1.81347	up	0.0157579	3.15277	down
Os.4377.1.S1_at	53.0804	51.7688	43.3252	437.959	572.366	526.538	327.184	385.74	384.066	257.598	352.243	360.108	11	5.73011	5.69401	5.43713	8.77465	9.16079	9.04039	8.35396	8.59149	8.58521	8.00898	8.46043	8.49229	5.62042	8.99195	8.51022	8.32056	0.821206	1.14049	down	0.0117155	6.49868	down
Os.4417.1.S1_at	940.741	1101.46	1089.58	288.033	215.254	245.45	833.741	731.139	756.361	425.29	337.809	347.561	11	9.87765	10.1052	10.0896	8.17009	7.7499	7.93929	9.70345	9.514	9.56293	8.7323	8.40006	8.44112	10.0241	7.95309	9.59346	8.5245	0.0394416	2.09793	down	0.0152539	2.82772	up
Os.44431.1.S1_at	35.2407	45.9182	62.6261	134.425	119.462	135.784	98.1075	90.5062	87.4077	218.75	158.063	149.847	11	5.13917	5.52099	5.96869	7.07065	6.90041	7.08517	6.61629	6.49995	6.44969	7.77314	7.30436	7.22735	5.54295	7.01874	6.52198	7.43495	0.100567	1.88292	up	0.0294105	3.71149	down
Os.44431.2.S1_x_at	17.585	16.7127	21.6503	17.94	20.5215	19.5589	19.7094	20.3699	20.3531	47.9904	49.2078	39.0801	11	4.13627	4.06287	4.43632	4.16511	4.35906	4.28975	4.30081	4.34836	4.34717	5.58467	5.62082	5.28836	4.21182	4.27131	4.33212	5.49795	0.0289198	2.24363	up	0.0222024	2.43873	down
Os.4458.1.S1_at	371.481	378.677	272.239	44.6208	44.2565	94.2209	603.532	447.096	458.923	719.416	1039.48	1198.83	11	8.53715	8.56482	8.08873	5.47964	5.46782	6.55797	9.23729	8.80444	8.84211	9.49068	10.0217	10.2274	8.3969	5.83515	8.96128	9.91325	0.180421	1.93452	up	0.0346528	2.86067	down
Os.4463.1.S1_s_at	175.071	151.739	133.648	149.931	205.917	159.408	133.648	143.801	36.3418	17.3454	17.3111	17.7345	11	7.4518	7.24545	7.0623	7.22815	7.68592	7.31658	7.0623	7.16793	5.18356	4.11648	4.11363	4.14848	7.25318	7.41022	6.47126	4.1262	0.183284	5.08084	down	0.00720085	8.73607	up
Os.44749.1.S1_at	104.665	80.4981	90.4441	114.059	106.512	76.0891	134.974	146.164	120.93	190.019	181.024	184.241	11	6.70963	6.33088	6.49896	6.83364	6.73487	6.24962	7.07654	7.19144	6.91803	7.57	7.50003	7.52545	6.51316	6.60604	7.062	7.53183	0.0827179	1.38494	up	0.0199667	2.02605	down
Os.44806.1.A1_x_at	86.4442	94.4479	58.1249	170.752	167.378	174.209	172.536	233.735	177.747	231.525	257.587	272.06	11	6.4337	6.56145	5.86108	7.41576	7.38696	7.44468	7.43075	7.86873	7.47368	7.85502	8.00892	8.08778	6.28541	7.4158	7.59106	7.98391	0.348404	1.31299	up	0.024681	3.24563	down
Os.45014.1.S1_at	108.728	97.165	112.642	138.134	142.373	132.034	61.5052	81.3961	80.3598	48.5828	42.2993	67.5904	11	6.76457	6.60236	6.8156	7.10992	7.15354	7.04477	5.94264	6.34689	6.3284	5.60238	5.40256	6.07875	6.72751	7.10274	6.20598	5.69456	0.447819	1.42545	down	0.0418668	2.04621	up
Os.4509.1.S1_x_at	14.8762	19.5559	16.0283	15.8414	18.3092	16.5975	23.4204	21.0036	19.8718	43.9146	32.2177	33.7314	11	3.89493	4.28953	4.00255	3.98563	4.1945	4.05289	4.54969	4.39256	4.31265	5.45663	5.00978	5.07602	4.06234	4.07767	4.4183	5.18081	0.108532	1.69644	up	0.0310751	2.17117	down
Os.4548.1.S1_at	45.9986	35.133	56.1401	37.0072	43.9539	77.7992	63.2809	61.364	53.7708	190.923	196.059	152.495	11	5.52352	5.13475	5.81096	5.20973	5.45792	6.28168	5.9837	5.93932	5.74875	7.57685	7.61515	7.25262	5.48974	5.64978	5.89059	7.48154	0.026209	3.01247	up	0.0209357	3.97731	down
Os.45531.1.S1_at	9.5832	9.64411	6.67655	7.88755	7.15676	6.99983	37.3619	27.0999	36.5242	26.8703	36.7924	39.3987	11	3.26051	3.26965	2.7391	2.97958	2.83931	2.80732	5.22349	4.76022	5.19078	4.74794	5.20134	5.30008	3.08975	2.8754	5.05816	5.08312	0.992816	1.01745	up	0.0225145	3.98164	down
Os.45887.1.S1_at	72.4907	86.659	105.591	62.4545	56.1301	46.2736	357.603	186.468	246.923	211.912	168.438	224.288	11	6.17972	6.43728	6.72234	5.96473	5.8107	5.53212	8.48221	7.54279	7.94792	7.72732	7.39607	7.80921	6.44645	5.76918	7.99097	7.6442	0.79953	1.27171	down	0.0323228	2.29383	down
Os.45887.2.S1_x_at	18.6382	24.1631	19.0773	9.30226	22.7229	8.99292	45.8991	34.0654	48.9254	35.9108	56.49	53.8943	11	4.22019	4.59473	4.25379	3.21758	4.50608	3.16879	5.52039	5.09023	5.61251	5.16635	5.81992	5.75206	4.35624	3.63082	5.40771	5.57944	0.940316	1.12641	up	0.0397434	2.33465	down
Os.459.1.S1_at	393.808	233.139	185.536	34.066	52.3394	204.84	411.329	386.618	326.046	1032.64	1374.6	1601.35	11	8.62135	7.86505	7.53556	5.09026	5.70983	7.67835	8.68415	8.59477	8.34893	10.0121	10.4248	10.6451	8.00732	6.15948	8.54262	10.3607	0.0417201	3.52603	up	0.0299255	5.11007	down
Os.45923.1.S1_at	17.4819	26.3371	17.3337	25.1762	23.791	13.7051	213.135	186.93	235.161	78.2781	73.3635	73.5336	11	4.12779	4.71903	4.11551	4.65399	4.57234	3.77664	7.73562	7.54635	7.87751	6.29054	6.19699	6.20033	4.32078	4.33432	7.71983	6.22929	0.0190631	2.80994	down	0.0192471	3.75421	down
Os.45953.1.S1_at	95.6699	106.824	97.6183	191.256	190.419	171.044	62.6257	68.1087	62.0206	47.7291	45.5189	43.3653	11	6.57999	6.73909	6.60908	7.57936	7.57303	7.41822	5.96868	6.08977	5.95468	5.5768	5.50839	5.43847	6.64272	7.52354	6.00438	5.50789	0.0429815	1.41078	down	0.0101339	2.19594	up
Os.45991.1.S1_x_at	20.5032	17.4775	15.316	8.3185	8.56547	15.6519	25.9577	26.4692	20.7288	50.4994	43.0001	40.2277	11	4.35778	4.12743	3.93697	3.05632	3.09853	3.96826	4.69809	4.72624	4.37357	5.65819	5.42627	5.33012	4.14072	3.37437	4.5993	5.47152	0.0802603	1.83048	up	0.0216273	2.51542	down
Os.46021.1.S1_at	59.0456	69.8754	41.521	32.5094	43.1887	39.6643	19.31	29.4381	13.9632	15.7786	19.1831	18.3756	11	5.88376	6.12671	5.37577	5.02279	5.43258	5.30977	4.27128	4.87961	3.80355	3.9799	4.26176	4.19972	5.79541	5.25504	4.31815	4.14713	0.964152	1.12586	down	0.0270702	3.13461	up
Os.46022.1.S1_x_at	7.58432	7.25651	7.45378	6.93375	7.9661	7.86845	9.31985	7.99634	8.68734	12.6408	17.9612	15.7425	11	2.92302	2.85928	2.89797	2.79364	2.99387	2.97608	3.22031	2.99934	3.11891	3.66002	4.16682	3.9766	2.89342	2.9212	3.11285	3.93448	0.10183	1.76739	up	0.0269546	2.05773	down
Os.46062.1.S1_at	268.362	262.401	317.453	112.393	116.52	116.218	436.901	408.122	501.977	636.411	694.717	633.914	11	8.06804	8.03563	8.3104	6.81241	6.86444	6.86069	8.77116	8.67286	8.97148	9.31381	9.44028	9.30814	8.13802	6.84585	8.80517	9.35408	0.0863185	1.46298	up	0.0141054	2.32311	down
Os.46102.1.S1_at	16.1434	27.4313	30.211	46.8394	64.0889	44.5349	21.0295	28.1141	28.1567	53.2486	62.7636	67.0646	11	4.01287	4.77775	4.917	5.54965	6.002	5.47686	4.39434	4.81322	4.81541	5.73467	5.97186	6.06748	4.56921	5.67617	4.67432	5.92467	0.0555926	2.37898	up	0.0462009	2.55879	down
Os.46287.1.S1_a_at	76.1767	73.2796	84.7098	32.4412	32.884	48.4542	36.8581	36.7135	25.5347	36.6973	35.1968	33.9139	11	6.25128	6.19534	6.40446	5.01976	5.03931	5.59855	5.20391	5.19824	4.67439	5.1976	5.13737	5.0838	6.28369	5.21921	5.02551	5.13959	0.943686	1.08229	up	0.0111583	2.21008	up
Os.46323.1.S1_at	25.2222	19.8943	32.4078	61.7354	51.0791	53.2581	41.6849	37.2799	34.1637	46.8781	55.5558	52.2421	11	4.65662	4.31428	5.01827	5.94803	5.67466	5.73493	5.38145	5.22033	5.09439	5.55084	5.79587	5.70714	4.66306	5.78587	5.23206	5.68462	0.146147	1.36847	up	0.0437128	2.03011	down
Os.4636.1.S1_a_at	483.216	359.413	412.235	150.44	176.838	199.994	240.729	237.58	242.031	200.183	197.14	206.34	11	8.91653	8.4895	8.68732	7.23304	7.46628	7.64381	7.91127	7.89227	7.91905	7.64518	7.62307	7.68888	8.69778	7.44771	7.90753	7.65238	0.0247237	1.19346	down	0.0220114	2.06394	up
Os.46404.1.S1_x_at	840.861	759.324	637.642	139.274	161.559	157.595	236.494	168.456	118.984	318.739	223.063	261.133	11	9.71572	9.56857	9.3166	7.12178	7.33592	7.30008	7.88566	7.39623	6.89463	8.31623	7.80131	8.02864	9.53363	7.25259	7.39217	8.04873	0.475638	1.57632	up	0.023613	2.79899	up
Os.46450.1.S1_at	219.237	226.219	130.38	32.32	36.0397	74.0001	492.076	498.537	595.405	1292.97	1574.17	1570.01	11	7.77635	7.82157	7.02658	5.01436	5.17152	6.20946	8.94274	8.96156	9.21773	10.3365	10.6204	10.6166	7.5415	5.46511	9.04067	10.5245	0.027205	2.79683	up	0.0166278	7.9061	down
Os.46472.1.S1_at	143.219	180.394	149.232	205.899	223.226	181.219	64.4626	89.6981	103.496	70.912	57.952	66.2922	11	7.16208	7.49501	7.22141	7.68579	7.80236	7.50159	6.01039	6.48701	6.69343	6.14796	5.85679	6.05077	7.29283	7.66325	6.39694	6.0185	0.58098	1.29993	down	0.0191194	2.41886	up
Os.46476.1.S1_at	82.8358	131.333	169.298	50.6352	53.8392	76.6282	141.457	116.262	103.347	22.9802	15.2276	11.6585	11	6.37218	7.03709	7.40342	5.66207	5.75058	6.2598	7.14422	6.86123	6.69135	4.52232	3.92861	3.54331	6.93756	5.89082	6.89894	3.99808	0.037533	7.46868	down	0.0264627	7.67135	up
Os.4651.1.S1_at	169.686	119.95	119.552	384.206	370.369	658.302	75.2278	102.789	81.1469	68.8966	59.273	71.8974	11	7.40673	6.90629	6.90149	8.58573	8.53282	9.36261	6.23319	6.68355	6.34246	6.10636	5.8893	6.16787	7.0715	8.82705	6.41974	6.05451	0.405853	1.28808	down	0.0364961	2.02369	up
Os.46538.1.S1_at	7.66342	7.80202	5.78469	64.477	68.932	70.4835	9.05488	40.787	14.0971	85.8444	101.414	107.561	11	2.93799	2.96385	2.53224	6.01071	6.1071	6.13921	3.17869	5.35004	3.81733	6.42365	6.66411	6.74901	2.81136	6.08568	4.11535	6.61226	0.165899	5.64473	up	0.00834318	13.9375	down
Os.46540.1.S1_at	192.851	242.526	229.76	27.0324	33.1653	18.5152	300.377	303.745	323.776	495.306	436.762	448.96	11	7.59134	7.922	7.84398	4.75662	5.0516	4.21064	8.23063	8.24672	8.33885	8.95218	8.7707	8.81044	7.78577	4.67295	8.27207	8.84444	0.0396791	1.48697	up	0.01963	2.083	down
Os.46542.1.S1_at	93.8497	128.997	91.0498	163.545	179.34	144.682	248.083	297.837	237.306	282.392	301.058	292.134	11	6.55228	7.01119	6.50858	7.35355	7.48655	7.17674	7.95468	8.21838	7.89061	8.14155	8.2339	8.19049	6.69069	7.33895	8.02122	8.18864	0.621667	1.12305	up	0.019849	2.82443	down
Os.46544.1.A1_at	62.3765	64.5107	71.9766	18.8931	17.6802	19.2029	66.1953	87.6295	82.0941	574.624	617.911	659.034	11	5.96293	6.01147	6.16946	4.23979	4.14406	4.26326	6.04866	6.45334	6.35921	9.16647	9.27126	9.36421	6.04795	4.2157	6.28707	9.26731	0.010126	7.8912	up	0.00533659	9.31375	down
Os.46544.2.S1_x_at	11.4726	10.3171	13.6571	6.88272	7.71862	6.78531	20.8588	25.4509	14.4418	146.561	121.845	134.245	11	3.52012	3.36697	3.77158	2.78298	2.94834	2.76241	4.38259	4.66965	3.85218	7.19536	6.9289	7.06873	3.55289	2.83125	4.30147	7.06433	0.0287383	6.7874	up	0.00767501	11.4038	down
Os.46551.1.S1_at	11.4424	8.98489	14.2846	100.257	131.156	118.564	260.659	248.237	345.495	30.6183	90.275	74.958	11	3.51631	3.1675	3.83639	6.64756	7.03514	6.88952	8.02602	7.95558	8.43252	4.93632	6.49626	6.22801	3.50673	6.85741	8.13804	5.88686	0.12726	4.76071	down	0.0456788	5.20584	down
Os.46559.1.S1_at	10.0814	10.3331	9.86074	13.957	18.1943	31.423	18.9111	21.9452	18.1677	24.7086	20.1429	18.167	11	3.33363	3.3692	3.3017	3.80292	4.18542	4.97375	4.24116	4.45584	4.18331	4.62694	4.3322	4.18325	3.33484	4.3207	4.29344	4.3808	0.95854	1.06242	up	0.02332	2.06473	down
Os.4657.1.S1_at	710.423	550.771	718.298	569.281	545.887	710.145	723.353	796.792	585.61	226.926	347.89	369.251	11	9.47253	9.10531	9.48844	9.153	9.09246	9.47197	9.49856	9.63806	9.19379	7.82608	8.44249	8.52846	9.35543	9.23914	9.44347	8.26568	0.121699	2.26231	down	0.0498831	2.12837	up
Os.46574.1.S1_at	536.154	397.79	233.461	27.6449	15.3655	10.7967	169.756	182.326	153.469	2606.34	3639.49	3574.47	11	9.0665	8.63586	7.86704	4.78894	3.94162	3.43251	7.40732	7.51038	7.2618	11.3478	11.8295	11.8035	8.52313	4.05436	7.39317	11.6603	0.0085154	19.2544	up	0.0224801	8.79782	down
Os.46577.1.S1_at	7.35722	6.26331	9.48093	6.78872	6.64353	6.64988	23.7641	16.9417	12.0224	15.0229	17.2162	24.8276	11	2.87916	2.64693	3.24503	2.76314	2.73195	2.73333	4.57071	4.0825	3.58766	3.9091	4.10569	4.63387	2.92371	2.74281	4.08029	4.21622	0.983848	1.0988	up	0.0447735	2.44955	down
Os.46578.1.S1_at	14.7441	11.7416	21.9721	21.9871	16.1017	16.4162	78.1487	78.1069	64.5045	56.7937	58.8205	48.4462	11	3.88207	3.55356	4.4576	4.45858	4.00914	4.03705	6.28815	6.28738	6.01133	5.82766	5.87825	5.59831	3.96441	4.16826	6.19562	5.76807	0.209231	1.34494	down	0.0291515	3.49106	down
Os.46584.1.S1_at	2119.05	2284.12	1785.16	90.7867	89.0691	27.1012	2139.16	2371.4	2102.55	4571.69	4846.28	4541.35	11	11.0492	11.1574	10.8018	6.50441	6.47685	4.76029	11.0628	11.2115	11.0379	12.1585	12.2427	12.1489	11.0028	5.91385	11.1041	12.1834	0.0144663	2.11296	up	0.0167079	2.26662	down
Os.46591.1.S1_at	142.756	155.197	153.537	185.601	183.689	198.344	120.727	191.928	142.671	383	339.803	353.665	11	7.1574	7.27796	7.26244	7.53606	7.52112	7.63186	6.9156	7.58442	7.15655	8.5812	8.40856	8.46624	7.2326	7.56301	7.21886	8.48533	0.071414	2.40573	up	0.00929391	2.38292	down
Os.46591.1.S1_x_at	55.7322	67.4609	53.3747	68.2273	72.9885	67.0799	53.2045	66.6175	64.327	157.438	150.153	170.729	11	5.80044	6.07598	5.73809	6.09228	6.1896	6.06781	5.73348	6.05783	6.00735	7.29864	7.23029	7.41556	5.8715	6.11656	5.93289	7.31483	0.0252654	2.60619	up	0.014421	2.71947	down
Os.46591.2.S1_x_at	49.5301	52.3477	44.2871	25.1086	25.7162	21.3357	35.8294	48.0547	45.3845	107.25	114.027	98.8812	11	5.63023	5.71005	5.46882	4.65011	4.68461	4.4152	5.16307	5.58661	5.50413	6.74484	6.83323	6.62762	5.60303	4.5833	5.41793	6.73523	0.0375929	2.49199	up	0.0144848	2.19192	down
Os.46597.1.A1_at	6.11149	6.0424	5.86002	6.05687	9.61623	6.00638	6.04158	5.44985	5.68537	11.5006	17.1091	10.368	11	2.61152	2.59512	2.5509	2.59857	3.26547	2.5865	2.59493	2.44622	2.50726	3.52363	4.0967	3.37406	2.58585	2.81685	2.51613	3.6648	0.101379	2.21708	up	0.042091	2.11249	down
Os.46598.1.S1_a_at	1024.98	1111.18	972.478	748.094	757.673	608.981	1126.43	1246.87	1185.36	327.599	354.631	320.563	11	10.0014	10.1179	9.92552	9.54707	9.56543	9.25025	10.1375	10.2841	10.2111	8.35579	8.47018	8.32447	10.0149	9.45425	10.2109	8.38348	0.00660914	3.54905	down	0.00824055	3.09824	up
Os.46616.1.S1_x_at	76.188	100.82	87.7079	48.4312	52.2457	19.7364	202.442	168.011	154.312	380.062	470.301	472.95	11	6.25149	6.65564	6.45463	5.59786	5.70724	4.30279	7.66136	7.39241	7.2697	8.57009	8.87744	8.88554	6.45392	5.20263	7.44116	8.77769	0.0419081	2.52544	up	0.0117155	5.00638	down
Os.46618.1.S1_at	42.1316	33.7648	47.6612	153.712	203.157	365.722	267.614	269.809	291.348	227.209	249.102	239.826	11	5.39683	5.07745	5.57474	7.26409	7.66645	8.5146	8.06401	8.07579	8.1866	7.82787	7.96059	7.90584	5.34967	7.81505	8.1088	7.8981	0.165224	1.15725	down	0.0106573	5.84997	down
Os.46627.1.S1_at	449.393	362.337	421.247	85.2231	129.573	219.631	293.636	277.061	263.02	134.432	156.112	134.473	11	8.81183	8.50119	8.71852	6.41317	7.01762	7.77894	8.19789	8.11406	8.03903	7.07074	7.28644	7.07117	8.67718	7.06991	8.11699	7.14278	0.0272847	1.96456	down	0.0134344	2.89667	up
Os.46629.1.S1_s_at	361.031	373.107	655.497	43.1435	51.7955	72.7754	187.465	162.26	197.008	38.433	75.5733	66.0562	11	8.49598	8.54345	9.35645	5.43107	5.69475	6.18538	7.55048	7.34216	7.62211	5.26427	6.2398	6.04562	8.79862	5.7704	7.50492	5.8499	0.0943576	3.14927	down	0.025816	7.72066	up
Os.46631.1.S1_x_at	68.0929	86.6645	73.5483	17.1673	22.6809	26.3623	33.6061	38.6363	30.5487	29.4563	40.4306	42.084	11	6.08943	6.43737	6.20062	4.10159	4.50341	4.7204	5.07065	5.27188	4.93304	4.8805	5.33738	5.3952	6.24247	4.4418	5.09186	5.20436	0.952819	1.0811	up	0.0367118	2.05354	up
Os.46633.1.A1_at	34.7668	33.5493	23.1544	251.147	231.659	147.932	44.9021	49.6397	35.5942	13.3838	10.916	9.77844	11	5.11964	5.06821	4.53321	7.97239	7.85586	7.20879	5.48871	5.63342	5.15357	3.74241	3.44838	3.28961	4.90702	7.67901	5.42524	3.49346	0.0341942	3.81523	down	0.0309181	2.66393	up
Os.46634.1.S1_at	12.5035	17.2392	18.377	10.0451	10.7719	11.9169	33.8588	30.4257	29.8907	84.0802	76.9165	78.4074	11	3.64426	4.10762	4.19983	3.32842	3.4292	3.57493	5.08146	4.92722	4.90163	6.39369	6.26522	6.29292	3.98391	3.44418	4.9701	6.31728	0.0122321	2.54414	up	0.0132659	5.03982	down
Os.46634.1.S1_x_at	17.7501	29.7162	26.1716	9.45208	12.2372	10.4746	68.1996	56.1044	57.8644	138.244	124.719	116.926	11	4.14976	4.89318	4.70993	3.24063	3.6132	3.38883	6.09169	5.81004	5.8546	7.11107	6.96254	6.86946	4.58429	3.41422	5.91878	6.98102	0.0360998	2.08818	up	0.0177322	5.2661	down
Os.46635.1.S1_x_at	27.285	49.6633	49.1368	20.437	18.2217	22.6489	117.063	107.106	92.1437	321.559	243.842	297.815	11	4.77004	5.63411	5.61873	4.35311	4.18759	4.50137	6.87115	6.7429	6.52581	8.32894	7.9298	8.21827	5.34096	4.34736	6.71328	8.159	0.037315	2.72398	up	0.0200503	7.05206	down
Os.46657.1.A1_at	21.8973	20.0057	21.8351	11.84	9.68535	27.2154	71.4096	48.552	39.0952	51.7483	66.4699	59.529	11	4.45268	4.32234	4.44858	3.5656	3.2758	4.76635	6.15805	5.60146	5.28892	5.69344	6.05463	5.89552	4.40787	3.86925	5.68281	5.8812	0.922944	1.14742	up	0.0134543	2.77662	down
Os.46658.1.S1_at	6.24029	8.34138	7.27101	5.88752	5.82811	5.59596	12.6135	8.79266	14.4049	28.2834	40.8016	36.7093	11	2.64161	3.06029	2.86216	2.55766	2.54303	2.48439	3.6569	3.1363	3.84849	4.82189	5.35055	5.19808	2.85468	2.52836	3.54723	5.1235	0.0773835	2.98199	up	0.0156223	4.81929	down
Os.46699.1.S1_at	20.8231	12.5327	17.5417	41.9733	52.8521	21.114	41.012	30.0449	35.7952	32.8105	52.6021	48.1226	11	4.38012	3.64763	4.13271	5.3914	5.72389	4.40013	5.35797	4.90905	5.16169	5.03609	5.71705	5.58864	4.05349	5.17181	5.14291	5.44726	0.769324	1.23487	up	0.0448345	2.62765	down
Os.4679.1.S1_at	19.4388	18.1149	16.8657	20.3309	24.2196	27.7641	34.1694	30.704	21.9648	8.24021	8.09893	8.00128	11	4.28087	4.17911	4.07602	4.3456	4.5981	4.79515	5.09463	4.94036	4.45712	3.04268	3.01773	3.00023	4.17866	4.57962	4.8307	3.02021	0.0363373	3.50761	down	0.00937885	2.23218	up
Os.46805.1.S1_at	63.853	57.6291	69.0625	58.473	52.3013	91.1421	209.755	259.227	203.053	404.375	223.641	250.101	11	5.99668	5.84873	6.10983	5.8697	5.70877	6.51005	7.71256	8.01807	7.66571	8.65955	7.80504	7.96637	5.98508	6.02951	7.79878	8.14365	0.779386	1.27004	up	0.0234339	4.46473	down
Os.46805.2.S1_at	4.02097	4.11397	4.38271	4.34818	4.3114	4.3175	9.18068	5.38788	7.92354	11.5972	10.9331	9.16769	11	2.00754	2.04053	2.13182	2.12041	2.10816	2.1102	3.1986	2.42972	2.98615	3.53571	3.45063	3.19656	2.05997	2.11292	2.87149	3.3943	0.461171	1.43675	up	0.014448	2.52159	down
Os.46805.2.S1_x_at	9.64349	8.34605	12.4374	12.3873	12.5466	12.5827	15.7628	14.1555	13.3998	24.9961	21.0543	19.1102	11	3.26955	3.06109	3.63662	3.63079	3.64922	3.65337	3.97845	3.82329	3.74414	4.64363	4.39604	4.25627	3.32242	3.64446	3.84863	4.43198	0.130526	1.49833	up	0.0361178	2.1578	down
Os.46807.1.S1_at	12.4658	11.6111	9.13995	6.24776	6.16107	6.68756	6.79929	5.85526	5.41701	33.0788	46.5606	50.3809	11	3.6399	3.53743	3.19219	2.64334	2.62318	2.74148	2.76538	2.54973	2.4375	5.04784	5.54104	5.65481	3.4565	2.66933	2.5842	5.41456	0.021828	7.1125	up	0.0216422	3.88538	down
Os.46813.1.S1_at	6.12326	6.05416	6.04076	5.96901	5.91824	5.99147	6.89558	5.91333	5.98555	35.253	24.5938	19.3788	11	2.6143	2.59793	2.59473	2.57749	2.56517	2.58291	2.78567	2.56397	2.58148	5.13968	4.62022	4.2764	2.60232	2.57519	2.64371	4.67877	0.0494522	4.0984	up	0.0222024	4.21767	down
Os.46829.1.S1_at	254.821	227.234	264.222	46.3427	62.8815	126.396	157.638	209.371	256.459	78.6644	74.5866	64.0672	11	7.99334	7.82803	8.04561	5.53427	5.97456	6.98181	7.30047	7.70992	8.00258	6.29764	6.22084	6.00151	7.95566	6.16355	7.67099	6.17333	0.0629331	2.82384	down	0.0111583	3.43981	up
Os.46844.1.S1_at	19.0743	21.2904	30.5867	77.1639	103.071	290.098	85.5075	74.2438	65.2554	51.9292	79.869	75.472	11	4.25356	4.41213	4.93483	6.26985	6.68749	8.1804	6.41798	6.2142	6.02802	5.69847	6.31956	6.23787	4.53351	7.04592	6.22007	6.0853	0.951369	1.09791	down	0.036079	2.93181	down
Os.46849.1.S1_at	3284.22	2834.71	2110.4	6115.41	5765.65	5435.4	6152.54	5623.76	1993.94	202.927	473.838	539.932	11	11.6813	11.469	11.0433	12.5782	12.4933	12.4082	12.587	12.4573	10.9614	7.66482	8.88825	9.07663	11.3979	12.4932	12.0019	8.54323	0.103567	10.9941	down	0.0324217	7.23323	up
Os.46883.1.S1_at	9.7774	8.60416	8.93228	8.69122	9.55883	10.9981	32.299	39.3533	48.2595	18.204	22.2294	15.2502	11	3.28945	3.10503	3.15903	3.11956	3.25683	3.45918	5.01342	5.29841	5.59274	4.18618	4.4744	3.93075	3.1845	3.27852	5.30152	4.19711	0.112039	2.15011	down	0.0313593	2.01755	down
Os.4695.1.S1_s_at	3884.7	4208.01	3451.66	2289.9	2618.45	2937.93	2554.3	3009.22	1546.13	1092.98	1275.64	1321.85	11	11.9236	12.0389	11.7531	11.1611	11.3545	11.5206	11.3187	11.5552	10.5944	10.0941	10.317	10.3683	11.9052	11.3454	11.1561	10.2598	0.264124	1.8613	down	0.0129057	3.12832	up
Os.46956.1.S1_at	74.8897	78.1044	87.5378	532.627	441.977	780.35	421.796	215.534	171.071	22.6105	28.6629	29.0772	11	6.22669	6.28733	6.45183	9.05698	8.78783	9.60798	8.7204	7.75177	7.41845	4.49892	4.84111	4.86182	6.32195	9.15093	7.96354	4.73395	0.0482632	9.38002	down	0.0152539	3.00633	up
Os.4697.1.S1_at	356.045	353.976	451.281	664.115	624.256	577.302	754.135	662.51	657.787	1141.91	834.365	822.095	11	8.47591	8.46751	8.81788	9.37529	9.28599	9.17318	9.55868	9.3718	9.36148	10.1572	9.70453	9.68316	8.5871	9.27815	9.43065	9.84831	0.356186	1.33576	up	0.0288891	2.39697	down
Os.4717.1.S1_at	4284.1	4854.39	3579.19	1048.55	1137.1	960.427	6315.79	6963.9	5697.83	1769.3	1549.25	1491.06	11	12.0648	12.2451	11.8054	10.0342	10.1511	9.90753	12.6247	12.7657	12.4762	10.789	10.5974	10.5421	12.0384	10.031	12.6222	10.6428	0.0143947	3.94328	down	0.0193044	2.631	up
Os.47290.1.S1_at	266.331	277.598	264.916	311.436	343.726	419.108	116.734	157.929	153.1	92.2811	116.635	119.129	11	8.05708	8.11685	8.04939	8.28279	8.42512	8.71118	6.86708	7.30313	7.25833	6.52796	6.86586	6.89639	8.07444	8.47303	7.14285	6.7634	0.460936	1.30084	down	0.0165763	2.4812	up
Os.47301.1.A1_at	360.543	367.807	283.263	420.355	473.56	484.425	554.002	798.475	632.861	675.882	754.987	627.692	11	8.49403	8.5228	8.146	8.71547	8.8874	8.92013	9.11375	9.6411	9.30575	9.40063	9.56031	9.29391	8.38761	8.841	9.35353	9.41828	0.983848	1.0459	up	0.0260424	2.04298	down
Os.47327.1.S1_at	34.9198	32.4019	47.5996	19.8984	24.0508	27.8855	57.4267	67.5376	63.0287	92.2396	100.626	101.458	11	5.12597	5.01801	5.57288	4.31458	4.58801	4.80145	5.84365	6.07762	5.97794	6.52731	6.65286	6.66474	5.23895	4.56801	5.9664	6.61497	0.0475503	1.56761	up	0.0236248	2.59551	down
Os.47327.1.S1_x_at	74.2393	42.9823	43.536	17.4642	17.9332	31.2746	82.2668	103.376	87.0164	143.707	211.047	201.37	11	6.21411	5.42567	5.44414	4.12632	4.16456	4.96692	6.36224	6.69175	6.44322	7.16698	7.72142	7.65371	5.69464	4.41927	6.49907	7.51404	0.103661	2.02086	up	0.0334151	3.52934	down
Os.47330.1.S1_at	65.7957	67.1111	86.1402	41.809	44.7816	48.007	25.999	26.3864	27.084	36.0029	39.156	26.6574	11	6.03992	6.06848	6.42861	5.38574	5.48484	5.58517	4.70038	4.72172	4.75937	5.17004	5.29116	4.73646	6.17901	5.48525	4.72716	5.06589	0.485252	1.26464	up	0.0375225	2.16312	up
Os.47380.1.S1_at	196.283	352.787	292.004	17.8902	19.5757	19.6089	40.4994	39.3035	124.167	13.2047	11.1794	12.4493	11	7.61679	8.46265	8.18984	4.1611	4.29099	4.29343	5.33983	5.29659	6.95614	3.72298	3.48277	3.63799	8.08976	4.24851	5.86419	3.61458	0.148879	4.75553	down	0.0105472	22.2415	up
Os.47388.1.S1_s_at	1359.33	977.771	853.521	353.152	330.744	211.256	952.293	1296.28	1141.39	3457.43	4270.82	4249.78	11	10.4087	9.93335	9.73728	8.46414	8.36957	7.72285	9.89526	10.3402	10.1566	11.7555	12.0603	12.0532	10.0264	8.18552	10.1307	11.9563	0.0281925	3.54466	up	0.0213152	3.81023	down
Os.4741.2.S1_x_at	123.402	173.225	122.14	345.844	345.331	492.618	330.415	386.358	342.213	571.085	634.681	598.542	11	6.94722	7.43651	6.9324	8.43398	8.43184	8.94433	8.36814	8.59379	8.41875	9.15756	9.30989	9.22531	7.10538	8.60338	8.46023	9.23092	0.036074	1.70609	up	0.0143431	4.36368	down
Os.47413.1.S1_at	126.082	107.688	97.921	11.6717	14.8266	71.0764	42.9822	35.85	22.9615	19.1917	29.226	24.444	11	6.97822	6.75072	6.61355	3.54495	3.89011	6.1513	5.42567	5.1639	4.52114	4.26241	4.86918	4.61141	6.78083	4.52879	5.0369	4.581	0.699559	1.37165	down	0.016753	4.59425	up
Os.47413.1.S1_x_at	76.9645	68.2048	51.6738	6.16018	6.32073	22.1695	15.7126	15.4111	13.791	10.3582	17.6121	15.2104	11	6.26612	6.0918	5.69136	2.62297	2.66009	4.4705	3.97385	3.9459	3.78565	3.37271	4.1385	3.92699	6.01643	3.25119	3.9018	3.81273	0.983848	1.06369	down	0.0239441	4.60658	up
Os.47474.1.S1_x_at	2467.06	2513.04	2331.38	310.132	337.988	299.176	2214.65	3212.68	1719.95	888.479	1428.3	1320.05	11	11.2686	11.2952	11.187	8.27674	8.40083	8.22485	11.1129	11.6496	10.7481	9.79519	10.4801	10.3664	11.2503	8.3008	11.1702	10.2139	0.286588	1.94033	down	0.042618	2.05106	up
Os.47560.1.S1_at	247.766	244.275	188.255	220.198	169.931	118.247	130.961	88.2362	110.182	100.714	86.7321	95.5925	11	7.95283	7.93236	7.55655	7.78266	7.4088	6.88566	7.03299	6.4633	6.78375	6.65412	6.43849	6.57883	7.81391	7.35904	6.76001	6.55715	0.802054	1.15098	down	0.0209357	2.3896	up
Os.4760.1.S1_at	25.8116	29.5135	22.2715	46.3455	30.9859	37.1563	39.6434	44.2458	40.6447	54.6916	46.3189	55.8031	11	4.68995	4.88331	4.47712	5.53436	4.95354	5.21553	5.30901	5.46747	5.34499	5.77325	5.53353	5.80227	4.68346	5.23448	5.37382	5.70302	0.211271	1.25631	up	0.0267507	2.0273	down
Os.4762.1.S1_at	400.262	442.965	465.088	211.85	244.176	711.751	620.79	978.372	532.076	1743.08	1959.72	1857.38	11	8.6448	8.79105	8.86136	7.7269	7.93178	9.47523	9.27796	9.93424	9.05549	10.7674	10.9364	10.8591	8.76574	8.37797	9.42256	10.8543	0.0946262	2.69772	up	0.00766831	4.25326	down
Os.47706.1.S1_at	1057.08	1232.35	1091.57	531.438	533.968	393.493	1751.3	1676.52	1455.86	272.1	228.61	219.537	11	10.0459	10.2672	10.0922	9.05376	9.06061	8.62019	10.7742	10.7113	10.5077	8.08799	7.83675	7.77832	10.1351	8.91152	10.6644	7.90102	0.0100265	6.78972	down	0.00937885	4.70458	up
Os.47743.1.S1_at	118.261	98.4817	127.7	17.9205	17.0642	16.8214	130.874	169.437	150.602	246.344	317.602	272.445	11	6.88583	6.62178	6.99661	4.16354	4.0929	4.07222	7.03204	7.4046	7.2346	7.94453	8.31107	8.08982	6.83474	4.10956	7.22375	8.11514	0.0791705	1.85497	up	0.0221293	2.42906	down
Os.47745.1.S1_at	213.317	236.771	259.664	163.028	175.81	97.4188	191.473	152.459	177.549	135.188	104.768	86.8342	11	7.73685	7.88735	8.0205	7.34898	7.45788	6.60613	7.58099	7.25228	7.47207	7.07882	6.71106	6.44019	7.88157	7.13766	7.43511	6.74336	0.21812	1.61525	down	0.0348487	2.20108	up
Os.4775.2.S1_at	43.3043	69.4733	30.7124	89.7648	79.9477	61.6711	53.9757	24.9893	28.9387	205.143	177.984	137.221	11	5.43644	6.11839	4.94075	6.48808	6.32098	5.94652	5.75424	4.64324	4.85493	7.68049	7.47561	7.10035	5.49852	6.25186	5.08413	7.41882	0.0737193	5.0444	up	0.0404751	3.785	down
Os.47778.1.A1_s_at	218.318	194.86	185.787	417.267	405.251	476.478	175.014	146.988	43.5677	54.0668	45.1469	38.7883	11	7.77029	7.60629	7.5375	8.70483	8.66267	8.89626	7.45133	7.19955	5.44519	5.75667	5.49655	5.27755	7.63803	8.75459	6.69869	5.51026	0.538277	2.27905	down	0.0130161	4.37042	up
Os.47814.1.A1_s_at	157.162	127.726	142.242	672.216	628.918	510.107	503.706	503.445	442.652	1027.33	839.142	838.354	11	7.29611	6.9969	7.15221	9.39278	9.29673	8.99466	8.97644	8.97569	8.79003	10.0047	9.71277	9.71142	7.14841	9.22805	8.91405	9.80963	0.0499742	1.86035	up	0.00918428	6.32567	down
Os.47877.1.S1_at	61.3337	53.75	53.423	27.8105	37.4135	38.7886	14.8787	20.3522	26.103	20.7847	23.9037	25.5609	11	5.93861	5.74819	5.73939	4.79756	5.22549	5.27756	3.89518	4.34711	4.70614	4.37745	4.57916	4.67586	5.80873	5.1002	4.31614	4.54416	0.867273	1.17122	up	0.0153942	2.40256	up
Os.47905.1.S1_at	90.7257	64.647	46.0896	128.483	125.449	125.785	136.077	155.641	144.896	144.967	164.477	158.699	11	6.50344	6.01451	5.52637	7.00544	6.97096	6.97482	7.08828	7.28208	7.17887	7.17959	7.36174	7.31015	6.01477	6.98374	7.18308	7.28382	0.749897	1.07233	up	0.0479731	2.41003	down
Os.47914.1.S1_at	520.23	427.463	390.126	70.6975	68.1038	237.751	1550.35	1971.6	1570.18	3316.54	2933.48	3010.47	11	9.02301	8.73966	8.6078	6.14359	6.08966	7.89331	10.5984	10.9451	10.6167	11.6955	11.5184	11.5558	8.79015	6.70885	10.7201	11.5899	0.0601036	1.82741	up	0.00884949	6.96308	down
Os.47919.1.A1_s_at	70.9741	61.741	63.6539	185.707	162.913	176.451	34.664	33.1455	45.2185	28.4017	31.2901	25.8859	11	6.14922	5.94816	5.99218	7.53689	7.34795	7.46312	5.11537	5.05074	5.49884	4.8279	4.96763	4.6941	6.02985	7.44932	5.22165	4.82988	0.369236	1.312	down	0.0148138	2.29735	up
Os.47942.1.A1_at	169.556	182.811	162.723	281.534	297.084	373.336	110.95	96.8615	122.118	70.4515	57.3472	46.4942	11	7.40562	7.51421	7.34627	8.13716	8.21473	8.54433	6.79376	6.59785	6.93213	6.13856	5.84165	5.53898	7.42203	8.29874	6.77458	5.83973	0.115745	1.91169	down	0.0209034	2.99447	up
Os.47946.1.S1_s_at	504.741	449.516	537.238	656.973	724.396	596.082	295.373	195.192	148.971	134.012	136.659	115.456	11	8.9794	8.81223	9.06942	9.35969	9.50064	9.21937	8.20639	7.60875	7.21889	7.06622	7.09443	6.8512	8.95368	9.3599	7.67801	7.00395	0.411055	1.59556	down	0.0100083	3.86303	up
Os.47949.1.S1_a_at	302.843	321.484	435.692	71.9349	69.5333	300.091	65.9617	66.7975	58.0602	122.124	106.288	90.7211	11	8.24243	8.3286	8.76716	6.16862	6.11963	8.22926	6.04356	6.06172	5.85948	6.9322	6.73183	6.50337	8.44606	6.83917	5.98825	6.72247	0.0974513	1.66349	up	0.0218303	3.30259	up
Os.47959.1.S1_at	44.4192	31.2905	33.0014	22.6597	42.1245	22.2689	108.877	118.453	131.157	192.057	187.25	175.207	11	5.47311	4.96765	5.04445	4.50206	5.39659	4.47696	6.76656	6.88817	7.03516	7.58539	7.54882	7.45292	5.16174	4.79187	6.89663	7.52904	0.05608	1.55016	up	0.0118934	5.15975	down
Os.47974.1.A1_at	63.0707	54.2981	71.3396	173.556	191.189	180.128	54.359	62.7848	60.0259	120.875	156.772	140.748	11	5.9789	5.76283	6.15663	7.43926	7.57886	7.49288	5.76445	5.97234	5.90751	6.91737	7.29252	7.13697	5.96612	7.50366	5.88143	7.11562	0.0344214	2.35249	up	0.0254691	2.21837	down
Os.47982.1.A1_at	29.6259	37.5258	39.8971	87.8941	86.5382	87.1276	21.7908	26.2142	27.4301	19.3313	13.48	15.6754	11	4.88879	5.22981	5.31821	6.45769	6.43527	6.44506	4.44565	4.71228	4.77769	4.27286	3.75274	3.97043	5.1456	6.44601	4.6452	3.99868	0.19149	1.56539	down	0.0339917	2.21441	up
Os.47998.1.S1_at	79.7044	98.7631	83.242	107.454	85.8783	97.0101	75.045	88.7756	82.8397	141.868	201.291	190.378	11	6.31659	6.6259	6.37924	6.74757	6.42422	6.60006	6.22968	6.47209	6.37225	7.1484	7.65314	7.57272	6.44058	6.59062	6.35801	7.45809	0.0691605	2.14367	up	0.0353489	2.02443	down
Os.48006.1.S1_at	9.02505	9.14658	9.34223	7.41283	8.128	8.0951	15.0869	8.20609	8.36141	23.8266	26.5984	23.1302	11	3.17394	3.19323	3.22377	2.89003	3.0229	3.01705	3.91522	3.0367	3.06375	4.5745	4.73327	4.53171	3.19698	2.97666	3.33855	4.61316	0.134535	2.41932	up	0.00826844	2.66878	down
Os.4801.1.S1_x_at	8.81253	9.08092	7.74586	33.1594	29.59	23.1211	34.1683	24.2663	27.1251	24.4704	21.4747	26.2341	11	3.13956	3.18284	2.95343	5.05134	4.88704	4.53113	5.09459	4.60088	4.76156	4.61296	4.42456	4.71337	3.09194	4.82317	4.81901	4.58363	0.707985	1.17721	down	0.0131216	2.81219	down
Os.48061.1.A1_x_at	691.372	679.261	837.322	2572.36	2606.12	1895.82	2010.48	2020.99	2994.34	1414.58	1456.82	1535.12	11	9.43332	9.40782	9.70964	11.3289	11.3477	10.8886	10.9733	10.9808	11.548	10.4662	10.5086	10.5841	9.51693	11.1884	11.1674	10.5196	0.213368	1.56674	down	0.0186712	2.00376	down
Os.4807.1.S1_at	668.255	606.056	681.967	801.923	736.675	957.442	409.169	374.648	264.845	314.059	323.67	298.15	11	9.38425	9.24331	9.41356	9.64732	9.52488	9.90304	8.67655	8.54939	8.04901	8.29489	8.33838	8.2199	9.34704	9.69175	8.42498	8.28439	0.922823	1.10236	down	0.0106573	2.08876	up
Os.48074.1.A1_at	244.274	217.07	186.563	13.345	21.8769	20.3846	454.196	461.768	576.733	509.024	497.241	495.839	11	7.93236	7.76202	7.54352	3.73822	4.45134	4.34941	8.82717	8.85103	9.17176	8.99159	8.9578	8.95373	7.74597	4.17966	8.94999	8.96771	0.991376	1.01236	up	0.0167079	2.33228	down
Os.48076.1.S1_at	24.4681	27.0013	26.4501	33.0103	41.2865	25.6151	31.1546	41.886	48.7352	50.0903	61.6513	51.8003	11	4.61283	4.75495	4.7252	5.04484	5.3676	4.67892	4.96137	5.3884	5.60689	5.64646	5.94606	5.69489	4.69766	5.03045	5.31889	5.76247	0.456567	1.35998	up	0.0174483	2.09189	down
Os.48102.1.A1_s_at	246.681	249.389	386.298	544.449	488.012	755.872	282.631	236.452	248.91	112.833	113.649	127.128	11	7.9465	7.96226	8.59357	9.08865	8.93077	9.562	8.14278	7.8854	7.95948	6.81805	6.82843	6.99014	8.16744	9.19381	7.99589	6.87887	0.0260272	2.16898	down	0.033079	2.44286	up
Os.48109.1.A1_s_at	1955.01	1670.39	1376.2	530.393	494.668	416.943	3422.66	3320.35	3360.29	3370.09	3470.8	3184.17	11	10.933	10.706	10.4265	9.05092	8.95032	8.7037	11.7409	11.6971	11.7144	11.7186	11.7611	11.6367	10.6885	8.90165	11.7175	11.7054	0.985704	1.00837	down	0.0280212	2.02367	down
Os.48109.1.A1_x_at	2652.13	2281.19	1767.06	628.965	539.262	499.444	4069.54	4401.36	4134.02	4104.18	4294.88	4887.94	11	11.3729	11.1556	10.7871	9.29683	9.07484	8.96418	11.9907	12.1037	12.0133	12.0029	12.0684	12.255	11.1052	9.11195	12.0359	12.1088	0.878249	1.0518	up	0.0369132	2.00493	down
Os.48216.1.S1_at	45.7665	44.6722	60.1414	169.833	179.921	341.006	767.528	487.368	429.962	656.431	324.212	298.57	11	5.51622	5.4813	5.91029	7.40797	7.49122	8.41365	9.58408	8.92887	8.74807	9.3585	8.34079	8.22193	5.63594	7.77095	9.087	8.64041	0.839841	1.36282	down	0.023831	8.02482	down
Os.48273.1.A1_s_at	409.77	467.195	427.96	930.223	907.682	816.34	577.013	801.664	698.979	980.123	1045.35	987.813	11	8.67867	8.86788	8.74133	9.86143	9.82604	9.67303	9.17246	9.64685	9.4491	9.93682	10.0298	9.94809	8.76263	9.78683	9.42281	9.97156	0.161486	1.46282	up	0.00937885	2.31167	down
Os.4830.1.S1_at	17.9104	29.2232	22.9888	27.9407	27.5778	31.0905	27.7724	24.4579	30.4359	53.1577	45.7047	45.7358	11	4.16273	4.86904	4.52286	4.8043	4.78543	4.9584	4.79558	4.61223	4.9277	5.73221	5.51427	5.51525	4.51821	4.84938	4.77851	5.58724	0.0605291	1.75168	up	0.041538	2.09803	down
Os.48328.1.S1_at	142.545	249.66	297.912	16.2562	15.0801	8.14196	24.3165	35.0104	76.4906	23.5381	24.215	22.209	11	7.15527	7.96382	8.21874	4.02292	3.91457	3.02538	4.60386	5.12971	6.25721	4.55693	4.59783	4.47307	7.77928	3.65429	5.33026	4.54261	0.62262	1.72626	down	0.0180721	9.42614	up
Os.48429.1.S1_at	196.686	164.885	235.255	13.7383	17.2512	20.8935	38.6023	40.7451	35.7271	20.6007	13.1089	17.5535	11	7.61975	7.36532	7.87808	3.78014	4.10862	4.38498	5.27062	5.34856	5.15895	4.36462	3.71248	4.13369	7.62105	4.09125	5.25937	4.07026	0.0767826	2.28012	down	0.0118934	11.7191	up
Os.4844.1.S1_at	242.941	165.73	230.499	9.36101	8.98089	19.3862	123.422	111.371	169.862	95.213	91.5161	90.376	11	7.92446	7.37269	7.84862	3.22666	3.16686	4.27696	6.94745	6.79923	7.40822	6.57309	6.51595	6.49787	7.71526	3.55683	7.05163	6.52897	0.288229	1.43661	down	0.027705	2.27567	up
Os.48441.1.S1_at	143.834	131.3	95.3527	232.108	222.982	210.005	232.908	312.217	262.008	423.918	486.892	469.341	11	7.16827	7.03672	6.5752	7.85865	7.80078	7.71428	7.86362	8.28641	8.03347	8.72764	8.92746	8.87449	6.92673	7.79124	8.06116	8.8432	0.083148	1.71955	up	0.0179456	3.77497	down
Os.48518.1.S1_at	75.1736	90.2421	95.8124	313.136	272.418	319.348	53.138	66.7501	46.631	40.5056	40.6236	37.5874	11	6.23215	6.49573	6.58214	8.29064	8.08968	8.31898	5.73167	6.0607	5.54322	5.34005	5.34424	5.23218	6.43667	8.2331	5.77853	5.30549	0.254283	1.38803	down	0.0179207	2.19039	up
Os.48545.1.S1_at	67.4098	66.8019	75.6565	49.7401	49.3072	50.4775	208.625	193.61	248.472	369.472	400.124	416.578	11	6.07489	6.06182	6.24139	5.63634	5.62373	5.65757	7.70477	7.59701	7.95694	8.52932	8.6443	8.70244	6.12603	5.63921	7.75291	8.62536	0.0542018	1.83077	up	0.00632244	5.65421	down
Os.4881.1.S1_s_at	37.5154	30.2602	35.5773	14.1722	20.7731	27.8812	69.8705	68.0311	59.4584	62.2061	71.8164	77.3157	11	5.22941	4.91935	5.15289	3.82499	4.37664	4.80122	6.12661	6.08812	5.89381	5.95899	6.16624	6.27269	5.10055	4.33428	6.03618	6.13264	0.894322	1.06915	up	0.0235725	2.04499	down
Os.48871.1.A1_at	483.45	405.465	533.692	272.289	228.066	260.396	800.918	606.254	668.064	232.126	201.23	212.297	11	8.91722	8.66343	9.05986	8.089	7.83331	8.02456	9.64551	9.24378	9.38384	7.85877	7.6527	7.72994	8.88017	7.98229	9.42438	7.74713	0.0234355	3.19816	down	0.0212258	2.1932	up
Os.48879.1.S1_at	137.642	148.018	132.154	333.41	411.596	307.71	227.567	348.51	353.203	284.978	309.471	312.481	11	7.10477	7.20963	7.04608	8.38115	8.68508	8.26543	7.83015	8.44506	8.46435	8.15471	8.27366	8.28762	7.12016	8.44389	8.24652	8.23866	0.998114	1.00546	down	0.010325	2.17122	down
Os.48879.1.S1_x_at	125.88	138.481	113.57	164.378	154.732	91.1421	219.329	309.246	261.634	289.741	279.135	282.355	11	6.97591	7.11355	6.82744	7.36088	7.27363	6.51004	7.77695	8.27261	8.03141	8.17862	8.12482	8.14136	6.9723	7.04818	8.02699	8.14827	0.889708	1.0877	up	0.0128225	2.25945	down
Os.48919.1.S1_at	129.594	153.885	139.247	79.9098	68.586	70.6795	146.933	165.61	148.923	283.769	300.684	276.509	11	7.01786	7.26571	7.1215	6.3203	6.09984	6.14322	7.19901	7.37165	7.21842	8.14857	8.2321	8.11119	7.13502	6.18779	7.26303	8.16395	0.0210024	1.86726	up	0.0136865	2.04051	down
Os.48986.1.S1_s_at	535.125	465.517	793.478	283.202	310.74	404.628	206.999	236.392	198.185	269.405	247.813	263.47	11	9.06373	8.86269	9.63205	8.14569	8.27957	8.66045	7.69348	7.88504	7.6307	8.07363	7.95311	8.04149	9.18616	8.3619	7.73641	8.02274	0.209633	1.21954	up	0.0409201	2.23987	up
Os.49107.1.A1_at	232.043	212.804	219.704	825.779	703.433	665.393	463.001	547.56	399.649	620.22	478.887	607.366	11	7.85825	7.73338	7.77942	9.68961	9.45827	9.37806	8.85487	9.09687	8.64259	9.27664	8.90354	9.24642	7.79035	9.50865	8.86478	9.1422	0.641632	1.21203	up	0.0166933	2.55239	down
Os.49146.1.S1_at	9.4669	10.7346	9.46808	12.3862	14.678	12.9622	99.0218	104.908	71.0228	29.8156	32.6065	36.7196	11	3.24289	3.4242	3.24307	3.63067	3.87559	3.69624	6.62967	6.71298	6.15021	4.89799	5.02709	5.19848	3.30339	3.73416	6.49762	5.04119	0.0534744	2.7443	down	0.0109623	3.33526	down
Os.49198.1.S1_at	109.839	57.2253	96.2635	93.6849	114.683	333.389	301.481	333.611	246.121	237.408	252.346	248.046	11	6.77924	5.83858	6.58892	6.54974	6.84151	8.38106	8.23592	8.38202	7.94322	7.89123	7.97926	7.95447	6.40225	7.25744	8.18706	7.94165	0.529864	1.18543	down	0.0372202	2.90674	down
Os.49208.1.S1_at	181.875	103.78	125.42	11.5833	16.2438	10.6608	12.4987	13.6014	10.7135	10.9042	9.56574	12.0564	11	7.5068	6.69739	6.97063	3.53397	4.02181	3.41424	3.6437	3.76569	3.42136	3.44682	3.25788	3.59172	7.05827	3.65668	3.61025	3.43214	0.7557	1.1314	down	0.0125277	12.3474	up
Os.49249.1.S1_at	2596.97	4790.02	2115.2	4.79556	4.66609	5.99371	2031.2	11.2338	5.8206	11631.2	9987	9978.07	11	11.3426	12.2258	11.0466	2.2617	2.22221	2.58345	10.9881	3.48977	2.54117	13.5057	13.2858	13.2845	11.5383	2.35579	5.67302	13.3587	0.280202	205.882	up	0.0405119	3.5317	down
Os.49258.1.S1_at	48.1467	43.4989	55.3837	34.0549	47.8401	83.9767	71.313	58.9816	40.2238	15.4055	26.8543	20.1927	11	5.58936	5.44291	5.79139	5.08979	5.58015	6.39192	6.15609	5.88219	5.32998	3.94537	4.74708	4.33576	5.60789	5.68728	5.78942	4.34274	0.135263	2.72581	down	0.0407176	2.40352	up
Os.49265.1.S2_a_at	398.529	334.527	236.832	1121.58	1238.33	892.881	311.021	772.995	774.326	847.875	1018.27	974.865	11	8.63854	8.38598	7.88772	10.1313	10.2742	9.80232	8.28087	9.59431	9.5968	9.72771	9.99191	9.92906	8.30408	10.0693	9.15733	9.88289	0.616117	1.65354	up	0.0280396	2.98723	down
Os.49277.1.S1_at	554.555	981.713	850.886	7.35697	8.14504	7.89631	340.471	338.472	335.51	131.956	129.605	131.109	11	9.11519	9.93916	9.73282	2.87911	3.02592	2.98118	8.41139	8.40289	8.39021	7.04392	7.01797	7.03462	9.59572	2.96207	8.4015	7.03217	0.000891798	2.5835	down	0.0175435	5.91161	up
Os.49285.1.S1_at	21.3679	19.6079	27.1716	18.6303	24.2918	16.685	18.0834	17.9508	18.238	9.80029	7.83684	6.01299	11	4.41737	4.29336	4.76403	4.21958	4.60239	4.06048	4.17659	4.16598	4.18888	3.29282	2.97027	2.58808	4.49159	4.29415	4.17715	2.95039	0.076011	2.3404	down	0.0305108	2.91035	up
Os.49319.1.S1_at	610.805	832.276	806.654	290.122	317.942	259.84	700.026	706.292	503.967	250.026	285.08	233.022	11	9.25457	9.70092	9.65581	8.18051	8.31262	8.02148	9.45126	9.46412	8.97719	7.96593	8.15522	7.86433	9.5371	8.17154	9.29752	7.99516	0.0573028	2.46632	down	0.0195694	2.91185	up
Os.49323.1.S1_at	8.60192	15.3568	9.57709	13.5512	11.3451	15.9576	10.9332	15.8019	9.3816	44.2196	61.7422	71.7694	11	3.10466	3.94081	3.25959	3.76034	3.50399	3.99617	3.45064	3.98203	3.22983	5.46661	5.94818	6.1653	3.43502	3.7535	3.55417	5.86003	0.0515669	4.94463	up	0.0251914	5.37034	down
Os.49324.1.S1_at	39.1798	32.7895	22.6637	25.3691	24.1874	86.0153	12.5081	10.7406	11.06	7.06869	8.86985	8.73588	11	5.29204	5.03516	4.50231	4.665	4.59619	6.42652	3.64479	3.425	3.46728	2.82144	3.14891	3.12695	4.94317	5.22924	3.51236	3.03244	0.166023	1.39467	down	0.0248076	3.76001	up
Os.49337.1.S1_at	178.182	227.309	171.701	56.3072	71.9281	129.137	84.0965	65.9431	53.9699	103.096	97.6459	83.8634	11	7.47721	7.82851	7.42375	5.81525	6.16848	7.01276	6.39397	6.04315	5.75408	6.68784	6.60949	6.38997	7.57649	6.33216	6.06374	6.56243	0.371467	1.41294	up	0.0288921	2.01959	up
Os.49381.1.S1_at	93.341	118.732	134.016	20.551	26.439	20.0783	153.622	141.498	159.689	287.106	399.774	321.595	11	6.54444	6.89157	7.06626	4.36113	4.7246	4.32756	7.26324	7.14464	7.31912	8.16544	8.64304	8.3291	6.83409	4.4711	7.24233	8.37919	0.0511584	2.19902	up	0.0248595	2.91825	down
Os.49429.1.S1_at	12.3729	10.9968	9.84554	9.02677	9.63606	8.50837	21.5114	19.7439	25.703	21.1934	25.4891	20.5561	11	3.62911	3.45901	3.29947	3.17421	3.26844	3.08888	4.42703	4.30334	4.68386	4.40554	4.67181	4.3615	3.46253	3.17718	4.47141	4.47961	0.996865	1.0057	up	0.0247704	2.02383	down
Os.49459.1.S1_at	68.6105	59.2929	56.8524	108.381	113.575	105.367	79.6604	60.64	89.4141	149.868	129.661	105.101	11	6.10036	5.88979	5.82915	6.75997	6.8275	6.71928	6.31579	5.9222	6.48243	7.22755	7.0186	6.71563	5.93976	6.76892	6.24014	6.98726	0.212914	1.67844	up	0.0308292	2.06694	down
Os.49460.1.S1_at	6.70672	7.01029	7.02663	7.00545	6.88709	6.03415	8.50941	7.31032	6.03554	17.6568	12.809	18.7346	11	2.74561	2.80947	2.81283	2.80848	2.78389	2.59315	3.08906	2.86993	2.59348	4.14215	3.67909	4.22763	2.78931	2.72851	2.85083	4.01629	0.0980765	2.24306	up	0.0261303	2.34077	down
Os.49496.1.S1_at	332.078	370.982	387.755	644.456	663.365	484.045	214.37	258.417	258.983	164.854	171.563	191.335	11	8.37538	8.53521	8.599	9.33194	9.37366	8.919	7.74396	8.01356	8.01671	7.36505	7.42259	7.57996	8.50319	9.2082	7.92474	7.45587	0.13992	1.38403	down	0.0157579	2.0667	up
Os.49506.1.S1_at	73.8718	106.042	130.056	70.2682	51.6867	86.3777	344.837	202.009	234.426	306.505	235.302	273.722	11	6.20695	6.72849	7.02299	6.1348	5.69172	6.43259	8.42977	7.65827	7.87299	8.25977	7.87837	8.09657	6.65281	6.08637	7.98701	8.07823	0.984406	1.06527	up	0.0364961	2.68594	down
Os.49507.1.S1_at	133.653	103.299	107.141	25.5732	31.99	77.9791	40.9069	43.3407	24.749	28.2367	38.6613	34.3128	11	7.06235	6.69069	6.74337	4.67656	4.99955	6.28501	5.35427	5.43765	4.6293	4.8195	5.27282	5.10067	6.83214	5.32038	5.14041	5.06433	0.986638	1.05415	down	0.0180282	3.40536	up
Os.49526.1.S1_a_at	65.6666	58.1928	90.1613	75.4179	83.6893	87.3487	92.0331	95.6778	96.8917	178.512	185.29	160.87	11	6.03709	5.86277	6.49444	6.23683	6.38697	6.44871	6.52408	6.58011	6.5983	7.47988	7.53364	7.32975	6.13143	6.35751	6.5675	7.44776	0.0217956	1.84071	up	0.0284714	2.49031	down
Os.49536.1.S1_at	11.4248	10.0209	11.8761	81.8887	64.0885	68.9593	9.22028	11.4912	13.8869	27.5451	33.9293	29.8219	11	3.51409	3.32494	3.56999	6.35559	6.00199	6.10767	3.20481	3.52246	3.79565	4.78373	5.08446	4.8983	3.46967	6.15509	3.50764	4.92216	0.0543485	2.66571	up	0.0138983	2.7368	down
Os.49555.1.S1_at	29.6034	29.3483	31.3032	25.6933	26.7356	25.2526	40.2952	27.5469	28.3898	11.6874	15.108	14.4029	11	4.88769	4.8752	4.96824	4.68332	4.74069	4.65836	5.33254	4.78382	4.8273	3.54689	3.91724	3.84829	4.91038	4.69412	4.98122	3.7708	0.0817841	2.31404	down	0.0188102	2.20316	up
Os.49580.1.S1_at	39.3826	34.6745	23.8372	38.8974	29.2508	38.7047	41.7971	26.1841	52.9273	64.9065	59.2455	78.6082	11	5.29949	5.1158	4.57514	5.2816	4.8704	5.27444	5.38533	4.71062	5.72594	6.02029	5.88863	6.29661	4.99681	5.14215	5.27396	6.06851	0.361805	1.73453	up	0.0495085	2.10191	down
Os.49580.1.S2_x_at	11.8959	9.57305	13.7185	15.5512	11.2002	12.5432	34.7806	23.2612	16.8952	29.4804	21.7417	23.0392	11	3.5724	3.25898	3.77805	3.95895	3.48546	3.64883	5.12021	4.53985	4.07854	4.88169	4.44239	4.52602	3.53648	3.69775	4.57953	4.6167	0.992816	1.02609	up	0.037203	2.11436	down
Os.49593.1.S1_x_at	41.9903	28.558	25.2357	183.508	193.526	166.506	134.618	181.035	155.635	74.9618	105.251	82.0864	11	5.39198	4.83582	4.65739	7.5197	7.59638	7.37943	7.07273	7.50013	7.28202	6.22808	6.71768	6.35907	4.96173	7.4985	7.28496	6.43495	0.128396	1.80252	down	0.035416	2.77639	down
Os.49615.1.S1_at	61.3577	130.767	52.9825	36.9196	37.9194	63.7542	163.75	182.954	155.244	467.161	730.172	776.455	11	5.93917	7.03085	5.72744	5.20632	5.24486	5.99445	7.35535	7.51534	7.2784	8.86778	9.51209	9.60076	6.23249	5.48188	7.38303	9.32687	0.0471735	3.8473	up	0.0284524	8.54089	down
Os.49619.1.S1_at	791.047	555.651	653	901.02	833.874	965.425	1048.01	765.189	362.874	117.486	215.444	243.391	11	9.62762	9.11804	9.35094	9.81541	9.70369	9.91502	10.0334	9.57967	8.50332	6.87635	7.75117	7.92713	9.36553	9.81137	9.37214	7.51822	0.217142	3.61483	down	0.038969	3.5983	up
Os.49631.2.S1_x_at	5631.04	4856.24	4078.64	1375.75	1512.74	2942.1	2140.46	2799.53	2700.82	2465.91	2312.1	2265.94	11	12.4592	12.2456	11.9939	10.426	10.563	11.5226	11.0637	11.451	11.3992	11.2679	11.175	11.1459	12.2329	10.8372	11.3046	11.1963	0.885364	1.078	down	0.0248595	2.05143	up
Os.49634.1.S1_x_at	269.398	256.574	209.328	400.09	454.823	732.322	455.226	501.518	275.558	77.5855	131.573	115.343	11	8.07359	8.00323	7.70962	8.64418	8.82916	9.51633	8.83044	8.97016	8.10621	6.27772	7.03972	6.84979	7.92882	8.99656	8.6356	6.72241	0.0913989	3.76641	down	0.043727	2.30762	up
Os.4965.1.S1_at	108.873	126.961	118.589	6.23299	6.07824	6.05659	7.53867	7.33747	23.9851	5.96461	5.88297	6.09462	11	6.76651	6.98824	6.88982	2.63992	2.60365	2.59851	2.91431	2.87528	4.58406	2.57643	2.55655	2.60754	6.88152	2.61403	3.45789	2.58017	0.643155	1.83746	down	0.0031201	19.7168	up
Os.49675.1.S1_at	238.031	168.411	199.323	1060.03	1043.48	597.506	293.815	304.878	327.177	377.105	413.702	448.336	11	7.895	7.39585	7.63897	10.0499	10.0272	9.22281	8.19876	8.25209	8.35393	8.55882	8.69245	8.80843	7.64327	9.76663	8.26826	8.68657	0.108303	1.33636	up	0.0292227	2.06093	down
Os.49708.1.S1_at	607.903	532.861	536.498	1815.2	1625.6	1330.2	577.365	443.32	409.793	247.198	235.818	249.713	11	9.2477	9.05761	9.06743	10.8259	10.6668	10.3774	9.17334	8.79221	8.67875	7.94952	7.88153	7.96413	9.12425	10.6234	8.88143	7.93172	0.0716929	1.93148	down	0.0101995	2.28552	up
Os.4971.1.S1_at	297.611	267.262	305.135	152.081	185.638	236.264	477.362	470.194	587.135	622.355	765.883	654.357	11	8.21728	8.06211	8.2533	7.2487	7.53634	7.88426	8.89894	8.87711	9.19755	9.28159	9.58098	9.35393	8.17757	7.55643	8.9912	9.4055	0.257329	1.33265	up	0.0156827	2.34232	down
Os.49710.1.S1_at	624.916	650.179	513.726	591.152	598.138	506.683	818.311	1195.78	737.764	1368.54	1232.92	1345.99	11	9.28752	9.34469	9.00486	9.20738	9.22433	8.98494	9.67651	10.2237	9.52702	10.4184	10.2679	10.3944	9.21236	9.13889	9.80909	10.3602	0.345769	1.46526	up	0.0182222	2.21589	down
Os.49711.1.S1_at	424.113	317.912	352.911	870.023	899.875	1086.08	253.1	239.094	208.245	114.58	135.722	137.839	11	8.72831	8.31248	8.46316	9.76491	9.81358	10.0849	7.98356	7.90143	7.70214	6.84021	7.08451	7.10684	8.50132	9.8878	7.86238	7.01052	0.0579497	1.80482	down	0.0180721	2.81044	up
Os.49731.1.S1_s_at	2116.98	1762.06	1976.08	1233.71	1581.8	1885.99	1782.86	1514.57	1166.14	818.904	1096.68	934.517	11	11.0478	10.783	10.9484	10.2688	10.6274	10.8811	10.8	10.5647	10.1875	9.67755	10.0989	9.86808	10.9264	10.5924	10.5174	9.88152	0.269031	1.55388	down	0.0257013	2.06323	up
Os.49739.1.S1_at	51.1218	56.5075	44.6443	64.5789	82.7501	62.3059	47.5879	70.8601	52.5772	120.403	128.23	123.964	11	5.67587	5.82037	5.4804	6.01299	6.37069	5.9613	5.57252	6.1469	5.71637	6.91172	7.00259	6.95378	5.65888	6.11499	5.81193	6.95603	0.0666077	2.21008	up	0.0137521	2.45743	down
Os.49746.1.S1_at	2866.93	2802.54	2600.61	141.304	158.724	143.351	2398.35	2798.41	2858.66	5062.62	5978.81	5945.02	11	11.4853	11.4525	11.3446	7.14266	7.31038	7.16341	11.2278	11.4504	11.4811	12.3057	12.5456	12.5375	11.4275	7.20548	11.3864	12.4629	0.0354645	2.10888	up	0.0153942	2.04974	down
Os.49755.1.S1_at	79.5443	67.2699	63.8307	92.0557	88.5007	232.822	294.942	409.147	298.203	637.896	451.442	467.983	11	6.31369	6.07189	5.99618	6.52443	6.46762	7.86308	8.20429	8.67648	8.22015	9.31718	8.8184	8.87031	6.12725	6.95171	8.36697	9.00196	0.281434	1.55293	up	0.0114077	7.33456	down
Os.49762.1.S1_at	31.2188	34.908	35.7478	14.4631	26.2918	27.3622	113.471	116.79	164.57	124.909	104.732	85.2202	11	4.96434	5.12548	5.15978	3.8543	4.71654	4.77411	6.82618	6.86777	7.36255	6.96473	6.71055	6.41312	5.0832	4.44832	7.01884	6.69614	0.717414	1.25067	down	0.0192471	3.05873	down
Os.49787.1.S1_at	260.045	277.989	223.003	1328.9	1280.14	1243.04	469.458	395.506	172.219	39.5627	47.9953	46.4878	11	8.02262	8.11889	7.80092	10.376	10.3221	10.2797	8.87485	8.62756	7.4281	5.30607	5.58482	5.53878	7.98081	10.3259	8.31017	5.47656	0.0722099	7.12857	down	0.00931353	5.67354	up
Os.49803.1.S1_at	21.0796	17.6943	16.7547	6.22963	6.123	12.3815	27.9447	29.7925	20.0566	52.8677	56.3274	59.0671	11	4.39778	4.14521	4.0665	2.63915	2.61424	3.63012	4.8045	4.89688	4.32601	5.72431	5.81577	5.88428	4.20316	2.96117	4.67579	5.80812	0.0727604	2.19212	up	0.0118934	3.04187	down
Os.49818.1.S1_s_at	182.603	161.737	196.293	45.378	52.55	140.895	29.3055	45.9981	31.5406	53.1045	52.4796	51.0434	11	7.51256	7.3375	7.61687	5.50392	5.71562	7.13847	4.8731	5.5235	4.97914	5.73076	5.71368	5.67365	7.48898	6.11934	5.12525	5.70603	0.280603	1.49566	up	0.00884949	3.44128	up
Os.49829.1.S1_at	44.0268	31.7094	39.7476	93.4203	95.3499	87.247	88.3448	92.4198	53.0843	15.5724	19.171	15.5208	11	5.46031	4.98684	5.3128	6.54566	6.57516	6.44703	6.46507	6.53013	5.73021	3.96092	4.26085	3.95613	5.25331	6.52262	6.24181	4.0593	0.0482632	4.53941	down	0.0271643	2.28788	up
Os.49838.1.S1_at	6.5726	9.68212	14.2274	44.016	45.1553	119.479	55.9327	30.7123	21.1559	30.2386	38.175	34.0822	11	2.71646	3.27532	3.8306	5.45996	5.49682	6.90061	5.80562	4.94074	4.40299	4.91832	5.25456	5.09095	3.27413	5.95246	5.04978	5.08794	0.993713	1.0268	up	0.0366678	3.5157	down
Os.49848.1.S1_at	18.1371	13.8338	15.0893	12.7449	12.8926	14.2328	23.9565	21.7606	34.8568	40.2522	44.5048	34.0648	11	4.18087	3.79013	3.91545	3.67184	3.68847	3.83115	4.58235	4.44365	5.12337	5.331	5.47589	5.09021	3.96215	3.73049	4.71645	5.29903	0.361932	1.49752	up	0.0221447	2.52604	down
Os.49849.1.S1_at	141.267	84.7199	131.178	63.4716	77.6562	66.3312	58.3263	63.7877	43.2082	33.8277	39.9372	32.9401	11	7.14228	6.40463	7.03538	5.98804	6.27903	6.05161	5.86607	5.99521	5.43323	5.08013	5.31966	5.04177	6.86076	6.10623	5.76484	5.14719	0.227419	1.53437	down	0.0270201	3.27972	up
Os.49872.1.S1_at	107.003	86.333	108.462	117.591	111.301	113.121	153.468	139.231	197.322	179.601	215.523	212.917	11	6.74151	6.43184	6.76105	6.87764	6.79833	6.82172	7.26179	7.12134	7.62441	7.48865	7.7517	7.73415	6.6448	6.83256	7.33585	7.65817	0.527244	1.25034	up	0.0248595	2.01862	down
Os.49877.1.S1_at	458.31	503.414	323.015	670.11	706.799	730.243	441.601	711.614	562.758	816.666	989.535	1007.55	11	8.84018	8.9756	8.33546	9.38825	9.46516	9.51223	8.7866	9.47495	9.13637	9.6736	9.95061	9.97664	8.71708	9.45521	9.13264	9.86695	0.217241	1.6636	up	0.0377325	2.21894	down
Os.49997.1.S1_at	341.252	329.924	354.885	765.683	794.972	759.616	410.462	455.191	454.686	1405.76	1561.55	1642.19	11	8.41469	8.36599	8.47121	9.5806	9.63476	9.56913	8.68111	8.83033	8.82873	10.4571	10.6088	10.6814	8.4173	9.59483	8.78005	10.5824	0.0103369	3.48796	up	0.00683153	4.48509	down
Os.50008.1.S1_at	28.5368	23.3239	29.0551	80.0475	88.8255	120.165	31.5324	36.0945	43.6743	42.9944	70.8268	52.8538	11	4.83475	4.54374	4.86072	6.32278	6.4729	6.90887	4.97876	5.17371	5.44871	5.42608	6.14622	5.72394	4.7464	6.56819	5.20039	5.76541	0.411766	1.47941	up	0.0484169	2.02653	down
Os.50022.1.S1_at	4.57722	4.47021	4.46712	4.35462	4.29637	4.30227	4.4974	4.46771	5.28407	12.574	13.2034	7.80015	11	2.19447	2.16034	2.15934	2.12255	2.10312	2.1051	2.16909	2.15954	2.40165	3.65237	3.72283	2.9635	2.17139	2.11025	2.24343	3.44624	0.115512	2.30188	up	0.0379935	2.41974	down
Os.50024.1.S1_at	3894.48	3159.41	3504.6	795.941	853.629	1458.74	1557.26	1641.1	1697.75	1191.78	1751.58	1710.35	11	11.9272	11.6254	11.775	9.63652	9.73747	10.5105	10.6048	10.6804	10.7294	10.2189	10.7744	10.7401	11.7759	9.9615	10.6715	10.5778	0.967651	1.06713	down	0.0319897	2.29435	up
Os.501.1.S1_at	72.2111	87.6199	72.9168	249.602	236.666	251.146	41.0654	49.91	49.0743	36.0785	35.5487	26.6681	11	6.17415	6.45319	6.18818	7.96349	7.88671	7.97238	5.35985	5.64126	5.6169	5.17307	5.15173	4.73704	6.27184	7.94086	5.53934	5.02061	0.247645	1.43269	down	0.0248991	2.38044	up
Os.5012.1.S1_at	87.0597	91.4301	86.9527	105.454	121.725	121.881	184.642	237.997	227.991	245.15	227.274	240.966	11	6.44393	6.5146	6.44216	6.72047	6.92748	6.92933	7.52859	7.8948	7.83283	7.93752	7.82829	7.91269	6.4669	6.85909	7.75207	7.89283	0.786777	1.10248	up	0.0055799	2.68688	down
Os.50129.1.S1_at	8.84447	6.96988	7.78996	15.6354	38.2744	21.6399	8.69243	13.5696	15.9057	16.2158	17.0963	15.6426	11	3.14478	2.80113	2.96162	3.96674	5.25831	4.43562	3.11976	3.76231	3.99147	4.01933	4.09561	3.96741	2.96918	4.55356	3.62451	4.02745	0.655224	1.3222	up	0.0182244	2.08244	down
Os.50143.1.S1_at	39.5153	33.4597	22.2656	19.447	20.5639	23.211	50.0628	63.2092	73.6999	83.0593	101.354	95.6801	11	5.30434	5.06435	4.47674	4.28148	4.36205	4.53674	5.64567	5.98206	6.20359	6.37607	6.66325	6.58015	4.94848	4.39342	5.94377	6.53982	0.22558	1.51157	up	0.0312089	3.0133	down
Os.50198.1.S1_at	1356.97	1196.76	1269.57	182.677	205.817	682.652	466.144	577.781	368.702	238.064	332.179	296.077	11	10.4062	10.2249	10.3101	7.51315	7.68522	9.41501	8.86463	9.17438	8.52631	7.8952	8.37581	8.20983	10.3137	8.20446	8.85511	8.16028	0.265762	1.61869	down	0.0121106	4.44893	up
Os.50234.1.S1_at	92.3532	121.035	102.433	55.7271	60.3932	127.181	37.8365	53.8396	54.4672	50.1482	51.2483	48.8821	11	6.52909	6.91929	6.67854	5.80031	5.91631	6.99074	5.24171	5.75059	5.76732	5.64813	5.67943	5.61123	6.70897	6.23579	5.58654	5.64626	0.984917	1.04227	up	0.0197825	2.08885	up
Os.50239.1.S1_a_at	8.9949	11.888	15.936	39.3469	35.029	23.7694	16.0379	15.4031	21.1383	33.8013	33.8449	25.0656	11	3.16911	3.57144	3.99421	5.29818	5.13048	4.57103	4.00341	3.94515	4.40179	5.07901	5.08087	4.64764	3.57825	4.9999	4.11678	4.93584	0.152397	1.76425	up	0.0421634	2.56255	down
Os.5024.1.S1_at	2075.96	2175.54	1961.22	1178.53	1360.75	1199.36	2568.82	3048.84	3872.82	4103.39	4297	4294.47	11	11.0196	11.0872	10.9375	10.2028	10.4102	10.2281	11.3269	11.574	11.9192	12.0026	12.0691	12.0683	11.0148	10.2803	11.6067	12.0467	0.345949	1.35656	up	0.00884949	2.04473	down
Os.50298.1.S1_at	34.8442	60.4015	47.9276	90.7831	98.3133	89.3571	29.8075	54.4944	45.6666	105.328	114.539	101.898	11	5.12285	5.91651	5.58279	6.50435	6.61932	6.48151	4.89761	5.76804	5.51307	6.71874	6.83969	6.67098	5.54071	6.53506	5.3929	6.74314	0.10114	2.54953	up	0.0397633	2.30126	down
Os.50300.1.S1_at	15.5253	10.7502	18.29	54.7243	73.428	38.8459	31.387	23.8042	39.9576	49.5361	61.071	47.8558	11	3.95654	3.42629	4.19298	5.77411	6.19826	5.27969	4.97209	4.57315	5.3204	5.63041	5.93242	5.58062	3.8586	5.75068	4.95521	5.71448	0.241144	1.69263	up	0.0251796	3.61972	down
Os.50300.1.S1_s_at	142.341	104.57	120.592	341.795	309.838	266.978	236.541	229.899	273.328	346.02	261.169	303.389	11	7.15321	6.70833	6.91399	8.41699	8.27537	8.06058	7.88595	7.84486	8.09449	8.43471	8.02884	8.24502	6.92517	8.25098	7.94176	8.23619	0.457998	1.2264	up	0.0246525	2.48117	down
Os.5031.1.S1_at	1064.86	734.295	555.872	99.5341	107.011	401.55	4507.72	4972.13	3715.79	5014.89	5669.51	5246.35	11	10.0565	9.52022	9.11861	6.63712	6.74161	8.64944	12.1382	12.2797	11.8595	12.292	12.469	12.3571	9.56509	7.34272	12.0924	12.3727	0.45826	1.21443	up	0.0179207	7.00124	down
Os.5034.1.S1_at	1574.51	1238.09	1469.77	107.28	105.266	140.826	1053.07	1246.19	1291.51	358.867	370.412	357.815	11	10.6207	10.2739	10.5214	6.74523	6.71789	7.13777	10.0404	10.2833	10.3348	8.48731	8.53299	8.48307	10.472	6.86696	10.2195	8.50112	0.0131543	3.2907	down	0.00951509	3.92003	up
Os.50392.1.S1_at	171.032	196.103	213.31	20.0571	23.571	20.6623	94.5413	91.3144	133.927	96.0053	82.8773	81.0925	11	7.41812	7.61547	7.7368	4.32604	4.55894	4.36893	6.56287	6.51277	7.0653	6.58504	6.3729	6.3415	7.59013	4.41797	6.71365	6.43315	0.682978	1.21462	down	0.0189917	2.22991	up
Os.50406.1.S1_x_at	62.6132	61.5796	69.9389	66.6876	67.7948	72.0347	81.5849	75.3502	71.7773	132.869	148.727	140.426	11	5.9684	5.94438	6.12802	6.05935	6.0831	6.17062	6.35023	6.23554	6.16546	7.05386	7.21652	7.13367	6.0136	6.10436	6.25041	7.13468	0.0242834	1.84584	up	0.0116501	2.1751	down
Os.50428.1.S1_at	294.702	281.795	236.476	46.8168	53.8993	86.1298	68.9028	83.0828	60.5616	81.8051	95.5391	81.9399	11	8.20311	8.1385	7.88555	5.54895	5.75219	6.42844	6.10649	6.37648	5.92033	6.35412	6.57802	6.35649	8.07572	5.90986	6.13443	6.42954	0.504115	1.22698	up	0.0131216	3.13003	up
Os.50438.1.S1_at	518.995	355.266	512.203	1239.82	1412.78	1810.35	2529.48	2407.32	1926.33	1322.69	1799.69	1768.68	11	9.01958	8.47275	9.00057	10.2759	10.4643	10.8221	11.3046	11.2332	10.9116	10.3693	10.8135	10.7885	8.83097	10.5208	11.1498	10.6571	0.328154	1.40712	down	0.0233113	3.54581	down
Os.50522.1.S2_at	8.06266	7.50393	9.76656	15.2759	13.7811	11.8844	22.558	32.5573	33.9016	17.8674	19.5808	17.5361	11	3.01126	2.90765	3.28785	3.93318	3.78462	3.571	4.49557	5.02491	5.08328	4.15925	4.29137	4.13226	3.06892	3.76293	4.86792	4.19429	0.198997	1.59508	down	0.0200726	2.18158	down
Os.5053.1.S1_at	288.464	264.637	176.115	655.695	705.802	659.888	227.463	384.68	353.676	509.222	592.385	491.983	11	8.17225	8.04787	7.46038	9.35688	9.46312	9.36608	7.82949	8.58751	8.46629	8.99215	9.21039	8.94246	7.8935	9.39536	8.29443	9.04834	0.256223	1.68635	up	0.0416532	2.22659	down
Os.50587.1.S1_at	360.937	307.509	435.878	350.369	317.084	362.032	416.841	273.278	124.889	157.255	129.402	128.947	11	8.4956	8.26448	8.76778	8.45273	8.30872	8.49997	8.70335	8.09423	6.9645	7.29696	7.01571	7.01064	8.50929	8.42047	7.92069	7.10777	0.638902	1.75677	down	0.0228618	2.6418	up
Os.50595.1.S1_at	137.183	129.695	96.6315	366.094	338.023	327.928	49.5734	66.307	69.0152	44.6243	44.812	47.1634	11	7.09996	7.01898	6.59442	8.51607	8.40098	8.35723	5.6315	6.05109	6.10884	5.47976	5.48581	5.5596	6.90445	8.42476	5.93048	5.50839	0.299311	1.33986	down	0.0209255	2.63183	up
Os.50727.1.S1_x_at	144.36	136.9	139.537	98.5386	108.213	102.309	65.2033	73.936	108.601	58.5323	54.7754	70.7243	11	7.17352	7.09697	7.12451	6.62262	6.75773	6.67678	6.02687	6.2082	6.76289	5.87116	5.77546	6.14413	7.13167	6.68571	6.33266	5.93025	0.61697	1.32171	down	0.0167763	2.29966	up
Os.50750.1.S1_at	123.024	99.2607	81.5224	232.752	323.569	383.383	136.15	223.028	317.429	424.126	337.03	383.82	11	6.9428	6.63315	6.34913	7.86265	8.33793	8.58264	7.08905	7.80108	8.31029	8.72835	8.39673	8.58429	6.64169	8.26107	7.73347	8.56979	0.407638	1.78548	up	0.0186228	3.80553	down
Os.50798.1.S1_at	5.31974	5.32378	5.86989	5.1753	5.09911	5.18745	9.33508	13.3805	8.40671	17.1609	18.7035	14.7515	11	2.41136	2.41245	2.55333	2.37164	2.35024	2.37503	3.22266	3.74207	3.07154	4.10105	4.22524	3.88279	2.45905	2.36564	3.34542	4.06969	0.232093	1.65206	up	0.0118934	3.05388	down
Os.50799.1.S1_at	146.88	90.811	111.232	34.6148	45.3286	31.3103	49.2766	56.8228	42.7743	29.2922	35.0724	32.1358	11	7.1985	6.50479	6.79743	5.11332	5.50235	4.96857	5.62283	5.8284	5.41867	4.87244	5.13226	5.00611	6.83357	5.19474	5.6233	5.00361	0.129211	1.53655	down	0.0216273	3.5553	up
Os.50807.1.S1_at	42.4154	28.1932	34.2032	186.793	201.32	263.037	38.7047	34.9124	24.6087	8.78027	12.2103	15.6257	11	5.40652	4.81728	5.09606	7.5453	7.65335	8.03912	5.27444	5.12567	4.6211	3.13427	3.61002	3.96585	5.10662	7.74592	5.00707	3.57005	0.120211	2.70761	down	0.0385708	2.90104	up
Os.50816.1.S1_at	22.0451	19.1521	18.546	35.232	42.8672	33.5996	24.0513	34.2502	29.2491	49.7115	48.4904	39.9128	11	4.46239	4.25943	4.21303	5.13882	5.4218	5.07037	4.58804	5.09804	4.87032	5.63551	5.59963	5.31878	4.31162	5.21033	4.85213	5.51797	0.174441	1.58649	up	0.0190414	2.30754	down
Os.50838.1.A1_at	78.5818	71.3798	78.8441	144.374	153.268	119.44	46.3591	56.985	51.7657	39.6354	33.511	41.4252	11	6.29612	6.15744	6.30093	7.17367	7.25991	6.90014	5.53478	5.83251	5.69392	5.30872	5.06656	5.37244	6.2515	7.11124	5.68707	5.24924	0.202366	1.35457	down	0.0189945	2.00314	up
Os.50843.1.S1_at	574.482	563.883	486.176	2432.54	2248.78	1552.17	347.861	469.743	540.564	300.258	238.253	223.016	11	9.16612	9.13925	8.92533	11.2482	11.1349	10.6001	8.44237	8.87573	9.07832	8.23006	7.89635	7.801	9.0769	10.9944	8.7988	7.9758	0.18659	1.76908	down	0.0254347	2.14518	up
Os.50855.1.S1_at	6.46455	9.15547	6.35018	11.5791	9.41889	11.4919	12.7666	30.4186	11.4649	31.0657	29.5464	30.0269	11	2.69255	3.19463	2.6668	3.53345	3.23556	3.52254	3.67431	4.92688	3.51916	4.95725	4.88491	4.90818	2.85133	3.43052	4.04012	4.91678	0.497675	1.83613	up	0.014991	4.18566	down
Os.50858.1.S1_at	37.3039	23.059	33.0729	40.7401	30.9926	30.9439	51.053	38.7507	92.458	74.9559	100.109	102.494	11	5.22125	4.52726	5.04758	5.34838	4.95385	4.95158	5.67392	5.27615	6.53073	6.22797	6.64542	6.6794	4.93203	5.0846	5.82693	6.5176	0.575866	1.61403	up	0.0304096	3.00126	down
Os.50881.1.S1_x_at	16.7433	22.1246	25.5369	8.64685	9.49948	10.5451	23.8929	20.7974	20.8521	48.3056	55.2484	51.354	11	4.06551	4.46758	4.67451	3.11218	3.24785	3.3985	4.57851	4.37833	4.38212	5.59412	5.78786	5.68241	4.40254	3.25284	4.44632	5.68813	0.0200516	2.36494	up	0.0274346	2.43782	down
Os.50896.1.S1_at	146.862	194.133	243.005	208.279	231.966	297.28	97.0387	82.0001	60.8765	45.795	44.2019	46.1064	11	7.19831	7.6009	7.92484	7.70237	7.85777	8.21568	6.60049	6.35755	5.92781	5.51712	5.46604	5.5269	7.57469	7.92527	6.29528	5.50335	0.153902	1.73139	down	0.0186228	4.20275	up
Os.50903.1.S1_at	56.6022	27.6847	64.5218	30.451	29.8387	58.449	67.4391	79.8052	51.9962	376.172	278.726	244.537	11	5.82279	4.79102	6.01172	4.92842	4.89911	5.86911	6.07551	6.31841	5.70033	8.55525	8.1227	7.93391	5.54184	5.23221	6.03142	8.20395	0.0430999	4.50814	up	0.0300462	6.3296	down
Os.50903.2.S1_x_at	35.0425	36.5373	45.2374	9.6087	8.41015	13.1275	54.9956	73.8585	34.4973	430.861	388.509	346.901	11	5.13103	5.1913	5.49945	3.26434	3.07213	3.71452	5.78124	6.20669	5.10841	8.75108	8.6018	8.43838	5.27393	3.35033	5.69878	8.59709	0.0407843	7.45549	up	0.00824055	10.0086	down
Os.50919.1.S1_at	82.9077	115.803	91.8577	4.42826	4.39074	4.49724	25.905	38.2016	23.8936	13.0612	15.9239	14.7778	11	6.37343	6.85553	6.52133	2.14674	2.13446	2.16904	4.69516	5.25556	4.57855	3.70722	3.99312	3.88536	6.58343	2.15008	4.84309	3.8619	0.132689	1.97409	down	0.0108895	6.59572	up
Os.5095.1.S1_at	2112.46	2369.97	2109.97	3302.51	3653.62	3438.22	1322.04	1588.06	1620.67	1143.69	1044.56	961.453	11	11.0447	11.2107	11.043	11.6893	11.8351	11.7474	10.3685	10.6331	10.6624	10.1595	10.0287	9.90907	11.0995	11.7573	10.5547	10.0324	0.129476	1.43619	down	0.0152539	2.09514	up
Os.50956.1.S1_at	61.7088	90.0014	64.7745	142.083	161.814	125.821	93.8217	151.653	119.121	182.396	235.397	187.058	11	5.94741	6.49188	6.01735	7.15059	7.33819	6.97523	6.55185	7.24463	6.89629	7.51093	7.87895	7.54734	6.15221	7.15467	6.89759	7.64574	0.228157	1.67964	up	0.0258872	2.81576	down
Os.50959.1.S1_at	40.624	30.5947	43.8496	56.9879	57.0329	31.8066	43.4426	40.4445	43.9674	15.541	22.0156	17.5973	11	5.34426	4.93521	5.45449	5.83258	5.83372	4.99126	5.44104	5.33787	5.45836	3.95801	4.46046	4.13729	5.24465	5.55252	5.41242	4.18525	0.0468747	2.34108	down	0.0417979	2.08407	up
Os.50961.1.S1_at	118.605	129.457	292.882	61.0476	71.0948	296.146	18.0859	15.59	13.9874	19.588	28.0472	16.8191	11	6.89002	7.01632	8.19418	5.93186	6.15167	8.21017	4.1768	3.96255	3.80605	4.2919	4.80979	4.07203	7.36684	6.76457	3.9818	4.39124	0.596654	1.32817	up	0.0299255	7.86585	up
Os.50969.1.S1_at	322.466	332.51	274.84	721.237	612.703	494.789	573.09	641.062	671.885	664.842	564.337	650.151	11	8.333	8.37725	8.10245	9.49433	9.25905	8.95067	9.16262	9.32432	9.39207	9.37687	9.14041	9.34463	8.2709	9.23468	9.293	9.2873	0.996865	1.00396	down	0.0203657	2.02287	down
Os.50978.1.S1_at	81.0842	73.2688	76.3714	16.0013	14.3123	15.607	24.1806	23.4591	31.0594	33.2269	36.8694	34.5658	11	6.34135	6.19513	6.25496	4.00012	3.83918	3.96412	4.59578	4.55208	4.95696	5.05428	5.20435	5.11127	6.26381	3.93447	4.7016	5.1233	0.244421	1.3395	up	0.00966503	2.20459	up
Os.50995.1.S1_at	32.5293	25.5811	30.503	18.9753	18.2697	23.2292	60.8783	51.102	27.0794	96.1822	137.122	176.727	11	5.02367	4.67701	4.93088	4.24605	4.19138	4.53786	5.92786	5.67531	4.75912	6.5877	7.09932	7.46538	4.87718	4.3251	5.4541	7.0508	0.181602	3.02452	up	0.0234358	4.51153	down
Os.51043.1.S1_at	24.0185	24.6678	18.8456	22.9432	24.1807	21.3387	71.6024	59.066	76.3846	64.7247	62.3824	59.9628	11	4.58608	4.62456	4.23616	4.51999	4.59578	4.4154	6.16194	5.88426	6.25521	6.01624	5.96307	5.90599	4.48226	4.51039	6.10047	5.96177	0.785664	1.10091	down	0.0153942	2.78853	down
Os.51071.1.A1_at	38.45	27.618	33.4068	117.083	126.959	91.2754	78.2695	64.3582	50.1291	74.9297	74.4056	74.7116	11	5.26491	4.78754	5.06207	6.87139	6.98822	6.51215	6.29038	6.00805	5.64758	6.22747	6.21734	6.22326	5.03817	6.79059	5.982	6.22269	0.749737	1.18155	up	0.0215991	2.27287	down
Os.51089.1.S1_at	51.5433	60.2728	56.5511	125.449	116.428	154.312	31.3956	44.4638	40.5038	26.4528	22.4922	30.2684	11	5.68771	5.91343	5.82148	6.97095	6.8633	7.26971	4.97249	5.47456	5.33999	4.72535	4.49135	4.91974	5.80754	7.03465	5.26234	4.71215	0.288416	1.46429	down	0.0236947	2.13672	up
Os.51091.1.S1_at	71.5681	60.193	67.2358	94.0884	87.1911	68.3189	35.7335	41.0514	50.948	24.4468	31.83	25.232	11	6.16125	5.91153	6.07116	6.55594	6.44611	6.09421	5.1592	5.35936	5.67095	4.61157	4.99232	4.65718	6.04798	6.36542	5.39651	4.75369	0.211934	1.56137	down	0.0197825	2.45256	up
Os.51117.1.S1_at	236.121	233.045	232.866	219.462	220.413	168.978	97.3546	77.796	56.9849	53.5501	49.4803	77.1447	11	7.88338	7.86447	7.86336	7.77783	7.78407	7.40069	6.60518	6.28162	5.83251	5.74282	5.62878	6.26949	7.8704	7.6542	6.23977	5.88037	0.782944	1.2829	down	0.0179677	3.97247	up
Os.51176.1.S1_at	1280.24	1322.16	1647.92	329.573	308.046	207.025	814.328	570.504	628.122	738.537	580.446	495.971	11	10.3222	10.3687	10.6864	8.36445	8.267	7.69366	9.66947	9.15609	9.2949	9.52853	9.18102	8.95411	10.4591	8.10837	9.37349	9.22122	0.935261	1.11132	down	0.031227	2.35853	up
Os.51208.1.S1_s_at	1893.08	2296.73	1926.17	1301.15	1467.37	990.87	1729.72	2102.22	2029.52	1061.62	981.532	946.27	11	10.8865	11.1654	10.9115	10.3456	10.519	9.95255	10.7563	11.0377	10.9869	10.0521	9.93889	9.88611	10.9878	10.2724	10.927	9.95902	0.0348346	1.95607	down	0.0179456	2.04031	up
Os.51220.1.S1_x_at	124.261	120.332	100.612	106.419	113.401	77.1254	177.713	288.439	231.921	269.229	258.237	229.628	11	6.95723	6.91088	6.65266	6.73361	6.82529	6.26913	7.47341	8.17212	7.85749	8.07269	8.01255	7.84316	6.84026	6.60935	7.83434	7.97613	0.936957	1.10328	up	0.0188102	2.19752	down
Os.51255.1.S1_x_at	12.0786	18.7794	12.5332	39.7938	51.6922	59.7167	12.5728	19.8281	16.011	26.7647	36.0256	43.3707	11	3.59438	4.23108	3.64768	5.31447	5.69187	5.90006	3.65224	4.30947	4.00099	4.74226	5.17095	5.43865	3.82438	5.63547	3.98757	5.11729	0.149965	2.18816	up	0.0469634	2.45021	down
Os.51266.1.S1_at	7.03708	6.85566	6.3514	9.38442	6.77344	10.8978	66.9232	45.3692	95.0322	91.9755	67.8167	53.5051	11	2.81498	2.7773	2.66708	3.23027	2.75989	3.44596	6.06443	5.50364	6.57034	6.52318	6.08357	5.74161	2.75312	3.14537	6.04614	6.11612	0.990321	1.0497	up	0.0118934	10.2888	down
Os.51295.1.S1_at	126.155	125.589	145.815	123.87	110.753	98.5104	582.929	618.57	795.247	701.892	456.058	557.017	11	6.97905	6.97257	7.188	6.95268	6.79121	6.62221	9.18718	9.27279	9.63526	9.45511	8.83307	9.12158	7.04654	6.7887	9.36508	9.13659	0.840293	1.17161	down	0.0166933	4.25761	down
Os.51299.1.S1_at	50.2862	50.0263	45.6121	17.425	32.0929	19.6906	86.7373	59.2586	94.2442	91.1727	139.738	136.967	11	5.65209	5.64461	5.51135	4.12309	5.00418	4.29943	6.43858	5.88895	6.55833	6.51053	7.12658	7.09768	5.60268	4.47557	6.29529	6.9116	0.44452	1.53295	up	0.0298166	2.47755	down
Os.51300.1.S1_x_at	254.265	281.027	311.204	153.441	175.378	122.617	447.428	584.642	607.125	654.681	786.211	782.232	11	7.99019	8.13457	8.28172	7.26154	7.45433	6.93801	8.80551	9.19141	9.24585	9.35465	9.61877	9.61145	8.13549	7.21796	9.08092	9.52829	0.305215	1.36355	up	0.0154268	2.62588	down
Os.51350.1.S1_at	9.89792	9.58288	14.7991	6.53487	7.17242	5.35125	5.35647	5.32365	5.31134	5.35475	5.39193	5.33937	11	3.30713	3.26046	3.88744	2.70816	2.84246	2.41988	2.42128	2.41241	2.40907	2.42082	2.4308	2.41667	3.48501	2.65683	2.41426	2.42276	0.654541	1.00591	up	0.0378935	2.08818	up
Os.51383.1.S1_at	271.931	283.726	224.272	691.139	656.972	524.658	509.135	626.613	690.158	619.77	740.494	718.932	11	8.0871	8.14836	7.8091	9.43283	9.35969	9.03523	8.9919	9.29143	9.43078	9.27559	9.53234	9.48971	8.01485	9.27592	9.23804	9.43255	0.75414	1.14433	up	0.0166933	2.67158	down
Os.51385.1.S1_at	428.18	412.401	409.35	367.256	381.67	428.07	296.035	318.136	237.451	176.531	223.945	166.626	11	8.74207	8.6879	8.67719	8.52064	8.57618	8.7417	8.20963	8.3135	7.89149	7.46377	7.807	7.38047	8.70239	8.61284	8.13821	7.55041	0.228179	1.50294	down	0.0210545	2.22218	up
Os.51401.1.S1_at	22.7228	25.4997	26.9549	26.934	26.4976	53.8927	114.949	127.472	66.8023	203.088	146.294	137.949	11	4.50607	4.67241	4.75248	4.75135	4.72779	5.75202	6.84485	6.99404	6.06183	7.66596	7.19273	7.10799	4.64365	5.07705	6.63357	7.32223	0.473802	1.61178	up	0.0122487	6.40224	down
Os.51442.1.S1_at	175.967	109.955	147.203	109.276	101.146	86.8501	134.647	124.523	93.0923	46.4251	65.4276	59.8064	11	7.45916	6.78078	7.20166	6.77183	6.66029	6.44046	7.07304	6.96026	6.54059	5.53683	6.03183	5.90223	7.1472	6.62419	6.85796	5.82363	0.11577	2.04817	down	0.0370263	2.50285	up
Os.51460.1.S1_at	5.23823	13.5613	10.5651	1071.94	881.14	364.898	58.4967	133.78	115.94	123.769	107.856	83.2746	11	2.38908	3.76142	3.40123	10.066	9.78323	8.51135	5.87028	7.06372	6.85724	6.95151	6.75296	6.37981	3.18391	9.45353	6.59708	6.69476	0.987735	1.07005	up	0.0234339	11.3991	down
Os.5147.1.S1_at	1239.5	1179.42	1340.02	807.597	793.888	1471.95	3328.05	1924.81	2558.76	327.019	403.532	394.18	11	10.2755	10.2039	10.388	9.65749	9.63279	10.5235	11.7005	10.9105	11.3212	8.35323	8.65654	8.62271	10.2891	9.93793	11.3107	8.54416	0.0281925	6.80487	down	0.0113701	3.35192	up
Os.51482.1.S1_at	120.895	142.654	148.825	114.188	116.855	130.542	65.0001	53.5517	76.2573	38.4719	40.8863	73.308	11	6.91761	7.15637	7.21747	6.83527	6.86857	7.02837	6.02237	5.74286	6.2528	5.26573	5.35354	6.1959	7.09715	6.91074	6.00601	5.60506	0.779696	1.32038	down	0.04296	2.81297	up
Os.51506.1.S1_at	94.07	52.4422	83.8265	35.356	36.2853	65.584	202.622	201.189	132.238	209.546	239.235	197.711	11	6.55566	5.71266	6.38933	5.14388	5.18131	6.03527	7.66264	7.65241	7.04699	7.71113	7.90229	7.62725	6.21922	5.45349	7.45402	7.74689	0.733008	1.22508	up	0.0346545	2.88319	down
Os.51532.1.S1_at	29.4412	25.9093	23.339	6.45744	5.99891	19.5532	78.9836	68.2554	88.9553	139.617	156.205	119.988	11	4.87976	4.6954	4.54467	2.69096	2.5847	4.28934	6.30348	6.09287	6.47501	7.12533	7.2873	6.90674	4.70661	3.18833	6.29045	7.10646	0.0981932	1.76052	up	0.0110089	5.27746	down
Os.51540.1.S1_at	13.7866	19.3812	19.1331	18.3714	14.6374	20.7785	30.3812	31.4914	42.6348	35.6793	34.4145	34.0099	11	3.78519	4.27659	4.258	4.19939	3.87159	4.37702	4.92511	4.97688	5.41396	5.15702	5.10495	5.08788	4.10659	4.14933	5.10532	5.11662	0.995868	1.00786	up	0.0304614	2.01394	down
Os.51546.1.S1_at	2109.69	2210.18	1889.36	2894.38	3469.5	2613.58	1827.29	2099.27	769.861	115.617	132.252	100.248	11	11.0428	11.1099	10.8837	11.499	11.7605	11.3518	10.8355	11.0357	9.58845	6.85321	7.04715	6.64743	11.0121	11.5371	10.4865	6.84926	0.0496082	12.4431	down	0.00649684	17.9124	up
Os.51557.1.S1_at	27.0013	19.599	22.687	9.73999	9.44514	10.1996	55.4306	51.8445	55.2092	38.582	59.3118	51.4099	11	4.75495	4.29271	4.50379	3.28392	3.23957	3.35044	5.79261	5.69612	5.78684	5.26986	5.89025	5.68398	4.51715	3.29131	5.75852	5.61469	0.907414	1.10483	down	0.0423946	2.1399	down
Os.51561.1.S1_at	77.7668	74.5696	67.8433	258.43	253.565	278.149	61.0892	50.5336	55.9996	35.2998	33.2159	19.308	11	6.28108	6.22052	6.08413	8.01363	7.98621	8.11971	5.93285	5.65917	5.80734	5.14159	5.0538	4.27112	6.19525	8.03985	5.79979	4.82217	0.208481	1.96921	down	0.0423778	2.59022	up
Os.51582.1.S2_at	87.8787	103.123	100.241	41.5913	43.3492	38.8602	115.825	116.801	149.342	200.447	226.668	256.756	11	6.45744	6.68822	6.64734	5.37821	5.43793	5.28022	6.8558	6.86791	7.22247	7.64708	7.82444	8.00425	6.59767	5.36545	6.98206	7.82526	0.095052	1.79402	up	0.0186228	2.34176	down
Os.51593.1.S1_at	33.1221	31.0115	20.2696	26.2703	36.8257	42.194	20.7353	8.57356	10.9362	8.69723	8.51638	8.58969	11	5.04972	4.95473	4.34125	4.71536	5.20264	5.39897	4.37402	3.09989	3.45104	3.12056	3.09024	3.10261	4.7819	5.10566	3.64165	3.10447	0.702069	1.45114	down	0.0246469	3.19858	up
Os.51599.1.S1_at	289.397	206.874	208.333	167.926	170.889	315.144	1961.19	2190.5	2134.61	3665.53	2069.72	1951.32	11	8.17691	7.69261	7.70275	7.39168	7.41691	8.29987	10.9375	11.097	11.0598	11.8398	11.0152	10.9302	7.85742	7.70282	11.0314	11.2618	0.90532	1.17309	up	0.0177011	10.5878	down
Os.5160.1.S1_at	420.662	452.047	383.988	340.723	370.136	320.742	902.886	1070.69	902.042	163.935	208.109	182.336	11	8.71652	8.82033	8.58492	8.41246	8.53191	8.32527	9.8184	10.0643	9.81705	7.35698	7.70119	7.51046	8.70725	8.42321	9.89992	7.52288	0.0134788	5.19473	down	0.0186228	2.27266	up
Os.51601.1.S1_at	74.6758	89.8647	109.283	21.8471	12.6928	16.465	69.582	81.9657	97.0144	211.036	220.556	219.726	11	6.22257	6.48968	6.77192	4.44937	3.66594	4.04133	6.12064	6.35695	6.60013	7.72134	7.785	7.77956	6.49472	4.05221	6.35924	7.76197	0.0337692	2.64401	up	0.0233632	2.40701	down
Os.5163.1.S1_at	504.694	512.429	572.684	988.544	949.065	805.332	658.448	681.406	275.727	189.604	245.398	249.311	11	8.97926	9.00121	9.1616	9.94916	9.89036	9.65344	9.36293	9.41237	8.1071	7.56684	7.93898	7.9618	9.04736	9.83099	8.9608	7.82254	0.343327	2.20115	down	0.0210376	2.33725	up
Os.51650.1.S1_at	30.0591	32.0549	23.0597	90.6465	87.9606	106.893	13.3048	16.9979	18.4204	10.9475	16.6403	13.1899	11	4.90973	5.00247	4.5273	6.50218	6.45879	6.74003	3.73388	4.08728	4.20323	3.45253	4.05661	3.72136	4.81317	6.567	4.00813	3.7435	0.792714	1.20133	down	0.04412	2.09895	up
Os.51663.1.S1_at	9.70677	9.375	9.28868	7.77659	9.03014	7.39535	9.08153	9.12839	8.99308	24.5594	25.9366	20.7481	11	3.27899	3.22882	3.21547	2.95914	3.17475	2.88662	3.18294	3.19036	3.16881	4.6182	4.69692	4.37491	3.24109	3.00683	3.1807	4.56334	0.0203368	2.60745	up	0.0132265	2.50055	down
Os.51664.1.S1_at	53.8806	57.7094	65.7251	20.7022	24.703	27.6904	33.3093	24.6917	27.0039	20.1956	20.1202	20.5075	11	5.75169	5.85073	6.03837	4.37171	4.62662	4.79131	5.05785	4.62595	4.7551	4.33597	4.33057	4.35808	5.88027	4.59655	4.81297	4.34154	0.179877	1.38648	down	0.00994695	2.90538	up
Os.51707.1.A1_at	86.3739	78.5953	92.4489	86.2081	81.9983	32.0952	83.1273	80.7046	63.5147	38.2712	19.1842	22.8734	11	6.43252	6.29637	6.53059	6.42975	6.35752	5.00429	6.37725	6.33458	5.98902	5.25819	4.26184	4.5156	6.41983	5.93052	6.23362	4.67854	0.112121	2.93849	down	0.0344254	3.34333	up
Os.51737.1.S1_x_at	89.0875	85.5034	70.1938	186.056	213.539	156.048	182.956	170.082	213.919	181.382	165.678	169.917	11	6.47715	6.41791	6.13327	7.53959	7.73836	7.28585	7.51535	7.41008	7.74092	7.50289	7.37224	7.40869	6.34278	7.52127	7.55545	7.42794	0.779224	1.09241	down	0.0189945	2.12161	down
Os.51752.2.S1_x_at	50.2606	39.6322	61.6252	9.50901	9.27716	11.4537	6.97218	9.25907	9.40524	9.27044	9.37303	8.8702	11	5.65136	5.3086	5.94545	3.24929	3.21368	3.51774	2.80161	3.21087	3.23346	3.21264	3.22852	3.14897	5.63514	3.32691	3.08198	3.19671	0.900007	1.08277	up	0.0134383	5.42051	up
Os.51753.1.A1_at	1090.9	1426.12	1018.91	212.66	224.344	332.541	504.887	380.234	338.411	293.682	304.848	310.36	11	10.0913	10.4779	9.99281	7.73241	7.80957	8.37739	8.97982	8.57074	8.40263	8.19811	8.25195	8.2778	10.1873	7.97312	8.65106	8.24262	0.38678	1.32725	down	0.013463	3.84962	up
Os.5178.1.A1_s_at	94.4827	144.146	127.814	62.3012	68.5883	48.2796	95.0183	108.117	88.0162	33.367	32.7688	34.312	11	6.56198	7.17139	6.9979	5.96119	6.09989	5.59334	6.57013	6.75646	6.4597	5.06035	5.03425	5.10064	6.91042	5.88481	6.59543	5.06508	0.0144957	2.88856	down	0.0179456	3.59338	up
Os.51787.1.S1_at	53.4613	52.425	48.839	5.9183	5.65993	5.64261	70.0112	44.0777	61.9401	160.888	275.595	274.951	11	5.74042	5.71218	5.60996	2.56518	2.50079	2.49636	6.12951	5.46198	5.9528	7.32991	8.10641	8.10303	5.68752	2.52078	5.8481	7.84645	0.0741726	3.99544	up	0.02222	4.46583	down
Os.5179.1.A1_at	265.284	250.594	261.489	10.0915	14.945	9.79289	112.022	99.8217	99.6757	53.009	80.3183	71.6867	11	8.05139	7.96921	8.03061	3.33507	3.90159	3.29173	6.80764	6.64128	6.63917	5.72817	6.32766	6.16364	8.01707	3.50946	6.69603	6.07315	0.21684	1.53994	down	0.0167079	3.84749	up
Os.5187.1.S1_at	371.504	348.746	199.736	773.645	715.358	834.214	325.758	563.708	478.69	731.13	914.101	845.353	11	8.53723	8.44603	7.64195	9.59553	9.48252	9.70427	8.34766	9.1388	8.90295	9.51398	9.83621	9.72341	8.20841	9.59411	8.79647	9.6912	0.193299	1.85926	up	0.0414314	2.7949	down
Os.5188.2.S1_s_at	509.595	574.045	475.666	284.114	268.86	174.236	712.409	919.022	897.998	1206.36	1021.51	1133	11	8.99321	9.16502	8.89381	8.15033	8.07071	7.4449	9.47656	9.84395	9.81057	10.2364	9.99649	10.1459	9.01734	7.88865	9.71036	10.1263	0.25334	1.33416	up	0.017206	2.15688	down
Os.51900.1.S1_at	45.197	34.9679	37.1162	52.3539	74.5302	74.7609	41.9057	41.0836	36.9841	14.223	18.7286	17.7958	11	5.49815	5.12796	5.21398	5.71023	6.21975	6.22421	5.38907	5.36049	5.20883	3.83016	4.22717	4.15346	5.28003	6.0514	5.31947	4.07026	0.0370475	2.3771	down	0.0254196	2.313	up
Os.51916.1.S1_at	15.408	17.5409	20.3174	33.2094	33.0482	54.0738	36.1448	44.4199	63.5815	49.3351	53.1865	34.9501	11	3.94561	4.13265	4.34465	5.05352	5.0465	5.75686	5.17572	5.47313	5.99053	5.62454	5.73299	5.12723	4.14097	5.28563	5.54646	5.49492	0.991128	1.03637	down	0.0308141	2.55611	down
Os.51923.1.S1_at	571.631	305.386	341.024	1890.55	1892.98	1523.13	313.319	275.495	71.5016	27.1023	24.3338	20.3708	11	9.15894	8.25449	8.41373	10.8846	10.8864	10.5728	8.29149	8.10588	6.1599	4.76034	4.60489	4.34843	8.60905	10.7813	7.51909	4.57122	0.138228	7.71608	down	0.0132568	16.4251	up
Os.51937.1.S1_a_at	96.2956	56.1496	81.6648	180.187	217.358	219.628	56.6316	48.5515	41.2311	25	31.0096	37.5854	11	6.5894	5.8112	6.35164	7.49335	7.76393	7.77892	5.82354	5.60145	5.36566	4.64385	4.95464	5.2321	6.25075	7.67873	5.59688	4.94353	0.255063	1.57281	down	0.045945	2.47463	up
Os.51997.1.S1_at	42.0403	51.4051	54.0722	115.6	109.055	131.985	21.3551	24.5034	31.3839	18.4313	26.1093	18.7149	11	5.3937	5.68384	5.75681	6.853	6.76891	7.04423	4.41651	4.61491	4.97195	4.20408	4.70649	4.22612	5.61145	6.88871	4.66779	4.3789	0.764105	1.2217	down	0.0304662	2.34983	up
Os.52054.1.S1_at	10.6324	7.45886	10.9038	18.3509	25.3811	27.5832	17.77	16.2217	22.6966	22.5648	22.202	24.5549	11	3.41039	2.89895	3.44676	4.19778	4.66568	4.78572	4.15137	4.01985	4.50441	4.496	4.47262	4.61794	3.25203	4.54973	4.22521	4.52885	0.484512	1.23426	up	0.0269391	2.42304	down
Os.5210.1.S1_at	406.961	497.617	575.681	38.2792	49.3793	33.2311	339.09	273.908	359.003	86.4738	82.141	76.3433	11	8.66875	8.95889	9.16912	5.25849	5.62584	5.05446	8.40552	8.09755	8.48785	6.43419	6.36003	6.25443	8.93225	5.31293	8.33031	6.34955	0.0179427	3.947	down	0.0107767	5.99061	up
Os.52106.1.S1_at	113.943	136.941	132.89	325.492	316.404	240.204	238.344	235.266	202.332	389.543	322.494	380.005	11	6.83217	7.09742	7.05409	8.34648	8.30562	7.90811	7.8969	7.87815	7.66058	8.60564	8.33313	8.56988	6.99456	8.18674	7.81188	8.50288	0.0756763	1.6144	up	0.0137521	2.84479	down
Os.52106.2.S1_at	15.8836	22.2396	20.6614	32.428	45.8015	35.8618	26.1347	24.6758	24.3292	44.4102	52.5476	53.4136	11	3.98947	4.47506	4.36887	5.01917	5.51732	5.16438	4.70789	4.62502	4.60462	5.47282	5.71555	5.73914	4.2778	5.23362	4.64584	5.6425	0.0287383	1.99537	up	0.0230154	2.57524	down
Os.5213.1.S1_at	888.701	689.663	516.786	385.23	423.748	402.899	478.105	506.841	243.559	127.495	222.296	220.705	11	9.79555	9.42975	9.01342	8.58958	8.72706	8.65428	8.90118	8.98539	7.92813	6.9943	7.79634	7.78598	9.41291	8.65697	8.6049	7.52554	0.354087	2.1131	down	0.0365578	3.6996	up
Os.52147.1.S1_at	189.89	200.801	280.498	158.361	148.878	368.691	237.989	192.808	260.132	499.412	532.062	561.293	11	7.56902	7.64962	8.13184	7.30708	7.21799	8.52627	7.89475	7.59102	8.0231	8.96409	9.05545	9.13261	7.7835	7.68378	7.83629	9.05072	0.0396876	2.32048	up	0.0270702	2.40697	down
Os.5215.1.S1_at	1314.84	1528.18	1195.3	369.684	341.818	331.372	568.184	672.616	583.897	590.701	666.95	626.624	11	10.3607	10.5776	10.2232	8.53015	8.41709	8.37231	9.15021	9.39364	9.18957	9.20628	9.38143	9.29146	10.3871	8.43985	9.24447	9.29306	0.963084	1.03425	up	0.0191285	2.13478	up
Os.52156.1.S2_at	78.2739	79.8933	66.2768	223.661	197.853	151.971	29.7166	39.2046	49.7048	39.2536	41.3724	31.4231	11	6.29046	6.32	6.05043	7.80517	7.62829	7.24765	4.8932	5.29295	5.63531	5.29475	5.3706	4.97375	6.2203	7.56037	5.27382	5.21304	0.98761	1.04303	down	0.0278391	2.01009	up
Os.52171.1.S1_at	15.8397	18.7429	17.9814	15.746	16.266	29.0726	28.3875	28.3867	47.0553	61.9883	51.8072	36.4764	11	3.98548	4.22827	4.16844	3.97692	4.02379	4.86159	4.82718	4.82714	5.55628	5.95392	5.69508	5.18889	4.1274	4.28743	5.0702	5.61263	0.612359	1.45642	up	0.0301797	2.79963	down
Os.52201.1.S1_at	635.445	593.785	655.155	21.8781	27.8307	20.71	454.135	426.383	260.921	153.933	285.264	250.461	11	9.31162	9.2138	9.35569	4.45142	4.79861	4.37225	8.82698	8.73601	8.02747	7.26616	8.15615	7.96844	9.2937	4.54076	8.53015	7.79692	0.492479	1.66236	down	0.0362005	2.82213	up
Os.52211.1.S1_at	317.679	314.67	304.883	274.884	281.725	207.061	482.912	458.087	651.987	680.124	751.273	770.572	11	8.31142	8.2977	8.25211	8.10268	8.13814	7.69391	8.91562	8.83948	9.3487	9.40965	9.55319	9.58979	8.28708	7.97824	9.0346	9.51755	0.27989	1.39759	up	0.00884949	2.34643	down
Os.52278.1.S1_s_at	865.728	1074.24	876.273	159.158	164.314	150.154	440.487	567.876	533.364	216.714	255.564	237.078	11	9.75777	10.0691	9.77524	7.31431	7.36031	7.2303	8.78296	9.14943	9.05898	7.75965	7.99754	7.88922	9.86737	7.30164	8.99712	7.88213	0.0419891	2.16593	down	0.0111569	3.95927	up
Os.52285.1.S1_at	13.0652	9.72264	15.0586	8.72162	8.50778	8.5588	19.8853	16.6557	20.7501	29.0055	23.7094	22.2978	11	3.70766	3.28135	3.91251	3.1246	3.08878	3.09741	4.31363	4.05795	4.37504	4.85825	4.56739	4.47883	3.63384	3.1036	4.24887	4.63482	0.339475	1.30672	up	0.0457419	2.00136	down
Os.52326.1.S1_at	20.7526	24.0287	20.476	15.7019	15.0636	13.9873	49.3307	43.493	64.3421	46.5792	41.7328	42.4992	11	4.37522	4.58669	4.35586	3.97287	3.913	3.80605	5.62441	5.44271	6.00769	5.54161	5.38311	5.40937	4.43926	3.89731	5.69161	5.4447	0.698093	1.18666	down	0.0157579	2.00756	down
Os.52329.1.S1_at	167.557	161.99	125.737	64.0316	72.2919	67.691	187.209	246.561	217.493	352.656	393.395	359.472	11	7.38851	7.33976	6.97427	6.00071	6.17576	6.08089	7.5485	7.9458	7.76483	8.46212	8.61984	8.48974	7.23418	6.08579	7.75304	8.5239	0.0729792	1.70628	up	0.0197238	2.4448	down
Os.52364.1.S1_at	10.1666	14.0856	13.9094	31.7631	30.1253	33.4318	13.8812	13.3967	13.3657	23.6215	34.6673	26.3301	11	3.34576	3.81615	3.79799	4.98928	4.9129	5.06315	3.79506	3.7438	3.74046	4.56203	5.1155	4.71864	3.6533	4.98845	3.75977	4.79873	0.071414	2.05473	up	0.040053	2.21212	down
Os.52389.1.S1_x_at	43.2846	44.6435	42.7808	44.4233	35.0637	37.5509	49.5999	54.2571	48.3755	145.515	124.805	139.385	11	5.43578	5.48038	5.41889	5.47324	5.1319	5.23077	5.63227	5.76174	5.59621	7.18502	6.96354	7.12293	5.44502	5.27864	5.6634	7.0905	0.0144957	2.68904	up	0.00775519	3.12852	down
Os.52404.1.S1_at	14.2544	15.8017	27.8851	6.83619	7.26673	13.8998	6.09532	5.79997	5.11978	5.32538	7.32266	5.67226	11	3.83333	3.98201	4.80142	2.77319	2.86131	3.79699	2.6077	2.53604	2.35608	2.41288	2.87237	2.50392	4.20559	3.14383	2.49994	2.59639	0.950584	1.06914	up	0.042491	3.05082	up
Os.52410.1.S1_at	154.474	167.046	168.146	169.509	190.869	159.134	163.9	213.027	205.154	341.628	344.278	327.335	11	7.27122	7.3841	7.39357	7.40522	7.57644	7.3141	7.35667	7.73489	7.68056	8.41628	8.42743	8.35462	7.34963	7.43192	7.59071	8.39945	0.0632256	1.75168	up	0.00822678	2.07027	down
Os.52414.1.S1_at	213.024	216.801	232.867	37.7244	37.8813	39.3862	98.3143	103.79	66.6383	75.3801	88.9293	85.5149	11	7.73487	7.76023	7.86336	5.23742	5.24342	5.29962	6.61933	6.69752	6.05828	6.23611	6.47459	6.4181	7.78615	5.26015	6.45838	6.37627	0.983848	1.05856	down	0.0106331	2.65716	up
Os.52419.1.S1_at	300.559	333.966	228.908	107.957	112.944	100.277	185.676	263.41	249.39	580.498	666.559	669.709	11	8.23151	8.38356	7.83863	6.75431	6.81947	6.64785	7.53664	8.04117	7.96226	9.18115	9.38059	9.38739	8.15123	6.74054	7.84669	9.31638	0.041801	2.76961	up	0.0285577	2.24256	down
Os.5242.1.S1_at	109.661	64.7365	54.177	24.3272	24.992	37.9061	130.69	195.361	111.442	256.429	303.896	312.88	11	6.77691	6.01651	5.75961	4.6045	4.64339	5.24436	7.03001	7.61	6.80015	8.00242	8.24743	8.28946	6.18434	4.83075	7.14672	8.17977	0.153046	2.04635	up	0.0302803	3.98735	down
Os.52460.1.S1_at	75.1179	61.8035	60.9786	123.215	109.779	117.481	114.482	94.9532	152.98	252.344	214.508	203.421	11	6.23108	5.94962	5.93023	6.94503	6.77846	6.87628	6.83898	6.56914	7.2572	7.97925	7.74489	7.66832	6.03698	6.86659	6.88844	7.79748	0.14685	1.8778	up	0.0134543	3.38817	down
Os.52469.1.S1_at	15.5361	16.9243	14.9857	51.2856	67.7762	60.9558	17.3046	17.669	34.6002	50.1791	51.6006	50.9502	11	3.95755	4.08103	3.90551	5.68048	6.08271	5.92969	4.11309	4.14315	5.11271	5.64901	5.68932	5.67102	3.98137	5.89763	4.45631	5.66978	0.178156	2.31894	up	0.00645689	3.22303	down
Os.5248.1.S1_s_at	67.5183	53.0825	76.8124	4.88936	7.33568	4.83815	96.7475	90.111	83.4392	560.584	653.706	625.96	11	6.07721	5.73017	6.26327	2.28965	2.87493	2.27446	6.59615	6.49363	6.38265	9.13079	9.3525	9.28993	6.02355	2.47968	6.49081	9.25774	0.00660914	6.80656	up	0.00939501	9.40999	down
Os.5250.1.S1_at	104.212	117.389	120.184	199.679	196.562	256.596	240.75	218.714	222.552	377.275	360.628	356.279	11	6.70338	6.87516	6.9091	7.64154	7.61884	8.00336	7.91139	7.7729	7.798	8.55947	8.49437	8.47686	6.82921	7.75458	7.82743	8.51023	0.0210024	1.60526	up	0.00767501	3.20655	down
Os.52573.1.S1_at	249.303	331.076	286.226	279.357	284.769	245.17	320.287	327.051	327.827	680.574	582.488	551.542	11	7.96176	8.37102	8.16101	8.12597	8.15365	7.93764	8.32322	8.35337	8.35679	9.41061	9.18609	9.10733	8.1646	8.07242	8.34446	9.23467	0.0348346	1.85345	up	0.0260351	2.09955	down
Os.52588.1.S1_at	2354.51	2285.77	1966.83	984.26	935.127	1047.28	1775.82	2473.13	2111.66	4891.56	4856.69	4467.75	11	11.2012	11.1585	10.9417	9.9429	9.86902	10.0324	10.7943	11.2721	11.0442	12.2561	12.2458	12.1253	11.1004	9.94811	11.0369	12.2091	0.0465375	2.25356	up	0.0144848	2.15638	down
Os.52594.1.S1_at	136.862	166.582	166.768	72.2519	69.0596	35.8505	305.498	344.323	350.417	436.876	417.631	393.437	11	7.09658	7.38009	7.3817	6.17496	6.10977	5.16392	8.25502	8.42762	8.45293	8.77108	8.70609	8.61999	7.28612	5.81622	8.37852	8.69905	0.140563	1.24879	up	0.0131216	2.66277	down
Os.52602.1.S1_x_at	154.042	141.81	145.316	118.504	101.906	160.814	163.303	129.928	138.467	60.1412	84.9146	69.9153	11	7.26718	7.14782	7.18305	6.88879	6.6711	7.32925	7.35141	7.02157	7.1134	5.91028	6.40794	6.12754	7.19935	6.96304	7.16212	6.14859	0.0809327	2.01886	down	0.0264627	2.07163	up
Os.52615.1.S1_at	25.3121	25.4076	32.0752	9.02855	12.8262	8.86484	35.9304	43.5964	47.7208	55.4459	79.827	56.4342	11	4.66176	4.66719	5.00339	3.17449	3.68103	3.14809	5.16714	5.44614	5.57655	5.79301	6.3188	5.8185	4.77744	3.33454	5.39661	5.97677	0.298807	1.49502	up	0.033096	2.29632	down
Os.52621.1.S1_x_at	60.8842	63.4211	69.1688	115.13	96.08	100.614	95.6805	88.7819	89.7124	111.578	153.825	130.863	11	5.928	5.98689	6.11205	6.84712	6.58616	6.65268	6.58015	6.47219	6.48724	6.80191	7.26515	7.03191	6.00898	6.69532	6.51319	7.03299	0.171369	1.43375	up	0.0264305	2.03357	down
Os.5263.1.S1_x_at	104.919	126.633	76.743	195.751	218.446	137.111	237.775	205.272	220.649	233.18	255.634	245.534	11	6.71313	6.98451	6.26196	7.61287	7.77114	7.0992	7.89345	7.68139	7.78561	7.8653	7.99793	7.93978	6.6532	7.4944	7.78682	7.93434	0.474002	1.10766	up	0.0321063	2.4303	down
Os.5263.2.S1_x_at	166.101	169.509	97.2262	439.575	481.562	313.438	426.085	353.104	384.067	405.662	382.708	372.682	11	7.37592	7.40522	6.60327	8.77997	8.91158	8.29204	8.735	8.46395	8.58521	8.66413	8.5801	8.5418	7.12814	8.66119	8.59472	8.59535	0.999217	1.00043	up	0.0355483	2.76486	down
Os.5270.1.S1_at	164.236	136.038	147.299	209.006	198.985	195.352	60.2219	85.6089	72.1423	52.4227	54.122	46.2191	11	7.35963	7.08787	7.2026	7.7074	7.63652	7.60994	5.91222	6.41969	6.17277	5.71212	5.75814	5.53042	7.2167	7.65128	6.16823	5.66689	0.247027	1.41552	down	0.0118124	2.92778	up
Os.52767.1.A1_at	915.469	936.012	735.209	213.568	262.862	462.019	163.358	209.44	100.863	235.954	230.937	214.528	11	9.83837	9.87038	9.52201	7.73855	8.03816	8.85181	7.3519	7.71039	6.65626	7.88236	7.85135	7.74502	9.74359	8.20951	7.23951	7.82624	0.524543	1.50184	up	0.0111583	3.77727	up
Os.52845.1.S1_at	37.837	66.0779	39.1354	19.0647	17.2269	21.2203	19.0663	17.2243	19.3809	18.8121	16.717	13.8181	11	5.24172	6.0461	5.2904	4.25283	4.10659	4.40737	4.25295	4.10637	4.27657	4.23359	4.06325	3.78849	5.52607	4.2556	4.21196	4.02844	0.743692	1.13565	down	0.0393613	2.82379	up
Os.5288.1.S1_a_at	404.951	342.66	352.136	724.356	736.119	621.548	335.642	346.698	264.849	139.799	146.939	156.283	11	8.6616	8.42063	8.45999	9.50056	9.52379	9.27972	8.39078	8.43754	8.04902	7.12721	7.19907	7.28802	8.51408	9.43469	8.29245	7.20477	0.0444635	2.12532	down	0.0117155	2.47823	up
Os.52894.1.S1_at	341.116	248.271	286.729	489.627	411.978	318.565	533.831	670.03	704.198	620.175	743.418	725.443	11	8.41412	7.95577	8.16354	8.93554	8.68642	8.31544	9.06024	9.38808	9.45984	9.27653	9.53803	9.50272	8.17781	8.6458	9.30272	9.43909	0.864016	1.09914	up	0.0227872	2.39709	down
Os.52938.1.S1_a_at	859.148	1090.44	803.865	925.483	925.924	826.418	861.813	1235.97	939.859	253.078	251.091	283.095	11	9.74676	10.0907	9.65081	9.85406	9.85475	9.69073	9.75123	10.2714	9.8763	7.98344	7.97207	8.14514	9.82942	9.79985	9.96632	8.03355	0.0265545	3.81788	down	0.0143431	3.47225	up
Os.52940.1.S1_at	45.8289	62.6291	43.6576	139.948	155.106	91.1786	103.046	109.29	96.88	122.881	112.105	115.355	11	5.51819	5.96876	5.44816	7.12875	7.27711	6.51062	6.68714	6.77202	6.59813	6.94111	6.8087	6.84994	5.64504	6.97216	6.68576	6.86658	0.286168	1.13353	up	0.0255374	2.33197	down
Os.52955.1.A1_at	8.69316	12.0872	17.4066	5.28629	5.9577	7.06815	27.89	15.4426	26.2233	60.0014	49.8864	47.6783	11	3.11988	3.5954	4.12156	2.40225	2.57476	2.82133	4.80168	3.94885	4.71278	5.90692	5.64058	5.57526	3.61228	2.59945	4.48777	5.70759	0.140413	2.32918	up	0.0275821	4.27316	down
Os.52974.1.S1_at	7.32881	6.16692	7.94591	20.6016	15.7135	45.5953	11.3586	10.8212	11.3029	23.7443	26.3169	32.829	11	2.87358	2.62455	2.99021	4.36468	3.97393	5.51081	3.50571	3.43579	3.49862	4.56951	4.71792	5.0369	2.82945	4.61648	3.48004	4.77478	0.037315	2.45332	up	0.0161541	3.85126	down
Os.52987.1.S1_at	13.3104	12.4503	12.5339	21.8303	22.5542	20.1927	20.8077	25.7049	25.6925	66.8203	41.2033	46.9522	11	3.73448	3.63811	3.64776	4.44826	4.49532	4.33576	4.37904	4.68397	4.68328	6.06221	5.36469	5.55312	3.67345	4.42645	4.5821	5.66001	0.118702	2.11098	up	0.0193044	3.96291	down
Os.53009.1.A1_x_at	19.0101	30.2269	35.6697	5.82261	4.99395	4.99591	7.10939	7.08972	7.05074	7.12261	7.32747	7.09415	11	4.2487	4.91776	5.15663	2.54167	2.32018	2.32075	2.82973	2.82573	2.81777	2.83241	2.87332	2.82663	4.77436	2.3942	2.82441	2.84412	0.745594	1.01375	up	0.0264503	3.81119	up
Os.53074.1.S1_at	116.695	124.386	93.4047	26.444	32.0498	96.9771	99.5626	119.019	76.1121	261.154	437.534	369.932	11	6.86659	6.95869	6.54542	4.72487	5.00224	6.59957	6.63753	6.89505	6.25005	8.02876	8.77325	8.53112	6.79023	5.44223	6.59421	8.44438	0.0691381	3.60541	up	0.0288506	3.14736	down
Os.53087.1.S1_at	85.1547	63.853	60.0018	99.7712	104.904	87.2528	129.182	191.353	137.712	162.265	137.128	179.626	11	6.41201	5.99668	5.90693	6.64055	6.71292	6.44713	7.01326	7.58009	7.10551	7.34221	7.09938	7.48885	6.10521	6.6002	7.23296	7.31015	0.984355	1.05496	up	0.0303553	2.30527	down
Os.53117.1.S1_x_at	127.366	138.68	168.906	350.082	336.809	516.054	435.159	400.634	367.114	349.635	365.794	360.825	11	6.99283	7.11562	7.40008	8.45155	8.39579	9.01138	8.7654	8.64614	8.52008	8.4497	8.51489	8.49515	7.16951	8.61957	8.64387	8.48658	0.444454	1.11519	down	0.0167079	2.4916	down
Os.53128.1.S1_at	44.0358	43.6628	59.7062	72.6342	85.7758	69.5892	37.4331	28.5875	34.8617	91.7079	104.226	104.865	11	5.4606	5.44833	5.89981	6.18258	6.4225	6.12079	5.22624	4.83731	5.12357	6.51897	6.70357	6.71238	5.60292	6.24195	5.06238	6.64497	0.0256466	2.99509	up	0.0292819	2.05916	down
Os.53141.1.S1_s_at	21.8204	16.4775	26.3118	6.61963	6.81098	6.05035	9.77453	7.80236	8.73762	7.49891	7.04212	6.81531	11	4.4476	4.04243	4.71764	2.72675	2.76786	2.59702	3.28903	2.96391	3.12724	2.90668	2.81601	2.76878	4.40256	2.69721	3.12673	2.83049	0.276607	1.22794	down	0.023613	2.9733	up
Os.53148.1.S1_at	59.4993	44.208	38.2941	31.1101	21.117	44.0385	79.1892	61.9999	79.9348	120.54	141.34	133.899	11	5.8948	5.46623	5.25905	4.95931	4.40033	5.46069	6.30723	5.95419	6.32075	6.91337	7.14302	7.06501	5.54003	4.94011	6.19406	7.04047	0.0734518	1.79802	up	0.0246469	2.82929	down
Os.53150.1.S1_at	49.5202	73.3779	88.4645	40.9783	37.615	94.7676	96.1261	84.4284	80.1056	207.017	294.562	255.28	11	5.62995	6.19727	6.46703	5.35679	5.23323	6.56632	6.58686	6.39966	6.32383	7.69361	8.20243	7.99594	6.09808	5.71878	6.43678	7.96399	0.0383156	2.88228	up	0.0291611	3.64498	down
Os.53162.1.S1_s_at	1150.56	1016.46	1106.7	592.567	525.061	557.182	1267.04	1142.86	634.588	432.36	576.816	588.184	11	10.1681	9.98935	10.112	9.21083	9.03634	9.122	10.3073	10.1584	9.30968	8.75609	9.17197	9.20012	10.0898	9.12306	9.92512	9.04273	0.33768	1.84344	down	0.0275254	2.06639	up
Os.53164.1.S1_at	26.3312	16.6828	24.1699	190.264	171.929	166.949	99.3072	116.511	95.5407	89.6271	99.7836	89.365	11	4.7187	4.06029	4.59514	7.57186	7.42567	7.38326	6.63383	6.86432	6.57804	6.48586	6.64073	6.48164	4.45804	7.46026	6.69207	6.53608	0.655418	1.11418	down	0.0182983	4.22232	down
Os.53177.1.S1_at	75.4544	82.8098	67.1605	33.4854	32.906	23.4932	217.437	263.152	323.575	389.062	346.306	337.835	11	6.23753	6.37173	6.06954	5.06546	5.04028	4.55417	7.76445	8.03975	8.33796	8.60385	8.4359	8.40017	6.22627	4.88664	8.04739	8.47998	0.368456	1.34965	up	0.00884949	4.76908	down
Os.53177.1.S1_s_at	55.7426	75.0271	47.7509	27.7314	46.3452	37.4935	170.971	166.528	231.77	292.049	245.898	188.587	11	5.80071	6.22934	5.57745	4.79345	5.53435	5.22857	7.41761	7.37962	7.85655	8.19007	7.94191	7.55909	5.86917	5.18546	7.55126	7.89702	0.68835	1.27082	up	0.0242786	4.07798	down
Os.5318.1.S1_a_at	310.07	482.36	515.807	260.287	265.41	774.469	97.0433	91.2802	91.395	149.153	109.663	92.5623	11	8.27645	8.91396	9.01069	8.02396	8.05208	9.59706	6.60056	6.51223	6.51404	7.22065	6.77694	6.53235	8.7337	8.5577	6.54228	6.84331	0.675014	1.23203	up	0.0308134	3.70735	up
Os.53210.1.S1_at	13.3053	12.6014	12.4711	205.481	224.299	68.8228	26.7473	83.0957	43.8189	37.7496	22.6075	28.1542	11	3.73393	3.65551	3.64052	7.68286	7.80928	6.10481	4.74132	6.3767	5.45348	5.23839	4.49873	4.81528	3.67665	7.19898	5.52383	4.8508	0.749402	1.59442	down	0.0364229	2.25659	down
Os.53266.1.S1_at	23.7001	29.8268	23.5626	134.591	143.102	108.92	146.323	195.524	151.83	98.4693	84.3922	77.3945	11	4.56682	4.89854	4.55842	7.07244	7.1609	6.76712	7.19301	7.6112	7.24631	6.6216	6.39904	6.27416	4.67459	7.00015	7.35018	6.4316	0.0885822	1.89025	down	0.0153942	3.37996	down
Os.53296.1.S1_at	58.9723	32.9338	82.1666	21.3705	37.9943	46.6057	655.422	792.083	392.822	936.011	749.636	719.803	11	5.88196	5.0415	6.36048	4.41755	5.24771	5.54243	9.35628	9.62951	8.61773	9.87038	9.55005	9.49146	5.76131	5.06923	9.20117	9.6373	0.729087	1.35296	up	0.0189917	14.682	down
Os.53349.1.S1_at	322.857	246.048	281.938	375.65	410.416	476.79	194.64	197.402	136.189	106.541	137.061	122.722	11	8.33475	7.9428	8.13923	8.55325	8.68094	8.89721	7.60466	7.62499	7.08946	6.73527	7.09867	6.93926	8.13893	8.71046	7.43971	6.9244	0.350352	1.4293	down	0.0235945	2.32065	up
Os.5335.1.S1_at	8.09195	12.5397	23.3353	247.796	279.594	222.492	195.197	210.646	202.047	147.541	147.585	135.367	11	3.01649	3.64843	4.54444	7.95301	8.12719	7.79761	7.60879	7.71868	7.65855	7.20497	7.2054	7.08073	3.73645	7.95927	7.662	7.1637	0.0358202	1.41255	down	0.0240628	10.7573	down
Os.53358.1.S1_at	5.31133	7.36478	7.71869	50.2332	57.7276	26.2606	27.7742	27.1489	23.3877	12.9062	18.9972	14.1245	11	2.40907	2.88064	2.94836	5.65057	5.85119	4.71483	4.79567	4.76282	4.54768	3.68999	4.24771	3.82013	2.74602	5.40553	4.70206	3.91928	0.140479	1.72044	down	0.0418047	2.2552	down
Os.53365.1.S1_at	9.85383	13.9525	11.3947	31.54	43.0405	31.7468	44.1137	57.0667	44.5209	38.2844	58.8854	65.9908	11	3.30068	3.80245	3.51029	4.97911	5.42762	4.98854	5.46315	5.83458	5.47641	5.25868	5.87984	6.04419	3.53781	5.13176	5.59138	5.72757	0.968422	1.099	up	0.023685	4.56231	down
Os.5338.1.S1_at	112.699	59.3247	108.839	14.8697	14.1001	61.6148	25.2355	11.4575	11.4165	297.281	268.947	239.304	11	6.81633	5.89056	6.76605	3.89431	3.81764	5.9452	4.65738	3.51822	3.51305	8.21568	8.07118	7.9027	6.49098	4.55238	3.89621	8.06319	0.0301537	17.9632	up	0.0407176	2.97359	down
Os.53414.1.S1_at	9.84573	9.87618	10.3358	9.91599	13.0797	25.4877	25.0199	14.9772	13.1342	21.8072	33.542	33.2244	11	3.2995	3.30395	3.36958	3.30976	3.70925	4.67173	4.645	3.90469	3.71526	4.44673	5.0679	5.05417	3.32434	3.89691	4.08832	4.85627	0.43036	1.70285	up	0.0248595	2.89171	down
Os.53438.1.S1_at	35.6347	29.2315	28.7419	22.9333	26.7831	12.5825	78.9513	87.0268	124.574	63.911	80.5853	73.1697	11	5.15521	4.86945	4.84509	4.51937	4.74325	3.65335	6.30289	6.44339	6.96086	5.99799	6.33244	6.19317	4.95658	4.30532	6.56905	6.17454	0.56186	1.31449	down	0.0209357	2.32617	down
Os.5347.1.S1_x_at	405.065	317.467	299.791	828.578	968.737	885.085	494.229	549.173	709.454	670.59	755.076	750.375	11	8.66201	8.31047	8.22781	9.69449	9.91996	9.78967	8.94904	9.10112	9.47057	9.38929	9.56048	9.55147	8.4001	9.80138	9.17357	9.50041	0.490125	1.25426	up	0.0243621	2.14402	down
Os.5349.1.S1_at	157.514	118.992	114.053	31.5245	39.4982	99.5172	550.248	552.347	573.367	679.325	404.749	484.91	11	7.29934	6.89472	6.83356	4.9784	5.30372	6.63687	9.10394	9.10943	9.16332	9.40796	8.66088	8.92157	7.00921	5.63966	9.12556	8.9968	0.953964	1.09335	down	0.0246469	3.96576	down
Os.53539.1.S1_at	7.22249	7.23626	7.18463	7.05309	7.16148	7.40674	7.20577	6.26395	7.29766	17.6456	25.8847	12.7131	11	2.8525	2.85524	2.84491	2.81826	2.84026	2.88884	2.84915	2.64707	2.86743	4.14124	4.69403	3.66824	2.85088	2.84912	2.78789	4.16784	0.124345	2.60259	up	0.0476631	2.49139	down
Os.53542.1.S1_at	191.491	121.78	126.152	185.587	158.75	165.625	322.344	234.521	279.451	389.089	315.968	362.609	11	7.58113	6.92813	6.97902	7.53595	7.31061	7.37178	8.33246	7.87357	8.12645	8.60396	8.30363	8.50227	7.16276	7.40611	8.11083	8.46995	0.414495	1.28265	up	0.033965	2.4746	down
Os.53542.1.S1_x_at	147.266	132.346	117.844	139.776	114.606	139.166	199.446	195.971	214.159	345.318	362.844	315.007	11	7.20228	7.04817	6.88074	7.12697	6.84054	7.12066	7.63986	7.6145	7.74254	8.43178	8.50321	8.29924	7.04373	7.02939	7.66563	8.41141	0.0313692	1.67688	up	0.0143523	2.58055	down
Os.53546.1.S1_s_at	5.77325	14.0889	9.75229	20.1592	14.0862	10.5295	75.9907	63.1649	73.6519	106.815	113.704	114.928	11	2.52938	3.81649	3.28574	4.33336	3.81621	3.39636	6.24775	5.98105	6.20265	6.73897	6.82913	6.84459	3.21054	3.84864	6.14382	6.80423	0.0534744	1.58053	up	0.0190414	12.0728	down
Os.53603.1.S1_at	84.7415	88.5114	87.7482	203.383	171.548	191.928	38.0574	38.5317	45.2495	37.2708	46.1759	38.6612	11	6.405	6.46779	6.4553	7.66805	7.42247	7.58442	5.2501	5.26797	5.49983	5.21998	5.52907	5.27282	6.44269	7.55831	5.3393	5.34062	0.999174	1.00091	up	0.0157579	2.14663	up
Os.53604.1.S1_at	21.5038	27.2143	37.7194	34.8742	28.9549	71.8069	203.271	64.0693	168.88	6.60411	11.0972	11.3532	11	4.42652	4.76629	5.23723	5.12409	4.85574	6.16605	7.66726	6.00156	7.39985	2.72336	3.47212	3.50502	4.81001	5.38196	7.02289	3.2335	0.0662384	13.8268	down	0.0462789	2.98248	up
Os.53607.1.S1_at	23.174	34.6071	29.8666	26.8546	45.314	26.1168	28.8087	31.9758	32.086	85.3915	72.2015	63.4836	11	4.53444	5.113	4.90046	4.7471	5.50189	4.70691	4.84843	4.99891	5.00387	6.41602	6.17396	5.98831	4.8493	4.9853	4.9504	6.19276	0.0372772	2.36585	up	0.0294884	2.5376	down
Os.5363.1.S1_at	231.728	238.816	214.717	85.2659	95.9844	93.7572	390.335	494.874	425.209	750.793	847.794	776.549	11	7.85629	7.89975	7.74629	6.4139	6.58473	6.55086	8.60857	8.95092	8.73203	9.55227	9.72757	9.60093	7.83411	6.51649	8.76384	9.62692	0.0510124	1.81893	up	0.00766831	3.4649	down
Os.5367.1.S1_at	49.1739	49.0719	62.4667	669.985	602.74	566.37	249.288	225.906	304.393	208.536	187.121	157.924	11	5.61982	5.61683	5.96502	9.38799	9.23539	9.1456	7.96167	7.81958	8.24979	7.70415	7.54783	7.30309	5.73389	9.25633	8.01035	7.51836	0.283153	1.40638	down	0.0166278	3.44492	down
Os.53711.1.S1_at	4.45063	5.00619	4.31186	4.93878	4.89512	4.79094	4.92697	4.90747	4.8822	8.97933	14.9051	8.65795	11	2.15401	2.32371	2.10831	2.30415	2.29135	2.26031	2.3007	2.29498	2.28753	3.16661	3.89774	3.11402	2.19535	2.28527	2.2944	3.39279	0.133667	2.14115	up	0.0457544	2.29333	down
Os.53717.1.S1_at	149.689	138.472	148.941	647.42	749.071	586.912	482.585	548.951	647.995	565.263	727.538	694.432	11	7.22582	7.11345	7.21859	9.33856	9.54896	9.197	8.91464	9.10053	9.33984	9.14278	9.50688	9.43969	7.18595	9.36151	9.11834	9.36312	0.677502	1.18491	up	0.0098039	4.52263	down
Os.53727.1.S1_x_at	37.5534	34.8784	35.2884	12.6865	19.6349	23.8378	11.3968	15.5393	12.7704	11.8457	14.9386	11.8196	11	5.23087	5.12426	5.14112	3.66523	4.29535	4.57518	3.51056	3.95785	3.67473	3.56629	3.90097	3.56311	5.16542	4.17859	3.71438	3.67679	0.98846	1.0264	down	0.0137521	2.80622	up
Os.53739.1.S1_x_at	108.761	152.819	182.985	80.0572	94.4223	100.863	72.9614	78.7224	76.6176	41.962	44.9151	58.0266	11	6.76501	7.25568	7.51558	6.32296	6.56106	6.65625	6.18906	6.2987	6.2596	5.39101	5.48913	5.85864	7.17876	6.51342	6.24912	5.57959	0.121492	1.59055	down	0.0312741	3.02968	up
Os.5377.1.S1_at	120.426	110.229	97.2727	77.1569	70.6821	71.537	75.3273	85.4903	63.4248	8.86355	9.09343	9.12092	11	6.912	6.78436	6.60396	6.26972	6.14327	6.16062	6.2351	6.41769	5.98698	3.14788	3.18483	3.18918	6.76677	6.1912	6.21325	3.17396	0.00875096	8.22087	down	0.00533659	12.0655	up
Os.5377.2.S1_x_at	347.481	321.426	348.853	309.511	285.071	243.565	244.625	280.235	259.712	47.5593	41.8789	47.8686	11	8.44079	8.32834	8.44647	8.27385	8.15518	7.92817	7.93443	8.13049	8.02077	5.57166	5.38815	5.58101	8.4052	8.11906	8.02856	5.51361	0.00660914	5.71581	down	0.00533659	7.42091	up
Os.53776.1.S1_at	744.684	890.004	787.939	132.393	93.5995	83.5206	810.245	897.847	806.21	318.157	293.074	369.294	11	9.54048	9.79767	9.62194	7.04868	6.54843	6.38406	9.66221	9.81033	9.65501	8.31359	8.19512	8.52863	9.65336	6.66039	9.70918	8.34578	0.0242259	2.57291	down	0.0169416	2.47527	up
Os.53801.1.S1_at	4.99505	8.20908	7.6886	4.9012	5.85299	6.36343	13.8405	10.3431	13.1139	15.9851	21.1965	13.5835	11	2.3205	3.03722	2.94272	2.29313	2.54917	2.6698	3.79082	3.3706	3.71302	3.99866	4.40575	3.76379	2.76681	2.50404	3.62481	4.05607	0.520312	1.3484	up	0.048176	2.44401	down
Os.5384.1.S1_at	2776.8	2585.83	2717.93	2210.99	2118.31	2688.37	3121.71	2512.34	1618.13	757.636	1189.66	1163.96	11	11.4392	11.3364	11.4083	11.1105	11.0487	11.3925	11.6081	11.2948	10.6601	9.56536	10.2163	10.1848	11.3946	11.1839	11.1877	9.98884	0.205671	2.29555	down	0.0287845	2.64964	up
Os.53852.1.S1_at	26.7045	36.6385	55.2687	30.9401	35.7108	57.9763	72.9278	66.7016	61.0219	184.539	143.32	117.475	11	4.73901	5.19529	5.78839	4.9514	5.15829	5.85739	6.1884	6.05965	5.93125	7.52779	7.16309	6.8762	5.2409	5.32236	6.05977	7.18903	0.0873785	2.18747	up	0.0363194	3.85874	down
Os.53931.1.S1_at	58.7839	60.0141	53.7493	26.904	20.838	21.1729	89.8024	104.098	119.638	139.553	110.227	116.759	11	5.87735	5.90723	5.74817	4.74975	4.38114	4.40415	6.48868	6.7018	6.90253	7.12467	6.78434	6.86739	5.84425	4.51168	6.69767	6.92547	0.688207	1.17105	up	0.0191285	2.11582	down
Os.53946.1.S1_at	321.188	233.643	341.552	585.387	589.274	526.639	342.779	258.571	161.366	110.016	150.536	118.789	11	8.32728	7.86816	8.41596	9.19325	9.2028	9.04067	8.42114	8.01442	7.3342	6.78157	7.23396	6.89226	8.2038	9.14557	7.92325	6.96927	0.299503	1.93721	down	0.0344825	2.35305	up
Os.54033.1.S1_at	34.5788	49.0574	43.4699	13.9973	14.1131	13.7899	103.378	93.6565	112.605	179.166	145.32	128.929	11	5.11182	5.6164	5.44195	3.80708	3.81896	3.78554	6.69179	6.54931	6.81513	7.48516	7.18308	7.01043	5.39005	3.80386	6.68541	7.22622	0.207283	1.45479	up	0.0201833	3.57061	down
Os.54066.1.S1_at	16.8639	13.4931	19.363	12.7121	15.352	14.3424	19.6865	11.3282	16.7333	39.8489	35.1888	28.5202	11	4.07586	3.75415	4.27523	3.66813	3.94035	3.84221	4.29913	3.50184	4.06465	5.31647	5.13704	4.83391	4.03508	3.8169	3.95521	5.09581	0.145071	2.20473	up	0.0395729	2.08598	down
Os.54068.1.S1_at	28.419	27.5866	22.2278	31.8986	37.9537	39.3453	10.8285	10.5896	13.7503	12.0998	13.7344	10.8403	11	4.82878	4.7859	4.4743	4.99542	5.24617	5.29812	3.43676	3.40457	3.7814	3.59692	3.77972	3.43834	4.69633	5.1799	3.54091	3.60499	0.981867	1.04542	up	0.0253944	2.13071	up
Os.54070.1.S1_at	28.1561	18.1069	21.9424	21.671	28.8082	44.0241	40.1201	44.0656	32.8843	40.3333	49.0793	46.6487	11	4.81537	4.17847	4.45565	4.4377	4.84841	5.46022	5.32625	5.46158	5.03933	5.3339	5.61704	5.54376	4.48316	4.91544	5.27572	5.49824	0.675435	1.16676	up	0.0408109	2.02101	down
Os.54117.1.S1_at	33.9689	43.5253	39.4558	106.451	110.938	109.908	49.3186	57.4621	51.908	83.1943	120.372	114.705	11	5.08614	5.44378	5.30217	6.73404	6.7936	6.78016	5.62406	5.84454	5.69788	6.37841	6.91135	6.84179	5.27736	6.76927	5.72216	6.71052	0.0892532	1.98392	up	0.0255674	2.70036	down
Os.5412.1.S1_at	872.624	1107.18	994.403	373.672	409.074	373.829	926.293	938.326	1004.17	406.221	418.087	490.687	11	9.76922	10.1127	9.95769	8.54563	8.67622	8.54624	9.85533	9.87395	9.97179	8.66612	8.70766	8.93866	9.94653	8.58936	9.90035	8.77081	0.0247237	2.18789	down	0.0203657	2.25904	up
Os.5413.1.S1_at	154.533	182.021	193.121	59.4558	73.4419	69.4036	223.955	257.028	344.109	523.558	510.69	466.567	11	7.27177	7.50796	7.59336	5.89375	6.19853	6.11694	7.80706	8.00578	8.42672	9.0322	8.9963	8.86594	7.4577	6.06974	8.07986	8.96482	0.117877	1.84671	up	0.0129496	2.84242	down
Os.54146.1.S1_at	180.437	192.723	124.279	286.589	308.172	317.41	784.944	756.824	703.121	555.697	395.278	401.993	11	7.49535	7.59039	6.95744	8.16284	8.26759	8.3102	9.61645	9.56381	9.45763	9.11816	8.62672	8.65103	7.34773	8.24688	9.54596	8.79864	0.126486	1.67868	down	0.0341929	2.7338	down
Os.54147.1.S1_at	142.955	209.479	147.967	146.4	147.646	156.582	806.511	643.503	1082.96	510.266	347.808	334.994	11	7.15942	7.71066	7.20913	7.19377	7.206	7.29078	9.65555	9.3298	10.0808	8.99511	8.44215	8.38799	7.35974	7.23018	9.68871	8.60842	0.176887	2.11446	down	0.0434548	2.37623	down
Os.54176.1.S1_at	5.96432	6.06189	5.87092	5.85734	5.73309	5.63245	5.65737	5.56275	5.60446	11.7531	13.455	13.587	11	2.57636	2.59977	2.55359	2.55025	2.51931	2.49376	2.50013	2.4758	2.48658	3.55497	3.75007	3.76415	2.57657	2.52111	2.4875	3.68973	0.0143947	2.30095	up	0.0111583	2.16319	down
Os.54219.1.S1_at	11.8012	14.4612	20.7092	85.2785	83.0487	67.8973	12.45	16.9417	13.8322	31.6714	41.3906	42.6532	11	3.56087	3.85411	4.3722	6.41411	6.37589	6.08528	3.63807	4.08251	3.78996	4.98511	5.37123	5.41458	3.92906	6.29176	3.83685	5.25697	0.0524362	2.67609	up	0.0424179	2.51039	down
Os.54291.1.S1_at	16.5659	12.2844	39.9354	21.6932	19.5421	21.2319	133.017	148.567	101.847	380.667	183.151	225.49	11	4.05014	3.61876	5.3196	4.43917	4.28851	4.40816	7.05547	7.21497	6.67026	8.57238	7.51689	7.81692	4.3295	4.37862	6.98023	7.96873	0.293236	1.98412	up	0.0314326	12.46	down
Os.54303.1.S1_at	153.102	171.134	167.811	353.624	347.545	368.001	105.444	110.426	107.026	71.2241	97.6195	67.1827	11	7.25835	7.41899	7.39069	8.46607	8.44106	8.52357	6.72033	6.78693	6.74182	6.15429	6.6091	6.07002	7.35601	8.4769	6.74969	6.2778	0.293162	1.38693	down	0.0308141	2.11141	up
Os.54346.2.S1_at	93.9139	60.5494	79.7311	108.223	94.499	104.105	143.08	97.1151	117.412	133.047	173.151	192.463	11	6.55327	5.92004	6.31707	6.75786	6.56223	6.70189	7.16068	6.60162	6.87543	7.05579	7.43589	7.58844	6.26346	6.67399	6.87925	7.36004	0.449351	1.39551	up	0.0467925	2.13847	down
Os.54420.1.S1_at	42.9346	45.7312	70.8396	99.2234	88.4559	108.369	63.5111	44.0977	50.3481	24.2719	22.684	26.5137	11	5.42407	5.51511	6.14648	6.63261	6.46689	6.75981	5.98894	5.46263	5.65387	4.60121	4.5036	4.72866	5.69522	6.61977	5.70181	4.61116	0.0668063	2.1297	down	0.0456788	2.11999	up
Os.54420.1.S1_x_at	106.964	124.124	204.847	181.056	168.221	232.724	144.779	91.2965	104.78	59.2943	53.8949	60.7167	11	6.74099	6.95564	7.6784	7.50029	7.39422	7.86247	7.17771	6.51249	6.71122	5.88982	5.75208	5.92402	7.12501	7.58566	6.80047	5.85531	0.119449	1.92541	down	0.0481782	2.41112	up
Os.54431.1.S1_at	28.2323	45.2856	35.4973	112.924	100.461	108.384	40.4171	51.0202	46.7245	116.023	79.1821	85.0318	11	4.81927	5.50098	5.14964	6.81921	6.65049	6.76001	5.33689	5.673	5.54611	6.85827	6.3071	6.40993	5.15663	6.74324	5.51867	6.5251	0.100513	2.00894	up	0.0378258	2.58197	down
Os.54464.1.S1_at	7.99168	7.98914	8.05508	7.16397	7.89792	7.93442	7.8087	7.59219	7.8755	18.8521	29.7819	23.2467	11	2.9985	2.99804	3.0099	2.84076	2.98147	2.98813	2.96508	2.92452	2.97737	4.23665	4.89636	4.53895	3.00215	2.93679	2.95566	4.55732	0.0438014	3.03494	up	0.0225391	2.9387	down
Os.54469.1.S1_at	27.7248	36.1012	37.3692	30.6393	22.9222	32.2614	51.659	47.9709	42.377	62.2969	100.749	103.424	11	4.7931	5.17397	5.22378	4.93731	4.51868	5.01174	5.69095	5.58409	5.40521	5.96109	6.65461	6.69242	5.06362	4.82258	5.56008	6.43604	0.199871	1.83523	up	0.0407076	2.58905	down
Os.54511.1.S1_at	72.5179	52.386	28.6144	18.5945	21.9605	33.9919	246.825	273.273	923.517	472.177	430.62	422.108	11	6.18026	5.71111	4.83867	4.21681	4.45684	5.08712	7.94734	8.0942	9.85099	8.88318	8.75027	8.72147	5.57668	4.58692	8.63085	8.78497	0.987361	1.11275	up	0.0227858	9.24256	down
Os.54548.1.S1_x_at	23.6803	22.0838	23.8264	64.1767	80.5188	26.1708	27.6584	32.7578	27.2793	12.1167	11.1155	10.5172	11	4.56562	4.46491	4.57449	6.00398	6.33125	4.70989	4.78964	5.03376	4.76974	3.59893	3.4745	3.39468	4.53501	5.68171	4.86438	3.48937	0.0226188	2.5937	down	0.0115576	2.06428	up
Os.54557.1.S1_at	39.5718	25.5867	31.5934	35.8087	35.902	28.3172	35.8123	35.6784	35.5312	78.5597	55.0279	89.7604	11	5.3064	4.67732	4.98155	5.16224	5.16599	4.82361	5.16238	5.15698	5.15101	6.29572	5.78209	6.48801	4.98843	5.05061	5.15679	6.18861	0.108549	2.04459	up	0.0495044	2.29768	down
Os.54579.1.S1_s_at	1632.17	1810.19	1766.43	5483.81	5814.34	3569.76	1420.38	1444.21	1238.23	850.832	755.707	683.691	11	10.6726	10.8219	10.7866	12.421	12.5054	11.8016	10.4721	10.4961	10.2741	9.73273	9.56168	9.4172	10.7604	12.2427	10.4141	9.57054	0.0551327	1.79443	down	0.0152539	2.28127	up
Os.54607.1.S1_at	29.1336	19.6336	18.0818	19.6476	22.7129	38.7903	63.7307	58.8233	58.1614	107.445	104.582	115.51	11	4.86461	4.29525	4.17646	4.29628	4.50544	5.27762	5.99392	5.87832	5.86199	6.74745	6.70848	6.85187	4.44544	4.69311	5.91141	6.76927	0.0198665	1.81235	up	0.0167109	5.00659	down
Os.54618.1.S1_at	59.6671	69.7151	55.059	126.055	133.537	121.981	32.9115	41.389	42.1266	25.7569	35.2396	27.5761	11	5.89886	6.1234	5.78291	6.97791	7.06109	6.93052	5.04052	5.37118	5.39666	4.68689	5.13913	4.78535	5.93506	6.98984	5.26945	4.87045	0.420975	1.31859	down	0.0302861	2.09159	up
Os.54653.1.S1_at	53.4275	38.0049	37.9176	6.92431	11.9236	18.0005	23.6157	18.8231	50.4067	15.5296	17.5068	15.1011	11	5.73951	5.24811	5.2448	2.79167	3.57575	4.16997	4.56168	4.23444	5.65554	3.95695	4.12985	3.91658	5.41081	3.51246	4.81722	4.00113	0.52515	1.76063	down	0.0232477	2.65678	up
Os.5469.1.S1_at	19.9939	27.0375	34.94	9.11761	5.25819	14.1316	57.9929	56.4776	83.0368	80.2518	61.6723	62.2019	11	4.32149	4.75689	5.12681	3.18866	2.39457	3.82085	5.8578	5.81961	6.37568	6.32646	5.94655	5.95889	4.73506	3.13469	6.0177	6.0773	0.986534	1.04218	up	0.0400245	2.53545	down
Os.54697.1.S1_at	4.92985	4.9179	4.84823	4.77599	4.82421	4.87779	4.91631	4.87758	4.8584	9.51696	10.6521	9.62225	11	2.30154	2.29804	2.27746	2.2558	2.27029	2.28623	2.29758	2.28617	2.28048	3.2505	3.41307	3.26637	2.29235	2.27077	2.28807	3.30998	0.0122321	2.0306	up	0.00937688	2.02459	down
Os.54768.1.S1_at	9.68233	7.31046	9.59065	6.75555	5.86114	8.2349	11.0106	11.4439	15.7384	20.495	24.8957	23.4907	11	3.27535	2.86996	3.26163	2.75607	2.55118	3.04175	3.46082	3.51651	3.97621	4.3572	4.63783	4.55402	3.13565	2.783	3.65118	4.51635	0.115512	1.82155	up	0.0208698	2.60395	down
Os.54780.1.S1_at	10.5806	6.14988	6.34161	20.2259	14.1384	22.7133	14.0693	13.3127	15.4583	20.8223	19.4368	16.7648	11	3.40335	2.62056	2.66485	4.33813	3.82154	4.50547	3.81448	3.73473	3.95031	4.38005	4.28072	4.06737	2.89625	4.22172	3.83318	4.24271	0.180527	1.32826	up	0.040962	2.54288	down
Os.5479.1.S1_x_at	27.7166	17.855	23.7182	25.1735	25.5912	43.9181	61.082	72.4292	31.8939	102.016	103.81	90.4624	11	4.79268	4.15826	4.56792	4.65384	4.67758	5.45674	5.93268	6.1785	4.99521	6.67265	6.6978	6.49925	4.50629	4.92939	5.70213	6.62323	0.351251	1.89357	up	0.0166993	4.33775	down
Os.54825.1.S1_at	220.512	220.532	176.87	415.979	404.798	326.073	97.7159	108.001	95.1107	63.6626	54.5357	46.6367	11	7.78471	7.78485	7.46655	8.70037	8.66106	8.34905	6.61052	6.75491	6.57153	5.99237	5.76913	5.5434	7.6787	8.57016	6.64565	5.7683	0.0724511	1.837	down	0.0156827	3.75914	up
Os.5486.1.S1_at	329.421	317.491	308.986	12.0709	7.66723	25.7148	110.346	113.981	134.504	133.145	154.993	177.2	11	8.36379	8.31057	8.2714	3.59346	2.93871	4.68453	6.78589	6.83265	7.0715	7.05685	7.27606	7.46923	8.31525	3.7389	6.89668	7.26738	0.355741	1.29298	up	0.02155	2.06748	up
Os.54895.1.S1_at	132.122	119.649	177.82	48.2401	52.4282	79.4785	325.992	471.135	282.731	397.937	454.976	363.567	11	7.04573	6.90266	7.47428	5.59216	5.71227	6.31249	8.34869	8.88	8.14328	8.63639	8.82965	8.50608	7.14089	5.87231	8.45732	8.65737	0.89103	1.14874	up	0.0239441	2.86093	down
Os.54895.1.S1_x_at	105.591	93.3076	199.944	30.3338	30.876	46.6218	420.7	686.73	423.094	451.261	426.843	439.87	11	6.72234	6.54392	7.64345	4.92285	4.94841	5.54293	8.71665	9.4236	8.72483	8.81782	8.73756	8.78093	6.9699	5.13807	8.95503	8.77877	0.9149	1.12995	down	0.037628	3.50367	down
Os.54944.1.S1_at	36.8542	15.3632	23.7853	310.224	341.165	583.17	42.9859	35.6957	13.342	7.02239	6.03725	6.25464	11	5.20376	3.94141	4.572	8.27716	8.41433	9.18777	5.42579	5.15768	3.7379	2.81196	2.59389	2.64493	4.57239	8.62642	4.77379	2.68359	0.157183	4.25806	down	0.039824	3.70326	up
Os.55033.1.A1_at	98.0367	134.903	139.736	109.649	81.9786	79.5369	255.896	187.68	199.778	320.878	256.647	271.419	11	6.61525	7.07577	7.12656	6.77675	6.35717	6.31355	7.99941	7.55213	7.64225	8.32588	8.00364	8.08438	6.93919	6.48249	7.73126	8.13797	0.37118	1.32565	up	0.0299487	2.29544	down
Os.55079.1.S1_at	11.7273	10.0359	31.368	15.9396	18.9775	33.0002	88.4683	69.2537	52.5155	94.0079	118.775	125.722	11	3.5518	3.3271	4.97122	3.99455	4.24622	5.0444	6.46709	6.11382	5.71467	6.55471	6.89209	6.97409	3.95004	4.42839	6.09853	6.80696	0.29183	1.63403	up	0.036763	7.24467	down
Os.551.1.S1_at	28.2601	33.8152	33.3173	33.6419	34.4985	56.8898	62.8665	60.4117	47.8398	97.7236	71.631	65.1758	11	4.8207	5.0796	5.0582	5.07219	5.10846	5.8301	5.97422	5.91676	5.58014	6.61064	6.16251	6.02626	4.98617	5.33692	5.82371	6.26647	0.468856	1.35921	up	0.0287903	2.4289	down
Os.5516.1.S1_at	36.1239	50.0484	48.93	228.753	282.631	196.605	75.5559	73.5708	78.7161	230.811	128.6	118.736	11	5.17488	5.64525	5.61265	7.83765	8.14278	7.61916	6.23947	6.20106	6.29859	7.85057	7.00674	6.89161	5.47759	7.86653	6.24637	7.24964	0.219349	2.00454	up	0.0382263	3.41538	down
Os.55247.1.S1_at	236.911	139.831	170.887	102.711	166.225	480.843	859.206	678.654	576.45	503.093	660.776	627.348	11	7.8882	7.12754	7.4169	6.68245	7.37699	8.90942	9.74686	9.40653	9.17105	8.97468	9.36802	9.29312	7.47755	7.65629	9.44148	9.21194	0.814048	1.17246	down	0.0273927	3.3274	down
Os.55286.1.S1_at	170.835	233.887	278.979	15.2607	20.246	18.0921	88.6148	84.5406	95.1651	101.748	103.952	104.808	11	7.41646	7.86967	8.12401	3.93175	4.33956	4.17729	6.46948	6.40157	6.57236	6.66886	6.69977	6.71161	7.80338	4.14953	6.48114	6.69341	0.145134	1.15851	up	0.0370529	2.15841	up
Os.55328.1.S1_at	78.5232	86.0531	80.6916	67.9371	70.8886	55.1661	57.0725	81.6599	76.9656	148.85	187.411	197.907	11	6.29505	6.42716	6.33435	6.08613	6.14748	5.78571	5.83472	6.35156	6.26614	7.21772	7.55006	7.62868	6.35218	6.00644	6.15081	7.46549	0.0682359	2.48747	up	0.0218303	2.1634	down
Os.55333.1.S1_at	16.0049	19.6222	21.2933	20.8684	19.9661	15.894	40.5431	31.5443	53.9837	48.5581	48.3209	36.376	11	4.00044	4.29441	4.41233	4.38325	4.31948	3.99041	5.34138	4.97931	5.75445	5.60164	5.59457	5.18492	4.23573	4.23105	5.35838	5.46038	0.983848	1.07326	up	0.0284875	2.33699	down
Os.55374.1.S1_s_at	1051.39	1425.91	1126.47	225.674	207.28	241.046	931.582	1321.16	1060.7	534.097	572.914	542.687	11	10.0381	10.4777	10.1376	7.81809	7.69543	7.91317	9.86354	10.3676	10.0508	9.06096	9.16217	9.08398	10.2178	7.8089	10.094	9.10237	0.0659534	1.9884	down	0.0224801	2.16657	up
Os.5540.2.S1_at	49.2341	44.5501	39.1419	32.2479	45.1643	30.234	97.6018	93.4299	129.258	84.6727	94.7781	91.8011	11	5.62159	5.47736	5.29064	5.01113	5.49711	4.9181	6.60884	6.54581	7.01411	6.40382	6.56648	6.52044	5.4632	5.14211	6.72292	6.49692	0.681397	1.16959	down	0.0189917	2.0473	down
Os.55402.1.S1_at	504.642	522.43	444.48	54.439	54.9221	78.4799	302.303	312.184	207.68	172.92	147.564	155.146	11	8.97912	9.02909	8.79598	5.76657	5.77932	6.29425	8.23985	8.28625	7.69822	7.43396	7.2052	7.27748	8.93473	5.94671	8.07477	7.30554	0.165605	1.70436	down	0.0108008	3.09338	up
Os.55447.1.S1_at	70.8326	71.7677	62.8975	165.683	147.092	140.162	35.0126	38.9249	28.063	32.3023	35.8737	32.3271	11	6.14634	6.16526	5.97493	7.37228	7.20058	7.13095	5.1298	5.28262	4.8106	5.01356	5.16486	5.01467	6.09551	7.2346	5.07434	5.06436	0.996058	1.00694	down	0.0134543	2.04365	up
Os.55459.1.S1_at	103.633	68.0891	81.4769	85.784	91.0886	86.4351	130.166	137.801	188.43	180.17	213.494	163.763	11	6.69534	6.08935	6.34832	6.42264	6.5092	6.43354	7.02421	7.10645	7.55789	7.49322	7.73805	7.35547	6.37767	6.45513	7.22951	7.52891	0.668241	1.23063	up	0.0356196	2.22105	down
Os.55488.1.S1_at	19.7737	19.8006	16.1951	57.1918	62.741	73.1064	47.343	54.2047	58.445	92.8186	102.083	89.7657	11	4.30551	4.30747	4.01749	5.83774	5.97134	6.19193	5.56508	5.76035	5.86901	6.53634	6.6736	6.48809	4.21016	6.00033	5.73148	6.56601	0.0480628	1.78328	up	0.00884949	5.11898	down
Os.55497.1.S1_at	29.072	27.5083	29.1558	23.2055	21.9193	20.7032	29.0855	28.8864	28.801	56.3687	78.9007	61.8488	11	4.86156	4.7818	4.86571	4.53639	4.45413	4.37178	4.86223	4.85232	4.84805	5.81682	6.30197	5.95067	4.83636	4.4541	4.8542	6.02315	0.0469494	2.24849	up	0.0228842	2.27647	down
Os.55511.1.S1_at	722.156	630.374	662.351	40.7881	47.3277	47.7048	363.36	230.063	199.846	134.666	137.021	108.494	11	9.49617	9.30006	9.37145	5.35008	5.56461	5.57606	8.50526	7.84588	7.64275	7.07325	7.09825	6.76147	9.38923	5.49692	7.99796	6.97766	0.185036	2.02835	down	0.00929391	5.32053	up
Os.55532.1.S1_at	85.8243	84.3739	75.8358	44.5583	62.6612	98.9199	44.5658	54.9576	25.8499	16.4301	18.3193	23.3624	11	6.42332	6.39872	6.24481	5.47762	5.9695	6.62819	5.47787	5.78025	4.69209	4.03827	4.1953	4.54612	6.35562	6.0251	5.31673	4.2599	0.266867	2.08037	down	0.0134543	4.2744	up
Os.55582.1.S1_at	9.60201	9.39027	9.596	7.84288	8.19154	7.37466	44.1897	28.0023	34.4453	17.2748	37.7893	28.1153	11	3.26334	3.23117	3.26243	2.97138	3.03414	2.88258	5.46564	4.80747	5.10624	4.11059	5.2399	4.81328	3.25231	2.9627	5.12645	4.72126	0.826362	1.32426	down	0.0473983	2.7682	down
Os.55583.1.S1_at	63.2937	54.5918	77.6867	17.6233	14.9584	33.1359	15.4227	18.3276	18.8723	20.621	23.6641	20.4684	11	5.98399	5.77061	6.2796	4.13941	3.90289	5.05032	3.94698	4.19595	4.2382	4.36604	4.56463	4.35533	6.0114	4.36421	4.12704	4.42867	0.320081	1.23253	up	0.0187377	2.99537	up
Os.55583.1.S1_x_at	42.4901	42.02	46.1777	14.8925	13.0933	14.8162	10.2398	8.92113	13.0937	15.4369	14.7765	14.8042	11	5.40905	5.39301	5.52912	3.89652	3.71076	3.8891	3.35611	3.15723	3.7108	3.94831	3.88523	3.88793	5.44373	3.83213	3.40805	3.90716	0.251817	1.41334	up	0.00632244	2.90104	up
Os.55599.1.S1_at	42.2736	61.8235	54.7888	54.8042	73.4269	62.5535	20.2486	19.4019	30.7654	16.8175	23.1128	15.5597	11	5.40168	5.95008	5.77581	5.77622	6.19824	5.96702	4.33975	4.27813	4.94324	4.0719	4.53062	3.95975	5.70919	5.98049	4.52037	4.18742	0.779555	1.25959	down	0.0295937	2.87143	up
Os.55611.1.S1_s_at	51.6813	60.291	66.8392	260.106	212.461	220.177	125.733	108.21	156.242	148.453	123.579	125.537	11	5.69157	5.91387	6.06262	8.02296	7.73105	7.78252	6.97422	6.75769	7.28764	7.21387	6.94929	6.97197	5.88935	7.84551	7.00652	7.04504	0.988364	1.02706	up	0.0218303	2.2279	down
Os.55612.1.S1_at	1579.64	1529.86	1472.26	238.059	249.406	442.17	395.506	495.186	382.868	451.158	432.662	407.341	11	10.6254	10.5792	10.5238	7.89517	7.96235	8.78846	8.62755	8.95183	8.5807	8.81749	8.7571	8.67009	10.5761	8.21533	8.72003	8.74823	0.987951	1.01974	up	0.00555748	3.55019	up
Os.55618.1.S1_at	374.945	414.881	447.617	49.1555	50.2174	541.649	15.7224	15.2752	9.25595	15.2575	16.0597	14.4222	11	8.55054	8.69655	8.80612	5.61928	5.65012	9.08122	3.97475	3.93312	3.21038	3.93144	4.00537	3.85022	8.6844	6.78354	3.70608	3.92901	0.876226	1.1671	up	0.00376669	27.0095	up
Os.55618.1.S2_at	35.1638	28.0956	25.7425	5.56928	5.49238	21.8644	5.50674	5.45241	5.44225	5.48687	5.41304	5.4893	11	5.13602	4.81227	4.68608	2.47749	2.45743	4.45051	2.4612	2.4469	2.4442	2.45598	2.43644	2.45662	4.87812	3.12848	2.45077	2.44968	0.992559	1.00075	down	0.0100083	5.38312	up
Os.5562.1.S1_at	96.9986	71.133	101.299	85.6514	85.4135	163.868	419.438	330.845	293.862	456.707	582.7	551.219	11	6.59989	6.15245	6.66248	6.4204	6.41639	7.35639	8.71232	8.37001	8.19899	8.83512	9.18661	9.10648	6.47161	6.73106	8.42711	9.04274	0.215325	1.53223	up	0.0132568	5.94275	down
Os.55636.1.S1_at	300.234	227.924	291.133	50.9522	44.1948	141.667	128.03	106.969	133.958	104.878	131.223	121.121	11	8.22994	7.83241	8.18553	5.67107	5.4658	7.14636	7.00034	6.74105	7.06564	6.71257	7.03588	6.92031	8.08263	6.09441	6.93568	6.88959	0.984917	1.03246	down	0.0245131	2.28634	up
Os.55640.1.S1_at	45.7424	51.5353	59.7508	120.847	142.784	170.561	128.629	106.209	110.682	148.667	203.014	222.575	11	5.51546	5.68749	5.90089	6.91704	7.15769	7.41415	7.00707	6.73077	6.79028	7.21594	7.66543	7.79815	5.70128	7.16296	6.84271	7.55984	0.179913	1.64391	up	0.0206076	3.62646	down
Os.55671.1.S1_at	243.743	193.008	167.64	898.495	886.659	869.43	753.762	589.571	272.639	88.73	86.3585	101.662	11	7.92921	7.59251	7.38922	9.81137	9.79223	9.76393	9.55796	9.20352	8.09085	6.47135	6.43227	6.66764	7.63698	9.78918	8.95078	6.52375	0.091591	5.37783	down	0.0294861	2.16329	up
Os.55684.1.S1_at	218.525	257.352	208.156	312.265	328.886	219.18	90.4009	108.65	136.743	103.983	82.8041	70.5252	11	7.77165	8.0076	7.70152	8.28663	8.36144	7.77597	6.49827	6.76354	7.09532	6.7002	6.37163	6.14007	7.82693	8.14135	6.78571	6.40397	0.622622	1.30292	down	0.024396	2.68135	up
Os.55742.1.S1_at	8.82869	7.93666	9.21754	7.38669	8.16056	9.41179	40.1635	16.2175	23.3291	21.2611	27.4271	18.7754	11	3.1422	2.98853	3.20438	2.88493	3.02867	3.23447	5.32781	4.01948	4.54406	4.41015	4.77753	4.23078	3.1117	3.04935	4.63045	4.47282	0.983848	1.11546	down	0.023613	2.56883	down
Os.55800.1.S1_at	72.8657	72.3824	74.7621	16.8025	13.8172	18.4271	55.7503	46.4341	43.2955	40.7329	33.7143	33.0937	11	6.18717	6.17757	6.22424	4.0706	3.7884	4.20375	5.80091	5.53711	5.43614	5.34812	5.07529	5.04848	6.19632	4.02092	5.59139	5.1573	0.261459	1.35106	down	0.0167109	2.05484	up
Os.5581.1.S1_at	51.7041	46.7479	51.9774	76.6883	82.3266	131.153	124.528	125.574	101.907	220.026	256.732	243.215	11	5.69221	5.54683	5.69981	6.26093	6.36329	7.03511	6.96033	6.97239	6.67111	7.78153	8.00412	7.92609	5.64628	6.55311	6.86794	7.90391	0.0402958	2.05049	up	0.00725461	4.78205	down
Os.55827.1.S1_at	44.5991	29.7115	41.6018	29.7785	29.8576	50.93	105.661	81.6255	64.2846	78.7496	75.8338	82.7834	11	5.47894	4.89295	5.37857	4.8962	4.90002	5.67044	6.7233	6.35095	6.0064	6.2992	6.24477	6.37127	5.25016	5.15556	6.36021	6.30508	0.986638	1.03896	down	0.0342096	2.07761	down
Os.5583.1.S1_at	173.322	207.591	400.514	155.705	165.613	902.155	97.5393	96.8678	55.015	25.7039	38.8343	23.4485	11	7.43731	7.6976	8.64571	7.28267	7.37167	9.81723	6.60791	6.59795	5.78175	4.68391	5.27926	4.55143	7.92687	8.15719	6.3292	4.8382	0.140563	2.81084	down	0.026026	8.50714	up
Os.5588.1.S1_s_at	85.2799	105.66	47.3404	7.89122	6.98856	7.75732	19.4468	22.0203	33.074	11.2068	11.6076	16.7127	11	6.41413	6.72328	5.565	2.98025	2.805	2.95556	4.28146	4.46077	5.04762	3.4863	3.53699	4.06288	6.23414	2.9136	4.59662	3.69539	0.253223	1.86765	down	0.0292227	5.81085	up
Os.55890.1.S1_at	60.0188	52.2978	56.4083	32.6931	41.9057	95.473	148.785	150.227	167.544	112.185	133.263	116.243	11	5.90734	5.70868	5.81784	5.03091	5.38908	6.57702	7.21709	7.231	7.3884	6.80974	7.05813	6.861	5.81129	5.66567	7.27883	6.90962	0.158238	1.29164	down	0.0153942	2.14108	down
Os.55989.1.S1_at	38.0822	71.7949	61.8618	18.8269	24.9578	14.1246	21.3648	18.1209	24.0238	23.4463	17.9364	16.8213	11	5.25105	6.16581	5.95098	4.23472	4.64142	3.82014	4.41717	4.17958	4.58639	4.55129	4.16482	4.07221	5.78928	4.23209	4.39438	4.26277	0.928907	1.09551	down	0.0420994	2.88087	up
Os.55991.1.S1_at	167.885	153.106	168.218	54.9703	67.1909	96.7399	149.348	139.167	89.5366	34.3712	64.5778	68.2174	11	7.39133	7.25838	7.39419	5.78058	6.07019	6.59604	7.22253	7.12068	6.48441	5.10313	6.01297	6.09207	7.34797	6.14894	6.94254	5.73605	0.249574	2.30775	down	0.0405336	3.05657	up
Os.5601.1.S1_at	165.812	203.962	193.768	374.744	335.348	452.928	59.9361	73.4826	109.775	40.3525	34.4769	37.9258	11	7.37341	7.67216	7.59818	8.54976	8.38951	8.82314	5.90535	6.19933	6.7784	5.33458	5.10756	5.24511	7.54792	8.58747	6.29436	5.22908	0.152827	2.09257	down	0.00888633	4.98928	up
Os.56019.1.S1_at	83.8743	154.242	140.334	140.166	138.137	102.806	250.681	324.335	332.233	422.23	379.227	381.518	11	6.39016	7.26905	7.13272	7.13099	7.10996	6.68378	7.96971	8.34134	8.37605	8.72188	8.56692	8.57561	6.93065	6.97491	8.22903	8.62147	0.290558	1.31261	up	0.0313593	3.22841	down
Os.56029.1.S1_at	56.177	48.872	43.166	8.13487	12.001	12.1296	16.4857	19.8716	14.7788	18.3285	18.2508	18.9883	11	5.81191	5.61094	5.43182	3.02412	3.58508	3.60046	4.04314	4.31264	3.88546	4.19601	4.18989	4.24704	5.61822	3.40322	4.08041	4.21098	0.832988	1.09473	up	0.0138983	2.6523	up
Os.56032.1.S1_x_at	144.705	175.377	112.83	54.2264	69.8658	49.9426	221.174	244.17	196.677	300.448	304.888	393.477	11	7.17697	7.45431	6.81801	5.76092	6.12651	5.6422	7.78904	7.93174	7.61969	8.23097	8.25214	8.62013	7.14977	5.84321	7.78016	8.36775	0.169991	1.50274	up	0.0362642	2.32621	down
Os.56054.1.S1_at	6.03753	7.22232	7.01439	5.83251	6.68303	7.46541	10.4752	7.46316	7.44935	59.2597	41.016	43.4318	11	2.59396	2.85246	2.81032	2.54412	2.7405	2.90022	3.38891	2.89979	2.89712	5.88898	5.35811	5.44068	2.75225	2.72828	3.06194	5.56259	0.0295452	5.65943	up	0.0114317	7.01452	down
Os.56074.1.S1_at	21.2336	27.214	15.2311	49.6942	37.853	23.7386	53.4747	52.9881	61.4055	324.739	215.049	197.422	11	4.40828	4.76628	3.92894	5.63501	5.24234	4.56916	5.74078	5.7276	5.9403	8.34314	7.74852	7.62514	4.36783	5.14884	5.80289	7.9056	0.0389096	4.29514	up	0.0167079	11.6138	down
Os.56075.1.S1_at	43.6845	48.5061	48.4671	37.8553	37.7834	37.3941	129.079	124.87	152.435	137.919	127.78	135.392	11	5.44905	5.60009	5.59893	5.24242	5.23968	5.22474	7.01211	6.96429	7.25205	7.10768	6.99752	7.081	5.54936	5.23562	7.07615	7.06206	0.991776	1.00981	down	0.00767501	2.85345	down
Os.56080.1.S1_at	2083.46	1529.57	1770.27	1494.35	1487.1	1976.13	2808.88	2106.2	1332.84	474.456	863.394	808.637	11	11.0248	10.5789	10.7898	10.5453	10.5383	10.9485	11.4558	11.0404	10.3803	8.89013	9.75388	9.65935	10.7978	10.6773	10.9588	9.43445	0.180556	2.87664	down	0.0467395	2.57284	up
Os.56111.1.S1_at	6.43174	7.36799	9.09828	5.4838	5.32932	5.4242	6.96616	5.88968	6.51869	21.1114	19.7444	23.4293	11	2.68521	2.88127	3.18559	2.45518	2.41395	2.43941	2.80036	2.55819	2.70458	4.39995	4.30337	4.55024	2.91736	2.43618	2.68771	4.41785	0.0144957	3.3176	up	0.0197339	2.8294	down
Os.56168.1.S1_at	13.0215	13.0387	8.20886	12.8307	9.89281	6.60016	23.7883	19.4076	24.7215	32.5092	32.0062	23.7242	11	3.70283	3.70473	3.03718	3.68153	3.30638	2.7225	4.57218	4.27855	4.62769	5.02278	5.00028	4.56829	3.48158	3.2368	4.49281	4.86378	0.479131	1.29323	up	0.038966	2.60666	down
Os.56192.1.S1_at	24.6984	31.1061	30.24	31.1843	35.8562	31.0806	58.2454	52.1857	82.2538	69.1602	60.3875	58.3491	11	4.62634	4.95912	4.91839	4.96275	5.16415	4.95794	5.86407	5.70558	6.36201	6.11187	5.91618	5.86664	4.83462	5.02828	5.97722	5.9649	0.996865	1.00858	down	0.0209357	2.18901	down
Os.56230.1.S1_at	50.2004	44.224	45.9521	15.7777	24.0535	15.8505	118.299	152.713	140.795	115.858	135.168	127.103	11	5.64963	5.46676	5.52206	3.97982	4.58817	3.98646	6.8863	7.25468	7.13745	6.85622	7.07861	6.98985	5.54615	4.18482	7.09281	6.97489	0.860832	1.08517	down	0.0106573	2.69212	down
Os.56274.1.S1_at	6.62639	6.38565	6.76742	6.16056	5.72141	5.78101	6.38365	6.53646	6.53292	12.1961	14.0317	16.4414	11	2.72822	2.67483	2.75861	2.62306	2.51637	2.53132	2.67438	2.70851	2.70773	3.60834	3.81061	4.03926	2.72055	2.55692	2.69687	3.8194	0.0394416	2.17729	up	0.0212982	2.14184	down
Os.56275.1.S1_x_at	46.1249	64.0602	55.9529	331.499	372.575	232.955	180.339	200.114	190.047	22.7508	29.2461	19.5704	11	5.52747	6.00136	5.80614	8.37286	8.54139	7.86391	7.49457	7.64468	7.57021	4.50784	4.87017	4.2906	5.77832	8.25938	7.56982	4.55621	0.0144957	8.07586	down	0.0349791	2.33289	up
Os.56290.1.S1_at	281.124	256.673	225.144	283.544	297.889	195.996	132.196	136.656	129.139	120.098	110.569	91.1427	11	8.13506	8.00379	7.8147	8.14743	8.21863	7.61468	7.04654	7.09441	7.01278	6.90806	6.7888	6.51005	7.98452	7.99358	7.05124	6.73564	0.327321	1.24453	down	0.0221293	2.37656	up
Os.56382.1.S1_at	20.3933	13.9415	12.0961	48.0959	49.3579	41.2304	31.4458	30.2786	34.4218	31.1268	32.624	30.7293	11	4.35002	3.80131	3.59646	5.58784	5.62521	5.36564	4.9748	4.92023	5.10525	4.96009	5.02786	4.94154	3.91593	5.52623	5.00009	4.9765	0.983848	1.01649	down	0.0443903	2.08575	down
Os.5640.1.S1_at	84.7696	81.6397	70.8878	262.436	259.019	271.106	171.638	119.618	117.901	188.51	169.106	134.443	11	6.40547	6.3512	6.14746	8.03582	8.01691	8.08271	7.42323	6.90229	6.88143	7.5585	7.40179	7.07085	6.30138	8.04515	7.06898	7.34371	0.782914	1.20977	up	0.0297663	2.05956	down
Os.5650.1.S1_at	299.31	293.202	314.223	219.114	175.953	229.1	279.713	182.78	186.396	872.974	709.194	755.526	11	8.2255	8.19575	8.29565	7.77553	7.45905	7.83983	8.12781	7.51396	7.54222	9.7698	9.47004	9.56134	8.23897	7.69147	7.728	9.60039	0.0421524	3.6614	up	0.0118934	2.56939	down
Os.5668.2.S1_at	6.58277	6.70877	6.90471	6.79912	6.73655	6.74423	6.02845	6.54176	6.6892	11.4234	15.1803	14.78	11	2.7187	2.74605	2.78758	2.76535	2.75201	2.75365	2.59179	2.70968	2.74183	3.51392	3.92413	3.88558	2.75077	2.757	2.6811	3.77454	0.0484853	2.13383	up	0.0239441	2.03322	down
Os.56682.1.S1_at	46.7646	44.984	58.2821	32.8008	33.6359	166.617	61.4527	82.3627	50.8573	169.735	158.784	167.869	11	5.54734	5.49134	5.86498	5.03566	5.07193	7.38039	5.94141	6.36392	5.66838	7.40714	7.31092	7.39119	5.63456	5.82933	5.99124	7.36975	0.0629745	2.60001	up	0.0119202	3.32925	down
Os.56757.1.S1_at	53.3613	64.4283	79.4396	6.5588	6.59388	6.49232	9.54594	7.12425	7.09533	6.52017	7.08445	6.46615	11	5.73772	6.00962	6.31179	2.71343	2.72113	2.69873	3.25489	2.83274	2.82687	2.70491	2.82466	2.69291	6.01971	2.7111	2.9715	2.74082	0.642097	1.17338	down	0.00937885	9.70606	up
Os.56789.1.S1_at	5.36688	5.37357	5.67761	5.38775	5.17407	5.17518	5.27737	5.19254	5.146	10.1849	15.1894	11.5235	11	2.42408	2.42588	2.50528	2.42968	2.3713	2.37161	2.39982	2.37644	2.36345	3.34836	3.925	3.5265	2.45175	2.39086	2.3799	3.59995	0.0577604	2.32955	up	0.0284524	2.21638	down
Os.56886.1.S1_at	4.03391	7.6031	4.05455	27.9609	28.5502	18.6074	13.7674	8.34588	17.0594	25.6678	28.926	19.9879	11	2.01218	2.92659	2.01954	4.80534	4.83543	4.21781	3.78319	3.06107	4.09249	4.68189	4.85429	4.32106	2.31944	4.61952	3.64558	4.61908	0.287634	1.9636	up	0.0280533	4.92336	down
Os.56907.1.S1_at	12.2974	10.5166	10.7407	6.43238	8.10963	6.21885	11.4637	11.1464	13.9543	26.9677	34.5019	35.109	11	3.62029	3.3946	3.42502	2.68535	3.01964	2.63665	3.51899	3.47851	3.80264	4.75316	5.1086	5.13377	3.47997	2.78055	3.60005	4.99851	0.0403429	2.63621	up	0.0167399	2.86501	down
Os.56924.1.S1_at	23.5626	32.7292	28.7044	67.4175	79.4957	40.501	30.7454	29.1714	30.9171	11.1613	11.8021	10.7528	11	4.55843	5.03251	4.8432	6.07505	6.31281	5.33988	4.9423	4.86648	4.95033	3.48044	3.56097	3.42664	4.81138	5.90925	4.9197	3.48935	0.00660914	2.69513	down	0.0197396	2.50018	up
Os.56943.1.S1_at	57.8715	57.4412	59.7561	42.4572	41.8335	39.3789	107.76	44.0231	48.111	23.8284	24.9545	22.7226	11	5.85478	5.84401	5.90102	5.40794	5.38659	5.29935	6.75168	5.46019	5.58829	4.57461	4.64123	4.50606	5.8666	5.36463	5.93339	4.57397	0.220462	2.56583	down	0.00670965	2.44976	up
Os.56946.1.S1_at	54.2276	23.7988	77.0008	7.98078	8.25404	7.33895	325.471	226.861	250.241	1223.32	985.176	1000.09	11	5.76095	4.57282	6.2668	2.99653	3.0451	2.87557	8.34638	7.82567	7.96717	10.2566	9.94424	9.96591	5.53352	2.9724	8.04641	10.0556	0.0293219	4.02552	up	0.0208374	22.976	down
Os.56959.1.S1_at	159.737	152.432	137.792	186.001	215.009	226.571	153.871	168.394	114.895	51.4914	55.436	65.5696	11	7.31955	7.25202	7.10634	7.53917	7.74825	7.82382	7.26558	7.3957	6.84417	5.68626	5.79275	6.03495	7.22597	7.70375	7.16848	5.83799	0.0619029	2.51489	down	0.015507	2.61713	up
Os.5698.1.S1_s_at	88.6432	96.3264	97.265	27.7564	36.772	30.5474	46.8833	41.6709	54.8471	17.0222	17.9922	17.3721	11	6.46994	6.58986	6.60385	4.79475	5.20053	4.93298	5.551	5.38097	5.77734	4.08935	4.1693	4.1187	6.55455	4.97609	5.56977	4.12578	0.024506	2.72072	down	0.00377658	5.38433	up
Os.56997.1.S1_at	492.945	448.789	455.97	358.944	378.008	330.666	590.495	885.266	704.614	2008.97	1586.8	1636.6	11	8.94528	8.80989	8.8328	8.48761	8.56227	8.36923	9.20578	9.78997	9.46069	10.9722	10.6319	10.6765	8.86266	8.47304	9.48548	10.7602	0.0697066	2.41954	up	0.0108752	3.7258	down
Os.57054.1.S1_at	202.036	144.416	130.115	24.2554	33.3573	57.1857	96.8198	88.6541	49.7152	33.9719	54.806	47.0129	11	7.65847	7.17408	7.02365	4.60023	5.05993	5.83758	6.59723	6.47012	5.63562	5.08627	5.77626	5.55498	7.2854	5.16592	6.23432	5.4725	0.458276	1.69562	down	0.0291611	3.51346	up
Os.57108.1.S1_at	7.96199	7.28799	8.1637	4.66636	4.59919	7.49393	35.452	22.5007	32.9029	27.4838	19.4854	16.5939	11	2.99313	2.86552	3.02922	2.2223	2.20138	2.90572	5.1478	4.4919	5.04014	4.78051	4.28432	4.05258	2.96262	2.44313	4.89328	4.37247	0.566233	1.43476	down	0.029569	2.65709	down
Os.57149.1.S1_at	238.142	205.772	207.908	62.022	59.7735	68.4405	73.7428	66.1827	66.6838	98.9386	111.827	92.2161	11	7.89568	7.6849	7.6998	5.95471	5.90143	6.09678	6.20443	6.04838	6.05926	6.62846	6.80513	6.52695	7.76013	5.98431	6.10403	6.65351	0.0823858	1.46356	up	0.0173402	2.1534	up
Os.5725.1.S1_at	94.7294	129.928	132.463	27.1581	27.0012	17.0078	335.4	428.326	261.636	15.5824	14.4836	13.5059	11	6.56574	7.02157	7.04945	4.76331	4.75495	4.08812	8.38974	8.74257	8.03142	3.96184	3.85635	3.75552	6.87892	4.53546	8.38791	3.8579	0.0106395	23.1029	down	0.0101113	8.11738	up
Os.57276.1.S1_at	94.5407	74.3897	78.8359	186.029	173.675	182.561	44.8308	42.7911	62.7447	35.0471	37.543	32.7871	11	6.56286	6.21703	6.30078	7.53939	7.44025	7.51224	5.48642	5.41924	5.97142	5.13122	5.23047	5.03506	6.36022	7.49729	5.62569	5.13225	0.311771	1.4078	down	0.0174735	2.34238	up
Os.57289.1.S1_at	507.44	278.186	243.522	35.2607	32.1427	42.8092	480.269	562.503	1405.65	2847.39	1962.65	2010.02	11	8.98709	8.11991	7.92791	5.13999	5.00642	5.41985	8.9077	9.13572	10.457	11.4754	10.9386	10.973	8.34497	5.18875	9.50015	11.129	0.235463	3.09267	up	0.0246469	6.88774	down
Os.57343.1.S1_at	349.083	239.501	204.741	141.39	210.128	266.904	113.356	133.005	45.7893	12.2859	16.9096	17.2082	11	8.44743	7.90389	7.67766	7.14354	7.71513	8.06018	6.82472	7.05534	5.51694	3.61894	4.07977	4.10502	8.00966	7.63961	6.46567	3.93458	0.104727	5.78008	down	0.0118934	16.8547	up
Os.5736.1.S1_s_at	105.712	101.192	117.668	300.166	265.89	221.85	548.686	418.055	682.622	349.222	241.913	263.11	11	6.72399	6.66096	6.87857	8.22962	8.05469	7.79344	9.09984	8.70755	9.41494	8.448	7.91834	8.03952	6.75451	8.02591	9.07411	8.13529	0.185693	1.91696	down	0.0231609	2.60409	down
Os.57437.1.S1_at	5.99722	8.58269	5.66682	5.47427	5.42381	5.32868	5.47387	5.33394	5.31955	128.525	65.7608	89.9414	11	2.58429	3.10143	2.50254	2.45267	2.43931	2.41378	2.45256	2.4152	2.41131	7.0059	6.03916	6.49091	2.72942	2.43525	2.42636	6.51199	0.019513	16.9785	up	0.0158949	13.7615	down
Os.57437.1.S1_x_at	50.4963	81.6829	23.3566	4.05877	4.02422	4.02874	25.6671	4.03246	4.02269	482.446	376.171	468.003	11	5.6581	6.35196	4.54576	2.02104	2.00871	2.01033	4.68185	2.01166	2.00816	8.91423	8.55525	8.87037	5.51861	2.01336	2.90056	8.77995	0.0666249	58.8672	up	0.0315178	9.58874	down
Os.57438.1.A1_at	5.53078	5.65817	5.92041	5.17175	4.65667	5.549	5.64868	4.44406	5.07656	84.8971	71.8286	72.5099	11	2.46748	2.50034	2.5657	2.37065	2.2193	2.47223	2.49791	2.15188	2.34385	6.40764	6.16649	6.18011	2.51117	2.35406	2.33121	6.25141	0.00660914	15.139	up	0.00403391	13.3636	down
Os.57438.1.S1_at	245.624	597.337	197.957	7.57123	7.92075	18.9266	226.805	7.41035	6.90974	3375.07	2340.99	2462.22	11	7.94031	9.2224	7.62904	2.92053	2.98564	4.24235	7.82531	2.88954	2.78863	11.7207	11.1929	11.2657	8.26392	3.38284	4.50116	11.3931	0.146147	118.764	up	0.0313842	8.74949	down
Os.57449.1.S1_x_at	114.779	99.3523	76.456	21.9178	23.6733	26.5507	277.983	436.149	383.18	325.764	297.026	538.959	11	6.84272	6.63448	6.25656	4.45403	4.56519	4.73068	8.11885	8.76868	8.58188	8.34768	8.21444	9.07403	6.57792	4.5833	8.4898	8.54539	0.991222	1.03928	up	0.0306566	3.91081	down
Os.57506.1.S1_at	159.199	123.14	72.6993	193.18	161.328	494.803	406.709	568.786	255.465	908.83	837.821	1003.67	11	7.31469	6.94416	6.18387	7.5938	7.33385	8.95071	8.66785	9.15174	7.99698	9.82787	9.7105	9.97106	6.81424	7.95945	8.60553	9.83648	0.188498	2.34722	up	0.0208019	8.12427	down
Os.57547.1.S1_at	6.61401	7.54307	7.96009	6.4308	6.44036	6.24077	6.29136	6.24174	6.22392	103.814	90.7458	111.783	11	2.72553	2.91515	2.99278	2.685	2.68714	2.64172	2.65337	2.64195	2.63782	6.69786	6.50376	6.80456	2.87782	2.67129	2.64438	6.66873	0.00608269	16.2723	up	0.00641349	13.8413	down
Os.57548.1.S1_at	37.9267	48.2992	42.6951	6.80736	11.0513	8.08135	26.8615	23.0227	31.9021	15.0324	11.9394	13.0068	11	5.24514	5.59393	5.416	2.76709	3.46614	3.0146	4.74747	4.52499	4.99558	3.91	3.57766	3.7012	5.41836	3.08261	4.75601	3.72962	0.073527	2.03692	down	0.0147051	3.22375	up
Os.5765.1.A1_at	457.285	378.387	436.713	319.075	334.36	253.478	242.09	295.176	202.267	187.639	240.431	184.605	11	8.83695	8.56372	8.77054	8.31775	8.38526	7.98572	7.9194	8.20543	7.66012	7.55182	7.90948	7.5283	8.72374	8.22958	7.92832	7.6632	0.736901	1.20174	down	0.0260818	2.08571	up
Os.5770.1.S1_at	140.66	144.543	115.862	166.511	195.187	151.711	66.1032	72.7741	82.9167	65.6142	64.7683	62.6366	11	7.13607	7.17536	6.85626	7.37948	7.60871	7.24518	6.04665	6.18535	6.37359	6.03594	6.01722	5.96893	7.05589	7.41112	6.20186	6.00736	0.483098	1.14433	down	0.0177294	2.06842	up
Os.5798.1.S1_at	61.6896	60.0857	47.2356	107.071	109.774	71.7058	33.0866	36.8049	36.1772	23.9737	23.516	19.2342	11	5.94695	5.90895	5.5618	6.74242	6.77839	6.16402	5.04818	5.20182	5.17701	4.58338	4.55557	4.2656	5.8059	6.56161	5.14234	4.46818	0.0762776	1.59566	down	0.0219243	2.52752	up
Os.5823.1.S1_at	580.337	556.305	523.317	139.992	159.269	230.173	169.045	230.77	214.763	159.683	241.552	197.233	11	9.18075	9.11973	9.03154	7.1292	7.31532	7.84657	7.40126	7.85031	7.7466	7.31907	7.91619	7.62375	9.11067	7.43036	7.66606	7.61967	0.989052	1.03268	down	0.0219701	2.81084	up
Os.5860.1.S1_at	136.957	124.403	122.026	89.3273	93.7273	121.778	102.025	101.523	139.064	60.0116	68.7193	53.4564	11	7.09758	6.95887	6.93104	6.48103	6.5504	6.92811	6.67278	6.66566	7.11961	5.90717	6.10264	5.74029	6.99583	6.65318	6.81935	5.9167	0.107671	1.86949	down	0.0197238	2.11276	up
Os.5862.1.S1_at	81.3503	74.381	65.0603	340.134	358.068	243.513	170.096	158.17	157.626	159.178	136.888	157.274	11	6.34607	6.21686	6.02371	8.40996	8.48409	7.92786	7.41021	7.30534	7.30036	7.31449	7.09685	7.29713	6.19555	8.27397	7.33863	7.23616	0.745046	1.07361	down	0.0206367	2.0571	down
[truncated: 480 more rows]
