# Supplementary material for: Gene Expression Analysis of Rice Seedling under Potassium Deprivation Reveals Major Changes in Metabolism and Signaling Components
Source: PLoS One. 2013 Jul 29;8(7):e70321. doi: 10.1371/journal.pone.0070321 (PMC3726378; doi:10.1371/journal.pone.0070321)
Supplement: Table S3 — 307 differentially expressed genes common in K+ starvation and K+ resupply. (XLSX) [file pone.0070321.s006.xlsx]

## Sheet: common in KM and KR
Probe Set ID	GC-RMA.120hrs_-K6Res1_(Rice)	GC-RMA.120hrs_-K6Res2_(Rice)	GC-RMA.120hrs_-K6Res3_(Rice)	GC-RMA.K+ 0ha	GC-RMA.K+ 0hb	GC-RMA.K+ 0hc	GC-RMA.K+ 120ha	GC-RMA.K+ 120hb	GC-RMA.K+ 120hc	GC-RMA.K- 120ha	GC-RMA.K- 120hb	GC-RMA.K- 120hc	GC-RMA.Number of Probes	GC-RMA.Log Transformed.120hrs_-K6Res1_(Rice)	GC-RMA.Log Transformed.120hrs_-K6Res2_(Rice)	GC-RMA.Log Transformed.120hrs_-K6Res3_(Rice)	GC-RMA.Log Transformed.K+ 0ha	GC-RMA.Log Transformed.K+ 0hb	GC-RMA.Log Transformed.K+ 0hc	GC-RMA.Log Transformed.K+ 120ha	GC-RMA.Log Transformed.K+ 120hb	GC-RMA.Log Transformed.K+ 120hc	GC-RMA.Log Transformed.K- 120ha	GC-RMA.Log Transformed.K- 120hb	GC-RMA.Log Transformed.K- 120hc	GC-RMA.Log Transformed.Sample Averages.Average([kRES])	GC-RMA.Log Transformed.Sample Averages.Average([ohr])	GC-RMA.Log Transformed.Sample Averages.Average([Kplus])	GC-RMA.Log Transformed.Sample Averages.Average([kminus])	GC-RMA.Log Transformed.Diffex.correctedPvalue([kminus] Vs [Kplus])	GC-RMA.Log Transformed.Diffex.FCAbsolute([kminus] Vs [Kplus])	GC-RMA.Log Transformed.Diffex.regulation([kminus] Vs [Kplus])	GC-RMA.Log Transformed.Diffex.correctedPvalue([kRES] Vs [kminus])	GC-RMA.Log Transformed.Diffex.FCAbsolute([kRES] Vs [kminus])	GC-RMA.Log Transformed.Diffex.regulation([kRES] Vs [kminus])
Os.10164.1.S1_at	671.451	690.64	669.912	816.766	891.767	895.573	784.126	861.024	942.136	287.759	293.968	315.208	11	9.39114	9.43179	9.38783	9.67378	9.80052	9.80667	9.61494	9.74991	9.87979	8.16872	8.19952	8.30016	9.40358	9.76032	9.74822	8.2228	0.0143947	2.8787	down	0.0071683	2.26701	up
Os.10275.1.S1_at	3515.52	3407.49	3790.9	3840.71	3840.02	3113.71	3111	3455.63	3045.74	880.165	830.226	869.308	11	11.7795	11.7345	11.8883	11.9072	11.9069	11.6044	11.6032	11.7547	11.5726	9.78163	9.69736	9.76372	11.8008	11.8062	11.6435	9.74757	0.00660914	3.7216	down	0.00533659	4.15028	up
Os.10311.1.S1_a_at	402.817	638.894	566.926	255.656	201.903	158.614	937.529	976.89	883.821	233.028	146.308	172.023	11	8.65398	9.31943	9.14702	7.99806	7.65752	7.30937	9.87272	9.93205	9.78761	7.86436	7.19286	7.42646	9.04014	7.65498	9.86413	7.49456	0.0261128	5.16786	down	0.0357415	2.91922	up
Os.10311.2.A1_s_at	211.49	299.16	196.797	39.2268	34.6733	37.2198	656.506	605.894	422.099	100.306	96.5964	97.8796	11	7.72445	8.22477	7.62057	5.29377	5.11575	5.218	9.35866	9.24292	8.72144	6.64826	6.5939	6.61294	7.8566	5.20917	9.10768	6.61836	0.0234746	5.61509	down	0.0285921	2.35909	up
Os.10311.2.A1_x_at	191.07	322.239	196.513	44.3409	46.871	29.6418	390.25	439.465	367.842	77.1403	85.2835	89.9787	11	7.57796	8.33199	7.61848	5.47057	5.55062	4.88956	8.60826	8.7796	8.52294	6.26941	6.41419	6.49151	7.84281	5.30358	8.63693	6.39171	0.0096997	4.74112	down	0.0341645	2.73417	up
Os.10524.1.S1_x_at	1415.32	2082.69	1693.58	1575.21	1688.24	1445.41	1816.48	2303.02	2123.14	849.274	729.442	654.1	11	10.4669	11.0242	10.7259	10.6213	10.7213	10.4973	10.8269	11.1693	11.052	9.73009	9.51065	9.35337	10.739	10.6133	11.0161	9.53137	0.0337885	2.7986	down	0.030611	2.30959	up
Os.10524.2.S1_at	32.1666	37.7211	35.6757	78.7012	75.661	77.0285	77.1299	58.1013	68.2008	17.419	13.4314	14.417	11	5.00749	5.2373	5.15687	6.29831	6.24148	6.26732	6.26922	5.8605	6.09172	4.12259	3.74753	3.8497	5.13389	6.26904	6.07381	3.90661	0.02257	4.49152	down	0.0193968	2.34125	up
Os.10545.1.S1_at	49.2319	49.7787	34.3732	46.1074	47.4856	46.6552	35.6317	39.3306	39.242	80.916	100.294	90.9591	11	5.62152	5.63746	5.10321	5.52693	5.56942	5.54397	5.15509	5.29758	5.29432	6.33835	6.64809	6.50715	5.45406	5.54677	5.249	6.49786	0.0243779	2.37654	up	0.0376164	2.06165	down
Os.10583.1.S1_at	321.904	568.908	339.87	380.125	400.388	301.067	180.37	220.434	126.366	2477.29	2822.57	2413.79	11	8.33049	9.15205	8.40884	8.57033	8.64526	8.23394	7.49482	7.7842	6.98147	11.2745	11.4628	11.2371	8.63046	8.48318	7.42016	11.3248	0.0164754	14.9767	up	0.0183258	6.47262	down
Os.10583.1.S1_s_at	280.308	486.158	325.717	343.045	548.282	327.721	205.231	236.222	142.401	2215.71	2129.13	2094.04	11	8.13087	8.92528	8.34747	8.42226	9.09877	8.35633	7.68111	7.884	7.15381	11.1136	11.0561	11.0321	8.46788	8.62579	7.57297	11.0672	0.0164754	11.2687	up	0.0166278	6.06014	down
Os.10620.1.S1_at	1689.85	1411.21	1208.8	175.849	198.454	404.08	439.598	392.893	463.668	221.983	197.209	198.219	11	10.7227	10.4627	10.2394	7.45819	7.63266	8.6585	8.78004	8.61799	8.85695	7.7943	7.62358	7.63095	10.4749	7.91645	8.75166	7.68295	0.025765	2.09756	down	0.0098039	6.92574	up
Os.10682.1.S1_at	30.6042	25.3721	69.7681	14.7974	13.6032	18.0004	113.643	92.5773	68.5739	376.148	384.932	369.766	11	4.93566	4.66517	6.1245	3.88727	3.76587	4.16996	6.82836	6.53259	6.09959	8.55516	8.58846	8.53047	5.24177	3.94103	6.48685	8.55803	0.0348118	4.20231	up	0.0250697	9.96074	down
Os.10754.1.S1_at	223.581	228.718	249.259	278.134	266.017	261.336	358.984	271.073	298.788	117.231	114.515	110.894	11	7.80465	7.83743	7.9615	8.11964	8.05538	8.02976	8.48777	8.08254	8.22298	6.87321	6.8394	6.79304	7.86786	8.06826	8.26443	6.83522	0.0260272	2.693	down	0.00937688	2.04577	up
Os.10862.1.S1_at	8.42771	6.36292	10.9575	5.3595	5.40408	6.50431	14.4524	10.7964	12.0558	31.5709	40.7869	36.8838	11	3.07514	2.66969	3.45385	2.4221	2.43405	2.7014	3.85324	3.43248	3.59165	4.98052	5.35003	5.20491	3.06623	2.51918	3.62579	5.17849	0.0358221	2.93366	up	0.0218303	4.3237	down
Os.10983.1.S1_at	13.613	15.0314	14.8062	14.4409	16.5646	14.3139	14.5784	11.8783	11.3073	32.5805	36.2038	36.6001	11	3.76691	3.90991	3.88813	3.85209	4.05003	3.83934	3.86576	3.57026	3.49918	5.02594	5.17807	5.19378	3.85498	3.91382	3.64507	5.13259	0.0256466	2.80408	up	0.0098039	2.42437	down
Os.11335.3.S1_x_at	1513.03	1655.34	1947.97	1301.7	1323.73	1256.22	2630.36	2675.79	2468.95	907.57	815.732	735.246	11	10.5632	10.6929	10.9278	10.3462	10.3704	10.2949	11.361	11.3858	11.2697	9.82587	9.67195	9.52208	10.728	10.3371	11.3388	9.6733	0.0143947	3.17229	down	0.0243297	2.07723	up
Os.11617.1.S1_at	593.668	508.163	617.618	1190.42	1184.25	1538.74	581.82	557.397	548.541	249.165	271.104	285.193	11	9.21351	8.98915	9.27057	10.2173	10.2098	10.5875	9.18443	9.12256	9.09946	7.96096	8.0827	8.1558	9.15774	10.3382	9.13548	8.06649	0.0144957	2.09797	down	0.0169196	2.1306	up
Os.11736.1.S1_at	660.847	730.414	685.947	55.9448	66.3903	39.5373	326.362	362.266	296.79	104.595	101.642	101.363	11	9.36817	9.51257	9.42195	5.80593	6.0529	5.30514	8.35033	8.50091	8.2133	6.70867	6.66735	6.66338	9.43423	5.72133	8.35484	6.6798	0.0121784	3.19329	down	0.0031201	6.74787	up
Os.11745.2.S1_at	6.18832	6.30757	7.07736	10.496	14.8932	18.4551	7.58827	5.97655	6.4282	16.8603	21.5285	18.9496	11	2.62955	2.65709	2.82321	3.39177	3.89658	4.20595	2.92377	2.57931	2.68441	4.07556	4.42817	4.2441	2.70328	3.83143	2.72917	4.24928	0.030873	2.86813	up	0.0134543	2.92005	down
Os.11753.1.S1_at	908.7	1262.39	964.252	1648.98	1746.98	1322.97	2970.91	3123.52	3074.64	405.071	441.209	360.802	11	9.82766	10.3019	9.91327	10.6874	10.7706	10.3696	11.5367	11.609	11.5862	8.66203	8.78532	8.49506	10.0143	10.6092	11.5773	8.64747	0.00660914	7.62011	down	0.0227366	2.57902	up
Os.11771.1.S1_at	6.75087	12.2646	7.9527	18.2227	20.2096	16.3215	59.3025	54.9111	55.9694	23.0061	19.8246	18.214	11	2.75507	3.61643	2.99144	4.18767	4.33697	4.02871	5.89002	5.77902	5.80657	4.52394	4.30922	4.18698	3.12098	4.18445	5.8252	4.34005	0.0201781	2.79948	down	0.0478305	2.32796	down
Os.11786.2.S1_x_at	13.1043	14.578	15.851	199.038	217.436	207.392	199.656	190.513	166.977	35.6724	33.3972	34.4556	11	3.71196	3.86572	3.98651	7.6369	7.76445	7.69622	7.64137	7.57375	7.38351	5.15674	5.06165	5.10667	3.85473	7.69919	7.53288	5.10835	0.00660914	5.36852	down	0.0117155	2.3844	down
Os.11860.1.S1_at	450.785	534.049	363.221	295.987	251.99	215.541	649.689	694.328	599.065	169.495	188.839	157.231	11	8.8163	9.06083	8.5047	8.20939	7.97722	7.75182	9.34361	9.43947	9.22657	7.4051	7.56101	7.29674	8.79394	7.97948	9.33655	7.42095	0.0122431	3.77271	down	0.0240628	2.59007	up
Os.11929.1.S1_at	2632.33	4206.44	3207.73	1269.44	1440.12	991.639	5907.54	6856.95	6237.46	971.918	995.735	998.456	11	11.3621	12.0384	11.6473	10.31	10.492	9.95367	12.5283	12.7434	12.6067	9.92469	9.95962	9.96355	11.6826	10.2519	12.6261	9.94929	0.00620457	6.39462	down	0.020841	3.32494	up
Os.12100.1.S1_at	3758.36	4578.13	5169.72	3419.52	3217.9	3102.27	4356.91	4069.07	4080.62	1831.58	1561.21	1737.68	11	11.8759	12.1605	12.3359	11.7396	11.6519	11.5991	12.0891	11.9905	11.9946	10.8389	10.6084	10.7629	12.1241	11.6635	12.0247	10.7368	0.0144957	2.44182	down	0.0197396	2.61597	up
Os.12110.1.S1_at	804.541	964.657	840.809	350.18	408.972	336.285	1312.9	1320.69	1428.26	246.339	273.146	281.071	11	9.65202	9.91387	9.71563	8.45195	8.67586	8.39354	10.3585	10.3671	10.48	7.9445	8.09353	8.13479	9.76051	8.50712	10.4019	8.05761	0.00660914	5.07807	down	0.0103512	3.25556	up
Os.12181.1.S1_s_at	5197.2	5684.6	4105.86	833.107	800.291	619.67	2818.9	3252.69	2659.86	612.7	768.1	709.451	11	12.3435	12.4728	12.0035	9.70236	9.64438	9.27536	11.4609	11.6674	11.3771	9.25904	9.58515	9.47056	12.2733	9.5407	11.5018	9.43825	0.016441	4.18021	down	0.0107767	7.13557	up
Os.12239.1.S1_at	24.8891	11.8436	38.3113	13.0027	16.4438	28.0604	31.5793	22.765	30.7644	154.653	198.555	145.602	11	4.63744	3.56604	5.2597	3.70074	4.03947	4.81046	4.98091	4.50875	4.94319	7.27289	7.63339	7.18588	4.48773	4.18356	4.81095	7.36405	0.0240913	5.86897	up	0.0350009	7.3428	down
Os.1229.1.S1_a_at	134.264	112.394	125.434	117.471	119.314	100.596	112.187	150.136	118.899	45.5101	52.2595	53.1127	11	7.06893	6.81243	6.97079	6.87616	6.89862	6.65243	6.80976	7.23012	6.8936	5.50812	5.70762	5.73099	6.95071	6.80907	6.97783	5.64891	0.0389096	2.51214	down	0.0138983	2.46537	up
Os.1229.1.S1_at	901.275	919.589	1079.92	1015.44	1107.03	884.049	1043.22	1197.48	1209.13	396.425	438.231	402.85	11	9.81582	9.84484	10.0767	9.98789	10.1125	9.78798	10.0268	10.2258	10.2398	8.6309	8.77555	8.6541	9.91246	9.96278	10.1641	8.68685	0.0140501	2.78422	down	0.0134543	2.33854	up
Os.1229.3.S1_x_at	49.0324	32.243	44.7094	35.2144	42.3065	34.0745	40.0016	40.6595	42.8023	15.5102	15.3663	15.451	11	5.61566	5.01091	5.48251	5.13809	5.40281	5.09062	5.32198	5.34552	5.41962	3.95515	3.9417	3.94963	5.36969	5.21051	5.36237	3.94882	0.00606119	2.66392	down	0.0239441	2.67747	up
Os.12293.2.S1_at	5.94204	5.88891	5.50573	5.20059	5.48547	5.15742	5.18861	5.14486	5.13348	16.5575	14.6535	17.9355	11	2.57096	2.558	2.46093	2.37867	2.45562	2.36665	2.37535	2.36313	2.35994	4.04941	3.87318	4.16474	2.52996	2.40031	2.36614	4.02911	0.0122321	3.16668	up	0.0109947	2.82676	down
Os.12296.1.S1_at	12238.4	14674.7	12800.4	6778.61	6737.28	6359.57	8791.55	9499.04	8676.17	1419.16	1530.06	1442.29	11	13.5791	13.841	13.6439	12.7268	12.718	12.6347	13.1019	13.2136	13.0828	10.4708	10.5794	10.4941	13.688	12.6931	13.1328	10.5148	0.00568168	6.13894	down	0.00533659	9.02072	up
Os.12313.1.S1_at	1450.66	1661.83	1229.47	694.923	665.908	540.975	2152.83	2038.78	1846.98	582.306	634.09	618.457	11	10.5025	10.6986	10.2638	9.44071	9.37918	9.07942	11.072	10.9935	10.8509	9.18563	9.30854	9.27253	10.4883	9.29977	10.9722	9.25557	0.00920208	3.28657	down	0.0193478	2.3501	up
Os.12363.1.S1_at	1221.94	923.304	1027.38	1084.82	1100.39	701.615	349.297	366.019	313.865	113.151	122.383	122.067	11	10.255	9.85066	10.0048	10.0832	10.1038	9.45454	8.44831	8.51577	8.294	6.8221	6.93525	6.93153	10.0368	9.88053	8.41936	6.89629	0.0118995	2.87401	down	0.00766831	8.81827	up
Os.12400.4.S1_at	109.87	108.649	117.291	190.681	185.356	385.993	507.767	241.756	411.402	27.2708	30.2736	31.9365	11	6.77965	6.76353	6.87395	7.57502	7.53416	8.59243	8.98802	7.91741	8.6844	4.76928	4.91999	4.99713	6.80571	7.90053	8.52994	4.89547	0.0281925	12.419	down	0.00766831	3.75871	up
Os.12501.1.S1_at	54.8518	70.8845	85.6058	27.4118	21.1731	38.5837	70.3259	79.6425	87.1115	190.299	158.744	150.027	11	5.77747	6.1474	6.41964	4.77673	4.40416	5.26992	6.13598	6.31547	6.44479	7.57213	7.31056	7.22907	6.11483	4.81694	6.29875	7.37059	0.0490523	2.10211	up	0.0327505	2.38792	down
Os.12615.1.A1_at	330.258	624.506	403.846	233.52	235.099	167.787	712.21	884.822	720.661	124.404	137.248	131.765	11	8.36745	9.28657	8.65766	7.8674	7.87713	7.39049	9.47616	9.78924	9.49318	6.95889	7.10064	7.04183	8.77056	7.71167	9.58619	7.03379	0.00920208	5.86612	down	0.0299499	3.33289	up
Os.12713.1.S2_a_at	3091.87	2760.16	6155.9	264.716	226.766	331.828	2959.93	1772.41	2258.18	334.527	337.993	338.561	11	11.5943	11.4305	12.5878	8.0483	7.82506	8.37429	11.5313	10.7915	11.1409	8.38598	8.40085	8.40327	11.8709	8.08255	11.1546	8.3967	0.0231674	6.7641	down	0.0189917	11.1128	up
Os.12805.1.S1_at	1792.26	2456.71	2193.08	909.8	991.755	1055.99	2458.47	2608.03	2401.44	164.719	232.116	190.67	11	10.8076	11.2625	11.0987	9.82941	9.95384	10.0444	11.2635	11.3487	11.2297	7.36386	7.8587	7.57494	11.0563	9.94254	11.2807	7.59917	0.0085154	12.8304	down	0.0102756	10.9823	up
Os.12809.1.S1_at	3239.95	2263.06	3201.96	1514.34	1627.34	2106.99	3146.18	2296.71	2857.87	7292.59	6567.32	6277.67	11	11.6618	11.1441	11.6447	10.5645	10.6683	11.041	11.6194	11.1654	11.4807	12.8322	12.6811	12.616	11.4835	10.7579	11.4218	12.7098	0.0414234	2.44181	up	0.0279168	2.33959	down
Os.14045.1.S1_s_at	37.4878	30.4784	18.2489	13.3124	14.8441	9.8428	48.5241	49.8506	52.2394	112.121	165.696	168.578	11	5.22835	4.92972	4.18974	3.73469	3.89182	3.29907	5.60063	5.63954	5.70707	6.80891	7.3724	7.39727	4.7826	3.64186	5.64908	7.19286	0.0482632	2.91558	up	0.0285415	5.3157	down
Os.14145.1.A1_at	64.9241	83.8736	89.8325	200.007	191.8	192.43	611.319	638.192	542.784	25.1092	21.6316	17.7493	11	6.02068	6.39015	6.48917	7.64391	7.58346	7.58819	9.25578	9.31785	9.08423	4.65015	4.43507	4.14969	6.3	7.60519	9.21929	4.41164	0.00660914	28.0058	down	0.01963	3.70215	up
Os.142.2.A1_a_at	4682.47	5419.42	3767.3	1913.73	2155.32	2142.95	4716.04	4866.1	4866.66	2271.69	1973.8	1845.49	11	12.1931	12.4039	11.8793	10.9022	11.0737	11.0654	12.2034	12.2485	12.2487	11.1496	10.9468	10.8498	12.1588	11.0137	12.2335	10.982	0.0207567	2.3809	down	0.0283145	2.26064	up
Os.14885.1.S1_at	114.008	147.405	126.773	992.448	1024.31	554.209	874.025	760.705	938.922	268.084	249.429	298.351	11	6.83299	7.20364	6.98611	9.95485	10.0004	9.11429	9.77153	9.57119	9.87486	8.06654	7.96248	8.22087	7.00758	9.68985	9.7392	8.0833	0.0203662	3.15119	down	0.0224147	2.10777	down
Os.15142.1.S1_at	279.201	394.741	357.962	627.162	670.511	492.937	942.62	1004.84	1016.68	136.746	166.387	155.779	11	8.12516	8.62476	8.48366	9.2927	9.38912	8.94526	9.88053	9.97275	9.98965	7.09536	7.3784	7.28336	8.41119	9.20902	9.94765	7.25237	0.00660914	6.47676	down	0.0277421	2.23275	up
Os.15757.1.S1_at	836.376	999.66	959.505	1333.37	1251.85	1003.32	1178.68	1077.26	1212.06	189	197.84	157.29	11	9.70801	9.96529	9.90615	10.3809	10.2898	9.97056	10.203	10.0731	10.2432	7.56224	7.62819	7.29729	9.85982	10.2138	10.1731	7.49591	0.00920208	6.39617	down	0.0098039	5.14764	up
Os.158.1.S1_at	194.588	186.606	242.023	23.0767	22.2329	29.4221	106.18	89.9179	98.707	50.0522	45.4006	40.2698	11	7.60428	7.54385	7.919	4.52837	4.47463	4.87883	6.73037	6.49054	6.62508	5.64536	5.50464	5.33162	7.68904	4.62727	6.61533	5.49388	0.034631	2.17566	down	0.0117155	4.57943	up
Os.15829.1.S1_at	82.7162	78.1465	105.398	94.7955	85.3949	54.0136	332.237	325.507	268.992	30.8303	15.3422	14.6917	11	6.3701	6.28811	6.71971	6.56675	6.41608	5.75525	8.37607	8.34654	8.07142	4.94628	3.93943	3.87693	6.4593	6.24603	8.26468	4.25421	0.0281925	16.1165	down	0.0323825	4.61104	up
Os.15830.1.S1_at	173.933	166.642	182.866	309.007	287.146	266.352	362.89	292.946	408.931	76.7738	85.2443	90.4005	11	7.44239	7.38061	7.51464	8.2715	8.16564	8.05719	8.50339	8.19449	8.67571	6.26254	6.41353	6.49826	7.44588	8.16478	8.45786	6.39144	0.0228126	4.18846	down	0.0132568	2.07691	up
Os.15838.1.A1_at	37.0937	25.5932	45.0445	5.64906	7.45532	14.9982	64.4078	74.9878	63.792	148.508	133.537	139.006	11	5.2131	4.67769	5.49328	2.49801	2.89827	3.90671	6.00916	6.22858	5.9953	7.2144	7.0611	7.11901	5.12802	3.101	6.07768	7.1315	0.0256466	2.07601	up	0.0222957	4.00965	down
Os.15894.1.A1_a_at	457.577	414.675	266.022	8.62371	7.75303	7.736	243.391	233.756	176.624	835.47	810.349	904.09	11	8.83787	8.69584	8.0554	3.10831	2.95476	2.95159	7.92713	7.86886	7.46453	9.70644	9.6624	9.82032	8.5297	3.00489	7.75351	9.72972	0.0231616	3.93459	up	0.0419867	2.29743	down
Os.1605.1.S1_at	205.895	285.88	277.006	85.3486	94.6665	89.7944	176.029	196.811	184.471	51.2834	63.7341	57.5817	11	7.68577	8.15926	8.11377	6.4153	6.56478	6.48855	7.45967	7.62066	7.52725	5.68042	5.99399	5.84754	7.98627	6.48954	7.53586	5.84065	0.0152404	3.23824	down	0.0144848	4.42482	up
Os.16532.1.S1_at	1060.27	459.284	560.928	107.938	95.1561	208.962	1377.61	1477.77	1509.44	3946.36	3709.3	3663.18	11	10.0502	8.84324	9.13167	6.75407	6.57222	7.7071	10.4279	10.5292	10.5598	11.9463	11.8569	11.8389	9.34171	7.01113	10.5057	11.8807	0.0079193	2.59378	up	0.0270702	5.81185	down
Os.16615.1.S1_at	1342.22	2183.38	1305.8	720.661	631.323	611.221	2984.96	2913.46	2406.05	5622.38	6271.62	5719.48	11	10.3904	11.0923	10.3507	9.49318	9.30223	9.25555	11.5435	11.5085	11.2325	12.457	12.6146	12.4817	10.6112	9.35032	11.4282	12.5178	0.0342104	2.12815	up	0.0239187	3.74924	down
Os.16743.1.S1_at	27.8087	20.7959	22.8134	31.0552	34.9066	33.6552	29.3219	32.6791	26.3617	59.979	59.3569	65.3129	11	4.79746	4.37823	4.51181	4.95676	5.12543	5.07276	4.8739	5.03029	4.72037	5.90639	5.89135	6.0293	4.5625	5.05165	4.87486	5.94234	0.0296897	2.09578	up	0.017142	2.6024	down
Os.16899.1.S1_at	560.384	644.897	690.364	64.0988	75.8181	51.2725	526.943	395.044	443.698	147.148	190.341	166.385	11	9.13027	9.33293	9.43121	6.00223	6.24447	5.68011	9.0415	8.62587	8.79343	7.20112	7.57244	7.37838	9.29814	5.9756	8.82027	7.38398	0.0396698	2.70624	down	0.0130161	3.76893	up
Os.170.3.S1_at	4004.95	4398.06	2538.28	282.834	268.501	384.34	2367.65	3130.29	2919.76	998.331	1113.9	1030.31	11	11.9676	12.1027	11.3096	8.14381	8.06879	8.58624	11.2092	11.6121	11.5116	9.96337	10.1214	10.0089	11.7933	8.26628	11.4443	10.0312	0.0291059	2.6631	down	0.0265997	3.39185	up
Os.17299.1.S1_at	271.922	227.213	241.52	49.7547	64.0584	55.494	267.208	328.022	261.881	86.0105	108.999	115.071	11	8.08705	7.8279	7.916	5.63676	6.00131	5.79426	8.06182	8.35765	8.03277	6.42644	6.76817	6.84638	7.94365	5.81078	8.15075	6.68033	0.0396698	2.77102	down	0.0218303	2.40047	up
Os.17356.1.A1_a_at	688.63	592.453	510.919	6.39569	8.08924	5.8547	87.1827	107.297	92.089	31.3023	43.4493	33.0201	11	9.42759	9.21056	8.99695	2.6771	3.016	2.5496	6.44597	6.74547	6.52496	4.9682	5.44126	5.04527	9.2117	2.74757	6.57213	5.15158	0.0448685	2.67688	down	0.00884949	16.6808	up
Os.17487.1.S1_at	1138.08	1188.84	1229.46	682.691	666.045	586.446	1566.09	1488.94	1607.32	291.354	325.506	289.287	11	10.1524	10.2153	10.2638	9.41509	9.37948	9.19585	10.6129	10.5401	10.6504	8.18663	8.34654	8.17636	10.2105	9.33014	10.6012	8.23651	0.00653169	5.15026	down	0.00649684	3.92856	up
Os.17491.1.S1_at	84.8937	118.796	106.328	96.02	131.956	89.1488	203.7	232.046	165.343	44.6923	44.6093	36.4475	11	6.40759	6.89234	6.73238	6.58526	7.04391	6.47814	7.6703	7.85827	7.36932	5.48195	5.47927	5.18775	6.67744	6.70244	7.63263	5.38299	0.0231616	4.75564	down	0.0247704	2.45282	up
Os.17571.1.S1_at	4.69802	4.70713	4.67671	4.62748	4.51525	4.6709	4.74654	4.98347	4.66997	13.2319	12.1859	15.4264	11	2.23205	2.23485	2.22549	2.21023	2.17481	2.2237	2.24688	2.31715	2.22341	3.72595	3.60714	3.94733	2.2308	2.20291	2.26248	3.76014	0.0198314	2.82384	up	0.0114317	2.88654	down
Os.17609.1.S1_at	38.1025	45.1319	34.8754	36.554	31.9113	25.8328	52.7641	94.9869	63.1362	13.2162	9.19899	10.9074	11	5.25181	5.49608	5.12414	5.19196	4.996	4.69113	5.72149	6.56966	5.9804	3.72423	3.20148	3.44723	5.29068	4.9597	6.09051	3.45765	0.0394416	6.20257	down	0.0185484	3.56285	up
Os.17659.1.S1_at	69.1723	34.5041	67.8079	46.2449	53.8209	158.829	218.937	336.267	230.818	1330.42	1127.25	1176.45	11	6.11212	5.1087	6.08338	5.53122	5.75009	7.31133	7.77437	8.39346	7.85061	10.3777	10.1386	10.2002	5.76807	6.19755	8.00615	10.2388	0.0295734	4.70005	up	0.0132659	22.1734	down
Os.17787.1.S1_at	27.7323	29.8089	27.0358	34.1087	33.9666	38.0837	34.6106	27.1023	25.4911	8.1256	8.34251	9.51233	11	4.7935	4.89767	4.7568	5.09207	5.08605	5.2511	5.11314	4.76035	4.67192	3.02247	3.06048	3.2498	4.81599	5.14307	4.84847	3.11092	0.0272847	3.33468	down	0.00888633	3.26045	up
Os.17814.2.S1_x_at	111.134	164.512	131.76	132.622	127.925	119.596	138.095	148.869	154.182	31.1145	32.2005	29.5801	11	6.79615	7.36205	7.04177	7.05118	6.99916	6.90203	7.10951	7.2179	7.26849	4.95952	5.00901	4.88655	7.06666	6.98412	7.19864	4.95169	0.00620457	4.74675	down	0.013919	4.33179	up
Os.18490.3.S1_at	3569.34	3177.49	3885.41	3085.34	2893.39	2500.2	3083.26	2958.93	3266.76	8388.99	8285.56	7936.68	11	11.8014	11.6337	11.9239	11.5912	11.4985	11.2878	11.5902	11.5309	11.6736	13.0343	13.0164	12.9543	11.7863	11.4592	11.5982	13.0017	0.00660914	2.64526	up	0.0129346	2.32195	down
Os.18493.1.S1_at	100.552	98.3166	77.445	75.0996	90.9933	63.5106	118.755	149.023	105.615	50.2513	47.45	39.6398	11	6.65179	6.61936	6.2751	6.23073	6.50769	5.98893	6.89184	7.21939	6.72267	5.65109	5.56834	5.30888	6.51542	6.24245	6.94464	5.50943	0.0475011	2.7042	down	0.0299149	2.00831	up
Os.18847.1.S1_at	25.747	27.3064	23.8095	5.78803	5.45402	10.2724	17.4285	18.9938	22.2261	57.5695	92.9499	84.4009	11	4.68633	4.77117	4.57347	2.53307	2.44732	3.3607	4.12338	4.24745	4.47418	5.84723	6.53838	6.39919	4.67699	2.78036	4.28167	6.2616	0.043175	3.94474	up	0.0256881	2.99927	down
Os.19141.1.S1_at	16.4232	27.4791	17.6771	35.5522	31.1719	25.6585	228.051	299.369	210.863	5.99538	5.93417	5.07691	11	4.03766	4.78026	4.14381	5.15187	4.96217	4.68137	7.83321	8.22578	7.72016	2.58385	2.56905	2.34395	4.32058	4.9318	7.92638	2.49895	0.00660914	43.0349	down	0.0248595	3.5348	up
Os.19425.1.S1_at	112.922	99.4732	135.237	107.246	105.349	103.355	82.041	89.7851	87.2316	41.7314	47.0156	37.1193	11	6.81919	6.63624	7.07934	6.74479	6.71904	6.69147	6.35827	6.4884	6.44678	5.38306	5.55507	5.2141	6.84492	6.71843	6.43115	5.38407	0.0342104	2.06634	down	0.0203052	2.7527	up
Os.19474.1.S1_a_at	63.3718	105.933	85.1844	344.725	359.746	332.251	249.625	260.154	250.688	34.1387	35.5215	28.568	11	5.98577	6.727	6.41252	8.4293	8.49083	8.37613	7.96362	8.02322	7.96975	5.09334	5.15062	4.83633	6.3751	8.43209	7.98553	5.02676	0.00660914	7.7746	down	0.0341836	2.54618	up
Os.19815.1.S1_at	406.909	516.004	521.693	123.725	103.246	124.723	494.086	405.093	368.473	164.035	134.387	130.375	11	8.66856	9.01124	9.02706	6.95099	6.68994	6.96258	8.94862	8.66211	8.52542	7.35786	7.07025	7.02653	8.90229	6.86784	8.71205	7.15155	0.0354645	2.94956	down	0.0159697	3.36531	up
Os.20230.1.S1_at	1184.43	1026.22	577.916	133.357	164.661	161.784	1397.42	1462.06	1326.67	3264.34	5027.89	4761.82	11	10.21	10.0031	9.17472	7.05915	7.36336	7.33793	10.4486	10.5138	10.3736	11.6726	12.2957	12.2173	9.79594	7.25348	10.4453	12.0619	0.0469494	3.06643	up	0.0313593	4.80963	down
Os.21230.1.S1_at	202.872	217.62	251.754	196.659	231.071	293.921	230.751	275.899	261.948	86.0476	69.5211	69.7017	11	7.66442	7.76567	7.97587	7.61956	7.85219	8.19929	7.85019	8.108	8.03314	6.42706	6.11938	6.12312	7.80199	7.89034	7.99711	6.22319	0.0208919	3.41982	down	0.0154268	2.98721	up
Os.21318.1.S1_at	1060.62	1327.83	1150.27	165.386	204.183	267.104	289.208	274.017	291.642	2401.48	3047.69	3055.16	11	10.0507	10.3749	10.1678	7.36969	7.67372	8.06126	8.17596	8.09812	8.18806	11.2297	11.5735	11.577	10.1978	7.70155	8.15405	11.4601	0.00743531	9.89042	up	0.0217967	2.3988	down
Os.21776.1.S1_at	170.876	142.837	145.016	137.465	124.24	193.279	178.465	245.704	182.512	502.942	544.984	460.639	11	7.41681	7.15823	7.18007	7.10292	6.95698	7.59454	7.47949	7.94078	7.51185	8.97425	9.09007	8.84749	7.2517	7.21815	7.64404	8.9706	0.0469642	2.50804	up	0.0113701	3.29185	down
Os.22029.1.S1_a_at	1243.24	1514.02	1439.48	1608.73	1679.9	1458.73	1227.58	1258.68	1303.25	156.44	158.696	147.174	11	10.2799	10.5642	10.4913	10.6517	10.7142	10.5105	10.2616	10.2977	10.3479	7.28946	7.31012	7.20138	10.4451	10.6255	10.3024	7.26699	0.00305794	8.19876	down	0.00561171	9.05139	up
Os.2216.1.S1_at	1630.94	1458.49	1235.58	860.668	743.658	898.073	1374.55	1212.82	1363.14	4079.09	4031.04	3600.05	11	10.6715	10.5103	10.271	9.74931	9.53849	9.81069	10.4247	10.2442	10.4127	11.994	11.9769	11.8138	10.4842	9.6995	10.3605	11.9283	0.012618	2.96435	up	0.0160776	2.72078	down
Os.2245.1.S1_at	141.598	121.817	73.0744	206.786	213.761	175.738	124.915	126.719	138.11	304.38	278.283	263.849	11	7.14566	6.92857	6.1913	7.692	7.73985	7.45728	6.96481	6.98549	7.10967	8.24973	8.12041	8.04357	6.75518	7.62971	7.01999	8.1379	0.0190135	2.17033	up	0.0443609	2.60761	down
Os.22569.1.S1_at	15.8546	17.2783	17.9222	21.481	32.9675	38.0885	10.3375	10.6322	9.99448	54.5714	62.3993	51.6569	11	3.98683	4.11089	4.16367	4.42499	5.04297	5.25128	3.36982	3.41036	3.32113	5.77007	5.96346	5.69089	4.08713	4.90641	3.36711	5.80814	0.00685093	5.43031	up	0.0101995	3.29667	down
Os.22957.1.S1_at	80.517	85.7042	93.5156	6.44928	10.5009	10.5024	133.646	171.477	120.547	864.679	1393.76	1146.85	11	6.33122	6.42129	6.54713	2.68914	3.39243	3.39265	7.06227	7.42187	6.91346	9.75602	10.4448	10.1635	6.43322	3.15807	7.13253	10.1214	0.0257172	7.9386	up	0.010325	12.8902	down
Os.23145.1.S1_at	120.352	142.46	144.5	112.709	112.638	134.833	212.589	212.256	183.485	50.0292	34.4232	36.4664	11	6.91112	7.15441	7.17492	6.81646	6.81555	7.07503	7.73192	7.72966	7.51952	5.6447	5.10531	5.1885	7.08015	6.90235	7.66037	5.31283	0.0231674	5.08954	down	0.019369	3.4042	up
Os.23163.1.S1_at	501.957	556.115	599.282	1026.33	1090.74	1003.56	444.017	422.97	488.702	215.239	159.49	169.982	11	8.97142	9.11924	9.22709	10.0033	10.0911	9.9709	8.79447	8.72441	8.93281	7.74979	7.31732	7.40924	9.10592	10.0218	8.81723	7.49212	0.0383156	2.50553	down	0.0167582	3.06057	up
Os.23290.2.S1_s_at	45.1691	32.9496	35.3224	5.2248	5.06337	5.20758	23.15	19.4823	26.8742	91.3303	106.852	76.9282	11	5.49727	5.04219	5.14251	2.38537	2.3401	2.38061	4.53294	4.28409	4.74815	6.51302	6.73947	6.26544	5.22732	2.3687	4.52173	6.50598	0.0319321	3.95657	up	0.0287489	2.42613	down
Os.23290.2.S1_x_at	130.156	110.456	88.9805	9.13556	6.19594	6.11471	74.5291	85.0843	73.5755	219.435	230.418	222.064	11	7.0241	6.78733	6.47542	3.19149	2.63132	2.61228	6.21973	6.41082	6.20115	7.77765	7.84811	7.79483	6.76228	2.8117	6.27724	7.80686	0.0103651	2.88712	up	0.0289905	2.06277	down
Os.2342.1.S1_at	801.271	804.434	767.005	890.789	861.636	739.741	860.892	834.451	818.066	357.401	403.192	370.649	11	9.64615	9.65183	9.58309	9.79894	9.75094	9.53088	9.74969	9.70468	9.67607	8.4814	8.65532	8.53391	9.62702	9.69358	9.71015	8.55688	0.0113375	2.22418	down	0.00939501	2.09964	up
Os.2357.1.S1_at	1100.54	1436.61	1106.68	980.81	865.62	952.138	1288.78	1305.47	1376.24	540.855	607.523	559.82	11	10.104	10.4885	10.112	9.93783	9.75759	9.89503	10.3318	10.3504	10.4265	9.0791	9.2468	9.12882	10.2348	9.86348	10.3696	9.15157	0.0106395	2.32621	down	0.0232875	2.11881	up
Os.2373.1.S1_at	290.764	367.056	324.191	22.2672	27.5318	32.945	277.97	337.479	420.56	111.373	112.766	83.5698	11	8.1837	8.51986	8.3407	4.47685	4.78303	5.04199	8.11878	8.39865	8.71617	6.79926	6.81719	6.38491	8.34809	4.76729	8.4112	6.66712	0.0491979	3.34982	down	0.0186228	3.20643	up
Os.24545.2.S1_x_at	69.1743	73.8385	58.3185	35.66	30.4054	41.9531	42.5375	58.5942	58.3363	136.497	137.419	140.6	11	6.11216	6.2063	5.86588	5.15623	4.92625	5.3907	5.41066	5.87269	5.86632	7.09273	7.10244	7.13546	6.06145	5.15773	5.71656	7.11021	0.0388428	2.62743	up	0.0177294	2.06875	down
Os.24878.1.A1_at	18.7906	14.1764	20.3182	12.1208	6.89268	7.07089	22.686	19.1487	23.6315	49.8475	68.6383	58.569	11	4.23194	3.82542	4.3447	3.59941	2.78507	2.82189	4.50373	4.25917	4.56264	5.63945	6.10094	5.87207	4.13402	3.06879	4.44185	5.87082	0.0401357	2.69255	up	0.0218916	3.33295	down
Os.25496.1.S1_at	8.16005	7.82172	10.6647	16.9508	17.6857	17.6459	46.1121	46.3155	40.8636	131.222	164.688	168.067	11	3.02858	2.96749	3.41477	4.08328	4.14451	4.14126	5.52707	5.53342	5.35274	7.03586	7.36359	7.3929	3.13694	4.12302	5.47108	7.26412	0.0208919	3.46543	up	0.00824055	17.4744	down
Os.25899.2.S1_s_at	93.9355	114.976	87.6811	248.851	216.032	176.666	97.4475	99.3534	105.28	47.6297	45.149	43.6869	11	6.5536	6.84519	6.45419	7.95914	7.7551	7.46488	6.60655	6.6345	6.71809	5.57379	5.49662	5.44913	6.61766	7.72637	6.65305	5.50651	0.00920208	2.21381	down	0.0201987	2.16017	up
Os.26393.1.S1_at	187.24	212.3	219.496	722.763	786.308	727.017	1027.16	1166.82	975.707	553.663	437.005	433.349	11	7.54874	7.72996	7.77805	9.49738	9.61895	9.50585	10.0044	10.1884	9.9303	9.11286	8.7715	8.75938	7.68559	9.54073	10.041	8.88125	0.0440348	2.23425	down	0.0208138	2.2905	down
Os.26472.1.S1_at	258.689	191.333	236.437	355.786	325.077	821.36	255.769	247.068	236.467	44.9907	72.1708	59.7266	11	8.01508	7.57994	7.88531	8.47487	8.34464	9.68187	7.9987	7.94877	7.88549	5.49155	6.17334	5.9003	7.82678	8.83379	7.94432	5.85507	0.03151	4.25527	down	0.0220901	3.92233	up
Os.26604.1.S1_x_at	249.076	162.036	131.467	114.628	255.465	245.457	21.1473	23.8301	20.1475	55.0704	50.6109	56.6056	11	7.96044	7.34017	7.03856	6.84082	7.99698	7.93933	4.4024	4.57471	4.33253	5.7832	5.66138	5.82287	7.44639	7.59238	4.43655	5.75582	0.0180952	2.4954	up	0.0310878	3.22785	up
Os.26698.1.S1_a_at	824.97	1031.8	1230.03	141.29	164.19	1113.9	148.693	128.655	139.628	341.828	278.194	291.94	11	9.6882	10.0109	10.2645	7.14252	7.35922	10.1214	7.21619	7.00736	7.12544	8.41713	8.11995	8.18953	9.98787	8.20772	7.11633	8.2422	0.03151	2.18233	up	0.0197825	3.35352	up
Os.26708.1.S1_at	133.609	112.897	126.282	163.664	171.641	133.386	146.7	117.205	113.803	60.6788	54.8105	57.3909	11	7.06187	6.81887	6.98051	7.35459	7.42325	7.05947	7.19673	6.87289	6.83039	5.92312	5.77638	5.84275	6.95375	7.2791	6.96667	5.84742	0.0388421	2.17234	down	0.0132568	2.15297	up
Os.26710.1.S1_at	647.1	570.997	461.72	1099.04	1015.79	551.675	545.816	756.394	618.015	227.866	185.837	163.938	11	9.33784	9.15734	8.85087	10.102	9.98839	9.10768	9.09227	9.56299	9.2715	7.83204	7.53789	7.35701	9.11535	9.7327	9.30892	7.57565	0.0396698	3.32481	down	0.0239187	2.90735	up
Os.26915.1.A1_at	1973.92	2315.58	1827.52	198.977	217.087	206.342	1405.23	1159.03	1365.09	404.53	470.131	448.313	11	10.9468	11.1772	10.8357	7.63646	7.76213	7.68889	10.4566	10.1787	10.4148	8.6601	8.87692	8.80836	10.9866	7.69583	10.35	8.7818	0.019513	2.96541	down	0.0098039	4.60999	up
Os.26924.1.A1_at	28.1563	28.5215	37.9753	31.9718	28.1495	27.1716	32.0497	31.914	26.7811	13.4531	14.7237	16.3176	11	4.81539	4.83398	5.24699	4.99873	4.81504	4.76403	5.00224	4.99612	4.74314	3.74987	3.88007	4.02836	4.96545	4.85927	4.91383	3.8861	0.0403262	2.03882	down	0.0284524	2.11309	up
Os.27170.1.S1_at	37.8589	30.3148	36.7173	80.1546	83.0376	101.615	56.7963	48.1189	32.9388	11.6196	11.5639	12.9069	11	5.24256	4.92195	5.19839	6.32471	6.37569	6.66696	5.82773	5.58853	5.04171	3.53848	3.53156	3.69007	5.12097	6.45579	5.48599	3.5867	0.0480068	3.73029	down	0.0131037	2.89641	up
Os.27388.1.S1_s_at	106.801	102.605	102.846	72.5989	68.0605	68.8529	127.73	132.079	137.731	362.843	300.842	299.861	11	6.73878	6.68095	6.68435	6.18188	6.08875	6.10544	6.99696	7.04526	7.1057	8.5032	8.23286	8.22815	6.70136	6.12536	7.04931	8.3214	0.0226588	2.41513	up	0.0103512	3.07384	down
Os.27609.1.A1_x_at	76.6064	80.747	72.5128	102.579	73.2229	61.9868	154.18	124.648	105.12	34.1526	28.3078	34.6166	11	6.25939	6.33534	6.18016	6.68059	6.19422	5.95389	7.26848	6.96172	6.71589	5.09392	4.82313	5.11339	6.2583	6.27623	6.98203	5.01015	0.0302157	3.92279	down	0.0148138	2.37537	up
Os.27628.2.S1_a_at	5.40801	6.72056	4.54294	4.41497	4.37344	4.32015	221.541	153.646	275.743	14.5689	22.4172	11.7816	11	2.4351	2.74858	2.18363	2.14241	2.12877	2.11108	7.79143	7.26347	8.10718	3.86482	4.48653	3.55846	2.45577	2.12742	7.72069	3.96994	0.032768	13.4614	down	0.0435382	2.85634	down
Os.27629.1.S1_at	435.32	273.25	551.723	693.725	769.232	746.702	175.472	175.443	230.494	48.8908	58.9372	44.5693	11	8.76593	8.09408	9.1078	9.43822	9.58727	9.54439	7.4551	7.45486	7.84859	5.61149	5.88111	5.47798	8.65594	9.52329	7.58618	5.65686	0.0290215	3.80876	down	0.0194917	7.9949	up
Os.27805.1.S1_at	166.779	186.949	192.949	466.835	548.499	455.552	475.253	476.549	460.945	58.6933	69.2384	58.4924	11	7.38179	7.5465	7.59208	8.86677	9.09934	8.83147	8.89255	8.89648	8.84845	5.87512	6.1135	5.87018	7.50679	8.93253	8.87916	5.95293	0.00660914	7.6012	down	0.0115576	2.93601	up
Os.27836.1.A1_s_at	33.7419	39.2623	37.9613	67.4596	82.418	81.866	70.2803	78.2349	62.4797	13.9175	12.1533	11.7914	11	5.07647	5.29507	5.24646	6.07595	6.36489	6.35519	6.13505	6.28974	5.96532	3.79883	3.60327	3.55966	5.206	6.26534	6.13003	3.65392	0.0112725	5.56397	down	0.0113701	2.9324	up
Os.27836.3.A1_at	19.2293	13.111	26.7332	79.3199	91.967	107.257	40.8802	36.8633	32.2011	7.51048	6.96462	6.8568	11	4.26523	3.7127	4.74056	6.30961	6.52305	6.74493	5.35333	5.20411	5.00904	2.90891	2.80004	2.77753	4.2395	6.52586	5.18883	2.82883	0.0103369	5.1337	down	0.0441106	2.65861	up
Os.28216.2.S1_a_at	7168.43	8300.59	6625.67	1320.47	1411.93	1231.07	3626.08	4785.67	4333.04	782.036	954.914	889.21	8	12.8074	13.019	12.6939	10.3668	10.4635	10.2657	11.8242	12.2245	12.0812	9.61109	9.89923	9.79638	12.8401	10.3653	12.0433	9.7689	0.0168135	4.83792	down	0.00775519	8.4047	up
Os.28216.2.S1_s_at	7833.15	8820.18	8410.99	4338.63	4440.5	4790.14	5859.92	7038.39	6680.18	1167.01	1548.3	1486.25	11	12.9354	13.1066	13.0381	12.083	12.1165	12.2259	12.5167	12.781	12.7057	10.1886	10.5965	10.5375	13.0267	12.1418	12.6678	10.4408	0.0189559	4.68141	down	0.00948042	6.00361	up
Os.28290.1.S1_at	417.899	641.378	587.147	21.673	27.1118	14.8342	398.046	378.45	431.724	88.5594	115.694	112.566	11	8.70701	9.32503	9.19758	4.43783	4.76085	3.89086	8.63679	8.56396	8.75397	6.46857	6.85417	6.81463	9.07654	4.36318	8.65157	6.71246	0.0198314	3.83471	down	0.017142	5.14826	up
Os.28403.1.S1_a_at	15419.2	17102.8	15950.9	10742	10756.4	10237.8	15383.8	15097.6	14287.5	5213.52	5413.39	5699.06	11	13.9124	14.0619	13.9613	13.391	13.3929	13.3216	13.9091	13.882	13.8025	12.348	12.4023	12.4765	13.9786	13.3685	13.8645	12.409	0.00660914	2.74268	down	0.00742173	2.96827	up
Os.28435.1.S1_a_at	550.458	433.971	462.852	18.8645	19.2642	29.0483	366.468	410.895	345.447	1028.79	1108.34	1057.87	11	9.10449	8.76146	8.85441	4.23761	4.26785	4.86038	8.51755	8.68263	8.43232	10.0067	10.1142	10.0469	8.90678	4.45528	8.54416	10.056	0.0128504	2.85163	up	0.0167109	2.21786	down
Os.28435.5.S1_at	20.2998	23.7781	17.4635	8.85474	8.94912	8.4824	17.0547	12.8111	12.7281	48.7364	44.3416	64.0834	11	4.3434	4.57156	4.12627	3.14645	3.16175	3.08447	4.09209	3.67932	3.66995	5.60693	5.47059	6.00188	4.34708	3.13089	3.81379	5.69313	0.0396698	3.67908	up	0.0287489	2.54216	down
Os.29093.1.S1_at	6.92454	8.30139	7.35718	16.7489	18.5932	8.60928	10.6866	10.6232	9.40653	24.1538	23.2594	21.1353	11	2.79172	3.05335	2.87915	4.066	4.2167	3.10589	3.41773	3.40915	3.23366	4.59418	4.53974	4.40158	2.90808	3.7962	3.35351	4.51183	0.0207567	2.23197	up	0.0107767	3.03934	down
Os.30608.1.S1_at	1792.46	2347.11	1816.74	1798.34	2114.44	1774.65	1788.98	1777.42	1735.67	856.81	777.128	862.39	11	10.8077	11.1967	10.8271	10.8125	11.0461	10.7933	10.8049	10.7956	10.7613	9.74283	9.60201	9.7522	10.9438	10.8839	10.7873	9.69901	0.0105866	2.12615	down	0.0198986	2.36991	up
Os.31088.1.S1_at	633.708	626.79	525.705	268.17	276.396	283.249	575.356	624.868	614.881	245.119	286.662	266.666	11	9.30767	9.29184	9.03811	8.067	8.11059	8.14593	9.16831	9.28741	9.26416	7.93734	8.16321	8.05889	9.21254	8.10784	9.23996	8.05315	0.0165992	2.2765	down	0.0168217	2.23364	up
Os.31171.1.S1_at	18.9436	14.9767	36.5101	18.2452	17.3953	21.8741	42.3391	50.4615	41.7278	146.051	175.692	168.43	11	4.24364	3.90465	5.19022	4.18945	4.12063	4.45115	5.40392	5.65711	5.38294	7.19033	7.45691	7.396	4.44617	4.25374	5.48132	7.34775	0.0169892	3.64628	up	0.0251099	7.47242	down
Os.32021.1.S1_at	17.3726	15.9283	17.1762	19.6617	17.3197	40.0858	13.5178	13.3552	15.615	36.1895	53.2538	38.1978	11	4.11874	3.99352	4.10234	4.29732	4.11434	5.32502	3.75679	3.73933	3.96486	5.1775	5.73481	5.25542	4.07153	4.57889	3.82033	5.38924	0.0443805	2.96681	up	0.0251303	2.4927	down
Os.323.1.S1_at	2220.39	1901.02	1324.13	451.438	346.614	674.219	3630.78	3768.8	3549.98	6433.42	7795.63	8428.11	11	11.1166	10.8926	10.3708	8.81838	8.43718	9.39707	11.8261	11.8799	11.7936	12.6514	12.9284	13.041	10.7933	8.88421	11.8332	12.8736	0.0401716	2.05683	up	0.0220901	4.22888	down
Os.32459.2.S1_x_at	580.288	579.02	838.095	36.6974	50.117	52.482	375.149	311.051	304.923	133.043	133.938	119.287	11	9.18063	9.17747	9.71097	5.19761	5.64723	5.71375	8.55132	8.28101	8.2523	7.05575	7.06542	6.89829	9.35636	5.51953	8.36154	7.00648	0.0243122	2.55807	down	0.013873	5.09778	up
Os.32503.1.S1_x_at	490.005	459.324	444.357	294.444	277.16	410.737	498.926	559.542	470.126	1181.35	1026.43	989.22	11	8.93665	8.84337	8.79557	8.20185	8.11458	8.68207	8.96268	9.1281	8.8769	10.2062	10.0034	9.95015	8.85853	8.33283	8.98923	10.0533	0.0342104	2.09077	up	0.0131216	2.28902	down
Os.32686.1.S1_at	37.3374	35.1957	40.1618	54.5028	59.8264	63.8057	55.7017	47.4955	48.4181	157.088	145.468	135.174	11	5.22255	5.13733	5.32775	5.76826	5.90271	5.99561	5.79965	5.56972	5.59747	7.29543	7.18456	7.07867	5.22921	5.88886	5.65561	7.18622	0.0164754	2.88908	up	0.00795458	3.88257	down
Os.33170.1.S1_x_at	56.5069	65.0089	58.5311	193.236	218.146	133.614	57.2379	54.0165	57.0837	25.6029	28.0853	27.5456	11	5.82036	6.02257	5.87113	7.59422	7.76915	7.06193	5.8389	5.75533	5.83501	4.67824	4.81174	4.78375	5.90468	7.4751	5.80974	4.75791	0.0105914	2.07317	down	0.0113701	2.21418	up
Os.33211.1.S1_at	11.4599	6.72892	6.63198	4.57617	5.45666	5.19736	16.4698	5.12358	4.42103	487.332	309.368	291.613	11	3.51852	2.75038	2.72944	2.19414	2.44802	2.37778	4.04175	2.35715	2.14438	8.92876	8.27318	8.18791	2.99945	2.33998	2.84776	8.46328	0.0408387	49.0276	up	0.0113985	44.1346	down
Os.3340.1.S1_a_at	766.657	902.193	777.166	420.694	422.738	347.603	525.194	537.192	536.039	50.5042	65.897	63.2169	11	9.58244	9.81729	9.60208	8.71663	8.72362	8.4413	9.03671	9.06929	9.0662	5.65833	6.04214	5.98224	9.66727	8.62718	9.0574	5.89424	0.0079193	8.9579	down	0.00742173	13.6709	up
Os.3350.1.S1_a_at	379.445	422.911	442.107	91.15	80.129	123.117	406.205	355.175	323.716	853.255	750.744	1022.62	11	8.56775	8.72421	8.78825	6.51017	6.32425	6.94388	8.66606	8.47239	8.33859	9.73683	9.55218	9.99806	8.6934	6.59277	8.49235	9.76236	0.0482632	2.41163	up	0.0251475	2.09791	down
Os.33885.1.S1_at	39.1662	25.4009	84.565	21.8392	15.0184	26.2332	106.221	138.294	118.82	434.718	416.702	425.278	11	5.29154	4.66681	6.40199	4.44885	3.90866	4.71332	6.73092	7.1116	6.89264	8.76394	8.70287	8.73226	5.45344	4.35694	6.91172	8.73302	0.0159992	3.534	up	0.0292819	9.71072	down
Os.3399.1.S1_at	10.9631	11.1623	9.83901	11.2024	13.2029	11.4765	46.9451	52.2984	39.9936	4.40771	4.35762	5.18292	11	3.45459	3.48056	3.29851	3.48574	3.72278	3.52061	5.5529	5.70869	5.3217	2.14003	2.12354	2.37376	3.41122	3.57638	5.52776	2.21244	0.00884541	9.95431	down	0.0146041	2.29545	up
Os.3407.1.S1_a_at	595.854	717.577	683.413	421.532	433.702	337.317	1026.04	855.515	736.587	204.414	258.695	266.6	11	9.21881	9.48699	9.41661	8.7195	8.76056	8.39796	10.0029	9.74065	9.52471	7.67535	8.01511	8.05853	9.37414	8.62601	9.75608	7.91633	0.0337885	3.57946	down	0.0180721	2.7469	up
Os.34161.1.S1_at	39.8137	39.2507	38.5561	20.833	20.2557	28.0545	55.2013	45.5996	49.0018	137.298	134.221	132.241	11	5.31519	5.29465	5.26889	4.3808	4.34026	4.81016	5.78663	5.51095	5.61476	7.10117	7.06847	7.04703	5.29291	4.5104	5.63745	7.07222	0.0144663	2.7034	up	0.00208814	3.43263	down
Os.34161.2.S1_x_at	7.46703	12.5148	13.2459	6.2777	8.50492	6.13613	13.1257	12.313	13.1392	34.5384	38.7302	42.195	11	2.90054	3.64556	3.72747	2.65024	3.0883	2.61733	3.71433	3.62211	3.7158	5.11013	5.27539	5.399	3.42452	2.78529	3.68408	5.2615	0.0143947	2.98436	up	0.0284524	3.57262	down
Os.34191.1.S1_at	26.7735	26.1684	30.3758	28.1153	22.844	27.2232	27.2871	26.1676	26.8913	73.2123	58.9783	61.8596	11	4.74273	4.70975	4.92485	4.81328	4.51374	4.76677	4.77015	4.70971	4.74907	6.19401	5.88211	5.95092	4.79245	4.69793	4.74297	6.00902	0.0228425	2.40501	up	0.0171965	2.32394	down
Os.3434.1.S1_a_at	7.73057	11.4689	7.8486	6.85367	5.9903	12.1965	11.7599	7.84189	8.62117	82.6213	80.0105	69.1095	11	2.95057	3.51965	2.97244	2.77688	2.58263	3.60839	3.5558	2.9712	3.10788	6.36844	6.32212	6.11081	3.14755	2.9893	3.21163	6.26712	0.0167607	8.31372	up	0.0114204	8.69129	down
Os.36176.1.S1_at	687.537	226.979	254.127	21.856	20.2316	45.4262	833.42	954.45	1112.53	2573.17	2539.92	2369.3	11	9.42529	7.82642	7.98941	4.44996	4.33854	5.50545	9.7029	9.89853	10.1196	11.3293	11.3106	11.2102	8.41371	4.76465	9.90702	11.2834	0.028977	2.59613	up	0.0347808	7.30901	down
Os.36496.1.S1_at	9.66155	13.5014	26.1385	8.65951	9.59843	23.6537	93.1622	81.3092	68.1501	301.139	316.298	375.947	11	3.27225	3.75503	4.70811	3.11429	3.2628	4.564	6.54167	6.34535	6.09064	8.23428	8.30514	8.55439	3.9118	3.64703	6.32589	8.3646	0.0239958	4.1088	up	0.0177011	21.8992	down
Os.36913.1.S1_at	2351.18	2451.31	2534.71	1137.02	1032.09	1814.62	1273.41	1295.01	1695.09	543.301	427.229	395.865	11	11.1992	11.2593	11.3076	10.151	10.0114	10.8254	10.3145	10.3387	10.7271	9.08561	8.73887	8.62886	11.2554	10.3293	10.4601	8.81778	0.0421063	3.12172	down	0.0105472	5.41737	up
Os.37496.1.S1_at	176.372	227.292	216.389	154.662	108.829	78.46	252.888	242.808	186.822	73.9298	49.9194	62.4034	11	7.46248	7.8284	7.75748	7.27298	6.76591	6.29388	7.98236	7.92367	7.54552	6.20808	5.64153	5.96355	7.68279	6.77759	7.81718	5.93772	0.0401357	3.67937	down	0.0209357	3.3521	up
Os.37562.1.A1_x_at	84.9666	74.3375	80.75	38.2567	38.0309	31.2837	48.9942	54.4785	50.5818	13.3015	14.144	17.0613	11	6.40882	6.21602	6.33539	5.25764	5.2491	4.96734	5.61454	5.76762	5.66055	3.73352	3.82211	4.09266	6.32008	5.15803	5.6809	3.88276	0.0176873	3.47771	down	0.00929391	5.41633	up
Os.37622.1.S1_at	80.7722	118.183	207.633	18.8678	24.714	46.0145	29.54	31.7088	28.5571	12.7521	12.2812	10.5681	11	6.33579	6.88488	7.69789	4.23785	4.62726	5.52402	4.8846	4.98681	4.83578	3.67266	3.61838	3.40164	6.97285	4.79638	4.9024	3.56423	0.0203368	2.5283	down	0.0218303	10.6194	up
Os.38013.1.S1_a_at	452.737	384.666	430.577	272.944	342.767	421.411	444.36	377.628	349.141	194.479	186.862	178.872	11	8.82253	8.58746	8.75013	8.09246	8.42109	8.71908	8.79559	8.56082	8.44767	7.60347	7.54583	7.48279	8.72004	8.41088	8.60136	7.54403	0.0348118	2.08108	down	0.0115576	2.25951	up
Os.38235.1.S1_at	7837.39	9835.86	8767.17	1502.78	1241.61	1527.07	3314.58	3664.91	3655.29	702.736	786.682	812.849	11	12.9362	13.2638	13.0979	10.5534	10.278	10.5765	11.6946	11.8396	11.8358	9.45684	9.61964	9.66684	13.0993	10.4693	11.79	9.58111	0.00744086	4.62314	down	0.00649684	11.4573	up
Os.38235.1.S1_x_at	7885.62	9945.55	8645.67	1734.54	1638.88	1989.34	3391.58	4229.62	3967.88	895.861	1039.21	1061.78	11	12.945	13.2798	13.0778	10.7603	10.6785	10.9581	11.7277	12.0463	11.9542	9.80713	10.0213	10.0523	13.1009	10.799	11.9094	9.96022	0.0164754	3.86155	down	0.00767501	8.81919	up
Os.38235.2.S1_at	4729.17	5251.93	5151.7	3724.42	3014.78	3190.05	4544.68	3833.78	4253.99	1094.9	614.83	776.4	11	12.2074	12.3586	12.3308	11.8628	11.5578	11.6394	12.15	11.9046	12.0546	10.0966	9.26404	9.60066	12.2989	11.6867	12.0364	9.65376	0.0362304	5.2148	down	0.0167109	6.25576	up
Os.38235.2.S1_x_at	6710.39	8471.28	8385.2	4636.16	4052.56	4278.24	5844.12	5789.61	6358.75	1679.36	1259.46	1663.1	11	12.7122	13.0484	13.0336	12.1787	11.9846	12.0628	12.5128	12.4992	12.6345	10.7137	10.2986	10.6997	12.9314	12.0754	12.5488	10.5706	0.0210024	3.94001	down	0.0131216	5.13635	up
Os.38240.1.S1_a_at	317.787	401.792	235.003	4802.11	4764.83	4937.24	6239.6	4581.08	6189.78	76.766	93.5493	100.614	11	8.31191	8.6503	7.87654	12.2295	12.2182	12.2695	12.6072	12.1615	12.5957	6.2624	6.54766	6.65268	8.27959	12.2391	12.4548	6.48758	0.00660914	62.562	down	0.0264202	3.46297	up
Os.38365.1.S1_a_at	447.121	515.832	481.697	247.352	262.682	233.688	404.89	439.202	434.765	174.301	184.217	177.447	11	8.80452	9.01076	8.91198	7.95042	8.03717	7.86844	8.66138	8.77874	8.76409	7.44544	7.52526	7.47125	8.90909	7.95201	8.73474	7.48065	0.00685093	2.38517	down	0.00834318	2.69155	up
Os.38984.1.S1_s_at	8.24888	6.87994	7.79871	7.70847	7.59244	8.03183	10.0289	13.6891	11.0268	30.0327	26.9671	25.5825	11	3.0442	2.7824	2.96324	2.94644	2.92456	3.00573	3.32609	3.77496	3.46294	4.90846	4.75313	4.67709	2.92994	2.95891	3.52133	4.77956	0.0431816	2.39202	up	0.0101339	3.60404	down
Os.39063.1.A1_s_at	669.09	755.584	664.22	851.272	859.114	1062.15	689.802	623.323	616.518	323.776	286.384	327.313	11	9.38606	9.56145	9.37552	9.73348	9.74671	10.0528	9.43004	9.28384	9.268	8.33885	8.16181	8.35453	9.44101	9.84432	9.32729	8.28506	0.0231616	2.0594	down	0.0132233	2.2283	up
Os.39872.1.A1_s_at	32.4942	34.7049	51.8116	64.7031	65.3853	87.7742	54.3967	57.0057	53.8895	103.045	129.026	135.532	11	5.02211	5.11707	5.6952	6.01576	6.03089	6.45572	5.76545	5.83303	5.75193	6.68713	7.01151	7.08248	5.27813	6.16746	5.78347	6.92704	0.0377866	2.20928	up	0.0278205	3.13598	down
Os.39966.1.A1_at	9.79416	23.1532	17.714	253.206	239.242	133.935	289.934	360.73	307.01	3.9005	5.06855	4.13426	11	3.29192	4.53314	4.14682	7.98417	7.90233	7.06539	8.17958	8.49477	8.26214	1.96366	2.34157	2.04763	3.99063	7.65063	8.31217	2.11762	0.00620457	73.2392	down	0.0421689	3.66295	up
Os.39973.1.S1_s_at	35.5385	33.7169	47.1382	439.405	361.33	211.841	486.113	514.183	457.795	195.862	134.932	122.355	11	5.15131	5.0754	5.55882	8.77941	8.49717	7.72684	8.92515	9.00614	8.83856	7.61369	7.07609	6.93493	5.26185	8.33447	8.92328	7.20824	0.0469494	3.28307	down	0.0243796	3.85409	down
Os.40000.1.S1_at	11.8704	12.2373	17.6052	6.69254	6.80269	7.26882	26.5559	31.4555	35.0885	92.1024	125.503	103.862	11	3.5693	3.61321	4.13793	2.74255	2.76611	2.86172	4.73096	4.97524	5.13293	6.52517	6.97157	6.69853	3.77348	2.79013	4.94638	6.73176	0.032768	3.44709	up	0.0133463	7.77194	down
Os.40000.1.S1_x_at	29.238	23.0019	35.5485	7.78698	7.63274	14.8166	56.2685	61.4394	72.9738	177.598	178.469	209.656	11	4.86977	4.52368	5.15172	2.96106	2.9322	3.88914	5.81426	5.94109	6.18931	7.47247	7.47953	7.71188	4.84839	3.2608	5.98155	7.55463	0.026523	2.97539	up	0.0130709	6.52618	down
Os.40021.1.S1_a_at	44.3157	67.302	52.584	36.8779	50.4494	23.0811	143.288	156.492	126.491	12.2261	19.8869	16.5041	11	5.46975	6.07258	5.71655	5.20468	5.65677	4.52864	7.16277	7.28994	6.98289	3.61189	4.31375	4.04476	5.75296	5.13003	7.1452	3.99013	0.0203772	8.90782	down	0.0288506	3.39363	up
Os.41199.1.A1_at	5.69971	5.69224	15.2261	5.62802	5.55081	5.58212	12.838	13.0766	9.8343	56.7915	56.2786	54.5233	11	2.51089	2.509	3.92847	2.49263	2.4727	2.48081	3.68235	3.70891	3.29782	5.8276	5.81452	5.7688	2.98279	2.48205	3.56303	5.80364	0.0151042	4.72598	up	0.0322586	7.06581	down
Os.41335.2.S1_x_at	36.1316	39.6414	52.5865	14.9995	16.6976	12.3365	95.8278	92.2806	89.5673	165.488	206.758	203.641	11	5.17519	5.30894	5.71662	3.90684	4.06157	3.62486	6.58237	6.52796	6.4849	7.37058	7.6918	7.66988	5.40025	3.86442	6.53174	7.57742	0.0348346	2.06434	up	0.0158317	4.52266	down
Os.418.1.S1_at	7.39959	7.36936	6.27903	5.9277	5.72415	5.70557	5.802	5.73221	5.89219	43.1769	90.7759	86.8723	11	2.88745	2.88154	2.65054	2.56747	2.51706	2.51237	2.53655	2.51909	2.5588	5.43219	6.50424	6.44082	2.80651	2.5323	2.53815	6.12575	0.0321135	12.022	up	0.0195671	9.98139	down
Os.4184.1.S1_at	7.86848	7.64867	7.7308	6.98213	6.60521	6.55631	7.01916	6.34298	6.88029	33.2667	44.1775	48.2811	11	2.97608	2.93521	2.95062	2.80367	2.7236	2.71288	2.8113	2.66516	2.78247	5.05601	5.46524	5.59338	2.95397	2.74672	2.75298	5.37154	0.017085	6.1414	up	0.0117155	5.34272	down
Os.429.1.S1_at	180.782	192.957	177.937	124.748	118.279	121.883	154.067	177.07	193.844	356.227	404.847	419.964	11	7.49811	7.59214	7.47522	6.96287	6.88605	6.92935	7.26742	7.46817	7.59875	8.47665	8.66123	8.71412	7.52182	6.92609	7.44478	8.61734	0.0348233	2.25411	up	0.0130709	2.13689	down
Os.4417.1.S1_at	940.741	1101.46	1089.58	288.033	215.254	245.45	833.741	731.139	756.361	425.29	337.809	347.561	11	9.87765	10.1052	10.0896	8.17009	7.7499	7.93929	9.70345	9.514	9.56293	8.7323	8.40006	8.44112	10.0241	7.95309	9.59346	8.5245	0.0394416	2.09793	down	0.0152539	2.82772	up
Os.44431.2.S1_x_at	17.585	16.7127	21.6503	17.94	20.5215	19.5589	19.7094	20.3699	20.3531	47.9904	49.2078	39.0801	11	4.13627	4.06287	4.43632	4.16511	4.35906	4.28975	4.30081	4.34836	4.34717	5.58467	5.62082	5.28836	4.21182	4.27131	4.33212	5.49795	0.0289198	2.24363	up	0.0222024	2.43873	down
Os.4548.1.S1_at	45.9986	35.133	56.1401	37.0072	43.9539	77.7992	63.2809	61.364	53.7708	190.923	196.059	152.495	11	5.52352	5.13475	5.81096	5.20973	5.45792	6.28168	5.9837	5.93932	5.74875	7.57685	7.61515	7.25262	5.48974	5.64978	5.89059	7.48154	0.026209	3.01247	up	0.0209357	3.97731	down
Os.459.1.S1_at	393.808	233.139	185.536	34.066	52.3394	204.84	411.329	386.618	326.046	1032.64	1374.6	1601.35	11	8.62135	7.86505	7.53556	5.09026	5.70983	7.67835	8.68415	8.59477	8.34893	10.0121	10.4248	10.6451	8.00732	6.15948	8.54262	10.3607	0.0417201	3.52603	up	0.0299255	5.11007	down
Os.45923.1.S1_at	17.4819	26.3371	17.3337	25.1762	23.791	13.7051	213.135	186.93	235.161	78.2781	73.3635	73.5336	11	4.12779	4.71903	4.11551	4.65399	4.57234	3.77664	7.73562	7.54635	7.87751	6.29054	6.19699	6.20033	4.32078	4.33432	7.71983	6.22929	0.0190631	2.80994	down	0.0192471	3.75421	down
Os.46450.1.S1_at	219.237	226.219	130.38	32.32	36.0397	74.0001	492.076	498.537	595.405	1292.97	1574.17	1570.01	11	7.77635	7.82157	7.02658	5.01436	5.17152	6.20946	8.94274	8.96156	9.21773	10.3365	10.6204	10.6166	7.5415	5.46511	9.04067	10.5245	0.027205	2.79683	up	0.0166278	7.9061	down
Os.46476.1.S1_at	82.8358	131.333	169.298	50.6352	53.8392	76.6282	141.457	116.262	103.347	22.9802	15.2276	11.6585	11	6.37218	7.03709	7.40342	5.66207	5.75058	6.2598	7.14422	6.86123	6.69135	4.52232	3.92861	3.54331	6.93756	5.89082	6.89894	3.99808	0.037533	7.46868	down	0.0264627	7.67135	up
Os.46544.1.A1_at	62.3765	64.5107	71.9766	18.8931	17.6802	19.2029	66.1953	87.6295	82.0941	574.624	617.911	659.034	11	5.96293	6.01147	6.16946	4.23979	4.14406	4.26326	6.04866	6.45334	6.35921	9.16647	9.27126	9.36421	6.04795	4.2157	6.28707	9.26731	0.010126	7.8912	up	0.00533659	9.31375	down
Os.46544.2.S1_x_at	11.4726	10.3171	13.6571	6.88272	7.71862	6.78531	20.8588	25.4509	14.4418	146.561	121.845	134.245	11	3.52012	3.36697	3.77158	2.78298	2.94834	2.76241	4.38259	4.66965	3.85218	7.19536	6.9289	7.06873	3.55289	2.83125	4.30147	7.06433	0.0287383	6.7874	up	0.00767501	11.4038	down
Os.46574.1.S1_at	536.154	397.79	233.461	27.6449	15.3655	10.7967	169.756	182.326	153.469	2606.34	3639.49	3574.47	11	9.0665	8.63586	7.86704	4.78894	3.94162	3.43251	7.40732	7.51038	7.2618	11.3478	11.8295	11.8035	8.52313	4.05436	7.39317	11.6603	0.0085154	19.2544	up	0.0224801	8.79782	down
Os.46584.1.S1_at	2119.05	2284.12	1785.16	90.7867	89.0691	27.1012	2139.16	2371.4	2102.55	4571.69	4846.28	4541.35	11	11.0492	11.1574	10.8018	6.50441	6.47685	4.76029	11.0628	11.2115	11.0379	12.1585	12.2427	12.1489	11.0028	5.91385	11.1041	12.1834	0.0144663	2.11296	up	0.0167079	2.26662	down
Os.46591.1.S1_x_at	55.7322	67.4609	53.3747	68.2273	72.9885	67.0799	53.2045	66.6175	64.327	157.438	150.153	170.729	11	5.80044	6.07598	5.73809	6.09228	6.1896	6.06781	5.73348	6.05783	6.00735	7.29864	7.23029	7.41556	5.8715	6.11656	5.93289	7.31483	0.0252654	2.60619	up	0.014421	2.71947	down
Os.46591.2.S1_x_at	49.5301	52.3477	44.2871	25.1086	25.7162	21.3357	35.8294	48.0547	45.3845	107.25	114.027	98.8812	11	5.63023	5.71005	5.46882	4.65011	4.68461	4.4152	5.16307	5.58661	5.50413	6.74484	6.83323	6.62762	5.60303	4.5833	5.41793	6.73523	0.0375929	2.49199	up	0.0144848	2.19192	down
Os.46598.1.S1_a_at	1024.98	1111.18	972.478	748.094	757.673	608.981	1126.43	1246.87	1185.36	327.599	354.631	320.563	11	10.0014	10.1179	9.92552	9.54707	9.56543	9.25025	10.1375	10.2841	10.2111	8.35579	8.47018	8.32447	10.0149	9.45425	10.2109	8.38348	0.00660914	3.54905	down	0.00824055	3.09824	up
Os.46616.1.S1_x_at	76.188	100.82	87.7079	48.4312	52.2457	19.7364	202.442	168.011	154.312	380.062	470.301	472.95	11	6.25149	6.65564	6.45463	5.59786	5.70724	4.30279	7.66136	7.39241	7.2697	8.57009	8.87744	8.88554	6.45392	5.20263	7.44116	8.77769	0.0419081	2.52544	up	0.0117155	5.00638	down
Os.46633.1.A1_at	34.7668	33.5493	23.1544	251.147	231.659	147.932	44.9021	49.6397	35.5942	13.3838	10.916	9.77844	11	5.11964	5.06821	4.53321	7.97239	7.85586	7.20879	5.48871	5.63342	5.15357	3.74241	3.44838	3.28961	4.90702	7.67901	5.42524	3.49346	0.0341942	3.81523	down	0.0309181	2.66393	up
Os.46634.1.S1_at	12.5035	17.2392	18.377	10.0451	10.7719	11.9169	33.8588	30.4257	29.8907	84.0802	76.9165	78.4074	11	3.64426	4.10762	4.19983	3.32842	3.4292	3.57493	5.08146	4.92722	4.90163	6.39369	6.26522	6.29292	3.98391	3.44418	4.9701	6.31728	0.0122321	2.54414	up	0.0132659	5.03982	down
Os.46634.1.S1_x_at	17.7501	29.7162	26.1716	9.45208	12.2372	10.4746	68.1996	56.1044	57.8644	138.244	124.719	116.926	11	4.14976	4.89318	4.70993	3.24063	3.6132	3.38883	6.09169	5.81004	5.8546	7.11107	6.96254	6.86946	4.58429	3.41422	5.91878	6.98102	0.0360998	2.08818	up	0.0177322	5.2661	down
Os.46635.1.S1_x_at	27.285	49.6633	49.1368	20.437	18.2217	22.6489	117.063	107.106	92.1437	321.559	243.842	297.815	11	4.77004	5.63411	5.61873	4.35311	4.18759	4.50137	6.87115	6.7429	6.52581	8.32894	7.9298	8.21827	5.34096	4.34736	6.71328	8.159	0.037315	2.72398	up	0.0200503	7.05206	down
Os.4679.1.S1_at	19.4388	18.1149	16.8657	20.3309	24.2196	27.7641	34.1694	30.704	21.9648	8.24021	8.09893	8.00128	11	4.28087	4.17911	4.07602	4.3456	4.5981	4.79515	5.09463	4.94036	4.45712	3.04268	3.01773	3.00023	4.17866	4.57962	4.8307	3.02021	0.0363373	3.50761	down	0.00937885	2.23218	up
Os.46807.1.S1_at	12.4658	11.6111	9.13995	6.24776	6.16107	6.68756	6.79929	5.85526	5.41701	33.0788	46.5606	50.3809	11	3.6399	3.53743	3.19219	2.64334	2.62318	2.74148	2.76538	2.54973	2.4375	5.04784	5.54104	5.65481	3.4565	2.66933	2.5842	5.41456	0.021828	7.1125	up	0.0216422	3.88538	down
Os.46813.1.S1_at	6.12326	6.05416	6.04076	5.96901	5.91824	5.99147	6.89558	5.91333	5.98555	35.253	24.5938	19.3788	11	2.6143	2.59793	2.59473	2.57749	2.56517	2.58291	2.78567	2.56397	2.58148	5.13968	4.62022	4.2764	2.60232	2.57519	2.64371	4.67877	0.0494522	4.0984	up	0.0222024	4.21767	down
Os.46956.1.S1_at	74.8897	78.1044	87.5378	532.627	441.977	780.35	421.796	215.534	171.071	22.6105	28.6629	29.0772	11	6.22669	6.28733	6.45183	9.05698	8.78783	9.60798	8.7204	7.75177	7.41845	4.49892	4.84111	4.86182	6.32195	9.15093	7.96354	4.73395	0.0482632	9.38002	down	0.0152539	3.00633	up
Os.4717.1.S1_at	4284.1	4854.39	3579.19	1048.55	1137.1	960.427	6315.79	6963.9	5697.83	1769.3	1549.25	1491.06	11	12.0648	12.2451	11.8054	10.0342	10.1511	9.90753	12.6247	12.7657	12.4762	10.789	10.5974	10.5421	12.0384	10.031	12.6222	10.6428	0.0143947	3.94328	down	0.0193044	2.631	up
Os.47388.1.S1_s_at	1359.33	977.771	853.521	353.152	330.744	211.256	952.293	1296.28	1141.39	3457.43	4270.82	4249.78	11	10.4087	9.93335	9.73728	8.46414	8.36957	7.72285	9.89526	10.3402	10.1566	11.7555	12.0603	12.0532	10.0264	8.18552	10.1307	11.9563	0.0281925	3.54466	up	0.0213152	3.81023	down
Os.47706.1.S1_at	1057.08	1232.35	1091.57	531.438	533.968	393.493	1751.3	1676.52	1455.86	272.1	228.61	219.537	11	10.0459	10.2672	10.0922	9.05376	9.06061	8.62019	10.7742	10.7113	10.5077	8.08799	7.83675	7.77832	10.1351	8.91152	10.6644	7.90102	0.0100265	6.78972	down	0.00937885	4.70458	up
Os.47974.1.A1_at	63.0707	54.2981	71.3396	173.556	191.189	180.128	54.359	62.7848	60.0259	120.875	156.772	140.748	11	5.9789	5.76283	6.15663	7.43926	7.57886	7.49288	5.76445	5.97234	5.90751	6.91737	7.29252	7.13697	5.96612	7.50366	5.88143	7.11562	0.0344214	2.35249	up	0.0254691	2.21837	down
Os.48102.1.A1_s_at	246.681	249.389	386.298	544.449	488.012	755.872	282.631	236.452	248.91	112.833	113.649	127.128	11	7.9465	7.96226	8.59357	9.08865	8.93077	9.562	8.14278	7.8854	7.95948	6.81805	6.82843	6.99014	8.16744	9.19381	7.99589	6.87887	0.0260272	2.16898	down	0.033079	2.44286	up
Os.48871.1.A1_at	483.45	405.465	533.692	272.289	228.066	260.396	800.918	606.254	668.064	232.126	201.23	212.297	11	8.91722	8.66343	9.05986	8.089	7.83331	8.02456	9.64551	9.24378	9.38384	7.85877	7.6527	7.72994	8.88017	7.98229	9.42438	7.74713	0.0234355	3.19816	down	0.0212258	2.1932	up
Os.49277.1.S1_at	554.555	981.713	850.886	7.35697	8.14504	7.89631	340.471	338.472	335.51	131.956	129.605	131.109	11	9.11519	9.93916	9.73282	2.87911	3.02592	2.98118	8.41139	8.40289	8.39021	7.04392	7.01797	7.03462	9.59572	2.96207	8.4015	7.03217	0.000891798	2.5835	down	0.0175435	5.91161	up
Os.49615.1.S1_at	61.3577	130.767	52.9825	36.9196	37.9194	63.7542	163.75	182.954	155.244	467.161	730.172	776.455	11	5.93917	7.03085	5.72744	5.20632	5.24486	5.99445	7.35535	7.51534	7.2784	8.86778	9.51209	9.60076	6.23249	5.48188	7.38303	9.32687	0.0471735	3.8473	up	0.0284524	8.54089	down
Os.49746.1.S1_at	2866.93	2802.54	2600.61	141.304	158.724	143.351	2398.35	2798.41	2858.66	5062.62	5978.81	5945.02	11	11.4853	11.4525	11.3446	7.14266	7.31038	7.16341	11.2278	11.4504	11.4811	12.3057	12.5456	12.5375	11.4275	7.20548	11.3864	12.4629	0.0354645	2.10888	up	0.0153942	2.04974	down
Os.49829.1.S1_at	44.0268	31.7094	39.7476	93.4203	95.3499	87.247	88.3448	92.4198	53.0843	15.5724	19.171	15.5208	11	5.46031	4.98684	5.3128	6.54566	6.57516	6.44703	6.46507	6.53013	5.73021	3.96092	4.26085	3.95613	5.25331	6.52262	6.24181	4.0593	0.0482632	4.53941	down	0.0271643	2.28788	up
Os.49997.1.S1_at	341.252	329.924	354.885	765.683	794.972	759.616	410.462	455.191	454.686	1405.76	1561.55	1642.19	11	8.41469	8.36599	8.47121	9.5806	9.63476	9.56913	8.68111	8.83033	8.82873	10.4571	10.6088	10.6814	8.4173	9.59483	8.78005	10.5824	0.0103369	3.48796	up	0.00683153	4.48509	down
Os.5034.1.S1_at	1574.51	1238.09	1469.77	107.28	105.266	140.826	1053.07	1246.19	1291.51	358.867	370.412	357.815	11	10.6207	10.2739	10.5214	6.74523	6.71789	7.13777	10.0404	10.2833	10.3348	8.48731	8.53299	8.48307	10.472	6.86696	10.2195	8.50112	0.0131543	3.2907	down	0.00951509	3.92003	up
Os.50881.1.S1_x_at	16.7433	22.1246	25.5369	8.64685	9.49948	10.5451	23.8929	20.7974	20.8521	48.3056	55.2484	51.354	11	4.06551	4.46758	4.67451	3.11218	3.24785	3.3985	4.57851	4.37833	4.38212	5.59412	5.78786	5.68241	4.40254	3.25284	4.44632	5.68813	0.0200516	2.36494	up	0.0274346	2.43782	down
Os.50903.1.S1_at	56.6022	27.6847	64.5218	30.451	29.8387	58.449	67.4391	79.8052	51.9962	376.172	278.726	244.537	11	5.82279	4.79102	6.01172	4.92842	4.89911	5.86911	6.07551	6.31841	5.70033	8.55525	8.1227	7.93391	5.54184	5.23221	6.03142	8.20395	0.0430999	4.50814	up	0.0300462	6.3296	down
Os.50903.2.S1_x_at	35.0425	36.5373	45.2374	9.6087	8.41015	13.1275	54.9956	73.8585	34.4973	430.861	388.509	346.901	11	5.13103	5.1913	5.49945	3.26434	3.07213	3.71452	5.78124	6.20669	5.10841	8.75108	8.6018	8.43838	5.27393	3.35033	5.69878	8.59709	0.0407843	7.45549	up	0.00824055	10.0086	down
Os.50959.1.S1_at	40.624	30.5947	43.8496	56.9879	57.0329	31.8066	43.4426	40.4445	43.9674	15.541	22.0156	17.5973	11	5.34426	4.93521	5.45449	5.83258	5.83372	4.99126	5.44104	5.33787	5.45836	3.95801	4.46046	4.13729	5.24465	5.55252	5.41242	4.18525	0.0468747	2.34108	down	0.0417979	2.08407	up
Os.5147.1.S1_at	1239.5	1179.42	1340.02	807.597	793.888	1471.95	3328.05	1924.81	2558.76	327.019	403.532	394.18	11	10.2755	10.2039	10.388	9.65749	9.63279	10.5235	11.7005	10.9105	11.3212	8.35323	8.65654	8.62271	10.2891	9.93793	11.3107	8.54416	0.0281925	6.80487	down	0.0113701	3.35192	up
Os.51546.1.S1_at	2109.69	2210.18	1889.36	2894.38	3469.5	2613.58	1827.29	2099.27	769.861	115.617	132.252	100.248	11	11.0428	11.1099	10.8837	11.499	11.7605	11.3518	10.8355	11.0357	9.58845	6.85321	7.04715	6.64743	11.0121	11.5371	10.4865	6.84926	0.0496082	12.4431	down	0.00649684	17.9124	up
Os.5160.1.S1_at	420.662	452.047	383.988	340.723	370.136	320.742	902.886	1070.69	902.042	163.935	208.109	182.336	11	8.71652	8.82033	8.58492	8.41246	8.53191	8.32527	9.8184	10.0643	9.81705	7.35698	7.70119	7.51046	8.70725	8.42321	9.89992	7.52288	0.0134788	5.19473	down	0.0186228	2.27266	up
Os.51601.1.S1_at	74.6758	89.8647	109.283	21.8471	12.6928	16.465	69.582	81.9657	97.0144	211.036	220.556	219.726	11	6.22257	6.48968	6.77192	4.44937	3.66594	4.04133	6.12064	6.35695	6.60013	7.72134	7.785	7.77956	6.49472	4.05221	6.35924	7.76197	0.0337692	2.64401	up	0.0233632	2.40701	down
Os.51663.1.S1_at	9.70677	9.375	9.28868	7.77659	9.03014	7.39535	9.08153	9.12839	8.99308	24.5594	25.9366	20.7481	11	3.27899	3.22882	3.21547	2.95914	3.17475	2.88662	3.18294	3.19036	3.16881	4.6182	4.69692	4.37491	3.24109	3.00683	3.1807	4.56334	0.0203368	2.60745	up	0.0132265	2.50055	down
Os.5178.1.A1_s_at	94.4827	144.146	127.814	62.3012	68.5883	48.2796	95.0183	108.117	88.0162	33.367	32.7688	34.312	11	6.56198	7.17139	6.9979	5.96119	6.09989	5.59334	6.57013	6.75646	6.4597	5.06035	5.03425	5.10064	6.91042	5.88481	6.59543	5.06508	0.0144957	2.88856	down	0.0179456	3.59338	up
Os.51900.1.S1_at	45.197	34.9679	37.1162	52.3539	74.5302	74.7609	41.9057	41.0836	36.9841	14.223	18.7286	17.7958	11	5.49815	5.12796	5.21398	5.71023	6.21975	6.22421	5.38907	5.36049	5.20883	3.83016	4.22717	4.15346	5.28003	6.0514	5.31947	4.07026	0.0370475	2.3771	down	0.0254196	2.313	up
Os.5210.1.S1_at	406.961	497.617	575.681	38.2792	49.3793	33.2311	339.09	273.908	359.003	86.4738	82.141	76.3433	11	8.66875	8.95889	9.16912	5.25849	5.62584	5.05446	8.40552	8.09755	8.48785	6.43419	6.36003	6.25443	8.93225	5.31293	8.33031	6.34955	0.0179427	3.947	down	0.0107767	5.99061	up
Os.52147.1.S1_at	189.89	200.801	280.498	158.361	148.878	368.691	237.989	192.808	260.132	499.412	532.062	561.293	11	7.56902	7.64962	8.13184	7.30708	7.21799	8.52627	7.89475	7.59102	8.0231	8.96409	9.05545	9.13261	7.7835	7.68378	7.83629	9.05072	0.0396876	2.32048	up	0.0270702	2.40697	down
Os.52278.1.S1_s_at	865.728	1074.24	876.273	159.158	164.314	150.154	440.487	567.876	533.364	216.714	255.564	237.078	11	9.75777	10.0691	9.77524	7.31431	7.36031	7.2303	8.78296	9.14943	9.05898	7.75965	7.99754	7.88922	9.86737	7.30164	8.99712	7.88213	0.0419891	2.16593	down	0.0111569	3.95927	up
Os.52389.1.S1_x_at	43.2846	44.6435	42.7808	44.4233	35.0637	37.5509	49.5999	54.2571	48.3755	145.515	124.805	139.385	11	5.43578	5.48038	5.41889	5.47324	5.1319	5.23077	5.63227	5.76174	5.59621	7.18502	6.96354	7.12293	5.44502	5.27864	5.6634	7.0905	0.0144957	2.68904	up	0.00775519	3.12852	down
Os.52419.1.S1_at	300.559	333.966	228.908	107.957	112.944	100.277	185.676	263.41	249.39	580.498	666.559	669.709	11	8.23151	8.38356	7.83863	6.75431	6.81947	6.64785	7.53664	8.04117	7.96226	9.18115	9.38059	9.38739	8.15123	6.74054	7.84669	9.31638	0.041801	2.76961	up	0.0285577	2.24256	down
Os.5248.1.S1_s_at	67.5183	53.0825	76.8124	4.88936	7.33568	4.83815	96.7475	90.111	83.4392	560.584	653.706	625.96	11	6.07721	5.73017	6.26327	2.28965	2.87493	2.27446	6.59615	6.49363	6.38265	9.13079	9.3525	9.28993	6.02355	2.47968	6.49081	9.25774	0.00660914	6.80656	up	0.00939501	9.40999	down
Os.52588.1.S1_at	2354.51	2285.77	1966.83	984.26	935.127	1047.28	1775.82	2473.13	2111.66	4891.56	4856.69	4467.75	11	11.2012	11.1585	10.9417	9.9429	9.86902	10.0324	10.7943	11.2721	11.0442	12.2561	12.2458	12.1253	11.1004	9.94811	11.0369	12.2091	0.0465375	2.25356	up	0.0144848	2.15638	down
Os.5288.1.S1_a_at	404.951	342.66	352.136	724.356	736.119	621.548	335.642	346.698	264.849	139.799	146.939	156.283	11	8.6616	8.42063	8.45999	9.50056	9.52379	9.27972	8.39078	8.43754	8.04902	7.12721	7.19907	7.28802	8.51408	9.43469	8.29245	7.20477	0.0444635	2.12532	down	0.0117155	2.47823	up
Os.52938.1.S1_a_at	859.148	1090.44	803.865	925.483	925.924	826.418	861.813	1235.97	939.859	253.078	251.091	283.095	11	9.74676	10.0907	9.65081	9.85406	9.85475	9.69073	9.75123	10.2714	9.8763	7.98344	7.97207	8.14514	9.82942	9.79985	9.96632	8.03355	0.0265545	3.81788	down	0.0143431	3.47225	up
Os.52974.1.S1_at	7.32881	6.16692	7.94591	20.6016	15.7135	45.5953	11.3586	10.8212	11.3029	23.7443	26.3169	32.829	11	2.87358	2.62455	2.99021	4.36468	3.97393	5.51081	3.50571	3.43579	3.49862	4.56951	4.71792	5.0369	2.82945	4.61648	3.48004	4.77478	0.037315	2.45332	up	0.0161541	3.85126	down
Os.53128.1.S1_at	44.0358	43.6628	59.7062	72.6342	85.7758	69.5892	37.4331	28.5875	34.8617	91.7079	104.226	104.865	11	5.4606	5.44833	5.89981	6.18258	6.4225	6.12079	5.22624	4.83731	5.12357	6.51897	6.70357	6.71238	5.60292	6.24195	5.06238	6.64497	0.0256466	2.99509	up	0.0292819	2.05916	down
Os.53150.1.S1_at	49.5202	73.3779	88.4645	40.9783	37.615	94.7676	96.1261	84.4284	80.1056	207.017	294.562	255.28	11	5.62995	6.19727	6.46703	5.35679	5.23323	6.56632	6.58686	6.39966	6.32383	7.69361	8.20243	7.99594	6.09808	5.71878	6.43678	7.96399	0.0383156	2.88228	up	0.0291611	3.64498	down
Os.5338.1.S1_at	112.699	59.3247	108.839	14.8697	14.1001	61.6148	25.2355	11.4575	11.4165	297.281	268.947	239.304	11	6.81633	5.89056	6.76605	3.89431	3.81764	5.9452	4.65738	3.51822	3.51305	8.21568	8.07118	7.9027	6.49098	4.55238	3.89621	8.06319	0.0301537	17.9632	up	0.0407176	2.97359	down
Os.53607.1.S1_at	23.174	34.6071	29.8666	26.8546	45.314	26.1168	28.8087	31.9758	32.086	85.3915	72.2015	63.4836	11	4.53444	5.113	4.90046	4.7471	5.50189	4.70691	4.84843	4.99891	5.00387	6.41602	6.17396	5.98831	4.8493	4.9853	4.9504	6.19276	0.0372772	2.36585	up	0.0294884	2.5376	down
Os.5377.1.S1_at	120.426	110.229	97.2727	77.1569	70.6821	71.537	75.3273	85.4903	63.4248	8.86355	9.09343	9.12092	11	6.912	6.78436	6.60396	6.26972	6.14327	6.16062	6.2351	6.41769	5.98698	3.14788	3.18483	3.18918	6.76677	6.1912	6.21325	3.17396	0.00875096	8.22087	down	0.00533659	12.0655	up
Os.5377.2.S1_x_at	347.481	321.426	348.853	309.511	285.071	243.565	244.625	280.235	259.712	47.5593	41.8789	47.8686	11	8.44079	8.32834	8.44647	8.27385	8.15518	7.92817	7.93443	8.13049	8.02077	5.57166	5.38815	5.58101	8.4052	8.11906	8.02856	5.51361	0.00660914	5.71581	down	0.00533659	7.42091	up
Os.53776.1.S1_at	744.684	890.004	787.939	132.393	93.5995	83.5206	810.245	897.847	806.21	318.157	293.074	369.294	11	9.54048	9.79767	9.62194	7.04868	6.54843	6.38406	9.66221	9.81033	9.65501	8.31359	8.19512	8.52863	9.65336	6.66039	9.70918	8.34578	0.0242259	2.57291	down	0.0169416	2.47527	up
Os.5412.1.S1_at	872.624	1107.18	994.403	373.672	409.074	373.829	926.293	938.326	1004.17	406.221	418.087	490.687	11	9.76922	10.1127	9.95769	8.54563	8.67622	8.54624	9.85533	9.87395	9.97179	8.66612	8.70766	8.93866	9.94653	8.58936	9.90035	8.77081	0.0247237	2.18789	down	0.0203657	2.25904	up
Os.54176.1.S1_at	5.96432	6.06189	5.87092	5.85734	5.73309	5.63245	5.65737	5.56275	5.60446	11.7531	13.455	13.587	11	2.57636	2.59977	2.55359	2.55025	2.51931	2.49376	2.50013	2.4758	2.48658	3.55497	3.75007	3.76415	2.57657	2.52111	2.4875	3.68973	0.0143947	2.30095	up	0.0111583	2.16319	down
Os.54464.1.S1_at	7.99168	7.98914	8.05508	7.16397	7.89792	7.93442	7.8087	7.59219	7.8755	18.8521	29.7819	23.2467	11	2.9985	2.99804	3.0099	2.84076	2.98147	2.98813	2.96508	2.92452	2.97737	4.23665	4.89636	4.53895	3.00215	2.93679	2.95566	4.55732	0.0438014	3.03494	up	0.0225391	2.9387	down
Os.54548.1.S1_x_at	23.6803	22.0838	23.8264	64.1767	80.5188	26.1708	27.6584	32.7578	27.2793	12.1167	11.1155	10.5172	11	4.56562	4.46491	4.57449	6.00398	6.33125	4.70989	4.78964	5.03376	4.76974	3.59893	3.4745	3.39468	4.53501	5.68171	4.86438	3.48937	0.0226188	2.5937	down	0.0115576	2.06428	up
Os.54697.1.S1_at	4.92985	4.9179	4.84823	4.77599	4.82421	4.87779	4.91631	4.87758	4.8584	9.51696	10.6521	9.62225	11	2.30154	2.29804	2.27746	2.2558	2.27029	2.28623	2.29758	2.28617	2.28048	3.2505	3.41307	3.26637	2.29235	2.27077	2.28807	3.30998	0.0122321	2.0306	up	0.00937688	2.02459	down
Os.55497.1.S1_at	29.072	27.5083	29.1558	23.2055	21.9193	20.7032	29.0855	28.8864	28.801	56.3687	78.9007	61.8488	11	4.86156	4.7818	4.86571	4.53639	4.45413	4.37178	4.86223	4.85232	4.84805	5.81682	6.30197	5.95067	4.83636	4.4541	4.8542	6.02315	0.0469494	2.24849	up	0.0228842	2.27647	down
Os.5581.1.S1_at	51.7041	46.7479	51.9774	76.6883	82.3266	131.153	124.528	125.574	101.907	220.026	256.732	243.215	11	5.69221	5.54683	5.69981	6.26093	6.36329	7.03511	6.96033	6.97239	6.67111	7.78153	8.00412	7.92609	5.64628	6.55311	6.86794	7.90391	0.0402958	2.05049	up	0.00725461	4.78205	down
Os.56054.1.S1_at	6.03753	7.22232	7.01439	5.83251	6.68303	7.46541	10.4752	7.46316	7.44935	59.2597	41.016	43.4318	11	2.59396	2.85246	2.81032	2.54412	2.7405	2.90022	3.38891	2.89979	2.89712	5.88898	5.35811	5.44068	2.75225	2.72828	3.06194	5.56259	0.0295452	5.65943	up	0.0114317	7.01452	down
Os.56074.1.S1_at	21.2336	27.214	15.2311	49.6942	37.853	23.7386	53.4747	52.9881	61.4055	324.739	215.049	197.422	11	4.40828	4.76628	3.92894	5.63501	5.24234	4.56916	5.74078	5.7276	5.9403	8.34314	7.74852	7.62514	4.36783	5.14884	5.80289	7.9056	0.0389096	4.29514	up	0.0167079	11.6138	down
Os.56111.1.S1_at	6.43174	7.36799	9.09828	5.4838	5.32932	5.4242	6.96616	5.88968	6.51869	21.1114	19.7444	23.4293	11	2.68521	2.88127	3.18559	2.45518	2.41395	2.43941	2.80036	2.55819	2.70458	4.39995	4.30337	4.55024	2.91736	2.43618	2.68771	4.41785	0.0144957	3.3176	up	0.0197339	2.8294	down
Os.56274.1.S1_at	6.62639	6.38565	6.76742	6.16056	5.72141	5.78101	6.38365	6.53646	6.53292	12.1961	14.0317	16.4414	11	2.72822	2.67483	2.75861	2.62306	2.51637	2.53132	2.67438	2.70851	2.70773	3.60834	3.81061	4.03926	2.72055	2.55692	2.69687	3.8194	0.0394416	2.17729	up	0.0212982	2.14184	down
Os.56275.1.S1_x_at	46.1249	64.0602	55.9529	331.499	372.575	232.955	180.339	200.114	190.047	22.7508	29.2461	19.5704	11	5.52747	6.00136	5.80614	8.37286	8.54139	7.86391	7.49457	7.64468	7.57021	4.50784	4.87017	4.2906	5.77832	8.25938	7.56982	4.55621	0.0144957	8.07586	down	0.0349791	2.33289	up
Os.5650.1.S1_at	299.31	293.202	314.223	219.114	175.953	229.1	279.713	182.78	186.396	872.974	709.194	755.526	11	8.2255	8.19575	8.29565	7.77553	7.45905	7.83983	8.12781	7.51396	7.54222	9.7698	9.47004	9.56134	8.23897	7.69147	7.728	9.60039	0.0421524	3.6614	up	0.0118934	2.56939	down
Os.5668.2.S1_at	6.58277	6.70877	6.90471	6.79912	6.73655	6.74423	6.02845	6.54176	6.6892	11.4234	15.1803	14.78	11	2.7187	2.74605	2.78758	2.76535	2.75201	2.75365	2.59179	2.70968	2.74183	3.51392	3.92413	3.88558	2.75077	2.757	2.6811	3.77454	0.0484853	2.13383	up	0.0239441	2.03322	down
Os.56907.1.S1_at	12.2974	10.5166	10.7407	6.43238	8.10963	6.21885	11.4637	11.1464	13.9543	26.9677	34.5019	35.109	11	3.62029	3.3946	3.42502	2.68535	3.01964	2.63665	3.51899	3.47851	3.80264	4.75316	5.1086	5.13377	3.47997	2.78055	3.60005	4.99851	0.0403429	2.63621	up	0.0167399	2.86501	down
Os.56924.1.S1_at	23.5626	32.7292	28.7044	67.4175	79.4957	40.501	30.7454	29.1714	30.9171	11.1613	11.8021	10.7528	11	4.55843	5.03251	4.8432	6.07505	6.31281	5.33988	4.9423	4.86648	4.95033	3.48044	3.56097	3.42664	4.81138	5.90925	4.9197	3.48935	0.00660914	2.69513	down	0.0197396	2.50018	up
Os.56946.1.S1_at	54.2276	23.7988	77.0008	7.98078	8.25404	7.33895	325.471	226.861	250.241	1223.32	985.176	1000.09	11	5.76095	4.57282	6.2668	2.99653	3.0451	2.87557	8.34638	7.82567	7.96717	10.2566	9.94424	9.96591	5.53352	2.9724	8.04641	10.0556	0.0293219	4.02552	up	0.0208374	22.976	down
Os.5698.1.S1_s_at	88.6432	96.3264	97.265	27.7564	36.772	30.5474	46.8833	41.6709	54.8471	17.0222	17.9922	17.3721	11	6.46994	6.58986	6.60385	4.79475	5.20053	4.93298	5.551	5.38097	5.77734	4.08935	4.1693	4.1187	6.55455	4.97609	5.56977	4.12578	0.024506	2.72072	down	0.00377658	5.38433	up
Os.5725.1.S1_at	94.7294	129.928	132.463	27.1581	27.0012	17.0078	335.4	428.326	261.636	15.5824	14.4836	13.5059	11	6.56574	7.02157	7.04945	4.76331	4.75495	4.08812	8.38974	8.74257	8.03142	3.96184	3.85635	3.75552	6.87892	4.53546	8.38791	3.8579	0.0106395	23.1029	down	0.0101113	8.11738	up
Os.57437.1.S1_at	5.99722	8.58269	5.66682	5.47427	5.42381	5.32868	5.47387	5.33394	5.31955	128.525	65.7608	89.9414	11	2.58429	3.10143	2.50254	2.45267	2.43931	2.41378	2.45256	2.4152	2.41131	7.0059	6.03916	6.49091	2.72942	2.43525	2.42636	6.51199	0.019513	16.9785	up	0.0158949	13.7615	down
Os.57438.1.A1_at	5.53078	5.65817	5.92041	5.17175	4.65667	5.549	5.64868	4.44406	5.07656	84.8971	71.8286	72.5099	11	2.46748	2.50034	2.5657	2.37065	2.2193	2.47223	2.49791	2.15188	2.34385	6.40764	6.16649	6.18011	2.51117	2.35406	2.33121	6.25141	0.00660914	15.139	up	0.00403391	13.3636	down
Os.57547.1.S1_at	6.61401	7.54307	7.96009	6.4308	6.44036	6.24077	6.29136	6.24174	6.22392	103.814	90.7458	111.783	11	2.72553	2.91515	2.99278	2.685	2.68714	2.64172	2.65337	2.64195	2.63782	6.69786	6.50376	6.80456	2.87782	2.67129	2.64438	6.66873	0.00608269	16.2723	up	0.00641349	13.8413	down
Os.5869.3.S1_x_at	8302.72	8861.74	8801.73	4019.79	4302.07	3771.61	4423.64	5876.23	5142.96	2002.17	2178.4	2341.15	11	13.0194	13.1134	13.1036	11.9729	12.0708	11.881	12.111	12.5207	12.3284	10.9673	11.0891	11.193	13.0788	11.9749	12.32	11.0831	0.0381834	2.3569	down	0.00720085	3.98791	up
Os.5940.1.S1_at	78.7562	55.3007	65.4666	353.999	369.856	432.553	252.075	194.646	159.576	25.8434	34.7701	38.6052	11	6.29932	5.78923	6.03269	8.4676	8.53082	8.75673	7.97771	7.60471	7.3181	4.69172	5.11978	5.27072	6.04041	8.58505	7.63351	5.02741	0.0332976	6.08855	down	0.0475159	2.01811	up
Os.6177.1.S2_a_at	70.1784	36.1081	40.8532	25.0093	32.1885	45.6899	44.8457	39.0015	51.4243	157.701	134.376	145.557	11	6.13295	5.17425	5.35238	4.6444	5.00847	5.5138	5.4869	5.28546	5.68438	7.30105	7.07013	7.18544	5.55319	5.05556	5.48558	7.18554	0.023294	3.24892	up	0.0365826	3.10017	down
Os.6595.1.S1_a_at	1520.68	2251.33	1655.12	1179.67	1077.09	1081.38	1711.9	1611.03	1322.82	212.71	215.633	172.686	11	10.5705	11.1366	10.6927	10.2042	10.0729	10.0787	10.7414	10.6538	10.3694	7.73274	7.75243	7.432	10.7999	10.1186	10.5882	7.63906	0.0124288	7.7228	down	0.0113701	8.94368	up
Os.6812.1.S1_at	29.8734	9.40832	9.11162	111.762	122.451	782.937	5.66709	6.30579	8.65992	166.748	105.156	141.985	11	4.90079	3.23394	3.18771	6.80428	6.93607	9.61275	2.50261	2.65668	3.11435	7.38153	6.71639	7.1496	3.77415	7.78437	2.75788	7.08251	0.0161925	20.0374	up	0.0354562	9.9064	down
Os.6838.1.S1_at	2679.88	2542.78	8168.77	244.837	316.044	434.209	1573.62	1422.09	2145.73	601.273	509.978	446.236	11	11.388	11.3122	12.9959	7.93568	8.30398	8.76225	10.6199	10.4738	11.0673	9.23188	8.99429	8.80166	11.8987	8.33397	10.7203	9.00928	0.0488204	3.27394	down	0.039501	7.40965	up
Os.7269.1.S1_s_at	21.8414	38.3663	29.3724	43.0859	33.4828	28.3217	48.9996	42.8577	54.5239	99.3504	116.567	109.877	11	4.44899	5.26177	4.87639	5.42914	5.06535	4.82384	5.6147	5.42148	5.76882	6.63445	6.86501	6.77974	4.86238	5.10611	5.60167	6.75974	0.0357795	2.23159	up	0.0238887	3.72529	down
Os.7392.2.S1_x_at	139.095	146.798	124.027	45.736	49.9064	59.2011	151.125	158.47	151.776	298.414	361.288	315.28	11	7.11992	7.19769	6.95451	5.51526	5.64115	5.88755	7.2396	7.30807	7.2458	8.22117	8.49701	8.30049	7.09071	5.68132	7.26449	8.33956	0.0234746	2.10682	up	0.0155604	2.37652	down
Os.7505.2.S1_at	450.28	608.827	604.989	873.002	807.314	634.767	451.755	364.742	389.97	82.5111	89.3538	95.8489	11	8.81468	9.24989	9.24076	9.76984	9.65699	9.31008	8.8194	8.51073	8.60722	6.36652	6.48146	6.58269	9.10178	9.57897	8.64578	6.47689	0.0122321	4.49679	down	0.0107767	6.16837	up
Os.7516.1.S1_at	25.8852	38.0365	22.2043	9.26047	11.211	15.3453	20.6441	24.6127	26.0107	57.2795	71.2837	68.1386	11	4.69406	5.24931	4.47277	3.21109	3.48685	3.93973	4.36766	4.62133	4.70103	5.83995	6.1555	6.0904	4.80538	3.54589	4.56334	6.02862	0.0309533	2.76116	up	0.0420398	2.3347	down
Os.7665.1.S1_at	128.402	220.568	162.186	11.2609	10.9609	6.84417	345.703	318.399	314.189	36.1336	30.8467	34.9247	11	7.00452	7.78508	7.3415	3.49325	3.45429	2.77488	8.43339	8.31469	8.29549	5.17527	4.94705	5.12618	7.37704	3.24081	8.34786	5.08283	0.00620457	9.61327	down	0.0188102	4.90484	up
Os.770.1.S1_at	13.0985	23.3606	28.1579	23.3779	23.1796	52.8603	124.228	139.998	141.028	416.571	309.292	294.66	11	3.71133	4.54601	4.81547	4.54707	4.53478	5.72411	6.95685	7.12926	7.13983	8.70242	8.27282	8.20291	4.3576	4.93532	7.07531	8.39272	0.0485513	2.49217	up	0.016471	16.3942	down
Os.7868.1.S1_at	104.68	150.016	189.17	648.232	647.09	520.479	200.713	233.846	188.13	18.6323	25.2778	23.0333	11	6.70984	7.22898	7.56354	9.34037	9.33782	9.0237	7.64899	7.86942	7.55559	4.21973	4.6598	4.52565	7.16745	9.23396	7.69133	4.4684	0.011973	9.33684	down	0.0189917	6.49377	up
Os.7890.1.S1_a_at	14178.2	15149.4	14814.6	6080.39	5467.59	5021.14	12033.7	12012.5	11542.3	4517.8	4979.7	4984.39	11	13.7914	13.887	13.8547	12.5699	12.4167	12.2938	13.5548	13.5522	13.4946	12.1414	12.2818	12.2832	13.8444	12.4268	13.5339	12.2355	0.00828913	2.45958	down	0.00683153	3.05015	up
Os.7890.1.S1_x_at	16588	16871.5	16596.8	10424.1	10492.5	9881.57	13434.9	13546.9	13431.9	5465.84	5976.77	6631.44	11	14.0179	14.0423	14.0186	13.3476	13.3571	13.2705	13.7137	13.7257	13.7134	12.4162	12.5451	12.6951	14.0263	13.3251	13.7176	12.5522	0.0198314	2.24299	down	0.00994695	2.7781	up
Os.7890.2.S1_x_at	14466.9	18649.4	12803.7	3698.82	3924.63	3436.73	9460.58	9839.61	9700.22	3389.03	3691.02	3837.19	11	13.8205	14.1868	13.6443	11.8529	11.9383	11.7468	13.2077	13.2644	13.2438	11.7267	11.8498	11.9058	13.8839	11.846	13.2386	11.8274	0.00828913	2.65959	down	0.0144848	4.15956	up
Os.7941.2.S1_s_at	15305.2	14684.9	14880.1	7067.5	7696.24	7524.88	8802.51	9845.63	10314.6	3551.79	4392.61	3733.45	11	13.9017	13.842	13.8611	12.787	12.9099	12.8775	13.1037	13.2653	13.3324	11.7943	12.1009	11.8663	13.8683	12.8581	13.2338	11.9205	0.0272847	2.48509	down	0.00895986	3.85785	up
Os.7985.1.S1_at	678.741	617.92	819.837	5098.86	4171.19	4274.06	2201.13	2201.22	1589.6	232.283	246.97	253.662	11	9.40672	9.27128	9.67919	12.316	12.0262	12.0614	11.104	11.1041	10.6344	7.85974	7.94819	7.98676	9.4524	12.1345	10.9475	7.93156	0.0131543	8.08897	down	0.0146732	2.86956	up
Os.8014.1.S1_at	354.361	432.363	344.228	133.438	129.75	103.638	175.049	205.742	151.861	89.3613	78.6953	79.4214	11	8.46907	8.7561	8.42722	7.06003	7.01959	6.69541	7.45162	7.68469	7.24661	6.48158	6.29821	6.31146	8.5508	6.92501	7.46097	6.36375	0.0488204	2.13943	down	0.0098039	4.55374	up
Os.8014.2.S1_x_at	803.748	926.112	577.751	172.601	172.564	97.929	357.498	439.62	353.237	176.712	176.129	190.595	11	9.6506	9.85504	9.1743	7.43129	7.43099	6.61366	8.48179	8.78011	8.46449	7.46526	7.46049	7.57436	9.55998	7.15865	8.57546	7.50004	0.0344214	2.10735	down	0.0180471	4.1697	up
Os.8142.1.S1_a_at	2813.57	2787.14	2720.93	189.457	179.083	178.632	864.905	778.234	825.234	416.638	361.189	384.519	11	11.4582	11.4446	11.4099	7.56573	7.48449	7.48085	9.7564	9.60406	9.68866	8.70265	8.49661	8.58691	11.4375	7.51035	9.68304	8.59539	0.0194871	2.12527	down	0.00377658	7.17091	up
Os.8569.1.S1_at	101.407	103.694	93.1167	564.196	579.425	424.895	192.479	252.945	226.12	31.5835	35.6537	27.7039	11	6.66401	6.69619	6.54097	9.14005	9.17848	8.73096	7.58856	7.98268	7.82095	4.9811	5.15598	4.79202	6.63372	9.0165	7.79739	4.97637	0.013724	7.06666	down	0.0120432	3.15438	up
Os.8593.1.S1_at	14.3774	14.8473	18.6427	64.887	66.8363	85.49	34.3505	29.5562	28.9412	6.98271	9.94002	6.95951	11	3.84573	3.89213	4.22054	6.01986	6.06256	6.41768	5.10226	4.88539	4.85505	2.80379	3.31325	2.79899	3.98614	6.1667	4.94757	2.97201	0.0309533	3.93281	down	0.0420398	2.01968	up
Os.8796.2.S1_a_at	2958.16	3095.96	3335.87	365.522	359.667	311.585	2664.63	3055.15	2915.88	1256.14	1477.82	1392.26	11	11.5305	11.5962	11.7038	8.51381	8.49052	8.28348	11.3797	11.577	11.5097	10.2948	10.5293	10.4432	11.6102	8.42927	11.4888	10.4224	0.025765	2.09421	down	0.0128442	2.27798	up
Os.8921.1.S1_at	1402.22	1472.87	1410.69	1120.35	1149.29	1196.16	1270.93	1306.73	1293.6	386.688	489.46	423.494	11	10.4535	10.5244	10.4622	10.1297	10.1665	10.2242	10.3117	10.3517	10.3372	8.59503	8.93505	8.7262	10.48	10.1735	10.3335	8.75209	0.0166041	2.99268	down	0.0106573	3.31255	up
Os.9230.1.S1_x_at	2303.52	2318.8	2387.04	1507.34	1456.2	1291.5	1126.29	1148.1	1112.68	530.254	531.301	577.177	11	11.1696	11.1792	11.221	10.5578	10.508	10.3348	10.1374	10.165	10.1198	9.05054	9.05339	9.17287	11.1899	10.4669	10.1407	9.09227	0.0085154	2.06834	down	0.00377658	4.28016	up
Os.9293.1.S1_at	390.949	420.281	460.498	314.781	335.959	353.02	318.109	310.469	412.734	144.444	149.138	142.674	11	8.61084	8.71521	8.84705	8.2982	8.39214	8.46361	8.31338	8.2783	8.68907	7.17437	7.2205	7.15658	8.72437	8.38465	8.42692	7.18382	0.0367144	2.36707	down	0.00880741	2.90905	up
Os.9303.1.S1_at	641.134	592.042	719.404	248.997	282.337	282.585	183.721	129.939	207.986	27.9825	40.781	31.2388	11	9.32448	9.20956	9.49066	7.95998	8.14127	8.14254	7.52138	7.02169	7.70034	4.80645	5.34983	4.96527	9.34156	8.08127	7.41447	5.04052	0.0381834	5.18359	down	0.00775519	19.7126	up
Os.9427.1.S1_at	51.4909	37.1829	66.4853	25.0101	23.6003	40.4578	73.7986	74.0608	68.3147	315.547	331.988	321.202	11	5.68625	5.21657	6.05496	4.64444	4.56073	5.33834	6.20552	6.21064	6.09412	8.30171	8.37499	8.32734	5.65259	4.84784	6.17009	8.33468	0.00568168	4.48337	up	0.0164099	6.41783	down
Os.9547.1.S1_at	808.299	733.675	716.3	1962.09	1878.61	1584.71	692.183	832.334	724.846	387.772	351.502	352.027	11	9.65874	9.519	9.48442	10.9382	10.8754	10.63	9.43501	9.70102	9.50153	8.59907	8.45739	8.45954	9.55405	10.8145	9.54585	8.50533	0.0281473	2.05697	down	0.0118124	2.0687	up
Os.9727.1.S1_at	20.888	18.9737	19.4516	23.7081	27.6557	21.6208	14.8135	20.9499	18.0203	45.3029	47.4236	50.2063	11	4.3846	4.24593	4.28182	4.56731	4.7895	4.43435	3.88884	4.38887	4.17155	5.50153	5.56753	5.6498	4.30412	4.59705	4.14975	5.57295	0.0363355	2.6818	up	0.00884949	2.40968	down
Os.9880.1.S1_a_at	1649.2	2407.3	1612.27	989.327	976.629	787.833	2850.63	3568.02	3130.37	587.613	640.443	530.74	11	10.6876	11.2332	10.6549	9.9503	9.93167	9.62175	11.4771	11.8009	11.6121	9.19872	9.32293	9.05186	10.8585	9.83457	11.63	9.19117	0.0121784	5.42213	down	0.0224147	3.17636	up
Os.9996.1.S1_at	1131.81	1475.09	1269.72	630.006	701.955	509.072	2705.39	3111.94	2449.77	509.954	439.352	448.82	11	10.1444	10.5266	10.3103	9.29922	9.45524	8.99173	11.4016	11.6036	11.2584	8.99422	8.77923	8.80999	10.3271	9.24873	11.4212	8.86115	0.0106395	5.89736	down	0.0157579	2.76245	up
OsAffx.11760.1.S1_at	13.686	13.3793	14.3294	8.21664	7.56248	8.15588	10.9641	12.868	12.4588	78.6399	53.6512	41.6089	11	3.77463	3.74193	3.84091	3.03855	2.91886	3.02784	3.45472	3.68571	3.6391	6.29719	5.74554	5.37882	3.78582	2.99508	3.59317	5.80718	0.047601	4.63963	up	0.0246631	4.05967	down
OsAffx.11879.1.S1_at	67.3238	41.6601	57.8396	16.6588	10.5066	9.09789	81.5314	63.3145	62.3688	190.109	185.933	159.116	11	6.07304	5.38059	5.85398	4.05821	3.39322	3.18553	6.34928	5.98446	5.96275	7.57069	7.53864	7.31393	5.76921	3.54566	6.09883	7.47442	0.0376996	2.59473	up	0.0239187	3.26077	down
OsAffx.13735.1.S1_at	27.2452	35.7734	27.1229	17.2471	22.15	20.4451	31.8707	32.8513	31.4298	76.3882	80.1374	79.392	11	4.76793	5.16082	4.76144	4.10828	4.46924	4.35369	4.99416	5.03788	4.97406	6.25528	6.3244	6.31092	4.89673	4.3104	5.00203	6.29687	0.00608269	2.45349	up	0.0172621	2.63927	down
OsAffx.14163.1.S1_at	6.45263	6.51231	6.48286	6.24181	6.03439	5.99618	7.08444	6.23326	6.20529	12.8648	14.807	13.6829	11	2.68989	2.70317	2.69663	2.64196	2.59321	2.58404	2.82465	2.63999	2.6335	3.68536	3.88821	3.7743	2.69656	2.60641	2.69938	3.78262	0.0236699	2.11879	up	0.0098039	2.12293	down
OsAffx.15376.1.S1_at	16.5744	9.03024	20.8453	34.7109	44.1792	35.7817	30.8281	23.1197	28.1039	4.44637	4.73694	4.43527	11	4.05089	3.17476	4.38165	5.11732	5.46529	5.16115	4.94617	4.53105	4.8127	2.15263	2.24396	2.14902	3.8691	5.24792	4.76331	2.18187	0.0115341	5.98536	down	0.0445492	3.22038	up
OsAffx.15537.1.S1_at	1449.41	886.355	1090.48	536.143	584.007	718.011	944.467	728.726	667.162	3303.79	2937.65	3213.05	11	10.5013	9.79174	10.0907	9.06648	9.18984	9.48786	9.88336	9.50923	9.38189	11.6899	11.5204	11.6497	10.1279	9.24806	9.5915	11.62	0.0233331	4.0799	up	0.026712	2.81301	down
OsAffx.16247.1.S1_at	13.1025	12.9604	14.4575	7.52216	11.4507	13.0476	33.0582	29.0528	27.001	59.7012	64.4958	62.5132	11	3.71177	3.69604	3.85375	2.91115	3.51736	3.70572	5.04694	4.86061	4.75494	5.89969	6.01113	5.96609	3.75385	3.37808	4.88749	5.95897	0.026209	2.10158	up	0.00533659	4.61113	down
OsAffx.16847.1.A1_at	6.81956	6.85471	6.78743	6.80004	6.65643	6.91436	6.80327	6.79142	6.72222	13.635	14.728	13.7294	11	2.76968	2.77709	2.76287	2.76554	2.73475	2.7896	2.76623	2.76371	2.74894	3.76925	3.88049	3.7792	2.76988	2.7633	2.75963	3.80964	0.00660914	2.07056	up	0.00683153	2.05589	down
OsAffx.17922.1.S1_x_at	134.02	199.944	108.051	11.9497	16.6312	9.05276	78.4787	100.778	73.2383	21.5974	26.0496	21.5424	11	7.0663	7.64345	6.75557	3.57891	4.05582	3.17836	6.29423	6.65503	6.19453	4.43278	4.70319	4.42911	7.15511	3.60436	6.38126	4.52169	0.0281925	3.62899	down	0.0190687	6.20493	up
OsAffx.18836.1.S1_x_at	3309.17	3589.26	3703.76	3659.53	3010.26	3073.83	4090.05	3949.81	3585.46	1865.87	1357.94	1719.76	11	11.6923	11.8095	11.8548	11.8374	11.5557	11.5858	11.9979	11.9476	11.8079	10.8656	10.4072	10.748	11.7855	11.6596	11.9178	10.6736	0.0438718	2.36886	down	0.0243621	2.16129	up
OsAffx.19103.1.S1_at	6.63857	7.43227	9.0602	6.60087	6.14743	6.11874	6.59775	6.54755	6.53723	46.229	115.586	101.157	11	2.73087	2.8938	3.17954	2.72266	2.61998	2.61323	2.72197	2.71096	2.70868	5.53073	6.85282	6.66045	2.93474	2.65196	2.71387	6.348	0.0401152	12.416	up	0.0235672	10.6535	down
OsAffx.2243.1.S1_at	7.20589	7.32548	7.35888	5.58228	6.71778	6.99106	6.70387	5.27043	6.59135	13.9483	14.5227	17.1695	11	2.84918	2.87292	2.87949	2.48085	2.74799	2.80551	2.74499	2.39792	2.72057	3.80201	3.86024	4.10178	2.8672	2.67812	2.62116	3.92134	0.0394416	2.46259	up	0.0156357	2.07649	down
OsAffx.24011.1.S1_at	8.80022	9.38876	24.9693	6.18668	6.01637	10.1248	37.9892	36.723	49.1403	157.265	125.389	119.961	11	3.13754	3.23094	4.64208	2.62916	2.58889	3.33982	5.24752	5.19861	5.61884	7.29705	6.97027	6.90642	3.67019	2.85263	5.35499	7.05791	0.0360631	3.25561	up	0.0279198	10.4667	down
OsAffx.24021.1.S1_at	10.0881	9.07126	10.0433	9.10782	8.76906	9.10049	8.94793	8.36627	9.06914	18.4445	23.1653	20.1688	11	3.33458	3.1813	3.32816	3.18711	3.13242	3.18594	3.16155	3.06459	3.18097	4.20512	4.53389	4.33405	3.28135	3.16849	3.1357	4.35769	0.0256466	2.33268	up	0.0182314	2.10868	down
OsAffx.26103.1.S1_at	8.75042	8.7279	9.75858	5.99765	5.87074	6.19945	8.58838	8.76846	8.75793	18.4155	24.7162	18.7895	11	3.12935	3.12564	3.28667	2.5844	2.55354	2.63214	3.10239	3.13232	3.13059	4.20285	4.62738	4.23185	3.18055	2.59003	3.12177	4.35403	0.0394756	2.34935	up	0.0231609	2.25554	down
OsAffx.26649.1.S1_x_at	83.9974	73.4015	75.4764	5.18662	5.01747	4.90065	83.5183	89.1543	80.9219	558.234	624.235	682.956	11	6.39227	6.19774	6.23795	2.3748	2.32696	2.29297	6.38402	6.47823	6.33846	9.12473	9.28595	9.41565	6.27599	2.33158	6.40024	9.27544	0.00660914	7.33707	up	0.00683153	7.99697	down
OsAffx.26739.1.S1_s_at	12.422	12.8834	21.044	10.675	7.05232	11.7817	19.0482	18.6732	17.5941	42.4283	40.3161	37.7364	11	3.63482	3.68744	4.39534	3.41616	2.8181	3.55847	4.25159	4.2229	4.13702	5.40695	5.33328	5.23789	3.90587	3.26424	4.20383	5.32604	0.0131543	2.1768	up	0.0344254	2.67618	down
OsAffx.29832.2.S1_s_at	11.5154	10.4006	7.96958	8.08688	7.72608	7.54831	7.44755	7.38966	8.75144	34.3191	37.4054	50.3	11	3.52549	3.37859	2.9945	3.01558	2.94974	2.91615	2.89677	2.88551	3.12952	5.10094	5.22517	5.65249	3.29953	2.96049	2.9706	5.3262	0.0233978	5.11808	up	0.0208698	4.07464	down
OsAffx.31449.1.S1_at	6.5279	7.1829	7.02816	6.46925	6.36321	6.33838	6.50661	6.10074	6.32194	20.1604	19.3234	17.2048	11	2.70662	2.84457	2.81315	2.6936	2.66975	2.66411	2.70191	2.60898	2.66037	4.33345	4.27228	4.10474	2.78811	2.67582	2.65709	4.23682	0.0105914	2.98915	up	0.0100092	2.72964	down
OsAffx.31976.1.S1_at	6.11824	6.73384	5.89095	5.79948	5.6911	6.29887	5.86405	5.7226	6.49174	18.8918	23.2218	17.5124	11	2.61312	2.75143	2.5585	2.53592	2.50871	2.65509	2.5519	2.51667	2.69861	4.23969	4.5374	4.13031	2.64101	2.56657	2.58906	4.30247	0.023294	3.27935	up	0.0144099	3.16335	down
OsAffx.31976.1.S1_s_at	14.725	23.4818	17.8608	13.526	17.6908	14.1713	12.8244	12.9563	16.4105	42.4657	52.7763	38.3774	11	3.8802	4.55347	4.15873	3.75766	4.14493	3.8249	3.68082	3.69559	4.03655	5.40823	5.72182	5.26218	4.19747	3.90916	3.80432	5.46408	0.037199	3.15963	up	0.037373	2.40596	down
OsAffx.3309.1.S1_s_at	994.587	1311.72	1146.56	931.869	1131.01	929.285	1112.39	1452.34	1319.25	370.715	430.31	346.644	11	9.95795	10.3572	10.1631	9.86398	10.1434	9.85998	10.1194	10.5042	10.3655	8.53417	8.74923	8.43731	10.1594	9.95579	10.3297	8.57357	0.0252915	3.37791	down	0.0167109	3.00187	up
OsAffx.6162.1.S1_s_at	290.214	278.225	241.603	36.6122	38.057	56.3489	186.362	156.891	154.062	580.489	596.754	524.477	11	8.18097	8.12011	7.9165	5.19425	5.25009	5.81632	7.54196	7.29362	7.26736	9.18112	9.22099	9.03474	8.07253	5.42022	7.36765	9.14562	0.0144957	3.42943	up	0.0165157	2.10394	down
OsAffx.7183.1.S1_s_at	221.012	207.965	482.465	6.35304	7.87528	6.84278	116.48	87.5433	105.198	18.8937	28.691	21.4235	11	7.78798	7.7002	8.91428	2.66745	2.97733	2.77458	6.86394	6.45193	6.71696	4.23984	4.84253	4.42112	8.13415	2.80645	6.67761	4.50116	0.0332976	4.52039	down	0.0218075	12.4062	up
OsAffx.7294.1.S1_at	65.0601	95.2535	78.025	23.451	33.7029	24.8054	211.48	225	185.254	25.0278	33.5244	28.2856	11	6.0237	6.5737	6.28587	4.55158	5.0748	4.63258	7.72438	7.81378	7.53336	4.64546	5.06714	4.82199	6.29442	4.75298	7.69051	4.84486	0.0124288	7.18826	down	0.0257565	2.73124	up
OsAffx.7530.1.S1_s_at	12.1726	16.1213	25.2834	10.7385	11.2479	15.9845	24.756	26.3101	25.7975	107.402	114.85	130.411	11	3.60557	4.0109	4.66012	3.42472	3.49159	3.9986	4.62971	4.71754	4.68916	6.74688	6.84361	7.02692	4.0922	3.6383	4.6788	6.87247	0.00828913	4.57468	up	0.0209771	6.86983	down
OsAffx.7606.1.S1_at	7.55283	5.41118	9.19975	5.34155	5.2969	5.3011	11.4203	20.4422	9.98576	92.8743	93.1837	78.9961	11	2.91702	2.43594	3.2016	2.41726	2.40515	2.40629	3.51353	4.35348	3.31987	6.53721	6.54201	6.30371	2.85152	2.40957	3.72896	6.46097	0.0438911	6.64384	up	0.0115178	12.2055	down
