# Supplementary material for: Gene Expression Analysis of Rice Seedling under Potassium Deprivation Reveals Major Changes in Metabolism and Signaling Components
Source: PLoS One. 2013 Jul 29;8(7):e70321. doi: 10.1371/journal.pone.0070321 (PMC3726378; doi:10.1371/journal.pone.0070321)
Supplement: Table S4 — List of primers used for real time PCR expression analysis. (XLSX) [file pone.0070321.s007.xlsx]

## Sheet: Sheet2
Additional File : List of Primers used in Real time PCR
Serial No.	TIGR Locus ID	Forward primer	Reverse primer
1	LOC_Os01g28450	CGTGAAAATGTAAACAGGTCAGTG T	ACGACATGACGCTTTATAGAATCCT
2	LOC_Os01g17170	CAATCGAGTCTGGCTCTGTTGA	GGAGATGGTCTTCCTACAGAATCAG
3	LOC_Os02g46460	CCAACAACGTGAGCAAATGG	GTCTTGTAGCGGCCCCAGTA
4	LOC_Os03g39610	GGGCATACGCCACCAACTT	TGGTTGGCACCATCTCGAT
5	LOC_Os03g49440	GGCCTTCTGCGGAGCAT	GTGCGCGCGATCAGAGT
6	LOC_Os04g41560	GCC GTC GTC ACC GTT CTT	ACT CCA GAT CCT TGA ACC CAA TAG
7	LOC_Os04g56240	ACG ACG AGC TCT ACT AGC AAT CG	ACC ATG TAG TCA TTG CTG AAG CA
8	LOC_Os04g57880	GAT CCT CGA CGC CAT CCA	TCG AGA GCC GCG AGA TCT
9	LOC_Os04g57890	GCA AAG GGT GCA GTT GAT CAA T	GAA AGC ACC CAG AAG TAA AGC AA
10	LOC_Os06g24070	GCC AGC TGC GAG ATT TCC T	GCC AGT GCT GGT GGA GTC A
11	LOC_Os07g48050	CAG GAT GCT CCT CCA AAC AAG	TTG CAC ACG GCC TCT ATC TG
12	LOC_Os08g39370	CAG CAC CGG CTA CAT TAC CA	AAG ACT GTC AGA GCT GCA ATG G
13	LOC_Os09g28420	GAC ACT GGC TCC ACA CAG AAC TC	AGG CGT AGC CCT GCA TGA
14	LOC_Os09g31031	AAC GTC AAG GCC AAG ATC CA	GCC GTC ATC CAG CTG CTT
15	LOC_Os10g05020	TCG AGT TCA CCG TCG TCA TG	GTC AAA GCT CAC CCA GAG TCA A
16	LOC_Os10g21670	CAC TCC ACT CCT CCA CTC ATA CAC	AGG GCG ATG GAA AGC TTC A
17	LOC_Os11g07930	GAC ACT GGA GAG TGG CAT GAA G	AGT CGA GGG AGC TAA GAT CCA TCT
18	LOC_Os11g14910	GGA TGC GCG GTC GTA TG	GGC CTC TCC TAA CAC GAA GTC TT
19	LOC_Os11g31530	CCT TGT CAA TCC CTG CAC TTG	CAA ATC CAC ACG GAT GAC AGA
