# Supplementary material for: Gene Expression Analysis of Rice Seedling under Potassium Deprivation Reveals Major Changes in Metabolism and Signaling Components
Source: PLoS One. 2013 Jul 29;8(7):e70321. doi: 10.1371/journal.pone.0070321 (PMC3726378; doi:10.1371/journal.pone.0070321)
Supplement: Table S5 — Full category of 722 differentially expressed genes. (XLSX) [file pone.0070321.s008.xlsx]

## Sheet: Metabolism
Expression patterns of genes involved in various metabolism and response affected by potassium stress in the seedling.
Probe Set ID	LOC_ID	Putative Function	FC in KM	Regulation in KM	FC in KR	Regulation in KR
Carbohydrate metabolism
Os.6418.1.S1_at	LOC_Os01g07530	uncharacterized glycosyltransferase, putative, expressed	2.07968	down	1.31637	down
Os.7505.2.S1_at	LOC_Os05g33840	transketolase, putative, expressed	4.49679	down	6.16837	up
Os.10620.1.S1_at	LOC_Os05g07940	glyoxalase family protein, putative, expressed	2.09756	down	6.92574	up
Os.11753.1.S1_at	LOC_Os07g06660	glyoxalase family protein, putative, expressed	7.62011	down	2.57902	up
Os.17814.2.S1_x_at	LOC_Os07g43700	lactate/malate dehydrogenase, putative, expressed	4.74675	down	4.33179	up
Os.2488.1.S1_at	LOC_Os03g12840	Inositol 1, 3, 4-trisphosphate 5/6-kinase, putative, expressed	3.13907	down	1.57352	up
Os.57437.1.S1_at	LOC_Os02g52700	alpha-amylase precursor	16.9785	up	13.7615	down
Os.14974.1.S1_at	LOC_Os03g19240	AMP-binding enzyme, putative, expressed	2.40521	down	1.27068	down
Os.27613.1.A1_at	LOC_Os05g07870	triose phosphate/phosphate translocator, non-green plastid,chloroplast precursor, putative, expressed	7.8254	down	1.66276	up
Os.38240.1.S1_a_at	LOC_Os12g08760	carboxyvinyl-carboxyphosphonate phosphorylmutase, putative, expressed	62.562	down	3.46297	up
Os.7988.1.S1_s_at	LOC_Os11g07020	fructose-bisphospate aldolase isozyme, putative, expressed	2.41357	down	1.2484	up
Os.9996.1.S1_at	LOC_Os11g10980	pyruvate kinase, putative, expressed	5.89736	down	2.76245	up
Os.56111.1.S1_at	LOC_Os04g56120	protein kinase domain containing protein, expressed	3.3176	up	2.8294	down
Os.8045.1.S1_at	LOC_Os01g08440	UDP-glucoronosyl and UDP-glucosyl transferase domain containing protein, expressed	4.33673	down	2.04611	down
OsAffx.11989.2.S1_s_at	LOC_Os02g11640	UDP-glucoronosyl and UDP-glucosyl transferase, putative, expressed	2.57491	down	1.03532	down
Os.12699.1.S1_at	LOC_Os03g15050	phosphoenolpyruvate carboxykinase, putative, expressed	2.00063	up	1.36642	down
Os.27798.1.S1_a_at	LOC_Os07g34640.1	pyruvate Pi dikinase regulatory protein, putative, expressed	2.06273	up	1.40567	down
Os.44431.2.S1_x_at	LOC_Os07g07050.1	aldehyde oxidase, putative, expressed	2.24363	up	2.43873	down
Os.10803.1.S2_at	LOC_Os03g18220	pyruvate decarboxylase isozyme 2, putative, expressed	2.33071	up	1.74252	up
Os.11118.1.S1_at	LOC_Os06g45710	phosphoglycerate kinase protein, putative, expressed	4.02053	up	1.90282	down
Os.11300.2.S1_at	LOC_Os10g38900	erythronate-4-phosphate dehydrogenase, putative, expressed	2.01507	up	1.31124	down
Os.20067.1.S1_at	LOC_Os04g38530	aldose 1-epimerase, putative, expressed	2.13414	up	1.10467	down
Os.24545.2.S1_x_at	LOC_Os03g30300	6-phosphogluconolactonase, putative, expressed	2.62743	up	2.06875	down
Os.37946.1.S1_at	LOC_Os02g05830	ribulose bisphosphate carboxylase small chain, chloroplast precursor, putative, expressed	3.77889	up	1.8965	up
Os.32503.1.S1_x_at	LOC_Os07g08430	indole-3-glycerol phosphate lyase, chloroplast precursor, putative, expressed	2.09077	up	2.28902	down
Os.12293.2.S1_at	LOC_Os01g25510	alpha-amylase isozyme C, putative, expressed	3.16668	up	2.82676	down
Os.33211.1.S1_at	LOC_Os09g28430	alpha-amylase precursor	49.0276	up	44.1346	down
Os.50903.1.S1_at	LOC_Os09g08130	indole-3-glycerol phosphate synthase, chloroplast precursor, putative, expressed	4.50814	up	6.3296	down
OsAffx.11499.1.S1_at	LOC_Os01g47190	phosphoglycerate mutase, putative, expressed	3.4983	up	1.06045	up
Os.5248.1.S1_s_at	LOC_Os04g57890	oligosaccharyl transferase, putative, expressed	6.80656	up	9.40999	down
Os.9212.1.S1_at	LOC_Os07g22930	starch synthase, putative, expressed	10.2788	down	1.89066	up
Os.29825.1.S1_a_at	LOC_Os08g38710	uncharacterized glycosyltransferase, putative, expressed	3.28653	up	1.16428	down
OsAffx.6386.1.S1_at	LOC_Os09g24530	ribulose-1,5 bisphosphate carboxylase/oxygenase large subunit N-methyltransferase, chloroplast precursor, putative, expressed	2.09452	up	1.98951	down
Lipid metabolism
Os.19425.1.S1_at	LOC_Os09g23740.1	1-phosphatidylinositol-4-phosphate 5-kinase/ zinc ion binding protein, putative, expressed	2.06634	down	2.7527	up
Os.22278.1.S1_at	LOC_Os09g38320.1	phytoene synthase, chloroplast precursor, putative, expressed	2.02838	down	1.17036	down
Os.17491.1.S1_at	LOC_Os10g35070	Alpha-galactosidase precursor, putative, expressed	4.75564	down	2.45282	up
Os.10339.1.S1_at	LOC_Os03g04770	beta-amylase, putative, expressed	8.12527	down	1.31099	up
Os.36960.1.S1_at	LOC_Os01g49230	limonoid UDP-glucosyltransferase, putative, expressed	3.50837	down	1.57632	down
Os.46633.1.A1_at	LOC_Os10g38940	fatty acid hydroxylase, putative, expressed	3.81523	down	2.66393	up
Os.50047.1.S1_at	LOC_Os02g11680	glucosyltransferase, putative, expressed	3.13839	down	1.01068	up
Os.7665.1.S1_at	LOC_Os04g56240	lipase, putative, expressed	9.61327	down	4.90484	up
Os.7985.1.S1_at	LOC_Os03g18070	omega-3 fatty acid desaturase, chloroplast precursor, putative, expressed	8.08897	down	2.86956	up
Os.8569.1.S1_at	LOC_Os04g48880	fatty acid hydroxylase, putative, expressed	7.06666	down	3.15438	up
Os.12615.1.A1_at	LOC_Os03g23980	NAD dependent epimerase/dehydratase family protein, putative, expressed	5.86612	down	3.33289	up
Os.5288.1.S1_a_at	LOC_Os02g55910	monogalactosyldiacylglycerol synthase, putative, expressed	2.12532	down	2.47823	up
Os.9685.1.S1_a_at	LOC_Os09g25150	cinnamoyl-CoA reductase, putative, expressed	2.10386	down	1.55856	up
Os.1605.1.S1_at	LOC_Os04g37619	zeaxanthin epoxidase, chloroplast precursor, putative, expressed	3.23824	down	4.42482	up
OsAffx.16129.1.S1_at	LOC_Os07g06800	3-oxo-5-alpha-steroid 4-dehydrogenase, putative, expressed	8.34006	down	1.02558	up
Os.16743.1.S1_at	LOC_Os12g01930	lipase-related, putative, expressed	2.09578	up	2.6024	down
OsAffx.16247.1.S1_at	LOC_Os07g13800.1	cytokinin-N-glucosyltransferase, putative, expressed	2.10158	up	4.61113	down
Transferase
Os.11335.3.S1_x_at	LOC_Os01g52260	serine acetyltransferase protein, putative, expressed	3.17229	down	2.07723	up
Os.15671.1.A2_at	LOC_Os11g42510	tyrosine aminotransferase, putative, expressed	2.47677	down	1.18525	down
Os.16899.1.S1_at	LOC_Os07g30150	phosphoribosyl transferase, putative, expressed	2.70624	down	3.76893	up
Os.17356.1.A1_a_at	LOC_Os11g15040	S-adenosyl-L-methionine:benzoic acid/salicylic acid carboxyl methyltransferase, putative, expressed	2.67688	down	16.6808	up
Os.3350.1.S1_a_at	LOC_Os10g25130	aminotransferase, classes I and II, domain containing protein, expressed	2.41163	up	2.09791	down
Os.38669.1.A1_s_at	LOC_Os11g42510	tyrosine aminotransferase, putative, expressed	2.44961	down	1.09151	down
Os.4799.1.S1_at	LOC_Os06g23684	tyrosine aminotransferase, putative, expressed	2.6721	down	1.26595	up
Os.6156.1.S1_a_at	LOC_Os12g41390	homocysteine S-methyltransferase protein, putative, expressed	2.3861	up	1.26643	down
Os.51026.1.S1_at	LOC_Os07g30620	cytokinin-O-glucosyltransferase 2, putative, expressed	2.33182	down	1.27356	down
Os.8014.1.S1_at	LOC_Os10g10180	methyltransferase domain containing protein, putative, expressed	2.13943	down	4.55374	up
Dehydrogenase
Os.17959.1.S1_a_at	LOC_Os08g34210	aldehyde dehydrogenase, putative, expressed	2.62336	down	1.09687	up
Os.23454.1.A1_at	LOC_Os12g07810	aldehyde dehydrogenase, putative, expressed	3.29638	down	1.14785	up
Os.7496.1.S1_a_at	LOC_Os10g29470	dehydrogenase, putative, expressed	5.50429	down	1.02757	down
OsAffx.4094.1.S1_x_at	LOC_Os04g45000	short-chain dehydrogenase/reductase, putative, expressed	2.1536	down	1.29916	up
Os.4417.1.S1_at	LOC_Os09g12290	bifunctional aspartokinase/homoserine dehydrogenase, chloroplast precursor, putative, expressed	2.09793	down	2.82772	up
other Kinase and phosphatase
Os.25899.2.S1_s_at	LOC_Os01g51290	protein kinase family protein, putative, expressed	2.21381	down	2.16017	up
Os.5147.1.S1_at	LOC_Os03g49440	phosphatase, putative, expressed	6.80487	down	3.35192	up
Other
Os.10545.1.S1_at	LOC_Os09g38777	MOSC domain-containing protein, mitochondrial precursor, putative, expressed	2.37654	up	2.06165	down
Os.10617.1.S1_at	LOC_Os04g57560	amine oxidase, flavin-containing, domain containing protein, expressed	2.1193	up	1.83959	down
Os.11736.1.S1_at	LOC_Os02g22100	OsRhmbd6 - Putative Rhomboid homologue, expressed	3.19329	down	6.74787	up
Os.12728.1.S1_at	LOC_Os03g12290	glutamine synthetase, catalytic domain containing protein, expressed	2.54302	up	1.43746	down
Os.14842.1.S1_at	LOC_Os09g27420	formate--tetrahydrofolate ligase, putative, expressed	2.05794	up	1.23551	down
Os.1605.1.S1_at	LOC_Os04g37619	zeaxanthin epoxidase, chloroplast precursor, putative, expressed	3.23824	down	4.42482	up
Os.18490.3.S1_at	LOC_Os03g47610	thiamine biosynthesis protein thiC, putative, expressed	2.64526	up	2.32195	down
Os.19131.1.A1_at	LOC_Os09g28910	carbonic anhydrase, chloroplast precursor, putative, expressed	2.02808	down	1.5484	down
Os.21228.1.S1_at	LOC_Os04g33060	NAD dependent epimerase/dehydratase family protein, putative, expressed	4.27129	down	1.57653	up
Os.21318.1.S1_at	LOC_Os06g04510	enolase, putative, expressed	9.89042	up	2.3988	down
Os.2258.1.S1_at	LOC_Os12g42980	cysteine synthase, putative, expressed	2.01177	up	1.59528	down
Os.27098.2.A1_s_at	LOC_Os01g27230	12-oxophytodienoate reductase, putative, expressed	2.0568	up	1.17001	up
Os.27371.1.A1_at	LOC_Os06g08090	heparanase-like protein precursor, putative, expressed	2.80922	up	1.37327	down
Os.27629.1.S1_at	LOC_Os01g65690	4,5-DOPA dioxygenase extradiol, putative, expressed	3.80876	down	7.9949	up
Os.27682.1.S1_at	LOC_Os08g14570	NADPH reductase, putative, expressed	2.08303	down	1.10353	up
Os.3053.1.A1_at	LOC_Os10g40570	flavin-containing monooxygenase family protein, putative, expressed	2.34121	down	1.19349	down
Os.33625.4.S1_at	LOC_Os01g70850	esterase, putative, expressed	3.59581	up	7.66419	down
Os.4717.1.S1_at	LOC_Os08g36480	nitrate reductase, putative, expressed	3.94328	down	2.631	up
Os.3434.1.S1_a_at	LOC_Os06g42680	phytosulfokines 1 precursor, putative, expressed	8.31372	up	8.69129	down
Os.34373.1.S1_at	LOC_Os12g12580	NADP-dependent oxidoreductase, putative, expressed	2.75183	down	1.94382	down
Os.34459.1.S1_at	LOC_Os10g28360	1,2-dihydroxy-3-keto-5-methylthiopentene dioxygenase protein, putative, expressed	2.48281	down	1.30607	up
Os.38045.1.S1_at	LOC_Os12g08810	VTC2, putative, expressed	4.4895	down	1.69087	down
Os.45924.1.S1_x_at	LOC_Os07g46520	rhythmically expressed gene 2 protein, putative, expressed	3.05754	down	1.18474	up
Os.4600.1.S1_at	LOC_Os06g33710	spermidine synthase, putative, expressed	2.20424	down	1.89195	up
Os.46628.1.S1_x_at	LOC_Os10g40570	flavin-containing monooxygenase family protein, putative, expressed	2.10777	down	1.05481	down
Os.48102.1.A1_s_at	LOC_Os03g02530	OsRhmbd7 - Putative Rhomboid homologue, expressed	2.16898	down	2.44286	up
Os.56946.1.S1_at	LOC_Os11g14910	NADP-dependent oxidoreductase, putative, expressed	4.02552	up	22.976	down
Os.6595.1.S1_a_at	LOC_Os07g46310	magnesium-chelatase, putative	7.7228	down	8.94368	up
Os.7505.2.S1_at	LOC_Os05g33840	transketolase, putative, expressed	4.49679	down	6.16837	up
Os.7877.1.S1_at	LOC_Os04g33190	AMP-binding enzyme, putative, expressed	2.71491	down	1.37558	up
Os.8785.1.S1_at	LOC_Os03g40100	ACT domain containing protein, expressed	2.81017	down	1.09885	down
Os.9039.1.S1_at	LOC_Os01g55950	acetamidase, putative, expressed	2.30603	up	1.06742	down
Os.9293.1.S1_at	LOC_Os04g40040	copper methylamine oxidase precursor, putative, expressed	2.36707	down	2.90905	up
Os.9501.1.S1_at	LOC_Os12g42610	YABBY domain containing protein, putative, expressed	2.50133	up	1.84079	down
Os.9654.1.S1_at	LOC_Os04g35840	T-complex protein 11, putative, expressed	2.07988	down	1.32046	down
OsAffx.23959.2.S1_at	LOC_Os01g67490	OTU-like cysteine protease family protein, putative, expressed	2.12542	down	1.66273	up
OsAffx.24011.1.S1_at	LOC_Os01g72150	glutathione S-transferase, putative, expressed	3.25561	up	10.4667	down
OsAffx.26103.1.S1_at	LOC_Os04g20070	tropinone reductase 2, putative, expressed	2.34935	up	2.25554	down
OsAffx.32223.1.S1_x_at	LOC_Os10g21418	NADPH-dependent oxidoreductase, putative, expressed	2.14889	up	1.00947	up

## Sheet: Sec Metabolism
Expression patterns of the genes involved in secondary metabolism and response affected by potassium stress in the rice seedling.
Probe Set ID	LOC_ID	Putative Function	FC in KM	Regulation in KM	FC in KR	Regulation in KR
Os.10025.1.S1_a_at	LOC_Os12g43130	phytoene synthase, chloroplast precursor, putative, expressed	4.62042	down	1.50663	up
Os.10275.1.S1_at	LOC_Os02g51080	FAD binding domain containing protein, expressed	3.7216	down	4.15028	up
Os.12161.1.S1_at	LOC_Os01g50760	polyprenyl synthetase, putative, expressed	2.17926	down	1.52113	up
Os.18305.1.S2_at	LOC_Os05g50550	polyprenyl synthetase, putative, expressed	4.09671	down	1.27819	down
Os.22651.1.S1_at	LOC_Os04g56230	polyprenyl synthetase, putative, expressed	3.55113	down	1.7435	up
Os.2342.1.S1_at	LOC_Os02g04710	cycloartenol synthase, putative, expressed	2.22418	down	2.09964	up
Os.24327.1.A1_at	LOC_Os08g08850	carotenoid synthesis regulator CarF, putative, expressed	2.64276	down	1.01656	down
Os.18299.1.S1_at	LOC_Os07g07410	oxidoreductase, 2OG-Fe oxygenase family protein, putative, expressed	2.00757	down	1.76793	up
Os.28290.1.S1_at	LOC_Os02g47510	9-cis-epoxycarotenoid dioxygenase 1, chloroplast precursor, putative, expressed	3.83471	down	5.14826	up
Os.57569.2.A1_s_at	LOC_Os08g04500	terpene synthase, putative, expressed	9.6823	down	1.2949	up
OsAffx.13994.1.S1_at	LOC_Os04g27430	terpene synthase, putative	20.1876	down	1.55686	up
OsAffx.28637.1.S1_x_at	LOC_Os07g27970	O-methyltransferase, putative, expressed	3.04864	down	1.04207	down
Os.11122.1.S1_at	LOC_Os08g37456	flavonol synthase/flavanone 3-hydroxylase, putative, expressed	3.26689	up	1.03159	up
Os.46813.1.S1_at	LOC_Os10g20610.1	laccase-15 precursor, putative, expressed	4.0984	up	4.21767	down
OsAffx.7606.1.S1_at	LOC_Os12g15680.1	laccase precursor protein, putative, expressed	6.64384	up	12.2055	down
Os.21776.1.S1_at	LOC_Os02g36140	terpene synthase, putative, expressed	2.50804	up	3.29185	down
Os.23290.2.S1_s_at	LOC_Os11g03510	1-aminocyclopropane-1-carboxylate oxidase 1, putative	3.95657	up	2.42613	down
Os.28435.1.S1_a_at	LOC_Os10g40934	flavonol synthase/flavanone 3-hydroxylase, putative, expressed	2.85163	up	2.21786	down
Os.54545.1.S1_at	LOC_Os07g41060	dihydroflavonol-4-reductase, putative, expressed	3.15644	up	2.74291	down

## Sheet: Protein and NA metabolism
Expression patterns of nucleic acid and protein metabolism related genes and response affected by potassium stress in the rice seedling.
Probe Set ID	LOC_ID	Putative Function	FC in KM	Regulation in KM	FC in KR	Regulation in KR
Nucleic acid metabolism
Os.1150.1.S1_at	LOC_Os05g06890	relA-SpoT like protein RSH4, putative, expressed	3.71317	down	1.82107	up
Os.11673.2.S1_x_at	LOC_Os01g56780	plus-3 domain containing protein, expressed	2.23697	down	1.3618	up
Os.12705.1.S1_at	LOC_Os03g15890	RNA recognition motif containing protein, expressed	2.35284	down	1.44017	up
Os.23165.1.S1_at	LOC_Os07g32560	ATP-dependent protease, putative, expressed	2.0323	down	1.19248	up
Os.26827.1.A1_at	LOC_Os01g21420	pre-mRNA-splicing factor SF2, putative, expressed	3.82499	down	1.4028	up
Os.3407.1.S1_a_at	LOC_Os08g06630	RNA polymerase sigma factor, putative, expressed	3.57946	down	2.7469	up
Os.56275.1.S1_x_at	LOC_Os10g41100	CCT motif family protein, expressed	8.07586	down	2.33289	up
Os.57417.1.S1_s_at	LOC_Os05g50930	RNA polymerase sigma factor, putative, expressed	6.87329	down	1.02774	up
Os.11383.1.S1_a_at	LOC_Os07g22400	POLA3 - Putative DNA polymerase alpha complex subunit, expressed	2.29233	up	1.64434	down
Os.14820.1.S1_s_at	LOC_Os05g51150	RNA polymerase sigma factor, putative, expressed	2.54008	up	1.28003	up
Os.14917.1.S1_x_at	LOC_Os01g10280	phosphoribosylaminoimidazole carboxylase, chloroplast precursor, putative, expressed	2.24024	up	1.33377	down
Os.23135.1.A1_at	LOC_Os01g21990	CRS2-associated factor 2, chloroplast precursor, putative, expressed	2.17248	up	1.28855	up
Os.26604.1.S1_x_at	LOC_Os04g16734	maturase K, putative, expressed	2.4954	up	3.22785	up
Os.34191.1.S1_at	LOC_Os07g46630	AMP deaminase, putative, expressed	2.40501	up	2.32394	down
Os.41335.2.S1_x_at	LOC_Os01g42030	mitochondrial chaperone BCS1, putative, expressed	2.06434	up	4.52266	down
Os.52419.1.S1_at	LOC_Os06g02000	adenylate kinase, putative, expressed	2.76961	up	2.24256	down
Os.54464.1.S1_at	LOC_Os04g14810.1	3-5 exonuclease domain-containing protein, putative, expressed	3.03494	up	2.9387	down
Os.8907.1.S1_at	LOC_Os01g58690	endonuclease/exonuclease/phosphatase family domain containing protein, expressed	2.46337	up	1.98328	down
Os.9484.1.S2_at	LOC_Os12g09580	leafbladeless1, putative, expressed	2.08012	up	1.68738	down
OsAffx.14859.1.S1_x_at	LOC_Os05g28180	AMP deaminase, putative, expressed	2.48093	up	1.55559	down
OsAffx.2750.1.S1_at	LOC_Os02g25870	elongation factor Tu, putative, expressed	2.50537	up	1.68219	down
Protein metabolism
OsAffx.30101.1.S1_s_at	LOC_Os09g30458.1	subtilisin-like protease, putative, expressed	2.09664	down	1.30011	up
Os.10280.1.A1_at	LOC_Os02g04510	UOS1, putative, expressed		down	1.48666	up
Os.11394.1.S1_at	LOC_Os12g01449	chloroplast unusual positioning protein, putative, expressed	4.54804	down	1.20178	down
Os.11946.1.S1_at	LOC_Os06g21380	OsCttP3 - Putative C-terminal processing peptidase homologue, expressed	14.6429	down	1.18926	up
Os.20853.1.S1_at	LOC_Os09g38920	thiol protease SEN102 precursor, putative, expressed	2.94848	down	1.38256	up
Os.50769.1.A1_at	LOC_Os06g03120	aspartic proteinase nepenthesin-2 precursor, putative	3.96778	down	1.35029	up
Os.52208.1.S1_at	LOC_Os11g45990	von Willebrand factor type A domain containing protein, putative, expressed	7.4797	down	1.10656	down
Os.52261.1.S1_at	LOC_Os04g47360	OsPOP9 - Putative Prolyl Oligopeptidase homologue, expressed	6.0788	down	1.01844	down
Os.18819.1.S1_at	LOC_Os05g06660	OsSCP26 - Putative Serine Carboxypeptidase homologue, expressed	2.08575	up	1.4076	down
Os.4181.1.S1_at	LOC_Os01g67980	cysteine proteinase EP-B 1 precursor, putative, expressed	22.489	up	8.29099	down
OsAffx.13735.1.S1_at	LOC_Os04g09720	OsSCP22 - Putative Serine Carboxypeptidase homologue, expressed	2.45349	up	2.63927	down

## Sheet: Transporter
Expression patterns of genes involved in transportation and response affected by potassium stress in the seedling.
Probe Set ID	LOC_ID	Putative Function	FC in KM	Regulation in KM	FC in KR	Regulation in KR
Potassium transporter
Os.11262.2.S1_x_at	LOC_Os04g32920	HAK1	1.66235	up	1.36179	down
OsAffx.3292.1.S1_s_at	LOC_Os03g21890	potassium transporter, putative, expressed	1.89058	down	1.10967	up
Os.38354.1.S1_x_at	LOC_Os01g11250	potassium channel KAT1, putative, expressed	1.74541	down	1.26041	up
ABC transporter
Os.10975.1.S1_at	LOC_Os11g39020	ABC transporter, ATP-binding protein, putative, expressed	5.12435	down	1.09281	up
Os.11616.1.S1_at	LOC_Os02g36570	ABC1 family domain containing protein, putative, expressed	3.1116	down	1.65213	up
Metal transporter
OsAffx.14198.1.S1_at	LOC_Os04g39290.1	heavy metal transport/detoxification protein, putative, expressed	2.34727	down	1.02157	up
Os.1193.1.S1_at	LOC_Os04g43070	ammonium transporter protein, putative, expressed	3.5124	down	1.64153	up
Os.26807.1.S1_at	LOC_Os01g12210	aluminum-activated malate transporter, putative, expressed	4.31144	up	1.52869	down
Os.27805.1.S1_at	LOC_Os03g48000	CorA-like magnesium transporter protein, putative, expressed	7.6012	down	2.93601	up
Os.38581.1.S1_s_at	LOC_Os01g20830	heavy metal-associated domain containing protein, expressed	2.1971	down	1.15095	up
Os.5438.1.S1_at	LOC_Os10g14870	heavy metal-associated domain containing protein, expressed	2.96992	down	1.28102	down
Os.54471.1.S1_at	LOC_Os08g10630	metal cation transporter, putative, expressed	2.19703	down	1.22603	up
Os.6864.1.S1_at	LOC_Os01g61070	heavy metal-associated domain containing protein, expressed	3.18833	up	2.07111	down
OsAffx.15028.1.S1_at	LOC_Os05g39540	metal cation transporter, putative, expressed	2.23473	down	1.6669	down
Peptide transporter
Os.22928.1.S1_x_at	LOC_Os02g37040	peptide transporter PTR3-A, putative, expressed	2.33872	down	1.22585	up
Os.32686.1.S1_at	LOC_Os01g65110	POT family protein, expressed	2.88908	up	3.88257	down
Os.34161.1.S1_at	LOC_Os06g03700	oligopeptide transporter, putative, expressed	2.7034	up	3.43263	down
Os.45923.1.S1_at	LOC_Os01g37590	peptide transporter PTR2, putative, expressed	2.80994	down	3.75421	down
Os.52527.1.S1_s_at	LOC_Os06g03560	oligopeptide transporter, putative, expressed	2.35657	up	1.08353	up
Os.52974.1.S1_at	LOC_Os04g50940	peptide transporter PTR2, putative, expressed	2.45332	up	3.85126	down
Os.9303.1.S1_at	LOC_Os02g46460	peptide transporter PTR2, putative, expressed	5.18359	down	19.7126	up
Sodium transporter
Os.19896.2.S1_x_at	LOC_Os06g48800	g - Na+ transporter	6.00886	down	1.06968	down
Os.57530.1.S1_x_at	LOC_Os01g34850	OsHKT2;3 - Na+ transporter, expressed	3.27222	down	1.048	down
Sulfate transporter
Os.18597.1.S1_at	LOC_Os03g09930	sulfate transporter, putative, expressed	10.8786	down	1.18132	down
Os.10754.1.S1_at	LOC_Os03g06520	sulfate transporter, putative, expressed	2.693	down	2.04577	up
Lipid transporter
Os.20387.1.S1_at	LOC_Os03g14642	LTPL107 - Protease inhibitor/seed storage/LTP family protein precursor, expressed	3.39595	up	1.74932	down
Os.24103.1.A1_at	LOC_Os07g18990	LTPL40 - Protease inhibitor/seed storage/LTP family protein precursor, expressed	2.38257	up	1.11822	down
Os.36913.1.S1_at	LOC_Os10g40530	LTPL146 - Protease inhibitor/seed storage/LTP family protein precursor, expressed	3.12172	down	5.41737	up
Os.38235.2.S1_at	LOC_Os04g52260	LTPL124 - Protease inhibitor/seed storage/LTP family protein precursor, expressed	5.2148	down	6.25576	up
Os.6838.1.S1_at	LOC_Os10g40510	LTPL144 - Protease inhibitor/seed storage/LTP family protein precursor, expressed	3.27394	down	7.40965	up
Others
Os.11573.2.A1_a_at	LOC_Os11g47970	AAA-type ATPase family protein, putative, expressed	2.50812	down	1.3486	up
Os.10197.1.S1_at	LOC_Os11g24060	permease domain containing protein, putative, expressed	3.03554	down	1.42082	up
Os.10344.1.S1_at	LOC_Os12g32760	transporter family protein, putative, expressed	5.56397	down	1.28558	down
Os.11650.1.S1_at	LOC_Os03g37640	MATE efflux family protein, putative, expressed	2.52762	down	1.06835	down
Os.15830.1.S1_at	LOC_Os05g39760	VHS and GAT domain containing protein, expressed	4.18846	down	2.07691	up
Os.17299.1.S1_at	LOC_Os04g46880	transporter, major facilitator family, putative, expressed	2.77102	down	2.40047	up
Os.17652.1.S2_s_at	LOC_Os03g43720	transporter family protein, putative, expressed	4.16509	down	1.5031	up
Os.26817.1.S1_at	LOC_Os10g41190	transporter family protein, putative, expressed	2.2119	down	1.43192	up
Os.2759.1.S1_s_at	LOC_Os10g42299	mitochondrial carrier protein, putative, expressed	8.82954	down	1.63455	up
Os.5210.1.S1_at	LOC_Os08g39370	citrate transporter, putative, expressed	3.947	down	5.99061	up
Os.55485.1.S1_at	LOC_Os05g23720	mitochondrial carrier protein, putative, expressed	2.41837	down	1.12085	up
Os.8593.1.S1_at	LOC_Os04g53930	organic cation transporter protein, putative, expressed	3.93281	down	2.01968	up
OsAffx.20201.1.S1_at	LOC_Os10g36924	aquaporin protein, putative, expressed	2.31313	down	1.02353	up

## Sheet: T F
Expression patterns of transcription factors and response affected by potassium stress in the rice seedling.
Probe Set ID	LOC_ID	Putative Function	FC in KM	Regulation in KM	FC in KR	Regulation in KR
Myb TF
Os.1229.1.S1_a_at	LOC_Os01g13740	myb-like DNA-binding domain containing protein, expressed	2.51214	down	2.46537	up
Os.49829.1.S1_at	LOC_Os02g40530.1	MYB family transcription factor, putative, expressed	4.53941	down	2.28788	up
Os.10901.1.S1_a_at	LOC_Os08g06110	MYB family transcription factor, putative, expressed	26.2269	down	1.34211	up
Os.11458.1.S1_at	LOC_Os08g04840	MYB family transcription factor, putative, expressed	2.05601	down	1.83399	down
Os.1229.1.S1_at	LOC_Os01g13740	myb-like DNA-binding domain containing protein, expressed	2.78422	down	2.33854	up
Os.12484.1.S1_at	LOC_Os02g45670	myb-like DNA-binding domain containing protein, expressed	3.32221	down	1.55137	up
Os.15138.1.S1_at	LOC_Os01g41900	Myb transcription factor, putative, expressed	2.27827	down	1.07432	up
Os.18955.1.S1_at	LOC_Os06g51260	MYB family transcription factor, putative, expressed	16.6282	down	1.4534	up
Os.26708.1.S1_at	LOC_Os07g30130	MYB family transcription factor, putative, expressed	2.17234	down	2.15297	up
Os.3340.1.S1_a_at	LOC_Os06g24070	myb-like DNA-binding domain containing protein, expressed	8.9579	down	13.6709	up
Os.49746.1.S1_at	LOC_Os01g74020	MYB family transcription factor, putative, expressed	2.10888	up	2.04974	down
Os.51525.1.S1_at	LOC_Os03g20900	Myb transcription factor, putative, expressed	2.07599	up	1.15074	down
Os.8149.1.S1_at	LOC_Os02g46030	MYB family transcription factor, putative, expressed	42.7216	down	1.09329	up
Zinc finger TF
Os.16422.1.S1_s_at	LOC_Os08g15050	CCT/B-box zinc finger protein, putative, expressed	5.60547	down	1.29327	up
Os.9393.1.S1_a_at	LOC_Os10g30850.1	zinc finger, RING-type, putative, expressed	2.00188	up	1.52076	up
Os.10164.1.S1_at	LOC_Os09g35880	B-box zinc finger family protein, putative, expressed	2.8787	down	2.26701	up
Os.11132.1.S1_s_at	LOC_Os08g08120	B-box zinc finger family protein, putative, expressed	5.79002	down	1.29149	up
Os.12805.1.S1_at	LOC_Os04g41560	B-box zinc finger family protein, putative, expressed	12.8304	down	10.9823	up
Os.15757.1.S1_at	LOC_Os02g39710	CCT/B-box zinc finger protein, putative, expressed	6.39617	down	5.14764	up
Os.17487.1.S1_at	LOC_Os03g50310	CCT/B-box zinc finger protein, putative, expressed	5.15026	down	3.92856	up
Os.23145.1.S1_at	LOC_Os08g03310	zinc finger family protein, putative, expressed	5.08954	down	3.4042	up
Os.3397.1.S1_at	LOC_Os02g39360	B-box zinc finger family protein, putative, expressed	2.80046	down	1.44372	up
Os.3399.1.S1_at	LOC_Os09g06464	CCT/B-box zinc finger protein, putative, expressed	9.95431	down	2.29545	up
Os.4184.1.S1_at	LOC_Os02g15350	dof zinc finger domain containing protein, putative, expressed	6.1414	up	5.34272	down
Os.46598.1.S1_a_at	LOC_Os04g42020	CCT/B-box zinc finger protein, putative, expressed	3.54905	down	3.09824	up
Os.10583.1.S1_at	LOC_Os06g04920	zinc finger family protein, putative, expressed	14.9767	up	6.47262	down
Os.51663.1.S1_at	LOC_Os04g50760	ara54-like RING finger protein, putative, expressed	2.60745	up	2.50055	down
Os.51900.1.S1_at	LOC_Os03g28990	zinc finger family protein, putative, expressed	2.3771	down	2.313	up
Os.53776.1.S1_at	LOC_Os06g50870	DNL zinc finger domain containing protein, putative, expressed	2.57291	down	2.47527	up
Os.51601.1.S1_at	LOC_Os07g40300	ZOS7-10 - C2H2 zinc finger protein, expressed	2.64401	up	2.40701	down
Os.7339.1.S1_at	LOC_Os10g31850	RING finger and CHY zinc finger domain-containing protein 1, putative, expressed	2.46882	up	1.34184	up
Os.7920.1.S1_at	LOC_Os06g44450	CCT/B-box zinc finger protein, putative, expressed	2.11163	down	1.20759	up
Os.8796.2.S1_a_at	LOC_Os01g65080	ZOS1-18 - C2H2 zinc finger protein, expressed	2.09421	down	2.27798	up
Os.9300.1.S1_at	LOC_Os05g29710	RING-H2 finger protein, putative, expressed	3.36295	up	1.26236	down
bZIP TF
Os.11781.1.S1_at	LOC_Os02g52780	bZIP transcription factor, putative, expressed	2.13756	down	1.10779	down
Os.16025.1.S1_s_at	LOC_Os06g39960	bZIP transcription factor domain containing protein, expressed	3.16242	down	1.46239	down
Os.12134.1.S1_at	LOC_Os04g45810	homeobox associated leucine zipper, putative, expressed	16.3343	down	1.14611	up
Os.27388.1.S1_s_at	LOC_Os10g01470	homeobox associated leucine zipper, putative, expressed	2.41513	up	3.07384	down
Os.38013.1.S1_a_at	LOC_Os03g08960	homeobox associated leucine zipper, putative, expressed	2.08108	down	2.25951	up
F-Box related TF
Os.15607.1.S1_at	LOC_Os04g31120	OsFBK14 - F-box domain and kelch repeat containing protein, expressed	2.95909	down	1.60361	up
Os.15941.2.S1_x_at	LOC_Os01g65510	OsFBX31 - F-box domain containing protein, expressed	2.65547	down	1.05638	up
Os.2431.1.S1_at	LOC_Os11g10340	OsFBX417 - F-box domain containing protein, expressed	2.10972	up	1.97554	down
Os.40398.1.S1_s_at	LOC_Os04g21130	F-box protein PP2-B1, putative, expressed	7.27693	down	1.12551	up
HLH TF
Os.19229.1.S1_a_at	LOC_Os03g43810	helix-loop-helix DNA-binding domain containing protein, expressed	2.52531	down	1.47963	up
Os.27587.1.S1_at	LOC_Os10g40740	helix-loop-helix DNA-binding domain containing protein, expressed	2.07959	down	1.22937	down
Os.4548.1.S1_at	LOC_Os04g52770	helix-loop-helix DNA-binding domain containing protein, expressed	3.01247	up	3.97731	down
Os.46956.1.S1_at	LOC_Os01g50940	helix-loop-helix DNA-binding domain containing protein, expressed	9.38002	down	3.00633	up
Ethylene-responsive
OsAffx.12799.1.S1_s_at	LOC_Os03g09170	ethylene-responsive transcription factor, putative, expressed	4.33724	down	1.73076	up
OsAffx.12775.1.S1_at	LOC_Os03g07940	AP2 domain containing protein, expressed	2.04152	up	1.89892	down
Others
Os.429.1.S1_at	LOC_Os01g66030	OsMADS2 - MADS-box family gene with MIKCc type-box, expressed	2.25411	up	2.13689	down
Os.21442.1.S1_x_at	LOC_Os02g03960	CPuORF1 - conserved peptide uORF-containing transcript, expressed	2.28489	down	1.56499	up
Os.39876.1.S1_at	LOC_Os04g48030	heat stress transcription factor B-1, putative, expressed	3.23067	down	1.00988	up
Os.40021.1.S1_a_at	LOC_Os03g06630	heat stress transcription factor, putative, expressed	8.90782	down	3.39363	up
Os.9547.1.S1_at	LOC_Os08g28730	NAD dependent epimerase/dehydratase family protein, putative, expressed	2.05697	down	2.0687	up
OsAffx.24035.1.S1_s_at	LOC_Os01g73890	transcription initiation factor IIA gamma chain, putative, expressed	2.27456	up	1.89519	down

## Sheet: signal transduction
Expression patterns ofgenes involved in signal transduction and response affected by potassium stress in the rice seedling.
Probe Set ID	LOC_ID	Putative Function	FC in KM	Regulation in KM	FC in KR	Regulation in KR
CIPK
Os.41019.1.S1_at	LOC_Os01g35184.1	CAMK_KIN1/SNF1/Nim1_like.10 - CAMK includes calcium/calmodulin depedent protein kinases, expressed	2.0358	down	1.19119	up	Signal transduction		CIPK8
Os.17787.1.S1_at	LOC_Os07g48090	CAMK_KIN1/SNF1/Nim1_like.30 - CAMK includes calcium/calmodulin depedent protein kinases, expressed	3.33468	down	3.26045	up	Signal transduction		CIPK29
Os.19815.1.S1_at	LOC_Os03g43440	CAMK_KIN1/SNF1/Nim1_like.17 - CAMK includes calcium/calmodulin depedent protein kinases, expressed	2.94956	down	3.36531	up	Signal transduction		CIPK7
MAPK
Os.11617.1.S1_at	LOC_Os05g49140	CGMC_MAPKCMGC_2.8 - CGMC includes CDA, MAPK, GSK3, and CLKC kinases, expressed	2.09797	down	2.1306	up	Signal transduction
Os.27170.1.S1_at	LOC_Os01g50400	STE_MEKK_ste11_MAP3K.5 - STE kinases include homologs to sterile 7, sterile 11 and sterile 20 from yeast, expressed	3.73029	down	2.89641	up	Signal transduction
Os.5940.1.S1_at	LOC_Os01g50370	STE_MEKK_ste11_MAP3K.4 - STE kinases include homologs to sterile 7, sterile 11 and sterile 20 from yeast, expressed	6.08855	down	2.01811	up	Signal transduction
Calcium sensor
Os.2216.1.S1_at	LOC_Os01g59530	OsCML1 - Calmodulin-related calcium sensor protein, expressed	2.96435	up	2.72078	down	Signal transduction
Os.49658.1.S1_at	LOC_Os05g45810	calcineurin B, putative, expressed	3.17088	down	1.21745	up	Signal transduction
Os.8862.1.S1_at	LOC_Os09g28510	EF hand family protein, putative, expressed	2.01256	up	1.53944	down	Signal transduction
Os.8889.1.S1_at	LOC_Os05g50180	OsCML14 - Calmodulin-related calcium sensor protein, expressed	3.84194	down	2.05451	up	Signal transduction
Phosphatase
Os.12150.1.S1_at	LOC_Os04g33080	protein phosphatase 2C, putative, expressed	2.38095	down	1.46173	up	Signal transduction
Os.12535.1.S1_at	LOC_Os01g52230	phosphoethanolamine/phosphocholine phosphatase, putative, expressed	5.07269	down	1.29102	down	Signal transduction
Os.38984.1.S1_s_at	LOC_Os01g23580	inorganic H+ pyrophosphatase, putative, expressed	2.39202	up	3.60404	down	Signal transduction
Os.49226.1.S1_at	LOC_Os12g38750	nucleotide pyrophosphatase/phosphodiesterase, putative, expressed	3.51584	up	1.9599	down	Signal transduction
Os.49352.1.S1_at	LOC_Os11g15570	Ser/Thr protein phosphatase family protein, putative, expressed	2.02992	up	1.8765	down	Signal transduction
Os.5690.1.S1_at	LOC_Os01g46760	protein phosphatase 2C, putative, expressed	2.33832	down	1.22414	up	Signal transduction
Other kinase
Os.5385.1.S1_at	LOC_Os03g48270	CAMK_CAMK_like.21 - CAMK includes calcium/calmodulin depedent protein kinases, expressed	3.23225	down	1.22163	up	Signal transduction
Os.6126.1.S1_at	LOC_Os04g41160.1	protein kinase, putative, expressed	2.39646	down	1.00822	up	Signal transduction
Os.14381.1.S1_a_at	LOC_Os03g28300	protein kinase domain containing protein, expressed	3.49043	down	1.29875	up	Signal transduction
Os.2914.1.S1_at	LOC_Os07g44330	kinase, putative, expressed	5.22489	down	1.35233	up
Os.38365.1.S1_a_at	LOC_Os05g47560	serine/threonine-protein kinase SNT7, chloroplast precursor, putative, expressed	2.38517	down	2.69155	up	Signal transduction
Os.50881.1.S1_x_at	LOC_Os09g39650	protein kinase family protein, putative, expressed	2.36494	up	2.43782	down	Signal transduction
OsAffx.11760.1.S1_at	LOC_Os01g66680	S-domain receptor-like protein kinase, putative, expressed	4.63963	up	4.05967	down	Signal transduction
OsAffx.19103.1.S1_at	LOC_Os11g31530	BRASSINOSTEROID INSENSITIVE 1-associated receptor kinase 1 precursor, putative	12.416	up	10.6535	down	Signal transduction
Other
Os.21123.1.S1_at	LOC_Os01g63820	double-stranded RNA binding motif containing protein, expressed	2.27286	down	1.13973	up	Signal transduction
Os.26059.1.S1_s_at	LOC_Os03g20720	GTPase-activating protein, putative, expressed	2.36186	down	1.36691	up	Signal transduction
Os.26710.1.S1_at	LOC_Os01g08140	phototropic-responsive NPH3 family protein, putative, expressed	3.32481	down	2.90735	up	Signal transduction
Os.7253.1.S1_at	LOC_Os12g28770	POEI19 - Pollen Ole e I allergen and extensin family protein precursor, expressed	2.64871	down	1.9239	up	Signal transduction
Os.7516.1.S1_at	LOC_Os05g43390	signal recognition particle 54 kDa protein, putative, expressed	2.76116	up	2.3347	down	Signal transduction
Os.8142.1.S1_a_at	LOC_Os09g36220	response regulator receiver domain containing protein, expressed	2.12527	down	7.17091	up	Signal transduction
Os.9385.1.S1_at	LOC_Os02g57060	OsCttP2 - Putative C-terminal processing peptidase homologue, expressed	5.03622	down	1.42739	down	Signal transduction

## Sheet: stress
Expression patterns of the stress related genes and response affected by potassium stress in the rice seedling.
Probe Set ID	LOC_ID	Putative Function	FC in KM	Regulation in KM	FC in KR	Regulation in KR
Drought stress
Os.12167.1.S1_at	LOC_Os02g44870	dehydrin, putative, expressed	2.93212	down	1.11247	up	Stress	Drought
Os.27642.1.S1_at	LOC_Os02g30320	drought-induced protein 1, putative, expressed	2.18107	down	1.4513	up	Stress	Drought
Os.54341.1.S1_at	LOC_Os12g43720	early-responsive to dehydration protein-related, putative, expressed	3.49498	down	1.16374	down	Stress	Drought
Os.6812.1.S1_at	LOC_Os10g21670	dehydration stress-induced protein, putative, expressed	20.0374	up	9.9064	down	Stress	Drought
GST
Os.22957.1.S1_at	LOC_Os01g72140	glutathione S-transferase, putative, expressed	7.9386	up	12.8902	down	Stress	GST
Os.40000.1.S1_at	LOC_Os10g38600	glutathione S-transferase GSTU6, putative, expressed	3.44709	up	7.77194	down	Stress	GST
Os.46634.1.S1_at	LOC_Os10g38489	glutathione S-transferase GSTU6, putative, expressed	2.54414	up	5.03982	down	Stress	GST
Os.46635.1.S1_x_at	LOC_Os10g38350.1	glutathione S-transferase, putative, expressed	2.72398	up	7.05206	down	Stress	GST
Heat stress
Os.14181.1.S1_at	LOC_Os02g54130	heat shock protein DnaJ, putative, expressed	2.25683	down	1.52639	up	Stress	Heat stress
Os.21364.2.S1_x_at	LOC_Os07g43330	heat shock protein DnaJ, putative, expressed	2.04939	down	1.21435	up	Stress	Heat stress
Os.26059.1.S1_at	LOC_Os03g20730	chaperone protein dnaJ, putative, expressed	2.3603	down	1.41742	up	Stress	Heat stress
Os.49277.1.S1_at	LOC_Os01g53020	heat shock protein DnaJ, putative, expressed	2.5835	down	5.91161	up	Stress	Heat stress
Os.5648.1.S1_at	LOC_Os01g01160	heat shock protein DnaJ, putative, expressed	4.72693	down	1.90278	up	Stress	Heat stress
Os.57477.1.S1_x_at	LOC_Os11g47760.1	DnaK family protein, putative, expressed	2.00011	down	1.40228	up	Stress	Heat stress
Os.9950.1.S1_at	LOC_Os06g14240	hsp20/alpha crystallin family protein, putative, expressed	2.17533	down	1.08078	up	Stress	Heat stress
OsAffx.11879.1.S1_at	LOC_Os02g03570	hsp20/alpha crystallin family protein, putative, expressed	2.59473	up	3.26077	down	Stress	Heat stress
Os.11941.2.S1_at	LOC_Os09g35790	HSF-type DNA-binding domain containing protein, expressed	2.00288	down	1.12831	up	Stress	Heat stress
OsAffx.26649.1.S1_x_at	LOC_Os04g57880	heat shock protein DnaJ, putative, expressed	7.33707	up	7.99697	down	Stress	Heat stress
Os.11972.1.S1_at	LOC_Os05g33010	heat shock protein DnaJ, putative, expressed	2.14267	down	1.17357	up	Stress	Heat stress
Oxidation-reduction
Os.23290.1.S1_at	LOC_Os10g40960	oxidoreductase, 2OG-Fe oxygenase family protein, putative, expressed	2.32211	up	1.86219	down	Stress	oxidoreductase
Os.25496.1.S1_at	LOC_Os11g07930	oxidoreductase, short chain dehydrogenase/reductase family domain containing family, expressed	3.46543	up	17.4744	down	Stress	oxidoreductase
Os.46268.1.S1_at	LOC_Os10g02380.1	oxidoreductase, aldo/keto reductase family protein, putative, expressed	2.36408	up	1.40889	down	Stress	oxidoreductase
Os.57181.1.S1_at	LOC_Os02g53510	oxidoreductase/ transition metal ion binding protein, putative, expressed	2.50067	up	1.78537	down	Stress	oxidoreductase
Os.7392.2.S1_x_at	LOC_Os01g62880	oxidoreductase, aldo/keto reductase family protein, putative, expressed	2.10682	up	2.37652	down	Stress	oxidoreductase
Os.9230.1.S1_x_at	LOC_Os10g35370	oxidoreductase, short chain dehydrogenase/reductase family domain containing family, expressed	2.06834	down	4.28016	up	Stress	oxidoreductase
Os.11266.1.S1_at	LOC_Os01g09830	OsGrx_A2 - glutaredoxin subgroup III, expressed	4.52806	up	16.7953	down	Stress	oxidoreductase
Os.12100.1.S1_at	LOC_Os07g29410	thioredoxin, putative, expressed	2.44182	down	2.61597	up	Stress	oxidoreductase
Os.36648.1.S1_x_at	LOC_Os01g13480	glutaredoxin, putative, expressed	3.83175	down	1.07825	down	Stress	oxidoreductase
OsAffx.15537.1.S1_at	LOC_Os06g21550	thioredoxin domain-containing protein 17, putative, expressed	4.0799	up	2.81301	down	Stress	oxidoreductase
OsAffx.3056.1.S1_at	LOC_Os02g53400	thioredoxin, putative, expressed	2.94476	up	1.64086	down	Stress	oxidoreductase
Other
Os.10311.1.S1_a_at	LOC_Os06g14324	caleosin related protein, putative, expressed	5.16786	down	2.91922	up	Stress
Os.10311.2.A1_s_at	LOC_Os06g14350	caleosin related protein, putative, expressed	5.61509	down	2.35909	up	Stress
Os.10930.1.S1_at	LOC_Os02g41670	phenylalanine ammonia-lyase, putative, expressed	2.9909	down	2.12243	up	Stress
Os.11277.1.S1_at	LOC_Os08g32970	annexin, putative, expressed	3.8323	up	1.8576	down	Stress
Os.12191.1.S1_s_at	LOC_Os03g13140	non-symbiotic hemoglobin 2, putative, expressed	6.42255	up	1.02815	up	Stress
Os.12809.1.S1_at		stress responsive protein, putative, expressed	2.44181	up	2.33959	down	Stress
Os.15428.1.S1_at	LOC_Os01g50622	DNA-binding protein DSP1, putative, expressed	2.43658	up	1.52722	down	Stress
Os.20352.1.S1_at	LOC_Os06g40080	heme oxygenase 1, putative, expressed	2.26294	down	1.5452	up	Stress
Os.21230.1.S1_at	LOC_Os12g07190	CBS domain-containing protein, putative, expressed	3.41982	down	2.98721	up	Stress
Os.24876.1.S1_s_at	LOC_Os06g14324	Caleosin related protein, putative, expressed	4.58905	down	1.83305	up	Stress
Os.26698.1.S1_a_at	LOC_Os01g19820	universal stress protein domain containing protein, putative, expressed	2.18233	up	3.35352	up	Stress
Os.27079.1.A1_at	LOC_Os03g16910	SLT1 protein, putative, expressed	2.06878	down	1.23941	up	Stress
Os.27968.1.S1_at	LOC_Os01g71094.1	basic 7S globulin 2 precursor, putative, expressed	2.10923	down	1.25022	up	Stress
OsAffx.19559.1.S1_at	LOC_Os12g08790	TPR domain protein, putative, expressed	2.13496	down	1.25142	up	Stress
Os.50959.1.S1_at	LOC_Os09g23650	FAM10 family protein, putative, expressed	2.34108	down	2.08407	up	Stress
Os.51057.1.S1_at	LOC_Os01g43150	OsFtsH9 FtsH protease, homologue of AtFtsH11, expressed	2.1907	down	1.65304	up	Stress
Os.52536.1.S1_at	LOC_Os04g43800	phenylalanine ammonia-lyase, putative, expressed	3.85273	down	1.17028	up	Stress
Os.53150.1.S1_at	LOC_Os08g41730	peptidase, T1 family, putative, expressed	2.88228	up	3.64498	down	Stress
Os.5338.1.S1_at	LOC_Os10g30150	universal stress protein domain containing protein, putative, expressed	17.9632	up	2.97359	down	Stress
Os.7344.1.S1_at	LOC_Os02g52000	phosphate-induced protein 1 conserved region domain containing protein, expressed	2.05869	down	1.47959	down	Stress
Os.9191.1.S1_s_at	LOC_Os01g14410	early light-induced protein, chloroplast precursor, putative, expressed	4.36579	down	1.55786	down	Stress

## Sheet: cell death and cell wall
Expression patterns of transcription factors and response affected by potassium stress in the rice seedling.
Probe Set ID	LOC_ID	Putative Function	FC in KM	Regulation in KM	FC in KR	Regulation in KR
Cell death
Os.11860.1.S1_at	LOC_Os05g05600	ATA15 protein, putative, expressed	3.77271	down	2.59007	up
Os.12239.1.S1_at	LOC_Os09g31031	ubiquitin family protein, putative, expressed	5.86897	up	7.3428	down
Os.23822.1.A1_at	LOC_Os03g27120	ICE-like protease p20 domain containing protein, putative, expressed	3.18709	up	1.80621	down
Os.47974.1.A1_at	LOC_Os03g44430	ubiquitin carboxyl-terminal hydrolase, family 1, putative, expressed	2.35249	up	2.21837	down
Os.5520.1.S1_at	LOC_Os01g73140	ubiquitin-fold modifier 1 precursor, putative, expressed	2.10489	up	1.59879	down
Os.8168.1.S1_at	LOC_Os09g25320	ubiquitin family protein, putative, expressed	2.41862	up	1.90636	down
OsAffx.19388.1.S1_s_at	LOC_Os03g03130	ubiquitin-conjugating enzyme, putative, expressed	2.63966	down	1.97865	up
Cell wall
Os.159.1.S1_s_at	LOC_Os03g13210	peroxidase precursor, putative, expressed	2.04917	up	1.69329	down
Os.5087.1.S1_at	LOC_Os11g03780.1	alpha-N-arabinofuranosidase, putative, expressed	2.09123	up	1.06294	down
Os.15789.1.S1_at	LOC_Os12g08920	peroxidase precursor, putative, expressed	2.3675	up	1.36288	up
Os.158.1.S1_at	LOC_Os10g02070	peroxidase precursor, putative, expressed	2.17566	down	4.57943	up
Os.15894.1.A2_at	LOC_Os01g73170	peroxidase precursor, putative, expressed	3.5335	up	1.58733	down
Os.2373.1.S1_at	LOC_Os10g40710	expansin precursor, putative, expressed	3.34982	down	3.20643	up
Os.4644.1.S1_at	LOC_Os01g60770	expansin precursor, putative, expressed	2.39693	up	1.35892	down
Os.5034.1.S1_at	LOC_Os07g47990	peroxidase precursor, putative, expressed	3.2907	down	3.92003	up
Os.57547.1.S1_at	LOC_Os07g48050	peroxidase precursor, putative, expressed	16.2723	up	13.8413	down
Os.7756.2.S1_x_at	LOC_Os10g36500	invertase/pectin methylesterase inhibitor family protein, putative, expressed	3.28881	up	1.53403	down
OsAffx.17389.1.S1_s_at	LOC_Os08g37930	beta-expansin precursor, putative, expressed	4.79177	up	1.84992	down
OsAffx.26676.1.S1_at	LOC_Os05g01370	polygalacturonase inhibitor precursor, putative, expressed	2.13631	up	1.45098	down

## Sheet: Auxin Ja Defense
Expression patterns of genes involved in auxin, jasmonic acid and gibberelin regulation and response affected by potassium stress in the seedling.
Probe Set ID	LOC_ID	Putative Function	FC in KM	Regulation in KM	FC in KR	Regulation in KR
Auxin
OsAffx.14380.1.S1_s_at	LOC_Os04g52670.1	OsSAUR21 - Auxin-responsive SAUR gene family member, expressed	2.43655	up	1.09137	up
Os.12501.1.S1_at	LOC_Os01g55940	OsGH3.2 - Probable indole-3-acetic acid-amido synthetase, expressed	2.10211	up	2.38792	down
Os.18493.1.S1_at	LOC_Os09g37480	OsSAUR53 - Auxin-responsive SAUR gene family member, expressed	2.7042	down	2.00831	up
Os.19952.1.S1_at	LOC_Os01g09450	OsIAA2 - Auxin-responsive Aux/IAA gene family member, expressed	2.31352	up	1.12605	down
Os.33170.1.S1_x_at	LOC_Os01g45550	auxin efflux carrier component, putative, expressed	2.07317	down	2.21418	up
Os.5178.1.A1_s_at	LOC_Os03g56950	phytochrome-interacting factor 4, putative, expressed	2.88856	down	3.59338	up
Os.56924.1.S1_at	LOC_Os05g41420	auxin-induced protein 5NG4, putative, expressed	2.69513	down	2.50018	up
Jasmonic Acid
Os.15829.1.S1_at	LOC_Os02g10120	lipoxygenase, putative, expressed	16.1165	down	4.61104	up
Os.6863.1.S1_at	LOC_Os12g14440	Jacalin-like lectin domain containing protein, putative, expressed	65.4123	down	1.89929	up
Gibberellin
Os.27673.1.S1_at	LOC_Os03g14730	gibberellin receptor GID1L2, putative, expressed	2.49271	down	1.75435	up
Os.30608.1.S1_at	LOC_Os02g41954	gibberellin 2-beta-dioxygenase 7, putative, expressed	2.12615	down	2.36991	up
Os.33885.1.S1_at	LOC_Os01g06220	gibberellin receptor GID1L2, putative, expressed	3.534	up	9.71072	down
Defense
Os.54355.1.S1_at	LOC_Os12g10870.1	verticillium wilt disease resistance protein, putative, expressed	2.13821	down	1.54966	up
Os.11707.1.A1_at	LOC_Os03g54130	cysteine protease 1 precursor, putative, expressed	8.32687	down	1.16643	up
Os.20230.1.S1_at	LOC_Os11g37950	WIP3 - Wound-induced protein precursor, expressed	3.06643	up	4.80963	down
Os.2416.1.S1_a_at	LOC_Os01g71340	glycosyl hydrolases family 17, putative, expressed	4.74277	up	1.62721	down
Os.28531.1.S1_at	LOC_Os01g64100	glycosyl hydrolase, putative, expressed	2.69896	down	2.60457	up
Os.323.1.S1_at	LOC_Os07g03710	SCP-like extracellular protein, expressed	2.05683	up	4.22888	down
Os.39973.1.S1_s_at	LOC_Os03g60580	actin-depolymerizing factor, putative, expressed	3.28307	down	3.85409	down
Os.418.1.S1_at	LOC_Os01g28450	SCP-like extracellular protein, expressed	12.022	up	9.98139	down
Os.459.1.S1_at	LOC_Os03g46070	thaumatin, putative, expressed	3.52603	up	5.11007	down
Os.49615.1.S1_at	LOC_Os03g45960	thaumatin, putative, expressed	3.8473	up	8.54089	down
Os.54548.1.S1_x_at	LOC_Os02g54560	SCP-like extracellular protein, expressed	2.5937	down	2.06428	up
Os.5521.1.A1_at	LOC_Os11g01600	macrophage migration inhibitory factor, putative, expressed	2.32696	down	1.4801	up
Os.7947.1.S1_a_at	LOC_Os05g31140	glycosyl hydrolases family 17, putative, expressed	2.1515	down	1.53239	up

## Sheet:  photosynthe development
Expression patterns of genes involved in photosynthesis and development and response affected by potassium stress in the rice seedling.
Probe Set ID	LOC_ID	Putative Function	FC in KM	Regulation in KM	FC in KR	Regulation in KR
Growth and development
Os.8014.2.S1_x_at	LOC_Os10g10180.1	methyltransferase domain containing protein, putative, expressed	2.10735	down	4.1697	up
Os.17076.1.S1_at	LOC_Os09g10340	cytochrome P450, putative, expressed	3.07062	down	1.15051	down
Os.25052.1.S1_at	LOC_Os01g09305.1	EMB1895, putative, expressed	2.3904	down	1.1293	up
Os.770.1.S1_at	LOC_Os01g43720.1	cytochrome P450 72A1, putative, expressed	2.49217	up	16.3942	down
Os.15692.1.S1_at	LOC_Os03g39760	cytochrome P450, putative, expressed	8.01705	down	1.4529	up
Os.17571.1.S1_at	LOC_Os02g36280	cytochrome P450, putative, expressed	2.82384	up	2.88654	down
Os.18932.1.S1_at	LOC_Os10g23180	cytochrome P450, putative, expressed	4.61499	down	1.72151	up
Os.27659.1.S1_x_at	LOC_Os01g08460	TMS membrane protein/tumour differentially expressed protein, putative, expressed	4.63477	down	1.43313	up
Os.41199.1.A1_at	LOC_Os01g43774	cytochrome P450 72A1, putative, expressed	4.72598	up	7.06581	down
Os.4530.1.S1_at	LOC_Os09g31482	splicing factor U2AF, putative, expressed	2.51284	down	1.40558	up
Os.49997.1.S1_at	LOC_Os05g12400	BURP domain containing protein, expressed	3.48796	up	4.48509	down
Os.55740.1.S1_at	LOC_Os06g45960	cytochrome P450, putative, expressed	3.89611	up	1.54529	down
Os.56907.1.S1_at	LOC_Os09g27510	cytochrome P450, putative, expressed	2.63621	up	2.86501	down
Os.9427.1.S1_at	LOC_Os10g05020	cytochrome P450, putative, expressed	4.48337	up	6.41783	down
Os.9727.1.S1_at	LOC_Os10g36848	cytochrome P450, putative, expressed	2.6818	up	2.40968	down
OsAffx.4648.1.S1_at	LOC_Os05g47850	chloroplastic group IIA intron splicing facilitator CRS1, chloroplast precursor, putative, expressed	2.17841	up	1.10374	up
Photosynthesis
Os.12127.1.S1_at	LOC_Os09g30340	photosystem I reaction center subunit, chloroplast precursor, putative, expressed	2.20517	down	1.46527	up
Os.26393.1.S1_at	LOC_Os06g49120.1	Complex I intermediate-associated protein 30 domain containing protein, putative, expressed	2.23425	down	2.2905	down
OsAffx.18836.1.S1_x_at	LOC_Os11g13890.1	chlorophyll A-B binding protein, putative, expressed	2.36886	down	2.16129	up
Os.11841.1.S1_at	LOC_Os08g45190	PGR5, putative, expressed	3.61092	down	1.33094	down
Os.12181.1.S1_s_at	LOC_Os11g13890	chlorophyll A-B binding protein, putative, expressed	4.18021	down	7.13557	up
Os.12296.1.S1_at	LOC_Os03g39610	chlorophyll A-B binding protein, putative, expressed	6.13894	down	9.02072	up
Os.12313.1.S1_at	LOC_Os12g08770	photosystem I reaction center subunit N, chloroplast precursor, putative, expressed	3.28657	down	2.3501	up
Os.12363.1.S1_at	LOC_Os04g58200	protochlorophyllide reductase A, chloroplast precursor, putative, expressed	2.87401	down	8.81827	up
Os.28216.2.S1_a_at	LOC_Os07g37550	chlorophyll A-B binding protein, putative, expressed	4.83792	down	8.4047	up
Os.28403.1.S1_a_at	LOC_Os02g10390	chlorophyll A-B binding protein, putative, expressed	2.74268	down	2.96827	up
Os.37376.2.S1_x_at	LOC_Os01g70820	lumenal PsbP, putative, expressed	2.6951	down	1.91652	up
Os.52420.1.A1_at	LOC_Os09g12540	chlorophyll A-B binding protein, putative, expressed	3.70975	down	1.42864	up
Os.57519.1.S1_x_at	LOC_Os01g14410	early light-induced protein, chloroplast precursor, putative, expressed	4.23497	down	1.62104	down
Os.5869.3.S1_x_at	LOC_Os04g38410	chlorophyll A-B binding protein, putative, expressed	2.3569	down	3.98791	up
Os.7868.1.S1_at	LOC_Os01g17170	magnesium-protoporphyrin IX monomethyl ester cyclase,chloroplast precursor, putative, expressed	9.33684	down	6.49377	up
Os.7890.1.S1_a_at	LOC_Os08g33820	chlorophyll A-B binding protein, putative, expressed	2.45958	down	3.05015	up
Os.7941.2.S1_s_at	LOC_Os01g41710	chlorophyll A-B binding protein, putative, expressed	2.48509	down	3.85785	up

[truncated: 2 more sheets: Other, Sheet1]
