# Supplementary material for: Gene Expression Analysis of Rice Seedling under Potassium Deprivation Reveals Major Changes in Metabolism and Signaling Components
Source: PLoS One. 2013 Jul 29;8(7):e70321. doi: 10.1371/journal.pone.0070321 (PMC3726378; doi:10.1371/journal.pone.0070321)
Supplement: Table S6 — Genes showing fold change ≥1.5 in response to K+ starvation (P<0.05). (XLSX) [file pone.0070321.s009.xlsx]

## Sheet: Fold change 1.5
Probe Set ID	Unigene(Avadis)	GO(Avadis)	Gene Title	Gene Symbol	Chromosome Number(Avadis)	Chromosome Start Index(Avadis)	Chromosome End Index(Avadis)	Chromosome Strand(Avadis)	Entrez Gene	Ensembl	GC-RMA.120hrs_-K6Res1_(Rice)	GC-RMA.120hrs_-K6Res2_(Rice)	GC-RMA.120hrs_-K6Res3_(Rice)	GC-RMA.K+ 0ha	GC-RMA.K+ 0hb	GC-RMA.K+ 0hc	GC-RMA.K+ 120ha	GC-RMA.K+ 120hb	GC-RMA.K+ 120hc	GC-RMA.K- 120ha	GC-RMA.K- 120hb	GC-RMA.K- 120hc	GC-RMA.Number of Probes	GC-RMA.Log Transformed.120hrs_-K6Res1_(Rice)	GC-RMA.Log Transformed.120hrs_-K6Res2_(Rice)	GC-RMA.Log Transformed.120hrs_-K6Res3_(Rice)	GC-RMA.Log Transformed.K+ 0ha	GC-RMA.Log Transformed.K+ 0hb	GC-RMA.Log Transformed.K+ 0hc	GC-RMA.Log Transformed.K+ 120ha	GC-RMA.Log Transformed.K+ 120hb	GC-RMA.Log Transformed.K+ 120hc	GC-RMA.Log Transformed.K- 120ha	GC-RMA.Log Transformed.K- 120hb	GC-RMA.Log Transformed.K- 120hc	GC-RMA.Log Transformed.Probe Set ID_1	GC-RMA.Log Transformed.Acession_March1307_1	GC-RMA.Log Transformed.Putative_Function	GC-RMA.Log Transformed.Sample Averages.Average([120hrres])	GC-RMA.Log Transformed.Sample Averages.Average([0hrk])	GC-RMA.Log Transformed.Sample Averages.Average([plus120hrk])	GC-RMA.Log Transformed.Sample Averages.Average([minus120hrk])	GC-RMA.Log Transformed.Diffex.pvalue([120hrres] Vs [0hrk])	GC-RMA.Log Transformed.Diffex.statvalue([120hrres] Vs [0hrk])	GC-RMA.Log Transformed.Diffex.correctedPvalue([120hrres] Vs [0hrk])	GC-RMA.Log Transformed.Diffex.rank([120hrres] Vs [0hrk])	GC-RMA.Log Transformed.Diffex.FCAbsolute([120hrres] Vs [0hrk])	GC-RMA.Log Transformed.Diffex.regulation([120hrres] Vs [0hrk])	GC-RMA.Log Transformed.Diffex.Average([120hrres])([120hrres] Vs [0hrk])
Os.10003.1.S1_at	Os.10003		Os01g0235100	Os01g0235100	chr01|11971	7454662	7456761	+	4327776		1097.7	1052.53	829.172	2163.93	2217.55	2003.83	1756.61	2393.51	1996.61	866.593	947.845	887.442	11	10.1003	10.0396	9.69553	11.0794	11.1148	10.9685	10.7786	11.2249	10.9633	9.75921	9.88851	9.79351	Os.10003.1.S1_at	LOC_Os09g35880	B-box zinc finger family protein, putative, expressed	9.94515	11.0542	10.9889	9.81374	0.0011467	8.30746	0.0117638	5591	2.15711	down	9.94515
Os.10025.1.S1_a_at		GO:0009058|GO:0016740			chr12|11982	26746898	26749982	-			206.426	256.912	228.955	1335.85	1490.93	1398.49	627.358	818.27	682.209	175.169	161.942	125.161	11	7.68948	8.00513	7.83892	10.3835	10.542	10.4497	9.29314	9.67643	9.41407	7.4526	7.33933	6.96764	Os.10025.1.S1_a_at	LOC_Os01g16540	NEDD8-activating enzyme E1 catalytic subunit, putative, expressed	7.84451	10.4584	9.46122	7.25319	1.38207e-05	25.6038	0.00187512	419	6.1215	down	7.84451
Os.10080.1.S1_at					chr02|11972	1214006	1218042	+			604.064	526.832	573.482	241.859	240.054	260.308	374.003	380.628	363.122	525.925	595.016	564.236	11	9.23856	9.0412	9.1636	7.91803	7.90722	8.02408	8.54691	8.57224	8.50431	9.03871	9.21678	9.14016	Os.10080.1.S1_at	LOC_Os11g34910	expressed protein	9.14779	7.94977	8.54115	9.13189	6.29168e-05	17.478	0.00303504	1186	2.29424	up	9.14779
Os.10117.1.S1_at					chr04|11974	24348012	24352489	-			160.493	185.357	179.347	505.954	532.398	482.284	311.514	381.702	364.471	202.653	203.751	201.028	11	7.32636	7.53416	7.48661	8.98286	9.05636	8.91374	8.28315	8.5763	8.50966	7.66287	7.67066	7.65125	Os.10117.1.S1_at	LOC_Os07g38170	remorin, putative, expressed	7.44904	8.98432	8.45637	7.66159	3.38914e-05	20.431	0.00240982	806	2.89844	down	7.44904
Os.10118.1.S1_at		GO:0008152|GO:0003983|GO:0016740|GO:0016779			chr09|11979	21916842	21921943	+			2689.98	2917.15	3425.95	2872.77	2815.56	2705.73	1892.15	2007.6	2173.92	3811.74	3605.55	3435.65	11	11.3934	11.5103	11.7423	11.4882	11.4592	11.4018	10.8858	10.9713	11.0861	11.8962	11.816	11.7464	Os.10118.1.S1_at	LOC_Os08g07440	AP2 domain containing protein, expressed	11.5487	11.4497	10.981	11.8195	0.401999	0.93658	0.468929	49190	1.07098	up	11.5487
Os.10121.1.S1_at					chr01|11971	36244251	36248818	-			270.846	261.895	304.481	122.589	157.396	163.198	402.956	448.536	398.043	274.935	274.004	264.851	11	8.08133	8.03284	8.25021	6.93768	7.29826	7.35048	8.65448	8.80908	8.63678	8.10295	8.09806	8.04904	Os.10121.1.S1_at	LOC_Os01g38190	plant protein of unknown function domain containing protein, expressed	8.12146	7.19547	8.70011	8.08335	0.00312827	6.36249	0.0202737	8853	1.89998	up	8.12146
Os.10125.1.S1_a_at					chr02|11972	29719443	29724483	-			4553.56	4572.27	4821.06	5620.69	5349.32	4724.31	5025.3	4848.89	5106.55	3037.17	2895.41	2790.4	11	12.1528	12.1587	12.2351	12.4565	12.3851	12.2059	12.295	12.2434	12.3181	11.5685	11.4995	11.4463	Os.10125.1.S1_a_at	LOC_Os03g04770	beta-amylase, putative, expressed	12.1822	12.3492	12.2855	11.5048	0.102465	2.11022	0.165414	35543	1.12271	down	12.1822
Os.10128.1.S1_at					chr08|11978	27183095	27185620	+			1303.84	1379.39	1542.44	295.493	308.762	323.275	821.456	770.985	858.224	1173.14	1251.56	1298.17	11	10.3486	10.4298	10.591	8.20698	8.27035	8.33662	9.68204	9.59056	9.74521	10.1962	10.2895	10.3423	Os.10128.1.S1_at	LOC_Os02g57180	NADH dehydrogenase 1 alpha subcomplex subunit 9,mitochondrial precursor, putative, expressed	10.4565	8.27132	9.6726	10.276	1.09391e-05	27.1527	0.00176541	351	4.5477	up	10.4565
Os.10146.1.S1_at					chr03|11973	33710689	33712533	+			119.194	169.127	166.683	341.85	346.593	390.04	874.486	1038.69	865.718	146.278	143.45	127.209	11	6.89717	7.40197	7.38096	8.41722	8.4371	8.60748	9.77229	10.0205	9.75775	7.19257	7.16441	6.99106	Os.10146.1.S1_at	LOC_Os02g34884	SacI homology domain containing protein, expressed	7.2267	8.48727	9.8502	7.11601	0.00199362	7.17928	0.0158487	7217	2.3959	down	7.2267
Os.10164.1.S1_at					chr09|11979	20645933	20649503	-			671.451	690.64	669.912	816.766	891.767	895.573	784.126	861.024	942.136	287.759	293.968	315.208	11	9.39114	9.43179	9.38783	9.67378	9.80052	9.80667	9.61494	9.74991	9.87979	8.16872	8.19952	8.30016	Os.10164.1.S1_at	LOC_Os02g46520	hydrolase, putative, expressed	9.40358	9.76032	9.74822	8.2228	0.00143601	7.83065	0.0133032	6193	1.28053	down	9.40358
Os.10197.1.S1_at					chr11|11981	13161297	13163220	+			19.8735	29.8217	36.2247	36.4007	52.747	80.7695	52.5629	52.5416	75.8091	18.5721	21.4801	18.7628	11	4.31277	4.89829	5.1789	5.18589	5.72102	6.33574	5.71597	5.71539	6.2443	4.21507	4.42493	4.2298	Os.10197.1.S1_at	LOC_Os10g08840	hydrolase, alpha/beta fold family domain containing protein, expressed	4.79666	5.74755	5.89189	4.28993	0.0857143	2.27014	0.145484	33806	1.93307	down	4.79666
Os.10275.1.S1_at					chr02|11972	31240356	31242933	+			3515.52	3407.49	3790.9	3840.71	3840.02	3113.71	3111	3455.63	3045.74	880.165	830.226	869.308	11	11.7795	11.7345	11.8883	11.9072	11.9069	11.6044	11.6032	11.7547	11.5726	9.78163	9.69736	9.76372	Os.10275.1.S1_at	LOC_Os12g02620	zinc finger, C3HC4 type domain containing protein, expressed	11.8008	11.8062	11.6435	9.74757	0.963582	0.0485808	0.970108	56994	1.00374	down	11.8008
Os.10279.1.S1_at		GO:0006144|GO:0004846			chr01|11971	37767278	37771518	-			1221.17	1429.73	1682.68	192.488	213.999	400.198	574.364	500.667	538.475	870.743	948.222	957.159	11	10.254	10.4815	10.7165	7.58862	7.74146	8.64457	9.16582	8.96771	9.07274	9.7661	9.88908	9.90262	Os.10279.1.S1_at	LOC_Os09g34230	UDP-glucoronosyl/UDP-glucosyl transferase, putative, expressed	10.484	7.99155	9.06875	9.8526	0.00217904	7.01119	0.0165994	7531	5.62748	up	10.484
Os.10280.1.A1_at					chr02|11972	2004339	2005972	+			6.68373	12.4417	10.9007	14.5243	19.2224	12.1462	21.3629	22.9215	25.1326	6.09351	5.91083	7.65958	11	2.74065	3.63711	3.44635	3.8604	4.26472	3.60244	4.41704	4.51863	4.65149	2.60727	2.56336	2.93727		LOC_Os03g47500	zinc finger, C3HC4 type domain containing protein, expressed	3.27471	3.90919	4.52905	2.70263	0.130198	1.90027	0.196454	38027	1.55238	down	3.27471
Os.10281.1.S1_at		GO:0006810|GO:0008272|GO:0016020|GO:0016021|GO:0005215|GO:0008271			chr09|11979	3072959	3091870	+			623.946	707.367	738.265	907.143	905.555	765.584	1045.63	1078.89	1113.38	692.852	606.25	671.849	11	9.28528	9.46631	9.52799	9.82519	9.82266	9.58042	10.0302	10.0753	10.1207	9.4364	9.24377	9.39199	Os.10281.1.S1_at	LOC_Os02g55130	OsSCP10 - Putative Serine Carboxypeptidase homologue, expressed	9.42653	9.74275	10.0754	9.35739	0.0441361	2.89959	0.0931539	27186	1.24507	down	9.42653
Os.10293.1.S1_at					chr07|11977	25439122	25440974	-			477.749	516.889	460.227	12.1489	16.8832	69.9702	134.547	121.997	113.334	210.597	221.312	197.614	11	8.90011	9.01371	8.8462	3.60276	4.07751	6.12867	7.07197	6.93071	6.82444	7.71834	7.78994	7.62654	Os.10293.1.S1_at	LOC_Os02g42320	peptidase, T1 family, putative, expressed	8.92001	4.60298	6.94237	7.71161	0.00512774	5.55868	0.0264671	11116	19.9322	up	8.92001
Os.10311.1.S1_a_at					chr06|11976	7982970	7989957	-			402.817	638.894	566.926	255.656	201.903	158.614	937.529	976.89	883.821	233.028	146.308	172.023	11	8.65398	9.31943	9.14702	7.99806	7.65752	7.30937	9.87272	9.93205	9.78761	7.86436	7.19286	7.42646	Os.10311.1.S1_a_at	LOC_Os03g40194	disease resistance RPP13-like protein 1, putative, expressed	9.04014	7.65498	9.86413	7.49456	0.00793314	4.91934	0.0339021	13426	2.61201	up	9.04014
Os.10311.2.A1_s_at					chr06|11976	7982955	7986948	-			211.49	299.16	196.797	39.2268	34.6733	37.2198	656.506	605.894	422.099	100.306	96.5964	97.8796	11	7.72445	8.22477	7.62057	5.29377	5.11575	5.218	9.35866	9.24292	8.72144	6.64826	6.5939	6.61294	Os.10311.2.A1_s_at	LOC_Os08g41390	peptidyl-prolyl isomerase, putative, expressed	7.8566	5.20917	9.10768	6.61836	0.000165352	13.6807	0.00453522	2091	6.26548	up	7.8566
Os.10311.2.A1_x_at					chr06|11976	7982955	7986948	-			191.07	322.239	196.513	44.3409	46.871	29.6418	390.25	439.465	367.842	77.1403	85.2835	89.9787	11	7.57796	8.33199	7.61848	5.47057	5.55062	4.88956	8.60826	8.7796	8.52294	6.26941	6.41419	6.49151		LOC_Os02g47000	expressed protein	7.84281	5.30358	8.63693	6.39171	0.00138967	7.8986	0.0130808	6095	5.81277	up	7.84281
Os.10339.1.S1_at					chr03|11973	2252076	2255272	+			8.35504	8.3641	8.28863	64.4744	78.8075	51.906	55.4371	59.9087	41.5215	5.2717	8.26218	5.90208	11	3.06265	3.06421	3.05113	6.01065	6.30026	5.69783	5.79278	5.90469	5.37579	2.39827	3.04652	2.56122	Os.10339.1.S1_at	LOC_Os05g07940	glyoxalase family protein, putative, expressed	3.05933	6.00291	5.69109	2.66867	7.15779e-05	16.9173	0.0031958	1283	7.69321	down	3.05933
Os.10344.1.S1_at					chr12|11982	19759778	19762953	-			30.8148	21.8588	34.7047	62.6636	58.6946	44.0278	259.645	168.001	196.127	37.8644	34.9553	37.5259	11	4.94555	4.45014	5.11706	5.96955	5.87516	5.46034	8.0204	7.39233	7.61565	5.24277	5.12744	5.22981	Os.10344.1.S1_at	LOC_Os02g03730	SWIB/MDM2 domain containing protein, expressed	4.83758	5.76835	7.67612	5.20001	0.0214549	3.66662	0.0599428	20537	1.90629	down	4.83758
Os.10346.1.S1_at					chr01|11971	30699051	30703760	-			77.7251	93.0127	100.39	44.6974	46.6009	79.633	168.229	144.217	140.307	249.007	256.634	239.39	11	6.28031	6.53936	6.64947	5.48212	5.54228	6.31529	7.39428	7.1721	7.13244	7.96004	8.00357	7.90322	Os.10346.1.S1_at	LOC_Os01g15010	miro, putative, expressed	6.48971	5.7799	7.23294	7.95561	0.0704445	2.45001	0.126937	31843	1.63559	up	6.48971
Os.10388.1.S1_at					chr03|11973	8768294	8769431	-			4356.35	4825.59	3995.91	97.7801	109.482	163.848	1355.36	1658.26	1486.02	2909.07	3667.99	3497.31	11	12.0889	12.2365	11.9643	6.61147	6.77455	7.35622	10.4045	10.6955	10.5372	11.5063	11.8408	11.772	Os.10388.1.S1_at	LOC_Os02g53790	adenylate kinase, putative, expressed	12.0966	6.91408	10.5457	11.7064	2.69029e-05	21.6546	0.00223111	690	36.3149	up	12.0966
Os.10391.1.S1_a_at					chr05|11975	29524915	29533060	+			300.201	294.353	300.785	316.574	317.284	475.253	338.727	296.515	334.275	193.881	174.793	156.495	11	8.22978	8.2014	8.23259	8.3064	8.30963	8.89255	8.40398	8.21196	8.38489	7.59903	7.44951	7.28997	Os.10391.1.S1_a_at	LOC_Os01g03020	tRNA synthetase class I, putative, expressed	8.22126	8.50286	8.33361	7.44617	0.222403	1.44336	0.293642	43459	1.21554	down	8.22126
Os.10410.1.S1_at					chr08|11978	744926	746917	+			51.6017	184.635	108.861	289.952	363.496	239.69	565.486	626.299	523.319	33.0168	44.816	35.9574	11	5.68935	7.52853	6.76635	8.17967	8.5058	7.90503	9.14335	9.29071	9.03155	5.04513	5.48594	5.16822	Os.10410.1.S1_at	LOC_Os02g27920	retrotransposon protein, putative, unclassified	6.66141	8.19683	9.1552	5.23309	0.0520852	2.73664	0.103937	28754	2.89873	down	6.66141
Os.10455.1.S1_at					chr07|11977	20105117	20108087	+			184.052	157.429	135.653	320.064	330.495	250.67	169.703	191.704	194.773	113.156	126.963	115.413	11	7.52397	7.29856	7.08378	8.32221	8.36848	7.96965	7.40687	7.58274	7.60565	6.82216	6.98827	6.85067	Os.10455.1.S1_at	LOC_Os06g04580	transcription factor TFIIF, putative, expressed	7.3021	8.22012	7.53175	6.88703	0.00683463	5.13082	0.0311871	12574	1.88951	down	7.3021
Os.10468.1.S1_at					chr03|11973	29401683	29404157	-			23.2409	36.57	53.3902	57.5886	59.482	72.4229	25.7635	31.0268	29.2528	57.004	58.8491	60.7919	11	4.53859	5.19259	5.7385	5.84771	5.89438	6.17837	4.68726	4.95545	4.8705	5.83299	5.87895	5.92581	Os.10468.1.S1_at	LOC_Os07g13270	SNF7 domain containing protein, putative, expressed	5.15656	5.97349	4.83774	5.87925	0.0869461	2.25723	0.146949	33949	1.76165	down	5.15656
Os.10486.1.S1_at					chr01|11971	26127437	26128094	-			5685	5707.75	6221.8	2696.72	2986.57	2501.36	2461.22	2052.43	1876.84	7674.17	7513.03	7933.18	11	12.4729	12.4787	12.6031	11.397	11.5443	11.2885	11.2652	11.0031	10.8741	12.9058	12.8752	12.9537	Os.10486.1.S1_at	LOC_Os05g50220	pex14, putative, expressed	12.5183	11.4099	11.0475	12.9116	0.00020357	12.975	0.0050306	2321	2.15597	up	12.5183
Os.10524.1.S1_x_at					chr12|11982	1155790	1157438	+			1415.32	2082.69	1693.58	1575.21	1688.24	1445.41	1816.48	2303.02	2123.14	849.274	729.442	654.1	11	10.4669	11.0242	10.7259	10.6213	10.7213	10.4973	10.8269	11.1693	11.052	9.73009	9.51065	9.35337	Os.10524.1.S1_x_at	LOC_Os02g53420	DnaK family protein, putative, expressed	10.739	10.6133	11.0161	9.53137	0.509019	0.724225	0.569523	51284	1.09104	up	10.739
Os.10524.2.S1_at					chr12|11982	1155634	1157563	+			32.1666	37.7211	35.6757	78.7012	75.661	77.0285	77.1299	58.1013	68.2008	17.419	13.4314	14.417	11	5.00749	5.2373	5.15687	6.29831	6.24148	6.26732	6.26922	5.8605	6.09172	4.12259	3.74753	3.8497		LOC_Os02g15880	CPuORF16 - conserved peptide uORF-containing transcript, expressed	5.13389	6.26904	6.07381	3.90661	8.13272e-05	16.3795	0.00337428	1382	2.19641	down	5.13389
Os.10545.1.S1_at		GO:0003824|GO:0030151|GO:0030170			chr09|11979	22281007	22283717	+			49.2319	49.7787	34.3732	46.1074	47.4856	46.6552	35.6317	39.3306	39.242	80.916	100.294	90.9591	11	5.62152	5.63746	5.10321	5.52693	5.56942	5.54397	5.15509	5.29758	5.29432	6.33835	6.64809	6.50715	Os.10545.1.S1_at	LOC_Os07g43470	GTP-binding protein, putative, expressed	5.45406	5.54677	5.249	6.49786	0.62608	0.52698	0.676238	53124	1.06637	down	5.45406
Os.10583.1.S1_at		GO:0005622|GO:0008270			chr06|11976	2161737	2168677	-			321.904	568.908	339.87	380.125	400.388	301.067	180.37	220.434	126.366	2477.29	2822.57	2413.79	11	8.33049	9.15205	8.40884	8.57033	8.64526	8.23394	7.49482	7.7842	6.98147	11.2745	11.4628	11.2371	Os.10583.1.S1_at	LOC_Os01g56550	transcription initiation factor IIF beta subunit, putative, expressed	8.63046	8.48318	7.42016	11.3248	0.639087	0.506597	0.688407	53269	1.10748	up	8.63046
Os.10583.1.S1_s_at		GO:0005622|GO:0008270			chr06|11976	2161737	2168677	-			280.308	486.158	325.717	343.045	548.282	327.721	205.231	236.222	142.401	2215.71	2129.13	2094.04	11	8.13087	8.92528	8.34747	8.42226	9.09877	8.35633	7.68111	7.884	7.15381	11.1136	11.0561	11.0321		LOC_Os12g20410	matrix attachment region binding protein, putative, expressed	8.46788	8.62579	7.57297	11.0672	0.662322	0.470782	0.709082	53596	1.11567	down	8.46788
Os.10617.1.S1_at		GO:0008168			chr04|11974	34025188	34029263	-			2312.27	2640.07	3030.91	1169.24	1365	1307.75	2107.54	2248.61	2553.44	5035.63	4809.76	4755.69	11	11.1751	11.3664	11.5655	10.1914	10.4147	10.3529	11.0413	11.1348	11.3182	12.298	12.2318	12.2154	Os.10617.1.S1_at	LOC_Os09g32526	peptidyl-prolyl cis-trans isomerase, FKBP-type, putative, expressed	11.369	10.3196	11.1648	12.2484	0.00131404	8.01573	0.0126917	5940	2.06961	up	11.369
Os.10620.1.S1_at					chr05|11975	4279451	4284047	+			1689.85	1411.21	1208.8	175.849	198.454	404.08	439.598	392.893	463.668	221.983	197.209	198.219	11	10.7227	10.4627	10.2394	7.45819	7.63266	8.6585	8.78004	8.61799	8.85695	7.7943	7.62358	7.63095	Os.10620.1.S1_at	LOC_Os07g47290	xylose isomerase, putative, expressed	10.4749	7.91645	8.75166	7.68295	0.00305708	6.40219	0.0200158	8763	5.89081	up	10.4749
Os.10672.1.S1_at					chr03|11973	5064780	5069470	-			95.1748	87.0869	85.0114	175.343	173.372	149.541	311.873	309.785	365.849	96.3832	123.664	115.301	11	6.57251	6.44438	6.40958	7.45403	7.43773	7.2244	8.28482	8.27512	8.5151	6.59071	6.95028	6.84926	Os.10672.1.S1_at	LOC_Os01g55520	ATROPGEF7/ROPGEF7, putative, expressed	6.47549	7.37205	8.35835	6.79675	0.000547003	10.0701	0.00808125	3883	1.86162	down	6.47549
Os.10682.1.S1_at	Os.91635		CDNA clone:002-156-D09, full insert sequence		chr08|11978	3236443	3237086	+			30.6042	25.3721	69.7681	14.7974	13.6032	18.0004	113.643	92.5773	68.5739	376.148	384.932	369.766	11	4.93566	4.66517	6.1245	3.88727	3.76587	4.16996	6.82836	6.53259	6.09959	8.55516	8.58846	8.53047	Os.10682.1.S1_at	LOC_Os04g32950	calreticulin precursor protein, putative, expressed	5.24177	3.94103	6.48685	8.55803	0.0486236	2.80379	0.0993261	28089	2.46356	up	5.24177
Os.10700.1.S1_at		GO:0008233			chr05|11975	2703712	2711843	+			477.642	502.068	483.99	664.806	657.465	776.571	187.534	196.577	206.803	388.486	389.44	359.861	11	8.89978	8.97174	8.91883	9.37679	9.36077	9.60097	7.55101	7.61895	7.69211	8.60172	8.60526	8.4913	Os.10700.1.S1_at	LOC_Os05g08810	phosphatidylinositol 3-kinase, root isoform, putative, expressed	8.93012	9.44618	7.62069	8.56609	0.00303766	6.41321	0.0199478	8737	1.43004	down	8.93012
Os.10746.1.S1_a_at		GO:0006468|GO:0009738|GO:0000166|GO:0004672|GO:0004674|GO:0005524|GO:0016301|GO:0016740			chr04|11974	21227136	21232574	+			179.166	161.652	163.955	192.231	219.917	239.087	144.966	129.555	135.967	240.329	248.704	230.836	11	7.48515	7.33675	7.35716	7.58669	7.78081	7.90139	7.17958	7.01743	7.08711	7.90886	7.95828	7.85073	Os.10746.1.S1_a_at	LOC_Os01g54920	heat- and acid-stable phosphoprotein, putative, expressed	7.39302	7.7563	7.0947	7.90596	0.024118	3.53517	0.0639108	21652	1.28635	down	7.39302
Os.10754.1.S1_at					chr03|11973	3250263	3255989	-			223.581	228.718	249.259	278.134	266.017	261.336	358.984	271.073	298.788	117.231	114.515	110.894	11	7.80465	7.83743	7.9615	8.11964	8.05538	8.02976	8.48777	8.08254	8.22298	6.87321	6.8394	6.79304	Os.10754.1.S1_at	LOC_Os06g18000	protein kinase domain containing protein, expressed	7.86786	8.06826	8.26443	6.83522	0.0215604	3.66105	0.0601137	20579	1.14901	down	7.86786
Os.10756.1.S1_at					chr03|11973	7827059	7831767	-			988.826	1196.07	1090.17	1187.08	1246.9	1440	715.839	703.284	779.679	1369.37	1146.57	1161	11	9.94957	10.2241	10.0903	10.2132	10.2841	10.4919	9.48349	9.45796	9.60674	10.4193	10.1631	10.1812	Os.10756.1.S1_at	LOC_Os02g17500	transporter family protein, putative, expressed	10.088	10.3297	9.51606	10.2545	0.103853	2.09829	0.167014	35680	1.18241	down	10.088
Os.10803.1.S1_at		GO:0000287|GO:0003824|GO:0004737|GO:0016829|GO:0016831|GO:0030976|GO:0046872			chr03|11973	10196827	10199779	-			104.115	116.928	174.829	14.1798	14.7986	25.7039	25.2062	21.3298	17.0929	75.6443	58.986	62.9696	11	6.70203	6.86948	7.4498	3.82577	3.88739	4.68392	4.6557	4.4148	4.09532	6.24116	5.8823	5.97658		LOC_Os08g06240	MYB family transcription factor, putative, expressed	7.0071	4.13236	4.38861	6.03335	0.00129624	8.04452	0.0125832	5910	7.33474	up	7.0071
Os.10803.1.S2_at		GO:0000287|GO:0003824|GO:0004737|GO:0016829|GO:0016831|GO:0030976|GO:0046872			chr03|11973	10196827	10199779	-			2466.76	2692.78	3037.95	1057.93	984.485	1932.31	743.583	681.157	594.749	1825.93	1483.68	1407.83	11	11.2684	11.3949	11.5689	10.047	9.94323	10.9161	9.53835	9.41184	9.21614	10.8344	10.535	10.4593	Os.10803.1.S2_at	LOC_Os02g05199	expressed protein	11.4107	10.3021	9.38878	10.6095	0.0258457	3.45882	0.0664831	22306	2.15637	up	11.4107
Os.10823.1.S1_x_at					chr05|11975	23895370	23896463	+			7.74275	6.80885	10.2659	6.01328	6.96536	7.27697	8.72298	8.32091	8.81719	15.032	16.2203	14.0031	11	2.95284	2.76741	3.35979	2.58815	2.8002	2.86334	3.12482	3.05674	3.14032	3.90997	4.01973	3.80768	Os.10823.1.S1_x_at	LOC_Os04g27060	oxidoreductase, aldo/keto reductase family protein, putative, expressed	3.02668	2.75056	3.10729	3.91246	0.227211	1.42527	0.298562	43667	1.21093	up	3.02668
Os.10856.1.S1_at					chr12|11982	23072599	23077977	+			54.0788	43.6948	51.5095	73.1598	93.7579	102.627	50.4114	47.9818	46.9602	70.5813	77.9224	72.1006	11	5.75699	5.44939	5.68677	6.19298	6.55087	6.68126	5.65568	5.58442	5.55337	6.14121	6.28397	6.17194	Os.10856.1.S1_at	LOC_Os04g50950	peptide transporter PTR2, putative, expressed	5.63105	6.47504	5.59782	6.19904	0.00818745	4.87545	0.0345469	13598	1.79501	down	5.63105
Os.10862.1.S1_at					chr06|11976	2440703	2441550	-			8.42771	6.36292	10.9575	5.3595	5.40408	6.50431	14.4524	10.7964	12.0558	31.5709	40.7869	36.8838	11	3.07514	2.66969	3.45385	2.4221	2.43405	2.7014	3.85324	3.43248	3.59165	4.98052	5.35003	5.20491	Os.10862.1.S1_at	LOC_Os08g10500	hypothetical protein	3.06623	2.51918	3.62579	5.17849	0.0884981	2.24126	0.148881	34107	1.46109	up	3.06623
Os.10901.1.S1_a_at		GO:0005634|GO:0003677			chr08|11978	3359583	3366938	+			86.8716	91.3811	126.91	3088.52	3031.47	2413.01	1902.18	2224.17	1777	77.4964	85.4133	62.9584	11	6.44081	6.51382	6.98766	11.5927	11.5658	11.2366	10.8934	11.1191	10.7952	6.27606	6.41639	5.97633	Os.10901.1.S1_a_at	LOC_Os04g35010	helix-loop-helix DNA-binding domain containing protein, expressed	6.64743	11.465	10.9359	6.22292	1.98636e-05	23.3724	0.00201805	563	28.1997	down	6.64743
Os.10912.1.S1_at					chr10|11980	11051703	11056973	+			2051.27	2040	1881.38	1473.23	1458.88	1388.66	1012.93	1173.35	1152.33	1867.02	2081.98	2058.48	11	11.0023	10.9944	10.8776	10.5248	10.5106	10.4395	9.98431	10.1964	10.1703	10.8665	11.0237	11.0074	Os.10912.1.S1_at	LOC_Os06g19690	expressed protein	10.9581	10.4916	10.117	10.9659	0.000637354	9.67991	0.00869528	4204	1.3817	up	10.9581
Os.10930.1.S1_at					chr02|11972	24987009	24987990	-			221.225	85.5192	277.745	1106.9	1017.74	1887.85	312.509	235.176	200.075	78.764	87.094	80.1178	11	7.78937	6.41818	8.11762	10.1123	9.99116	10.8825	8.28775	7.8776	7.6444	6.29946	6.4445	6.32405	Os.10930.1.S1_at	LOC_Os01g68060	copine, putative, expressed	7.44172	10.3287	7.93658	6.356	0.00811267	4.88818	0.0343299	13559	7.39701	down	7.44172
Os.10962.1.S1_at					chr02|11972	22975959	22981723	-			489.544	455.227	513.762	81.119	75.735	68.3889	462.336	428.111	458.212	857.574	923.662	990.604	11	8.93529	8.83044	9.00496	6.34197	6.24289	6.09569	8.8528	8.74184	8.83987	9.74412	9.85122	9.95217	Os.10962.1.S1_at	LOC_Os07g08330	ribosomal protein L4, putative, expressed	8.92356	6.22685	8.8115	9.84917	6.66383e-06	30.7498	0.0014539	262	6.48324	up	8.92356
Os.10962.2.S1_x_at					chr02|11972	22976316	22977042	-			524.586	496.056	532.917	101.572	125.345	118.321	454.573	391.764	441.941	816.431	843.163	902.407	11	9.03503	8.95436	9.05777	6.66636	6.96976	6.88656	8.82837	8.61384	8.78771	9.67319	9.71967	9.81763		LOC_Os01g05060	mitochondrial glycoprotein, putative, expressed	9.01572	6.84089	8.74331	9.73683	2.22955e-05	22.7031	0.0020902	610	4.51532	up	9.01572
Os.10975.1.S1_at	Os.10975	GO:0009536	Os11g0603200	Os11g0603200	chr11|11981	22728788	22733234	+	4350873		297.131	379.506	343.667	1233.7	1310.75	1128.46	1615.77	1612.31	1533.76	336.716	272.147	324.043	11	8.21495	8.56798	8.42487	10.2688	10.3562	10.1401	10.658	10.6549	10.5829	8.39539	8.08824	8.34004	Os.10975.1.S1_at	LOC_Os01g16930	presenilin, putative, expressed	8.4026	10.255	10.6319	8.27455	0.000103419	15.4122	0.00375164	1580	3.61108	down	8.4026
Os.10983.1.S1_at					chr03|11973	33341602	33344370	+			13.613	15.0314	14.8062	14.4409	16.5646	14.3139	14.5784	11.8783	11.3073	32.5805	36.2038	36.6001	11	3.76691	3.90991	3.88813	3.85209	4.05003	3.83934	3.86576	3.57026	3.49918	5.02594	5.17807	5.19378	Os.10983.1.S1_at	LOC_Os03g32314	allene oxide cyclase 4, chloroplast precursor, putative, expressed	3.85498	3.91382	3.64507	5.13259	0.509915	0.7226	0.570315	51303	1.04163	down	3.85498
Os.11037.1.S1_a_at		GO:0006118|GO:0006662|GO:0006810|GO:0045454|GO:0005737|GO:0009055|GO:0015035			chr07|11977	4572553	4574534	-			8059.26	7842.73	7783.7	848.556	752.767	667.034	5212.96	5674.14	5469.53	9185.86	9984.23	9704.76	11	12.9764	12.9371	12.9262	9.72887	9.55606	9.38162	12.3479	12.4702	12.4172	13.1652	13.2854	13.2445	Os.11037.1.S1_a_at	LOC_Os07g31490	expressed protein	12.9466	9.55551	12.4118	13.2317	4.76733e-06	33.4444	0.00134756	202	10.4911	up	12.9466
Os.11115.2.S1_at					chr03|11973	113580	116008	+			336.062	295.099	293.329	546.748	509.674	483.41	552.517	475.051	485.947	300.748	258.848	292.841	11	8.39259	8.20505	8.19637	9.09473	8.99343	8.9171	9.10988	8.89194	8.92465	8.23241	8.01596	8.19398		LOC_Os07g04690	UDP-arabinose 4-epimerase 1, putative, expressed	8.26467	9.00176	8.97549	8.14745	0.000852595	8.97584	0.010045	4869	1.6668	down	8.26467
Os.11118.1.S1_at					chr06|11976	27675392	27678753	-			1308.88	1162.16	1673.21	1170.44	1188.63	1023.23	831.909	596.749	543.496	2920	2403.18	2498.87	11	10.3541	10.1826	10.7084	10.1928	10.2151	9.99891	9.70028	9.22098	9.08612	11.5118	11.2307	11.2871	Os.11118.1.S1_at	LOC_Os03g55730	SSA2 - 2S albumin seed storage family protein precursor, putative, expressed	10.415	10.1356	9.33579	11.3432	0.174291	1.64998	0.243814	41018	1.21372	up	10.415
Os.11122.1.S1_at					chr08|11978	23590768	23594404	-			28.2814	39.8481	36.7087	9.43353	8.17496	8.17389	10.2582	11.2921	9.33059	32.6082	41.8423	27.6196	11	4.82178	5.31644	5.19805	3.2378	3.03121	3.03102	3.35871	3.49724	3.22197	5.02716	5.38689	4.78762	Os.11122.1.S1_at	LOC_Os11g07230	receptor kinase, putative, expressed	5.11209	3.10001	3.35931	5.06723	0.000255114	12.2487	0.00562357	2601	4.03363	up	5.11209
Os.11129.1.S1_at		GO:0006779|GO:0015995|GO:0033014|GO:0005737|GO:0009507|GO:0004764|GO:0008883|GO:0016491|GO:0050661			chr10|11980	18829485	18832897	-			2162.07	2212.58	2317.34	1906.86	1838.23	1718.32	1407.01	1652.79	1482.01	716.338	860.645	773.087	11	11.0782	11.1115	11.1783	10.897	10.8441	10.7468	10.4584	10.6907	10.5333	9.4845	9.74928	9.59449	Os.11129.1.S1_at	LOC_Os10g20090	CSLH1 - cellulose synthase-like family H, expressed	11.1227	10.8293	10.5608	9.60942	0.00517702	5.54399	0.0266185	11159	1.2255	up	11.1227
Os.11132.1.S1_s_at					chr08|11978	4604155	4605845	-			27.8152	35.1398	29.7112	232.229	215.756	193.46	145.806	143.371	125.18	23.0062	27.43	21.3631	11	4.7978	5.13503	4.89294	7.85941	7.75326	7.59589	7.18791	7.16361	6.96786	4.52395	4.77768	4.41705	Os.11132.1.S1_s_at	LOC_Os04g56530	STE_MEKK_ste11_MAP3K.1 - STE kinases include homologs to sterile 7, sterile 11 and sterile 20 from yeast, expressed	4.94192	7.73619	7.10646	4.57289	2.46599e-05	22.1344	0.00217026	651	6.93675	down	4.94192
Os.11150.1.S1_at					chr03|11973	18530351	18532456	-			275.182	367.793	264.999	241.181	276.48	133.063	737.709	992.83	756.029	228.854	249.429	245.501	11	8.10424	8.52275	8.04984	7.91397	8.11103	7.05596	9.52691	9.9554	9.5623	7.83829	7.96248	7.93958	Os.11150.1.S1_at	LOC_Os03g53250	expressed protein	8.22561	7.69366	9.68154	7.91345	0.21012	1.49142	0.281279	42863	1.44589	up	8.22561
Os.11262.2.S1_x_at		GO:0006810|GO:0006811|GO:0006813|GO:0016020|GO:0016021|GO:0015079|GO:0030955			chr04|11974	19699279	19704959	+			685.073	716.58	696.468	215.56	189.39	535.605	563.847	529.48	573.653	962.739	981.92	842.929	11	9.42011	9.48498	9.44391	7.75195	7.56522	9.06503	9.13916	9.04843	9.16403	9.911	9.93946	9.71927	Os.11262.2.S1_x_at	LOC_Os07g30774	calmodulin-binding transcription activator 5, putative, expressed	9.44967	8.1274	9.11721	9.85658	0.0488243	2.79974	0.0996156	28123	2.5006	up	9.44967
Os.11266.1.S1_at					chr04|11974	15814090	15817927	+			12.2991	57.4259	137.91	6.93391	12.807	28.3252	195.155	166.145	153.299	804.773	768.691	745.961	11	3.62049	5.84363	7.10758	2.79367	3.67886	4.82401	7.60847	7.3763	7.26021	9.65244	9.58626	9.54295	Os.11266.1.S1_at	LOC_Os07g48040	peroxidase precursor, putative, expressed	5.5239	3.76551	7.41499	9.59388	0.209351	1.49452	0.280495	42826	3.38319	up	5.5239
Os.11277.1.S1_at					chr08|11978	20326855	20328657	+			42.6674	31.9103	29.9048	12.2559	12.5378	11.5652	18.3269	15.8401	15.9734	66.1793	62.6677	62.9301	11	5.41506	4.99595	4.9023	3.61541	3.64821	3.53172	4.19589	3.98551	3.9976	6.04831	5.96965	5.97568		LOC_Os02g52780	bZIP transcription factor, putative, expressed	5.10444	3.59845	4.05967	5.99788	0.000734678	9.32988	0.00934329	4510	2.8402	up	5.10444
Os.11300.2.S1_at					chr10|11980	20399819	20400770	-			1724.35	1889.72	1836.03	273.091	265.112	222.5	1076.74	1171.54	1306.81	2428.35	2357.58	2356.01	11	10.7518	10.884	10.8424	8.09324	8.05046	7.79766	10.0725	10.1942	10.3518	11.2458	11.2031	11.2021	Os.11300.2.S1_at	LOC_Os07g01710	phytosulfokine receptor precursor, putative, expressed	10.8261	7.98045	10.2062	11.217	9.12433e-06	28.418	0.00164429	317	7.18807	up	10.8261
Os.11330.1.S2_at	Os.31191	GO:0006810|GO:0016020|GO:0016021|GO:0005215	Os07g0448800	Os07g0448800	chr07|11977	15404747	15408041	+	4343122		343.39	353.135	345.548	443.173	467.408	654.191	371.404	330.888	350.451	654.415	755.229	663.247	11	8.4237	8.46408	8.43274	8.79173	8.86854	9.35357	8.53685	8.3702	8.45307	9.35406	9.56077	9.3734	Os.11330.1.S2_at	LOC_Os06g40120	SPX domain containing protein, putative, expressed	8.44017	9.00461	8.45337	9.42941	0.0328554	3.20145	0.0768466	24532	1.47881	down	8.44017
Os.11330.2.S1_x_at		GO:0006810|GO:0016020|GO:0016021|GO:0005215			chr07|11977	15405183	15408310	+			2563.82	2602.96	2530.51	2694.02	2582.16	2632.75	3741.23	3365.52	3965.62	2182.29	2113.47	2269.33	11	11.3241	11.3459	11.3052	11.3955	11.3344	11.3624	11.8693	11.7166	11.9533	11.0916	11.0454	11.148	Os.11330.2.S1_x_at	LOC_Os08g45190	PGR5, putative, expressed	11.3251	11.3641	11.8464	11.095	0.140142	1.83665	0.207213	38807	1.02741	down	11.3251
Os.11335.3.S1_x_at	Os.57351		Os01g0720700	Os01g0720700	chr01|11971	30369965	30370619	+	4324655		1513.03	1655.34	1947.97	1301.7	1323.73	1256.22	2630.36	2675.79	2468.95	907.57	815.732	735.246	11	10.5632	10.6929	10.9278	10.3462	10.3704	10.2949	11.361	11.3858	11.2697	9.82587	9.67195	9.52208	Os.11335.3.S1_x_at	LOC_Os03g22690	nucleoporin interacting component, putative, expressed	10.728	10.3371	11.3388	9.6733	0.0230398	3.5862	0.0623285	21209	1.31114	up	10.728
Os.11346.1.S1_at					chr02|11972	11592241	11596445	-			1640.9	1724.55	1881.8	2437.39	2818.19	2629.01	1693.37	1491.45	1528.17	3012.88	2850.29	3016.13	11	10.6803	10.752	10.8779	11.2511	11.4606	11.3603	10.7257	10.5425	10.5776	11.5569	11.4769	11.5585	Os.11346.1.S1_at	LOC_Os03g52594	CCR4-NOT transcription factor, putative, expressed	10.7701	11.3573	10.6153	11.5308	0.00216601	7.02242	0.0165483	7509	1.5024	down	10.7701
Os.11383.1.S1_a_at					chr07|11977	12572885	12577971	-			131.56	117.852	125.701	175.076	150.926	178.15	86.8872	94.8102	87.3244	206.678	201.138	208.443	11	7.03958	6.88083	6.97385	7.45184	7.2377	7.47695	6.44107	6.56697	6.44831	7.69124	7.65204	7.70351	Os.11383.1.S1_a_at	LOC_Os03g56300	4Fe-4S binding domain containing protein, expressed	6.96475	7.38883	6.48545	7.68227	0.00880008	4.77619	0.0359426	14048	1.34171	down	6.96475
Os.11394.1.S1_at					chr11|11981	255849	261012	-			17.3067	23.714	17.5378	39.9395	39.0239	26.4799	95.0408	108.706	113.757	29.2439	17.5159	24.3894	11	4.11326	4.56767	4.1324	5.31974	5.28629	4.72682	6.57048	6.76429	6.82981	4.87006	4.1306	4.60818	Os.11394.1.S1_at	LOC_Os10g34400	expressed protein	4.27111	5.11095	6.72153	4.53628	0.0258743	3.4576	0.0665231	22317	1.78985	down	4.27111
Os.11411.2.S1_a_at					chr04|11974	23696680	23697914	-			1169.78	908.418	971.868	511.86	502.539	332.646	951.886	1032.3	923.319	622.041	626.209	603.418	11	10.192	9.82721	9.92462	8.9996	8.97309	8.37785	9.89465	10.0116	9.85069	9.28087	9.2905	9.23701	Os.11411.2.S1_a_at	LOC_Os05g37910	phosphatidic acid phosphatase-related, putative, expressed	9.98128	8.78351	9.91899	9.26946	0.00652423	5.19819	0.0303697	12326	2.29385	up	9.98128
Os.11458.1.S1_at					chr08|11978	2427513	2430412	+			153.852	177.078	177.182	310.411	326.316	291.62	566.195	718.201	636.424	276.699	338.574	317.848	11	7.2654	7.46824	7.46909	8.27804	8.35013	8.18795	9.14516	9.48824	9.31384	8.11217	8.40333	8.31219	Os.11458.1.S1_at	LOC_Os03g04110	lysM domain-containing GPI-anchored protein precursor, putative, expressed	7.40091	8.27204	9.31575	8.2759	0.000453223	10.5704	0.0073773	3522	1.82909	down	7.40091
Os.11463.1.S1_at					chr03|11973	12456849	12458968	+			1621.61	1465.88	1479.48	1063.17	1052.37	1009.91	1144.53	1264.55	1223.21	1824.02	2055.24	1812.14	11	10.6632	10.5176	10.5309	10.0542	10.0394	9.98001	10.1605	10.3044	10.2565	10.8329	11.0051	10.8235	Os.11463.1.S1_at	LOC_Os01g49580	Protein kinase domain containing protein, expressed	10.5705	10.0245	10.2405	10.8872	0.000455458	10.557	0.00737849	3541	1.46005	up	10.5705
Os.11477.1.S1_at					chr03|11973	35759692	35760451	+			231.718	265.572	358.631	154.398	121.783	140.673	309.097	310.784	317.297	217.138	201.302	197.152	11	7.85623	8.05296	8.48636	7.27051	6.92817	7.1362	8.27191	8.27977	8.30969	7.76247	7.65322	7.62317	Os.11477.1.S1_at	LOC_Os03g24930	tyrosine protein kinase domain containing protein, putative, expressed	8.13185	7.11163	8.28712	7.67962	0.00844318	4.83295	0.0351595	13776	2.02823	up	8.13185
Os.1150.1.S1_at		GO:0015969|GO:0005509			chr05|11975	3585520	3589390	+			108.005	113.433	130.31	257.829	321.193	285.176	213.468	250.648	252.939	68.3971	59.3277	65.1454	11	6.75495	6.8257	7.0258	8.01027	8.3273	8.15571	7.73788	7.96952	7.98264	6.09586	5.89063	6.02559	Os.1150.1.S1_at	LOC_Os07g37770	ribosomal protein S17, putative, expressed	6.86882	8.16442	7.89668	6.00403	0.000450274	10.5881	0.00735629	3511	2.4548	down	6.86882
Os.11561.2.S1_a_at					chr03|11973	12590648	12595970	+			983.96	990.43	617.425	1911.92	1873.27	1391.8	1127.72	1137.11	984.975	2035.14	1888.3	2240.54	11	9.94246	9.95191	9.27012	10.9008	10.8713	10.4427	10.1392	10.1512	9.94394	10.9909	10.8829	11.1296	Os.11561.2.S1_a_at	LOC_Os01g67340	STRUBBELIG-RECEPTOR FAMILY 8 precursor, putative, expressed	9.7215	10.7383	10.0781	11.0011	0.0196531	3.76714	0.0570532	19765	2.02342	down	9.7215
Os.11566.1.S1_at					chr02|11972	29093170	29095421	-			16.2519	50.4037	38.6887	255.615	289.366	210.209	248.01	236.04	225.333	16.5924	26.9592	22.7594	11	4.02254	5.65546	5.27384	7.99783	8.17675	7.71568	7.95426	7.88289	7.81591	4.05245	4.75271	4.50839	Os.11566.1.S1_at	LOC_Os12g33120	expressed protein	4.98394	7.96342	7.88435	4.43785	0.00431405	5.82953	0.0241347	10255	7.887	down	4.98394
Os.11573.2.A1_a_at		GO:0009507|GO:0000166|GO:0005524|GO:0016984			chr11|11981	28374858	28378028	-			3874.3	4415.05	3136.39	925.207	1029.93	634.485	6017.7	8174.55	7015.49	3136.1	2402.25	2903.34	11	11.9197	12.1082	11.6149	9.85363	10.0083	9.30944	12.555	12.9969	12.7763	11.6148	11.2302	11.5035		LOC_Os01g73550	mitochondrial-processing peptidase subunit alpha, mitochondrial precursor, putative, expressed	11.8809	9.7238	12.7761	11.4495	0.00108737	8.42382	0.0114171	5464	4.46029	up	11.8809
Os.11573.2.A2_a_at		GO:0009507|GO:0000166|GO:0005524|GO:0016984			chr11|11981	28374858	28378028	-			5646.24	5073.03	5954.55	7036.71	7561.48	6307.42	7086.8	7855.58	8323.15	4103.98	3443.64	3307.48	11	12.4631	12.3086	12.5398	12.7807	12.8845	12.6228	12.7909	12.9395	13.0229	12.0028	11.7497	11.6915		LOC_Os04g45810	homeobox associated leucine zipper, putative, expressed	12.4372	12.7627	12.9178	11.8147	0.0331859	3.19096	0.0773389	24621	1.2531	down	12.4372
Os.11573.5.A1_x_at		GO:0009507|GO:0000166|GO:0005524|GO:0016984			chr11|11981	28374998	28376688	-			6336.12	6850.13	7165.18	6746.06	6592.66	5309.05	14052.7	14633.5	13203.1	7044.99	5565.19	5637.59	11	12.6294	12.7419	12.8068	12.7198	12.6866	12.3742	13.7786	13.837	13.6886	12.7824	12.4422	12.4609	Os.11573.5.A1_x_at	LOC_Os02g02290	SNF2 family N-terminal domain containing protein, expressed	12.726	12.5936	13.768	12.5618	0.33751	1.08864	0.407908	47477	1.09616	up	12.726
Os.11573.7.A1_x_at		GO:0009507|GO:0000166|GO:0005524|GO:0016984			chr11|11981	28375012	28376449	-			5122.59	5522.81	5709.47	6677.94	6979.24	5393.43	8049.1	9405.17	9342.96	4884.3	3980.3	4075.32	11	12.3227	12.4312	12.4791	12.7052	12.7689	12.397	12.9746	13.1992	13.1897	12.2539	11.9587	11.9927		LOC_Os08g39450	AN1-like zinc finger domain containing protein, expressed	12.411	12.6237	13.1212	12.0684	0.160946	1.71789	0.22959	40224	1.15884	down	12.411
Os.11602.1.S1_at					chr09|11979	21945460	21948532	+			111.792	115.244	128.969	346.306	323.347	239.606	690.119	836.618	699.42	182.752	126.587	132.224	11	6.80467	6.84854	7.01088	8.4359	8.33694	7.90452	9.4307	9.70843	9.45002	7.51374	6.98399	7.04684	Os.11602.1.S1_at	LOC_Os01g03060	splicing factor, putative, expressed	6.88803	8.22579	9.52971	7.18152	0.00156622	7.6534	0.0139292	6451	2.52758	down	6.88803
Os.11616.1.S1_at					chr02|11972	22071619	22079406	+			277.365	309.662	331.146	849.144	989.81	806.433	598.407	568.085	558.942	178.501	202.354	174.612	11	8.11564	8.27455	8.37133	9.72987	9.95101	9.65541	9.22498	9.14996	9.12655	7.47979	7.66073	7.44801	Os.11616.1.S1_at	LOC_Os06g20370	microtubule associated protein, putative, expressed	8.25384	9.77876	9.16717	7.52951	0.000192769	13.1566	0.00488788	2262	2.87771	down	8.25384
Os.11617.1.S1_at		GO:0006468|GO:0000166|GO:0004672|GO:0004674|GO:0004707|GO:0005524|GO:0016301|GO:0016740			chr05|11975	28105489	28110750	-			593.668	508.163	617.618	1190.42	1184.25	1538.74	581.82	557.397	548.541	249.165	271.104	285.193	11	9.21351	8.98915	9.27057	10.2173	10.2098	10.5875	9.18443	9.12256	9.09946	7.96096	8.0827	8.1558	Os.11617.1.S1_at	LOC_Os01g66120	No apical meristem protein, putative, expressed	9.15774	10.3382	9.13548	8.06649	0.00146029	7.79613	0.0134154	6245	2.26645	down	9.15774
Os.11619.1.A1_at					chr02|11972	34999044	35001449	-			162.996	243.984	204.217	735.419	745.419	657.249	736.161	628.511	745.997	125.683	145.533	128.495	11	7.34869	7.93064	7.67396	9.52242	9.54191	9.3603	9.52388	9.29579	9.54303	6.97364	7.1852	7.00556	Os.11619.1.A1_at	LOC_Os09g27820	1-aminocyclopropane-1-carboxylate oxidase protein, putative, expressed	7.6511	9.47488	9.45423	7.0548	0.000510972	10.2487	0.00784237	3737	3.54007	down	7.6511
Os.11650.1.S1_at					chr03|11973	20822980	20830341	-			167.23	275.781	283.502	423.589	462.938	405.399	653.375	661.598	595.596	233.735	241.74	282.163	11	7.38569	8.10738	8.14721	8.72652	8.85468	8.6632	9.35177	9.36981	9.21819	7.86873	7.91731	8.14039	Os.11650.1.S1_at	LOC_Os01g53700	mitochondrial-processing peptidase subunit, mitochondrial precursor, putative, expressed	7.88009	8.74813	9.31326	7.97548	0.0267754	3.42019	0.0678359	22647	1.82518	down	7.88009
Os.11654.1.S1_at					chr06|11976	23558710	23562059	+			63.2563	146.908	101.433	100.004	108.744	88.5124	217.641	258.333	190.037	68.3476	80.4395	72.5845	11	5.98314	7.19877	6.66438	6.64391	6.76479	6.46781	7.76581	8.01309	7.57014	6.09482	6.32983	6.18159	Os.11654.1.S1_at	LOC_Os06g47230	coiled-coil domain-containing protein 72, putative, expressed	6.61543	6.6255	7.78301	6.20208	0.979148	0.0278067	0.982711	57172	1.00701	down	6.61543
Os.11664.1.S1_at					chr08|11978	455089	458468	-			659.206	1002.64	840.471	947.429	1028.39	1103.51	2318.32	2395.64	2228.18	1382.85	1365.61	1500.91	11	9.36459	9.96958	9.71505	9.88787	10.0062	10.1079	11.1789	11.2262	11.1216	10.4334	10.4153	10.5516	Os.11664.1.S1_at	LOC_Os07g39680	UV-induced protein uvi15, putative, expressed	9.68307	10.0006	11.1756	10.4668	0.163897	1.70238	0.232706	40411	1.24623	down	9.68307
Os.11673.2.S1_x_at					chr01|11971	33085974	33092806	-			194.2	205.193	226.86	417.2	473.322	440.319	373.354	317.746	337.764	140.208	171.949	148.478	11	7.6014	7.68084	7.82566	8.70459	8.88668	8.78241	8.5444	8.31173	8.39987	7.13143	7.42583	7.21411	Os.11673.2.S1_x_at	LOC_Os03g20380	CAMK_KIN1/SNF1/Nim1_like.2 - CAMK includes calcium/calmodulin depedent protein kinases, expressed	7.70263	8.79123	8.41867	7.25712	0.000206588	12.9264	0.00506591	2339	2.12666	down	7.70263
Os.11707.1.A1_at					chr03|11973	30974992	30975624	+			10.1279	14.5309	8.58878	20.1494	28.8928	10.6786	79.0814	103.873	55.9801	8.75499	9.45408	9.62252	11	3.34026	3.86105	3.10245	4.33267	4.85264	3.41665	6.30527	6.69867	5.80684	3.13011	3.24094	3.26642	Os.11707.1.A1_at	LOC_Os04g40150	glycosyl transferase family 17 protein, putative, expressed	3.43459	4.20065	6.27026	3.21249	0.182668	1.61008	0.25271	41476	1.70062	down	3.43459
Os.11717.1.S1_a_at					chr01|11971	29297478	29301307	+			200.276	218.966	218.894	214.995	190.498	171.875	478.368	428.982	372.094	195.343	183.608	179.25	11	7.64585	7.77456	7.77409	7.74816	7.57363	7.42522	8.90198	8.74478	8.53952	7.60987	7.52048	7.48583	Os.11717.1.S1_a_at	LOC_Os06g35590	reticuline oxidase-like protein precursor, putative, expressed	7.7315	7.58234	8.72876	7.53873	0.219975	1.45264	0.291248	43338	1.10892	up	7.7315
Os.11717.1.S1_at					chr01|11971	29297478	29301307	+			334.081	345.763	358.795	408.074	439.264	365.405	415.32	453.7	438.944	209.633	224.566	214.884	11	8.38406	8.43364	8.48702	8.67269	8.77894	8.51335	8.69808	8.82559	8.77789	7.71172	7.811	7.74742		LOC_Os08g07600	expressed protein	8.43491	8.65499	8.76719	7.75671	0.0563243	2.66113	0.109479	29520	1.16481	down	8.43491
Os.11736.1.S1_at					chr02|11972	13156595	13163862	+			660.847	730.414	685.947	55.9448	66.3903	39.5373	326.362	362.266	296.79	104.595	101.642	101.363	11	9.36817	9.51257	9.42195	5.80593	6.0529	5.30514	8.35033	8.50091	8.2133	6.70867	6.66735	6.66338	Os.11736.1.S1_at	LOC_Os10g39410	Core histone H2A/H2B/H3/H4 domain containing protein, putative, expressed	9.43423	5.72133	8.35484	6.6798	7.75438e-05	16.5781	0.0033033	1346	13.1128	up	9.43423
Os.11745.2.S1_at					chr11|11981	18135090	18149501	+			6.18832	6.30757	7.07736	10.496	14.8932	18.4551	7.58827	5.97655	6.4282	16.8603	21.5285	18.9496	11	2.62955	2.65709	2.82321	3.39177	3.89658	4.20595	2.92377	2.57931	2.68441	4.07556	4.42817	4.2441	Os.11745.2.S1_at	LOC_Os04g50970	seed specific protein Bn15D1B, putative, expressed	2.70328	3.83143	2.72917	4.24928	0.00997666	4.6072	0.0386309	14818	2.18579	down	2.70328
Os.11748.2.S2_at					chr03|11973	35385390	35391403	-			108.761	118.456	127.891	46.7895	41.9306	35.1122	129.747	130.145	131.326	75.8766	87.8435	88.3881	11	6.76502	6.88821	6.99877	5.54811	5.38993	5.1339	7.01956	7.02397	7.03701	6.24558	6.45686	6.46578		LOC_Os11g34230	expressed protein	6.884	5.35731	7.02685	6.38941	0.000382654	11.0405	0.00675595	3248	2.88122	up	6.884
Os.11753.1.S1_at					chr07|11977	3243034	3245608	-			908.7	1262.39	964.252	1648.98	1746.98	1322.97	2970.91	3123.52	3074.64	405.071	441.209	360.802	11	9.82766	10.3019	9.91327	10.6874	10.7706	10.3696	11.5367	11.609	11.5862	8.66203	8.78532	8.49506	Os.11753.1.S1_at	LOC_Os03g04590	ribosomal protein, putative, expressed	10.0143	10.6092	11.5773	8.64747	0.0353415	3.12541	0.0805118	25187	1.51037	down	10.0143
Os.11771.1.S1_at					chr06|11976	6677245	6679863	+			6.75087	12.2646	7.9527	18.2227	20.2096	16.3215	59.3025	54.9111	55.9694	23.0061	19.8246	18.214	11	2.75507	3.61643	2.99144	4.18767	4.33697	4.02871	5.89002	5.77902	5.80657	4.52394	4.30922	4.18698	Os.11771.1.S1_at	LOC_Os02g54820	trehalose-6-phosphate synthase, putative, expressed	3.12098	4.18445	5.8252	4.34005	0.0173811	3.91087	0.0532959	18711	2.08995	down	3.12098
Os.11781.1.S1_at					chr02|11972	32270773	32275781	-			578.768	516.191	624.339	2754.9	2707.11	2119.86	1263.05	1342.59	1460.49	637.376	665.26	598.023	11	9.17684	9.01176	9.28619	11.4278	11.4025	11.0498	10.3027	10.3908	10.5122	9.316	9.37777	9.22406	Os.11781.1.S1_at	LOC_Os05g44320	WD domain, G-beta repeat domain containing protein, expressed	9.15826	11.2934	10.4019	9.30594	0.000126432	14.6463	0.00405928	1784	4.39266	down	9.15826
Os.11786.1.S1_at	Os.11786	GO:0009536	Os01g0263900	Os01g0263900	chr01|11971	8946138	8947890	-	4326199		15.8505	8.44865	15.753	50.5817	70.9847	74.1842	66.2169	79.834	94.911	16.6108	20.1387	22.3483	11	3.98645	3.07872	3.97755	5.66054	6.14944	6.21304	6.04913	6.31893	6.5685	4.05405	4.3319	4.48209	Os.11786.1.S1_at	LOC_Os01g74300	metallothionein, putative, expressed	3.68091	6.00767	6.31219	4.28934	0.00260295	6.68549	0.0183466	8140	5.01679	down	3.68091
Os.11786.2.S1_at					chr01|11971	8946077	8949429	-			9.99139	10.153	20.1585	326.62	263.113	226.26	370.831	215.391	221.042	42.2398	25.471	29.6829	11	3.32069	3.34384	4.33331	8.35147	8.03954	7.82184	8.53462	7.75082	7.78818	5.40053	4.67078	4.89156		LOC_Os02g16500	expressed protein	3.66595	8.07095	8.02454	4.98763	0.00027748	11.9884	0.00581522	2737	21.1855	down	3.66595
Os.11786.2.S1_x_at	Os.11786	GO:0009536	Os01g0263900	Os01g0263900	chr01|11971	8946077	8949429	-	4326199		13.1043	14.578	15.851	199.038	217.436	207.392	199.656	190.513	166.977	35.6724	33.3972	34.4556	11	3.71196	3.86572	3.98651	7.6369	7.76445	7.69622	7.64137	7.57375	7.38351	5.15674	5.06165	5.10667		LOC_Os03g22340	60S ribosomal protein L22-2, putative, expressed	3.85473	7.69919	7.53288	5.10835	1.60997e-06	43.8994	0.000952329	94	14.3647	down	3.85473
Os.11787.1.S1_at		GO:0008615			chr07|11977	9938	11282	-			644.931	649.644	610.549	685.195	721.743	836.683	741.935	822.879	747.184	1243.27	1220.67	1197.84	11	9.333	9.34351	9.25396	9.42037	9.49534	9.70854	9.53515	9.68454	9.54532	10.2799	10.2535	10.2262	Os.11787.1.S1_at	LOC_Os09g36800	3-dehydroquinate synthase, putative, expressed	9.31016	9.54142	9.58834	10.2532	0.0635617	2.54619	0.118517	30773	1.17386	down	9.31016
Os.11790.1.S1_at					chr08|11978	26767534	26771782	+			529.206	598.653	584.783	674.892	707.788	744.292	255.415	269.376	284.728	464.38	485.956	485.499	11	9.04769	9.22557	9.19176	9.39851	9.46717	9.53972	7.9967	8.07348	8.15344	8.85916	8.92468	8.92333	Os.11790.1.S1_at	LOC_Os08g03579	expressed protein	9.15501	9.46847	8.07454	8.90239	0.0100054	4.60338	0.0387073	14831	1.24269	down	9.15501
Os.11802.1.S1_at					chr03|11973	29511100	29516407	-			1830.62	1863.91	2045.12	1766	2018.01	2704.86	2069.32	2218.7	2101.16	1032.04	1068.46	1074.22	11	10.8381	10.8641	10.998	10.7863	10.9787	11.4013	11.0149	11.1155	11.037	10.0113	10.0613	10.0691	Os.11802.1.S1_at	LOC_Os08g37950	copper-transporting ATPase PAA1, putative, expressed	10.9001	11.0554	11.0558	10.0472	0.45561	0.825235	0.519532	50320	1.11371	down	10.9001
Os.11804.1.S1_at					chr03|11973	8111180	8113280	+			5.96511	5.52539	5.44732	35.6537	35.7471	22.3874	40.4158	55.0184	46.2094	5.60839	5.31595	5.9165	11	2.57655	2.46608	2.44555	5.15598	5.15975	4.48461	5.33685	5.78184	5.53011	2.48759	2.41033	2.56474	Os.11804.1.S1_at	LOC_Os03g31679	annexin A7, putative, expressed	2.49606	4.93345	5.5496	2.48755	0.00043435	10.6867	0.00722627	3448	5.41661	down	2.49606
Os.11830.1.S1_at					chr05|11975	17513994	17519526	+			209.63	255.249	255.561	106.226	137.655	87.0737	745.969	643.313	689.734	130.434	117.871	122.968	11	7.7117	7.99576	7.99752	6.731	7.10491	6.44416	9.54297	9.32938	9.4299	7.02718	6.88106	6.94214	Os.11830.1.S1_at	LOC_Os09g07830	acetyl-CoA acetyltransferase, cytosolic, putative, expressed	7.90166	6.76002	9.43408	6.95013	0.00590402	5.34536	0.0286682	11816	2.20631	up	7.90166
Os.11841.1.S1_at					chr08|11978	28244990	28246078	+			198.929	262.545	230.711	641.793	635.678	467.637	1073.38	1264.89	985.144	312.072	329.328	276.417	11	7.63611	8.03642	7.84995	9.32596	9.31215	8.86925	10.0679	10.3048	9.94419	8.28574	8.36338	8.1107	Os.11841.1.S1_at	LOC_Os04g39700	60S ribosomal protein L6, putative, expressed	7.84082	9.16912	10.1056	8.25327	0.0021767	7.01321	0.0165908	7526	2.51106	down	7.84082
Os.11849.1.S1_at		GO:0009058|GO:0009250|GO:0009011			chr05|11975	26402548	26410834	+			114.913	105.575	132.641	125.368	145.928	127.973	94.8252	92.2825	99.6779	162.493	140.217	153.786	11	6.8444	6.72212	7.05138	6.97003	7.18911	6.9997	6.5672	6.52799	6.6392	7.34423	7.13151	7.26478	Os.11849.1.S1_at	LOC_Os08g44860	aminopeptidase, putative, expressed	6.87263	7.05294	6.57813	7.24684	0.201461	1.52704	0.272431	42432	1.13313	down	6.87263
Os.11851.1.S1_at		GO:0006810|GO:0008643|GO:0016020|GO:0016021|GO:0005215|GO:0005351			chr03|11973	6212596	6217412	-			97.8397	70.4208	125.403	91.2664	104.757	249.765	186.1	166.422	174.698	273.952	290.938	285.286	11	6.61235	6.13793	6.97043	6.51201	6.7109	7.96443	7.53994	7.3787	7.44872	8.09778	8.18457	8.15626	Os.11851.1.S1_at	LOC_Os01g46610	dehydrogenase, putative, expressed	6.57357	7.06245	7.45579	8.1462	0.395906	0.950003	0.463159	49048	1.40335	down	6.57357
Os.11854.1.S1_at					chr03|11973	28254158	28257104	+			336.685	570.62	371.944	220.352	175.018	179.845	1017.2	1046	791.573	274.027	300.571	298.64	11	8.39525	9.15639	8.53894	7.78367	7.45136	7.49061	9.99039	10.0307	9.62858	8.09817	8.23156	8.22227	Os.11854.1.S1_at	LOC_Os04g36760	enzyme of the cupin superfamily protein, putative, expressed	8.69686	7.57521	9.88321	8.184	0.0118514	4.38254	0.042652	15943	2.17596	up	8.69686
Os.11860.1.S1_at					chr05|11975	2764111	2770017	+			450.785	534.049	363.221	295.987	251.99	215.541	649.689	694.328	599.065	169.495	188.839	157.231	11	8.8163	9.06083	8.5047	8.20939	7.97722	7.75182	9.34361	9.43947	9.22657	7.4051	7.56101	7.29674	Os.11860.1.S1_at	LOC_Os08g30790	hypersensitive-induced response protein, putative, expressed	8.79394	7.97948	9.33655	7.42095	0.0173649	3.91197	0.0532802	18700	1.75865	up	8.79394
Os.11866.1.S1_at					chr01|11971	36485156	36488356	+			224.319	188.146	192.321	449.589	495.047	508.514	729.328	630.436	586.739	317.367	362.236	327.102	11	7.8094	7.55571	7.58737	8.81246	8.95142	8.99014	9.51042	9.30021	9.19657	8.31001	8.50079	8.3536	Os.11866.1.S1_at	LOC_Os01g45910	plastidic ATP/ADP-transporter, putative, expressed	7.65083	8.91801	9.33573	8.38813	0.000192909	13.1541	0.00488928	2263	2.40691	down	7.65083
Os.11867.2.S1_at		GO:0008152|GO:0016787			chr05|11975	19954917	19956503	+			1097.92	1118.47	992.59	2987.9	3143.48	3137.95	1870.82	1837.23	1772.79	1092.48	1236.2	1163.05	11	10.1006	10.1273	9.95505	11.5449	11.6181	11.6156	10.8695	10.8433	10.7918	10.0934	10.2717	10.1837	Os.11867.2.S1_at	LOC_Os06g02380	T-complex protein, putative, expressed	10.061	11.5929	10.8349	10.1829	1.27698e-05	26.1176	0.00187018	390	2.8917	down	10.061
Os.11879.1.S1_at					chr02|11972	17440483	17449289	+			119.41	116.434	103.638	241.478	207.314	188.746	54.3649	60.5718	52.7169	88.9723	101.459	96.1818	11	6.89979	6.86337	6.69541	7.91575	7.69568	7.5603	5.7646	5.92057	5.7202	6.47528	6.66475	6.58769	Os.11879.1.S1_at	LOC_Os07g42770	CAMK_CAMK_like.35 - CAMK includes calcium/calmodulin depedent protein kinases, expressed	6.81952	7.72391	5.80179	6.57591	0.00172362	7.46201	0.014637	6754	1.87175	down	6.81952
Os.11885.1.S1_at					chr08|11978	3274760	3278154	+			173.489	148.915	180.302	262.959	298.51	328.785	221.267	273.093	242.341	140.825	133.213	118.419	11	7.4387	7.21834	7.49427	8.03869	8.22163	8.361	7.78965	8.09325	7.92089	7.13776	7.05759	6.88775	Os.11885.1.S1_at	LOC_Os02g47220	CPuORF20 - conserved peptide uORF-containing transcript, expressed	7.38377	8.20711	7.9346	7.0277	0.00281163	6.54832	0.0191292	8431	1.76949	down	7.38377
Os.11917.1.S1_at					chr06|11976	29001201	29002543	-			1883.98	2125.56	1293.14	578.225	570.348	553.158	1197.03	1324.79	1433.53	766.465	747.385	755.962	11	10.8796	11.0536	10.3367	9.17549	9.1557	9.11155	10.2252	10.3716	10.4854	9.58207	9.54571	9.56217	Os.11917.1.S1_at	LOC_Os07g49400	OsAPx2 - Cytosolic Ascorbate Peroxidase encoding gene 4,5,6,8, expressed	10.7566	9.14758	10.3607	9.56332	0.00175704	7.42414	0.0147893	6814	3.05049	up	10.7566
Os.11929.1.S1_at					chr03|11973	21452803	21455242	+			2632.33	4206.44	3207.73	1269.44	1440.12	991.639	5907.54	6856.95	6237.46	971.918	995.735	998.456	11	11.3621	12.0384	11.6473	10.31	10.492	9.95367	12.5283	12.7434	12.6067	9.92469	9.95962	9.96355	Os.11929.1.S1_at	LOC_Os05g02530	glutathione S-transferase, N-terminal domain containing protein, expressed	11.6826	10.2519	12.6261	9.94929	0.00473701	5.68161	0.0253796	10708	2.69585	up	11.6826
Os.1193.1.S1_at		GO:0006810|GO:0016020|GO:0008519			chr04|11974	25281428	25283528	+			167.049	155.469	229.206	186.273	165.918	193.557	383.14	394.825	385.49	114.796	121.74	96.2946	11	7.38413	7.28048	7.8405	7.54128	7.37433	7.59662	8.58173	8.62507	8.59055	6.84293	6.92766	6.58938	Os.1193.1.S1_at	LOC_Os01g15120	hydrolase, alpha/beta fold family domain containing protein, expressed	7.5017	7.50407	8.59912	6.78666	0.990364	0.012849	0.991919	57290	1.00164	down	7.5017
Os.11941.1.S1_at					chr09|11979	20590770	20594660	-			28.3842	35.4713	24.1345	16.4801	15.6041	15.2571	18.926	17.6495	21.2525	12.5645	12.0455	12.1005	11	4.82702	5.14858	4.59302	4.04265	3.96385	3.93141	4.2423	4.14155	4.40956	3.65129	3.59042	3.59699		LOC_Os06g06560	starch synthase, putative, expressed	4.85621	3.9793	4.26447	3.6129	0.00594813	5.33427	0.0287613	11866	1.83643	up	4.85621
Os.11941.2.S1_at	Os.11941		Os09g0526600	Os09g0526600	chr09|11979	20592825	20594420	-	4347637		66.6034	67.551	83.6546	68.3199	78.1243	110.689	142.337	127.372	116.118	57.7571	67.0689	67.6399	11	6.05752	6.0779	6.38637	6.09423	6.2877	6.79037	7.15317	6.9929	6.85945	5.85192	6.06757	6.0798	Os.11941.2.S1_at	LOC_Os02g27030	cysteine proteinase 1 precursor, putative, expressed	6.17393	6.39077	7.00184	5.99977	0.404997	0.930038	0.471851	49250	1.16218	down	6.17393
Os.11946.1.S1_at					chr06|11976	12344921	12349134	+			17.945	42.8837	50.4877	102.562	131.021	78.2229	373.661	487.886	397.813	27.6609	32.8181	25.4455	11	4.16551	5.42236	5.65786	6.68035	7.03366	6.28952	8.54559	8.9304	8.63594	4.78978	5.03642	4.66934	Os.11946.1.S1_at	LOC_Os01g51210	uncharacterized protein PA4923, putative, expressed	5.08191	6.66784	8.70398	4.83185	0.0360189	3.10578	0.0814503	25374	3.00202	down	5.08191
Os.11947.1.S1_a_at					chr11|11981	6063708	6069214	-			261.641	267.432	299.585	331.762	326.839	247.541	753.314	611.35	667.337	307.027	237.899	249.63	11	8.03145	8.06302	8.22682	8.37401	8.35243	7.95152	9.55711	9.25586	9.38227	8.26222	7.89421	7.96365	Os.11947.1.S1_a_at	LOC_Os06g43800	methyltransferase domain containing protein, putative, expressed	8.1071	8.22599	9.39841	8.04002	0.47272	0.791925	0.535655	50638	1.0859	down	8.1071
Os.11969.1.S1_at					chr05|11975	290695	291718	+			1010.88	1043.71	860.94	931.057	1018.69	739.643	1841.32	2708.51	2224.12	526.111	487.525	468.002	11	9.9814	10.0275	9.74977	9.86273	9.9925	9.53069	10.8465	11.4033	11.119	9.03922	8.92933	8.87037	Os.11969.1.S1_at	LOC_Os04g24520	ribosomal protein L51, putative, expressed	9.91956	9.7953	11.1229	8.94631	0.486236	0.766271	0.548234	50891	1.08994	up	9.91956
Os.11970.1.S1_at					chr09|11979	12125813	12126992	+			1225.22	1316.28	1197.94	1987.92	2153.27	1603.62	2637.14	2428.26	2611.52	1646.54	1666.47	1594.44	11	10.2588	10.3623	10.2263	10.957	11.0723	10.6471	11.3648	11.2457	11.3507	10.6852	10.7026	10.6388	Os.11970.1.S1_at	LOC_Os03g46060	thaumatin family domain containing protein, expressed	10.2825	10.8922	11.3204	10.6755	0.0102604	4.57005	0.0392659	14993	1.52592	down	10.2825
Os.11972.1.S1_at					chr05|11975	19270409	19274754	+			19.9163	21.2037	21.6503	28.0685	23.886	23.0332	34.9711	42.3457	37.5753	18.821	17.2711	17.4017	11	4.31588	4.40624	4.43631	4.81088	4.57809	4.52565	5.12809	5.40414	5.23171	4.23427	4.11029	4.12116		LOC_Os08g44250	fiber protein Fb14, putative	4.38614	4.63821	5.25465	4.15524	0.0565098	2.65797	0.109712	29554	1.19091	down	4.38614
Os.11972.1.S1_s_at					chr05|11975	19270409	19274754	+			126.397	183.896	139.375	109.539	108.732	90.1656	208.898	228.025	200.375	115.951	121.927	114.554	11	6.98182	7.52275	7.12283	6.77531	6.76463	6.49451	7.70665	7.83305	7.64656	6.85738	6.92988	6.83988	Os.11972.1.S1_s_at	LOC_Os03g14570	expressed protein	7.20913	6.67815	7.72875	6.87571	0.0463486	2.85101	0.0961959	27646	1.44491	up	7.20913
Os.11975.2.A1_at	Os.60288		Os01g0910900	Os01g0910900	chr01|11971	40009682	40013856	-	4324873		7655.64	7755.98	7529.59	943.829	911.686	381.879	8942.37	8597.12	8091.33	5277.57	5612.97	5523.15	11	12.9023	12.9211	12.8784	9.88238	9.83239	8.57697	13.1264	13.0696	12.9822	12.3657	12.4545	12.4313	Os.11975.2.A1_at	LOC_Os03g64300	THION30 - Plant thionin family protein precursor, expressed	12.9006	9.43058	13.0594	12.4172	0.00124971	8.12213	0.0123107	5824	11.0809	up	12.9006
Os.11981.1.S1_x_at					chr02|11972	23992208	23994932	-			368.124	450.375	415.375	339.349	330.263	303.171	523.932	642.494	548.356	270.971	250.799	274.816	11	8.52405	8.81498	8.69827	8.40663	8.36747	8.24399	9.03324	9.32754	9.09897	8.08199	7.97039	8.10232	Os.11981.1.S1_x_at	LOC_Os01g73910	peptidase, putative, expressed	8.6791	8.33936	9.15325	8.05157	0.0254203	3.47704	0.0659014	22132	1.26553	up	8.6791
Os.11987.1.S1_at		GO:0045449|GO:0003677|GO:0008270			chr03|11973	3717978	3720803	+			69.7184	96.2007	97.9018	78.8231	89.2245	96.0332	179.095	227.658	272.237	80.988	74.5006	78.5303	11	6.12347	6.58798	6.61326	6.30055	6.47937	6.58546	7.48458	7.83073	8.08872	6.33964	6.21918	6.29518	Os.11987.1.S1_at	LOC_Os06g04020	histone H1, putative, expressed	6.44157	6.45513	7.80134	6.28467	0.943462	0.0754731	0.953063	56802	1.00944	down	6.44157
Os.11995.1.S1_at		GO:0009072|GO:0003868|GO:0016702			chr02|11972	3677460	3679943	-			145.309	190.471	217.666	275.968	254.244	239.677	339.298	356.421	358.281	181.717	180.238	177.48	11	7.18298	7.57343	7.76597	8.10836	7.99007	7.90495	8.40641	8.47744	8.48495	7.50555	7.49376	7.47151	Os.11995.1.S1_at	LOC_Os03g56190	cytochrome c oxidase-related, putative, expressed	7.50746	8.00113	8.45627	7.49027	0.0528724	2.72209	0.104975	28900	1.40802	down	7.50746
Os.12014.1.S1_s_at					chr05|11975	26023987	26029158	+			343.217	379.149	588.121	174.256	162.619	193.35	220.815	199.787	207.417	373.032	398.65	426.174	11	8.42298	8.56662	9.19997	7.44506	7.34535	7.59507	7.7867	7.64232	7.69639	8.54316	8.63898	8.7353	Os.12014.1.S1_s_at	LOC_Os06g51220	HMG1/2, putative, expressed	8.72986	7.46183	7.70847	8.63914	0.00706702	5.08277	0.0317805	12756	2.40832	up	8.72986
Os.12025.1.S1_a_at		GO:0016787			chr04|11974	32582990	32588460	-			54.5167	100.831	54.4141	74.1058	60.5648	52.8481	199.236	216.876	168.978	56.5584	62.185	50.2454	11	5.76863	6.65579	5.76591	6.21151	5.92041	5.72378	7.63834	7.76073	7.40069	5.82167	5.95849	5.65092	Os.12025.1.S1_a_at	LOC_Os03g22020	peroxidase precursor, putative, expressed	6.06344	5.9519	7.59992	5.81036	0.751147	0.339733	0.788092	54690	1.08038	up	6.06344
Os.12037.1.S1_at	Os.12037		CDNA clone:OSIGCSN017G01, full insert sequence		chr03|11973	7955588	7958437	-			1037.48	1151.74	1170.75	230.231	234.43	186.202	1035.21	1078.69	977.749	622.497	580.312	561.737	11	10.0189	10.1696	10.1932	7.84694	7.87302	7.54073	10.0157	10.0751	9.93332	9.28192	9.18068	9.13375	Os.12037.1.S1_at	LOC_Os12g43510	expressed protein	10.1272	7.75356	10.008	9.19879	3.83391e-05	19.8057	0.00253998	865	5.18257	up	10.1272
Os.12096.3.S1_a_at		GO:0006826|GO:0006879|GO:0005488|GO:0005506|GO:0008199|GO:0016491|GO:0046872|GO:0046914			chr11|11981	304051	306727	-			1131.91	1426.76	1192.13	632.67	551.482	647.321	3791.74	2684.62	3268.94	691.327	830.421	981.625	11	10.1445	10.4785	10.2193	9.30531	9.10717	9.33834	11.8886	11.3905	11.6746	9.43322	9.6977	9.93903		LOC_Os04g54620	expressed protein	10.2808	9.25027	11.6512	9.68998	0.00115558	8.29068	0.0117907	5622	2.04277	up	10.2808
Os.12096.3.S1_x_at		GO:0006826|GO:0006879|GO:0005488|GO:0005506|GO:0008199|GO:0016491|GO:0046872|GO:0046914			chr11|11981	304051	306727	-			2382.08	2880.91	2539.87	1684.93	1480.12	1385.55	5967.55	4756.04	5866.7	1404.43	1883.67	2089.76	11	11.218	11.4923	11.3105	10.7185	10.5315	10.4362	12.5429	12.2155	12.5183	10.4558	10.8793	11.0291	Os.12096.3.S1_x_at	LOC_Os08g44330	peptidylprolyl isomerase domain and WD repeat-containing protein 1, putative, expressed	11.3403	10.5621	12.4256	10.7881	0.00253647	6.73206	0.0180914	8044	1.71501	up	11.3403
Os.12100.1.S1_at					chr07|11977	17267141	17268412	+			3758.36	4578.13	5169.72	3419.52	3217.9	3102.27	4356.91	4069.07	4080.62	1831.58	1561.21	1737.68	11	11.8759	12.1605	12.3359	11.7396	11.6519	11.5991	12.0891	11.9905	11.9946	10.8389	10.6084	10.7629	Os.12100.1.S1_at	LOC_Os09g18159	light repressible receptor protein kinase, putative, expressed	12.1241	11.6635	12.0247	10.7368	0.0303217	3.28626	0.0731354	23789	1.37609	up	12.1241
Os.12110.1.S1_at					chr11|11981	822417	824738	-			804.541	964.657	840.809	350.18	408.972	336.285	1312.9	1320.69	1428.26	246.339	273.146	281.071	11	9.65202	9.91387	9.71563	8.45195	8.67586	8.39354	10.3585	10.3671	10.48	7.9445	8.09353	8.13479	Os.12110.1.S1_at	LOC_Os12g04980	DNA repair protein Rad51, putative, expressed	9.76051	8.50712	10.4019	8.05761	0.000426053	10.7399	0.00715044	3418	2.38401	up	9.76051
Os.12112.1.S1_at					chr01|11971	35502346	35503304	+			14.4758	68.943	16.9781	98.1111	103.769	65.2003	539.195	768.137	700.64	15.663	30.2181	22.4823	11	3.85557	6.10733	4.0856	6.61634	6.69723	6.02681	9.07466	9.58522	9.45253	3.96929	4.91734	4.49072	Os.12112.1.S1_at	LOC_Os09g07510	HEAT repeat family protein, putative, expressed	4.68283	6.44679	9.37081	4.45912	0.0772483	2.36491	0.135367	32744	3.39629	down	4.68283
Os.12115.1.S1_at	Os.78797	GO:0009536	Os06g0199400	Os06g0199400	chr06|11976	5043929	5045020	-	4340407		1898.46	1670.27	1589.48	1544.15	1441.35	1894.3	4269.39	3969.45	4253.09	1837.37	1708.57	1817.19	11	10.8906	10.7059	10.6343	10.5926	10.4932	10.8874	12.0598	11.9547	12.0543	10.8434	10.7386	10.8275	Os.12115.1.S1_at	LOC_Os01g55420	expressed protein	10.7436	10.6578	12.0229	10.8032	0.57512	0.609494	0.629909	52389	1.06132	up	10.7436
Os.12121.1.S1_at					chr02|11972	5463782	5464415	-			1442.67	1545.51	1471.01	1454.17	1538.05	1636	1295.47	1418.83	1504.87	2100.12	2200.84	2022.22	11	10.4945	10.5939	10.5226	10.506	10.5869	10.676	10.3393	10.4705	10.5554	11.0363	11.1038	10.9817	Os.12121.1.S1_at	LOC_Os02g02410	DnaK family protein, putative, expressed	10.537	10.5896	10.4551	11.0406	0.410465	0.918211	0.477146	49361	1.03714	down	10.537
Os.12126.2.S1_at					chr04|11974	25481929	25484175	+			731.98	922.63	727.259	312.842	314.385	290.284	451.297	498.286	460.142	796.078	976.431	895.075	11	9.51566	9.84961	9.50633	8.28929	8.29639	8.18132	8.81793	8.96083	8.84593	9.63677	9.93137	9.80586	Os.12126.2.S1_at	LOC_Os01g01120	enolase-phosphatase E1, putative, expressed	9.62386	8.25567	8.8749	9.79134	0.000325462	11.5087	0.00629618	2965	2.58148	up	9.62386
Os.12127.1.S1_at		GO:0015979|GO:0009522|GO:0016020			chr09|11979	18468728	18469492	+			126.552	130.759	125.318	124.704	116.229	97.8836	182.804	206.869	186.915	97.3192	74.9762	90.3397	11	6.98359	7.03076	6.96945	6.96236	6.86083	6.61299	7.51416	7.69257	7.54624	6.60465	6.22836	6.49729		LOC_Os01g01130	snurportin-1, putative, expressed	6.9946	6.81206	7.58432	6.44343	0.158336	1.73187	0.226803	40058	1.13488	up	6.9946
Os.12128.1.S1_at					chr05|11975	29073639	29078396	-			2505.66	2473.68	2482.46	2500.2	2255.9	2213.43	2813.57	2876.52	2797.44	1492	1326.61	1461.63	11	11.291	11.2724	11.2776	11.2878	11.1395	11.1121	11.4582	11.4901	11.4499	10.543	10.3735	10.5134	Os.12128.1.S1_at	LOC_Os01g59870	LTPL65 - Protease inhibitor/seed storage/LTP family protein precursor, expressed	11.2803	11.1798	11.4661	10.4766	0.140896	1.83203	0.208091	38851	1.07217	up	11.2803
Os.12134.1.S1_at		GO:0006265|GO:0006355|GO:0045449|GO:0005634|GO:0003677|GO:0003690|GO:0003700|GO:0043565			chr04|11974	26905090	26906418	+			22.3907	19.4799	33.5143	135.964	128.101	95.1686	357.398	300.723	393.724	29.3151	19.2681	17.1902	11	4.48483	4.28392	5.0667	7.08708	7.00113	6.57241	8.48139	8.23229	8.62104	4.87357	4.26814	4.10351	Os.12134.1.S1_at	LOC_Os03g36439	F-box domain containing protein, expressed	4.61182	6.88688	8.44491	4.41508	0.00131018	8.02193	0.0126638	5935	4.84018	down	4.61182
Os.12150.1.S1_at	Os.12150		Os04g0403700	Os04g0403700	chr04|11974	19833836	19837849	-	4335741		1824.24	1738.58	1631.81	1458	1510.84	1382.19	3030.98	2558.19	2884.59	1423.61	1105.34	1053.08	11	10.8331	10.7637	10.6723	10.5098	10.5611	10.4327	11.5656	11.3209	11.4941	10.4753	10.1103	10.0404	Os.12150.1.S1_at	LOC_Os02g01010	OsPDIL1-4 protein disulfide isomerase PDIL1-4, expressed	10.7563	10.5012	11.4602	10.2087	0.012894	4.27546	0.0448054	16512	1.19344	up	10.7563
Os.12161.1.S1_at		GO:0008299|GO:0016740			chr01|11971	29485109	29489450	+			1988.93	2343.71	1951.72	1855.52	1967.77	1895.93	3269.82	3004.17	2723.46	1369.59	1335.71	1412.98	11	10.9578	11.1946	10.9305	10.8576	10.9423	10.8887	11.675	11.5528	11.4112	10.4195	10.3834	10.4645	Os.12161.1.S1_at	LOC_Os07g37040	PB1 domain containing protein, expressed	11.0276	10.8962	11.5463	10.4225	0.207211	1.50322	0.278199	42738	1.09537	up	11.0276
Os.12167.1.S1_at		GO:0006950|GO:0009415			chr02|11972	27159564	27161029	-			571.97	443.748	603.242	2127.1	2066.94	2492.89	1408.35	1412.77	1408.95	571.538	409.383	475.293	11	9.1598	8.7936	9.23659	11.0547	11.0133	11.2836	10.4598	10.4643	10.4604	9.15871	8.67731	8.89267	Os.12167.1.S1_at	LOC_Os12g05540	Ser/Thr protein phosphatase family protein, putative, expressed	9.06333	11.1172	10.4615	8.90956	0.000214705	12.8	0.00516345	2385	4.15214	down	9.06333
Os.12178.1.S1_at					chr02|11972	32011882	32013969	-			8471	8841.54	8971.13	4293.57	4168.27	4039.04	6721.65	6653.9	6938.19	10686.5	10897.4	9637.26	11	13.0483	13.1101	13.1311	12.068	12.0252	11.9798	12.7146	12.7	12.7603	13.3835	13.4117	13.2344	Os.12178.1.S1_at	LOC_Os01g37832	thioredoxin, putative, expressed	13.0965	12.0243	12.725	13.3432	7.21217e-06	30.1458	0.00149604	275	2.10258	up	13.0965
Os.12181.1.S1_s_at					chr11|11981	7655142	7657642	+			5197.2	5684.6	4105.86	833.107	800.291	619.67	2818.9	3252.69	2659.86	612.7	768.1	709.451	11	12.3435	12.4728	12.0035	9.70236	9.64438	9.27536	11.4609	11.6674	11.3771	9.25904	9.58515	9.47056	Os.12181.1.S1_s_at	LOC_Os08g18044	tetraspanin family protein, putative, expressed	12.2733	9.5407	11.5018	9.43825	0.000146198	14.1158	0.00430866	1946	6.64642	up	12.2733
Os.12191.1.S1_at		GO:0015671|GO:0005506|GO:0019825|GO:0020037|GO:0046872			chr03|11973	7071851	7073102	+			165.007	302.339	344.95	76.4031	51.8009	299.644	107.725	138.174	90.4911	496.051	380.113	438.125	11	7.36638	8.24002	8.43024	6.25556	5.69491	8.22711	6.75122	7.11034	6.4997	8.95435	8.57028	8.7752		LOC_Os09g26190	CBS domain containing protein, expressed	8.01222	6.72586	6.78709	8.76661	0.198196	1.54088	0.26889	42294	2.43912	up	8.01222
Os.12191.1.S1_s_at		GO:0015671|GO:0005506|GO:0019825|GO:0020037|GO:0046872			chr03|11973	7071851	7073102	+			248.096	379.171	753.843	6.45796	6.40302	37.2995	72.9114	84.3509	40.0455	435.121	412.868	363.196	11	7.95476	8.56671	9.55812	2.69108	2.67875	5.22109	6.18807	6.39833	5.32357	8.76527	8.68953	8.5046	Os.12191.1.S1_s_at	LOC_Os01g70310	inducer of CBF expression 2, putative, expressed	8.69319	3.53031	5.96999	8.65314	0.00590441	5.34525	0.0286682	11817	35.8248	up	8.69319
Os.12191.1.S1_x_at		GO:0015671|GO:0005506|GO:0019825|GO:0020037|GO:0046872			chr03|11973	7071851	7073102	+			237.92	458.095	483.417	26.805	28.5943	116.218	122.315	131.194	90.2176	484.877	527.065	437.498	11	7.89434	8.8395	8.91713	4.74443	4.83766	6.86069	6.93446	7.03556	6.49534	8.92148	9.04184	8.77313		LOC_Os03g10320	expressed protein	8.55032	5.48093	6.82179	8.91215	0.0159444	4.01394	0.0507235	18036	8.39422	up	8.55032
Os.12192.1.S1_a_at					chr03|11973	35073060	35076193	-			1316.14	1372.02	1168.61	832.452	815.834	812.834	1091.07	1202.57	1057.78	1733.99	1926.76	1842.44	11	10.3621	10.4221	10.1906	9.70122	9.67213	9.66682	10.0915	10.2319	10.0468	10.7599	10.912	10.8474	Os.12192.1.S1_a_at	LOC_Os07g33240	endoribonuclease, putative, expressed	10.3249	9.68006	10.1234	10.8397	0.000779431	9.18772	0.00962328	4645	1.56359	up	10.3249
Os.12230.1.S1_a_at					chr01|11971	4902410	4906141	+			249.906	218.518	237.118	165.305	169.428	203.657	327.397	326.484	319.675	182.953	195.1	189.236	11	7.96524	7.77161	7.88946	7.36899	7.40452	7.67	8.3549	8.35087	8.32046	7.51533	7.60807	7.56404	Os.12230.1.S1_a_at	LOC_Os03g11540	RPA1B - Putative single-stranded DNA binding complex subunit 1, expressed	7.87544	7.48117	8.34207	7.56248	0.023363	3.57061	0.0628079	21341	1.31428	up	7.87544
Os.12239.1.S1_at					chr09|11979	18668319	18670702	+			24.8891	11.8436	38.3113	13.0027	16.4438	28.0604	31.5793	22.765	30.7644	154.653	198.555	145.602	11	4.63744	3.56604	5.2597	3.70074	4.03947	4.81046	4.98091	4.50875	4.94319	7.27289	7.63339	7.18588	Os.12239.1.S1_at	LOC_Os01g71380	glycosyl hydrolases family 17, putative, expressed	4.48773	4.18356	4.81095	7.36405	0.635406	0.512339	0.685008	53225	1.2347	up	4.48773
Os.12263.1.S1_at					chr01|11971	6568824	6573967	-			242.562	283.945	316.368	237.568	205.583	160.738	259.512	227.252	263.949	132.333	129.863	120.662	11	7.92221	8.14947	8.30546	7.89219	7.68358	7.32856	8.01966	7.82815	8.04412	7.04803	7.02085	6.91483	Os.12263.1.S1_at	LOC_Os02g15070	glutelin, putative, expressed	8.12571	7.63478	7.96397	6.99457	0.0688191	2.47173	0.125005	31588	1.40535	up	8.12571
Os.1229.1.S1_a_at		GO:0045449|GO:0003677			chr01|11971	7683698	7690583	-			134.264	112.394	125.434	117.471	119.314	100.596	112.187	150.136	118.899	45.5101	52.2595	53.1127	11	7.06893	6.81243	6.97079	6.87616	6.89862	6.65243	6.80976	7.23012	6.8936	5.50812	5.70762	5.73099		LOC_Os02g15090	glutelin, putative, expressed	6.95071	6.80907	6.97783	5.64891	0.261546	1.30616	0.333091	45055	1.10316	up	6.95071
Os.1229.1.S1_at		GO:0045449|GO:0003677			chr01|11971	7683698	7690583	-			901.275	919.589	1079.92	1015.44	1107.03	884.049	1043.22	1197.48	1209.13	396.425	438.231	402.85	11	9.81582	9.84484	10.0767	9.98789	10.1125	9.78798	10.0268	10.2258	10.2398	8.6309	8.77555	8.6541	Os.1229.1.S1_at	LOC_Os01g10790	WD domain, G-beta repeat domain containing protein, expressed	9.91246	9.96278	10.1641	8.68685	0.708919	0.400998	0.75022	54221	1.0355	down	9.91246
Os.1229.2.S1_at	Os.1229	GO:0045449|GO:0003677	Os01g0239000	Os01g0239000	chr01|11971	7689449	7690786	-	4326363		23.4504	29.4136	27.6604	70.3207	70.7289	84.426	30.3056	33.5854	32.6661	13.4522	14.5298	12.6382	11	4.55154	4.87841	4.78975	6.13588	6.14423	6.39962	4.92151	5.06976	5.02972	3.74977	3.86094	3.65972	Os.1229.2.S1_at	LOC_Os06g01370	DNA-binding protein-related, putative, expressed	4.7399	6.22657	5.007	3.75681	0.000338122	11.3967	0.0064269	3017	2.80242	down	4.7399
Os.1229.2.S1_x_at	Os.1229	GO:0045449|GO:0003677	Os01g0239000	Os01g0239000	chr01|11971	7689449	7690786	-	4326363		23.1256	23.4638	21.2584	48.8427	49.7542	54.9876	24.3105	23.4033	27.6307	13.9963	12.5867	13.3275	11	4.53142	4.55237	4.40996	5.61007	5.63675	5.78104	4.60351	4.54864	4.7882	3.80698	3.65382	3.73633		LOC_Os01g10820	ribosomal protein L5, putative, expressed	4.49792	5.67595	4.64678	3.73238	6.98806e-05	17.0203	0.00316714	1263	2.26268	down	4.49792
Os.1229.3.S1_x_at		GO:0045449|GO:0003677			chr01|11971	7684098	7690223	-			49.0324	32.243	44.7094	35.2144	42.3065	34.0745	40.0016	40.6595	42.8023	15.5102	15.3663	15.451	11	5.61566	5.01091	5.48251	5.13809	5.40281	5.09062	5.32198	5.34552	5.41962	3.95515	3.9417	3.94963		LOC_Os10g36480	expressed protein	5.36969	5.21051	5.36237	3.94882	0.485921	0.766862	0.547932	50886	1.11666	up	5.36969
Os.12293.2.S1_at		GO:0005975|GO:0008152|GO:0003824|GO:0004556|GO:0005509|GO:0016787|GO:0016798|GO:0043169|GO:0046872			chr01|11971	14442431	14444171	+			5.94204	5.88891	5.50573	5.20059	5.48547	5.15742	5.18861	5.14486	5.13348	16.5575	14.6535	17.9355	11	2.57096	2.558	2.46093	2.37867	2.45562	2.36665	2.37535	2.36313	2.35994	4.04941	3.87318	4.16474	Os.12293.2.S1_at	LOC_Os02g43500	OR, putative, expressed	2.52996	2.40031	2.36614	4.02911	0.043579	2.91227	0.0923278	27083	1.09403	up	2.52996
Os.12296.1.S1_at		GO:0009765|GO:0015979|GO:0018298|GO:0009507|GO:0009522|GO:0009523|GO:0009579|GO:0016020|GO:0016021|GO:0000287|GO:0046872			chr03|11973	21954584	21956072	+			12238.4	14674.7	12800.4	6778.61	6737.28	6359.57	8791.55	9499.04	8676.17	1419.16	1530.06	1442.29	11	13.5791	13.841	13.6439	12.7268	12.718	12.6347	13.1019	13.2136	13.0828	10.4708	10.5794	10.4941	Os.12296.1.S1_at	LOC_Os02g44820	rho-GTPase-activating protein-related, putative, expressed	13.688	12.6931	13.1328	10.5148	0.000291562	11.8375	0.0059432	2814	1.99291	up	13.688
Os.12303.1.S1_at					chr01|11971	43165823	43166398	+			6891.17	7201.67	6355.07	1948.18	2097.9	1987.01	4304.64	4657.65	4536.31	9382.38	10819.3	10850.3	11	12.7505	12.8141	12.6337	10.9279	11.0347	10.9564	12.0717	12.1854	12.1473	13.1957	13.4013	13.4054	Os.12303.1.S1_at	LOC_Os05g45960	aldehyde dehydrogenase, putative, expressed	12.7328	10.973	12.1348	13.3342	9.01485e-06	28.5042	0.00164429	312	3.38645	up	12.7328
Os.12313.1.S1_at					chr12|11982	4505710	4506823	+			1450.66	1661.83	1229.47	694.923	665.908	540.975	2152.83	2038.78	1846.98	582.306	634.09	618.457	11	10.5025	10.6986	10.2638	9.44071	9.37918	9.07942	11.072	10.9935	10.8509	9.18563	9.30854	9.27253	Os.12313.1.S1_at	LOC_Os11g33240	citrate synthase, putative, expressed	10.4883	9.29977	10.9722	9.25557	0.00211097	7.07077	0.016338	7413	2.27919	up	10.4883
Os.12320.1.S1_at		GO:0007017|GO:0007018|GO:0051258|GO:0005874|GO:0043234|GO:0000166|GO:0003924|GO:0005198|GO:0005525			chr03|11973	6254927	6258593	-			365.518	342.823	365.888	169.156	191.759	189.464	513.868	494.003	561.165	847.347	766.613	791.286	11	8.5138	8.42132	8.51526	7.40221	7.58315	7.56578	9.00525	8.94838	9.13228	9.72681	9.58236	9.62805	Os.12320.1.S1_at	LOC_Os04g53240	autophagy-related protein, putative, expressed	8.48346	7.51704	9.02864	9.64574	0.000122666	14.7592	0.00400893	1754	1.95398	up	8.48346
Os.12354.1.S1_at					chr01|11971	37852777	37855951	-			1002.52	820.602	829.869	519.979	559.842	533.649	729.975	700.806	827.711	1463.13	1477.4	1407.54	11	9.96941	9.68054	9.69674	9.02231	9.12888	9.05975	9.5117	9.45287	9.69298	10.5148	10.5288	10.459	Os.12354.1.S1_at	LOC_Os10g24070	expressed protein	9.78223	9.07031	9.55252	10.5009	0.00196398	7.20794	0.0157066	7174	1.63798	up	9.78223
Os.12363.1.S1_at					chr04|11974	34443988	34445556	+			1221.94	923.304	1027.38	1084.82	1100.39	701.615	349.297	366.019	313.865	113.151	122.383	122.067	11	10.255	9.85066	10.0048	10.0832	10.1038	9.45454	8.44831	8.51577	8.294	6.8221	6.93525	6.93153	Os.12363.1.S1_at	LOC_Os01g32130	expressed protein	10.0368	9.88053	8.41936	6.89629	0.555929	0.641809	0.612762	52058	1.1144	up	10.0368
Os.12400.4.S1_at					chr08|11978	18319856	18325332	+			109.87	108.649	117.291	190.681	185.356	385.993	507.767	241.756	411.402	27.2708	30.2736	31.9365	11	6.77965	6.76353	6.87395	7.57502	7.53416	8.59243	8.98802	7.91741	8.6844	4.76928	4.91999	4.99713	Os.12400.4.S1_at	LOC_Os02g28340	transferase family protein, putative, expressed	6.80571	7.90053	8.52994	4.89547	0.0346024	3.14734	0.079504	24972	2.13587	down	6.80571
Os.12427.2.S1_x_at					chr07|11977	28213700	28218232	-			233.848	267.105	223.571	219.289	210.245	222.335	226.489	215.18	199.365	340.717	341.368	351.265	11	7.86943	8.06126	7.80459	7.77669	7.71593	7.79659	7.82329	7.7494	7.63927	8.41243	8.41519	8.45642	Os.12427.2.S1_x_at	LOC_Os01g06600	glutaryl-CoA dehydrogenase, mitochondrial precursor, putative, expressed	7.91176	7.76307	7.73732	8.42801	0.139521	1.84048	0.206571	38753	1.10856	up	7.91176
Os.12449.1.A1_at					chr08|11978	23904186	23906473	+			225.641	249.226	260.926	421.502	457.186	465.777	197.642	195.057	217.942	319.762	334.352	291.307	11	7.81789	7.96131	8.0275	8.7194	8.83664	8.8635	7.62674	7.60775	7.7678	8.32085	8.38522	8.1864	Os.12449.1.A1_at	LOC_Os03g49380	lipoxygenase, putative, expressed	7.93557	8.80651	7.66743	8.29749	0.000331871	11.4513	0.00636041	2993	1.82886	down	7.93557
Os.12484.1.S1_at					chr02|11972	27770534	27772013	-			137.041	128.144	173.936	209.005	201.731	155.514	344.241	313.967	277.54	104.483	82.1666	95.2906	11	7.09846	7.00162	7.44242	7.7074	7.65629	7.2809	8.42727	8.29447	8.11655	6.70713	6.36048	6.57426	Os.12484.1.S1_at	LOC_Os03g54760	mitochondrial carrier protein, putative, expressed	7.18083	7.5482	8.27943	6.54729	0.124799	1.93705	0.190511	37588	1.28999	down	7.18083
Os.12492.1.S1_at		GO:0006108|GO:0009507|GO:0004470|GO:0004473|GO:0016491|GO:0016616|GO:0046872|GO:0051287			chr01|11971	4736070	4741371	-			787.062	682.884	825.981	1046.69	1033.72	1109.58	1166.36	1255.57	1209.89	594.115	649.341	711.435	11	9.62033	9.4155	9.68996	10.0316	10.0136	10.1158	10.1878	10.2941	10.2407	9.2146	9.34283	9.47459	Os.12492.1.S1_at	LOC_Os01g54020	tRNA synthetase, putative, expressed	9.57526	10.0537	10.2409	9.34401	0.00559853	5.42497	0.0278463	11535	1.39322	down	9.57526
Os.12501.1.S1_at		GO:0009416|GO:0009733|GO:0016874			chr01|11971	32548225	32551969	+			54.8518	70.8845	85.6058	27.4118	21.1731	38.5837	70.3259	79.6425	87.1115	190.299	158.744	150.027	11	5.77747	6.1474	6.41964	4.77673	4.40416	5.26992	6.13598	6.31547	6.44479	7.57213	7.31056	7.22907	Os.12501.1.S1_at	LOC_Os02g07230	porphobilinogen deaminase, chloroplast precursor, putative, expressed	6.11483	4.81694	6.29875	7.37059	0.0141832	4.15668	0.0473249	17196	2.4587	up	6.11483
Os.12535.1.S1_at		GO:0008152|GO:0016791			chr01|11971	30352124	30353312	-			39.9495	22.1946	45.2264	255.697	257.162	404.49	250.583	256.495	175.242	44.6715	45.9631	42.0256	11	5.32011	4.47213	5.49909	7.99829	8.00653	8.65996	7.96914	8.00278	7.4532	5.48128	5.5224	5.3932	Os.12535.1.S1_at	LOC_Os08g09270	pentatricopeptide, putative, expressed	5.09711	8.2216	7.80838	5.46563	0.00125584	8.1117	0.0123478	5835	8.72094	down	5.09711
Os.12568.1.S1_x_at		GO:0006750|GO:0009507|GO:0004357|GO:0016874			chr05|11975	1676534	1680970	+			1109.42	1072.39	1159.44	1418.34	1558.62	1452.18	896.585	908.555	916.417	1388.93	1398.84	1344.93	11	10.1156	10.0666	10.1792	10.47	10.6061	10.504	9.8083	9.82743	9.83986	10.4398	10.45	10.3933	Os.12568.1.S1_x_at	LOC_Os02g57820	AT hook motif domain containing protein, expressed	10.1205	10.5267	9.8252	10.4277	0.00147994	7.7687	0.0135267	6277	1.3252	down	10.1205
Os.12615.1.A1_at					chr03|11973	13587727	13590910	-			330.258	624.506	403.846	233.52	235.099	167.787	712.21	884.822	720.661	124.404	137.248	131.765	11	8.36745	9.28657	8.65766	7.8674	7.87713	7.39049	9.47616	9.78924	9.49318	6.95889	7.10064	7.04183	Os.12615.1.A1_at	LOC_Os01g06454	heat shock protein DnaJ, putative, expressed	8.77056	7.71167	9.58619	7.03379	0.0283343	3.35888	0.0701946	23161	2.08332	up	8.77056
Os.12624.1.S1_s_at		GO:0009765|GO:0009507|GO:0016020			chr07|11977	22314586	22316241	-			8720.62	8775.17	9246.09	7892.61	6501.7	6373.74	9714.56	10206.9	9751.15	5613.75	5622.14	5571.26	11	13.0902	13.0992	13.1746	12.9463	12.6666	12.6379	13.2459	13.3173	13.2514	12.4548	12.4569	12.4438	Os.12624.1.S1_s_at	LOC_Os01g67560	Divergent PAP2 family domain containing protein, expressed	13.1213	12.7503	13.2715	12.4518	0.0219561	3.64044	0.0606971	20755	1.29332	up	13.1213
Os.12699.1.S1_at		GO:0006094|GO:0004612|GO:0005524|GO:0016301			chr03|11973	8197915	8203155	-			2536.32	2344.6	2499.44	472.669	453.902	502.788	1707.21	1637.93	1693.49	3741.73	3247.58	3120.58	11	11.3085	11.1951	11.2874	8.88469	8.82624	8.97381	10.7374	10.6777	10.7258	11.8695	11.6652	11.6076	Os.12699.1.S1_at	LOC_Os01g63190	laccase precursor protein, putative, expressed	11.2637	8.89491	10.7136	11.7141	1.76974e-06	42.8713	0.000965089	102	5.165	up	11.2637
Os.12705.1.S1_at					chr03|11973	8746625	8749601	-			457.379	455.578	560.594	587.985	601.031	424.696	840.606	721.043	840.367	374.724	336.18	310.43	11	8.83724	8.83155	9.13081	9.19964	9.23129	8.73029	9.71529	9.49394	9.71487	8.54969	8.39309	8.27812	Os.12705.1.S1_at	LOC_Os05g36110	protein of unknown function DUF502 domain containing protein, expressed	8.9332	9.05374	9.64137	8.40697	0.559795	0.635238	0.616254	52123	1.08714	down	8.9332
Os.12713.1.S1_at		GO:0009765|GO:0009507|GO:0016020			chr06|11976	12451708	12453075	+			11635.1	12303.3	11797.6	3579.72	3637.66	3127.58	6642.26	8002.5	7720.62	4568.28	4716.99	4599.7	11	13.5062	13.5868	13.5262	11.8056	11.8288	11.6108	12.6975	12.9662	12.9145	12.1574	12.2036	12.1673	Os.12713.1.S1_at	LOC_Os01g42970	zinc finger C-x8-C-x5-C-x3-H type family protein, expressed	13.5397	11.7484	12.8594	12.1761	1.65814e-05	24.4583	0.00192255	491	3.46127	up	13.5397
Os.12713.1.S2_a_at					chr06|11976	12451708	12453075	+			3091.87	2760.16	6155.9	264.716	226.766	331.828	2959.93	1772.41	2258.18	334.527	337.993	338.561	11	11.5943	11.4305	12.5878	8.0483	7.82506	8.37429	11.5313	10.7915	11.1409	8.38598	8.40085	8.40327	Os.12713.1.S2_a_at	LOC_Os08g23680	FHA domain containing protein, putative, expressed	11.8709	8.08255	11.1546	8.3967	0.000661616	9.58672	0.00887014	4279	13.8163	up	11.8709
Os.12728.1.S1_at		GO:0006542|GO:0006807|GO:0005737|GO:0003824|GO:0004356|GO:0016874			chr03|11973	6437024	6441258	-			2645.47	3209.41	2507.46	1174.09	1348.87	1479.06	1493.16	1395.79	1844.9	4325.68	3995.55	3658.64	11	11.3693	11.6481	11.292	10.1973	10.3975	10.5305	10.5442	10.4469	10.8493	12.0787	11.9642	11.8371	Os.12728.1.S1_at	LOC_Os03g58070	frigida, putative, expressed	11.4365	10.3751	10.6135	11.96	0.00186053	7.31231	0.0152556	6996	2.0869	up	11.4365
Os.12732.2.S1_x_at					chr10|11980	22452663	22454736	-			372.711	424.086	443.266	473.39	457.736	473.821	237.909	240.669	255.87	444.03	443.143	458.646	11	8.54191	8.72821	8.79203	8.88689	8.83837	8.8882	7.89427	7.91091	7.99927	8.79451	8.79163	8.84124		LOC_Os06g35560	reticuline oxidase-like protein precursor, putative, expressed	8.68738	8.87115	7.93482	8.80913	0.0749452	2.39273	0.132549	32443	1.13585	down	8.68738
Os.12736.1.S1_x_at					chr01|11971	29764147	29766710	-			477.167	500.108	441.111	236.901	271.012	293.237	276.577	315.265	299.002	465.823	515.094	516.071	11	8.89835	8.96609	8.785	7.88814	8.08221	8.19593	8.11154	8.30042	8.22401	8.86364	9.00869	9.01143	Os.12736.1.S1_x_at	LOC_Os09g21689	expressed protein	8.88315	8.05543	8.21199	8.96125	0.00136161	7.94112	0.0129334	6039	1.77488	up	8.88315
Os.12743.1.S1_at		GO:0006118|GO:0004497|GO:0005506|GO:0008168|GO:0020037|GO:0046872			chr11|11981	18547059	18551372	+			732.37	770.105	985.909	1809.75	1837.14	2265.17	774.043	712.25	860.722	503.751	474.614	458.429	11	9.51643	9.58891	9.94531	10.8216	10.8432	11.1454	9.59627	9.47624	9.7494	8.97657	8.89061	8.84056	Os.12743.1.S1_at	LOC_Os03g03440	expressed protein	9.68355	10.9367	9.60731	8.90258	0.00175683	7.42438	0.0147893	6813	2.38369	down	9.68355
Os.12767.1.S1_a_at		GO:0006118|GO:0009228			chr07|11977	20722886	20724378	+			13191.1	12868.2	13584.5	1752.14	1896.46	1532.15	6238.47	6891.77	7901.17	12940.9	12786.7	12628.1	11	13.6873	13.6515	13.7297	10.7749	10.8891	10.5813	12.607	12.7507	12.9479	13.6596	13.6424	13.6243	Os.12767.1.S1_a_at	LOC_Os02g34630	MYB family transcription factor, putative, expressed	13.6895	10.7484	12.7685	13.6421	5.86209e-06	31.7547	0.00139574	240	7.67968	up	13.6895
Os.12805.1.S1_at		GO:0005622|GO:0003677|GO:0008270|GO:0046872			chr04|11974	24428808	24430207	-			1792.26	2456.71	2193.08	909.8	991.755	1055.99	2458.47	2608.03	2401.44	164.719	232.116	190.67	11	10.8076	11.2625	11.0987	9.82941	9.95384	10.0444	11.2635	11.3487	11.2297	7.36386	7.8587	7.57494	Os.12805.1.S1_at	LOC_Os01g22520	dihydrolipoyl dehydrogenase 1, mitochondrial precursor, putative, expressed	11.0563	9.94254	11.2807	7.59917	0.00162347	7.58114	0.0141812	6568	2.16405	up	11.0563
Os.12809.1.S1_at					chr07|11977	29002523	29004515	+			3239.95	2263.06	3201.96	1514.34	1627.34	2106.99	3146.18	2296.71	2857.87	7292.59	6567.32	6277.67	11	11.6618	11.1441	11.6447	10.5645	10.6683	11.041	11.6194	11.1654	11.4807	12.8322	12.6811	12.616	Os.12809.1.S1_at	LOC_Os05g06710	GDSL-like lipase/acylhydrolase, putative, expressed	11.4835	10.7579	11.4218	12.7098	0.0312923	3.25282	0.0745804	24074	1.65359	up	11.4835
Os.12844.1.A1_a_at					chr07|11977	24238926	24240933	-			371.76	427.204	342.407	164.885	179.118	161.823	486.671	517.857	537.957	274.011	282.087	308.828	11	8.53823	8.73878	8.41957	7.36532	7.48476	7.33827	8.9268	9.01641	9.07135	8.09809	8.14	8.27066	Os.12844.1.A1_a_at	LOC_Os04g31030	nitrate-induced NOI protein, expressed	8.56553	7.39612	9.00485	8.16958	0.000349128	11.3034	0.00649814	3081	2.24919	up	8.56553
Os.12915.1.S1_at					chr10|11980	22675856	22677978	-			81.4004	65.6595	63.643	204.726	189.436	198.772	60.1706	55.261	60.7453	34.1215	38.0391	32.8031	11	6.34696	6.03693	5.99193	7.67755	7.56557	7.63497	5.91099	5.78819	5.9247	5.09261	5.24941	5.03576	Os.12915.1.S1_at	LOC_Os06g07630	26S protease regulatory subunit 6A, putative, expressed	6.12528	7.62603	5.87463	5.12593	0.000207829	12.9067	0.00507727	2347	2.8299	down	6.12528
Os.12922.1.S1_at					chr09|11979	21164737	21167166	-			4843.77	3697.27	4854.15	6985.84	6747.67	7027.39	4307.52	4921.78	4744.26	7391.86	7627.98	6757.77	11	12.2419	11.8522	12.245	12.7702	12.7202	12.7788	12.0726	12.265	12.212	12.8517	12.8971	12.7223	Os.12922.1.S1_at	LOC_Os03g20310	transcription factor HBP-1b, putative, expressed	12.1131	12.7564	12.1832	12.8237	0.00812835	4.8855	0.0343743	13566	1.56193	down	12.1131
Os.12932.1.S1_at					chr11|11981	25799293	25803671	+			311.535	367.981	312.579	459.018	528.093	542.522	289.163	311.198	310.061	452.099	467.776	445.883	11	8.28325	8.52349	8.28808	8.84241	9.04465	9.08354	8.17574	8.28169	8.27641	8.82049	8.86968	8.80052	Os.12932.1.S1_at	LOC_Os05g37120	sec23/Sec24 zinc finger family protein, expressed	8.36494	8.9902	8.24461	8.83023	0.00456923	5.73827	0.0248864	10534	1.54249	down	8.36494
Os.12946.1.S1_at					chr08|11978	25064429	25065048	-			249.214	228.289	236.835	16.1703	11.4926	11.7053	72.2847	78.8085	98.3421	182.998	222.781	212.83	11	7.96124	7.83472	7.88774	4.01527	3.52263	3.54909	6.17562	6.30028	6.61974	7.51568	7.79948	7.73356		LOC_Os07g08120	BTBT2 - Bric-a-Brac, Tramtrack, Broad Complex BTB domain with tetratricopeptide repeats, expressed	7.89456	3.69567	6.36521	7.68291	1.38687e-05	25.5815	0.00187512	421	18.3651	up	7.89456
Os.12977.1.S1_at					chr06|11976	11069108	11075692	-			330.084	285.694	351.043	375.385	420.975	421.684	662.959	676.877	726.406	1363.37	1278.11	1126.31	11	8.36669	8.15833	8.4555	8.55223	8.71759	8.72002	9.37278	9.40275	9.50463	10.413	10.3198	10.1374	Os.12977.1.S1_at	LOC_Os06g37160	transmembrane 9 superfamily member, putative, expressed	8.32684	8.66328	9.42672	10.29	0.0319335	3.23139	0.0755439	24254	1.26263	down	8.32684
Os.12984.1.S1_at		GO:0004872			chr01|11971	40567652	40571578	+			1529.73	1683.7	1660.54	1300.65	1267.02	1506.37	978.161	974.302	1041.85	1498.34	1460.26	1629.84	11	10.5791	10.7174	10.6974	10.345	10.3072	10.5569	9.93393	9.92822	10.0249	10.5491	10.512	10.6705	Os.12984.1.S1_at	LOC_Os06g03860	uncharacterized membrane protein, putative, expressed	10.6646	10.403	9.96236	10.5772	0.0422426	2.94348	0.090482	26788	1.19881	up	10.6646
Os.13010.1.S1_a_at		GO:0000166|GO:0005524|GO:0017111			chr04|11974	28378207	28381102	+			74.1272	96.6538	83.8437	251.904	191.576	225.325	76.3984	82.8331	82.1645	112.472	129.512	121.25	11	6.21193	6.59475	6.38963	7.97673	7.58177	7.81586	6.25547	6.37214	6.36044	6.81342	7.01694	6.92184	Os.13010.1.S1_a_at	LOC_Os01g72090	phycoerythrobilin ferredoxin oxidoreductase, putative, expressed	6.39877	7.79145	6.32935	6.9174	0.000943682	8.74156	0.0105885	5113	2.62566	down	6.39877
Os.1316.1.S1_a_at		GO:0006952|GO:0004866|GO:0004869			chr01|11971	34360012	34361556	+			6948.74	6407.98	6284.71	138.509	145.279	332.062	4527.47	4242.32	3903.93	7295.82	7369.01	7027.34	11	12.7625	12.6457	12.6176	7.11384	7.18269	8.37531	12.1445	12.0506	11.9307	12.8329	12.8473	12.7788	Os.1316.1.S1_a_at	LOC_Os07g44410	WD40-like Beta Propeller Repeat family protein, expressed	12.6753	7.55728	12.0419	12.8196	0.000241198	12.4255	0.00548827	2520	34.7272	up	12.6753
Os.13474.1.S1_at					chr02|11972	15764597	15769479	+			325.652	278.754	300.729	156.261	211.028	209.256	501.598	590.844	522.251	298.44	266.612	270.251	11	8.34719	8.12285	8.23232	7.28782	7.72129	7.70912	8.97039	9.20663	9.0286	8.2213	8.0586	8.07816	Os.13474.1.S1_at	LOC_Os09g02810	CCAAT/enhancer-binding protein, putative, expressed	8.23412	7.57274	9.06854	8.11935	0.0134225	4.22511	0.0458994	16779	1.58159	up	8.23412
Os.13595.1.S1_at					chr01|11971	41041064	41044028	-			115.187	135.729	112.951	340.033	304.588	270.547	184.104	190.598	168.784	122.872	112.371	126.442	11	6.84783	7.08458	6.81955	8.40953	8.25071	8.07974	7.52438	7.57439	7.39903	6.94101	6.81212	6.98234	Os.13595.1.S1_at	LOC_Os09g28310	bZIP transcription factor, putative, expressed	6.91732	8.24666	7.49927	6.91182	0.000470779	10.4674	0.00751425	3594	2.51288	down	6.91732
Os.137.1.S1_at		GO:0006508|GO:0005777|GO:0005789|GO:0004180|GO:0004185|GO:0008233|GO:0016787			chr07|11977	17408333	17412155	-			2273.9	2337.09	2693.35	1210.95	1428.74	1428.66	1832.54	1586.29	1900.13	2840.17	2725.25	2766.45	11	11.151	11.1905	11.3952	10.2419	10.4805	10.4804	10.8396	10.6314	10.8919	11.4718	11.4122	11.4338	Os.137.1.S1_at	LOC_Os12g08800	las1-like family protein, putative, expressed	11.2455	10.401	10.7877	11.4393	0.00153577	7.69318	0.0137931	6388	1.79574	up	11.2455
Os.13708.2.A1_at					chr03|11973	13141120	13142847	+			376.945	330.893	322.494	712.279	578.777	719.382	846.209	877.524	735.477	410.633	436.463	392.768	11	8.55821	8.37022	8.33313	9.4763	9.17686	9.49062	9.72487	9.7773	9.52254	8.6817	8.76972	8.61754	Os.13708.2.A1_at	LOC_Os02g56490	expressed protein	8.42052	9.38126	9.6749	8.68965	0.001484	7.7631	0.0135422	6287	1.94631	down	8.42052
Os.13926.1.S1_at					chr07|11977	29655166	29660769	+			373.145	375.012	461.729	646.636	634.836	771.777	305.688	291.771	287.935	510.444	518.319	500.651	11	8.54359	8.5508	8.8509	9.33681	9.31024	9.59204	8.25591	8.18869	8.1696	8.99561	9.0177	8.96766	Os.13926.1.S1_at	LOC_Os01g48180	DDT domain containing protein, putative, expressed	8.64843	9.41303	8.20474	8.99366	0.00483853	5.64851	0.0256741	10813	1.6989	down	8.64843
Os.13927.1.S1_at					chr02|11972	21557609	21560696	-			1404.12	1588.72	1528.79	1370	1302.91	1201.6	2054.94	2192.62	1878.79	1085.48	1256.99	1264.14	11	10.4555	10.6337	10.5782	10.42	10.3475	10.2307	11.0049	11.0984	10.8756	10.0841	10.2958	10.3039	Os.13927.1.S1_at	LOC_Os01g13360	phosphatidylinositol 3- and 4-kinase family protein, putative, expressed	10.5558	10.3327	10.993	10.2279	0.0429944	2.92578	0.0915013	26961	1.16717	up	10.5558
Os.13968.2.S1_a_at		GO:0016020|GO:0016021			chr05|11975	2197126	2198635	-			173.086	162.874	163.308	110.11	109.193	118.748	272.143	223.665	200.203	87.7568	97.8056	105.059	11	7.43535	7.34761	7.35145	6.7828	6.77074	6.89176	8.08822	7.80519	7.64532	6.45544	6.61184	6.71505	Os.13968.2.S1_a_at	LOC_Os02g56270	ENTH domain containing protein, expressed	7.37814	6.8151	7.84624	6.59411	0.000301317	11.7382	0.0060554	2852	1.47738	up	7.37814
Os.14045.1.S1_s_at					chr09|11979	2292434	2293661	+			37.4878	30.4784	18.2489	13.3124	14.8441	9.8428	48.5241	49.8506	52.2394	112.121	165.696	168.578	11	5.22835	4.92972	4.18974	3.73469	3.89182	3.29907	5.60063	5.63954	5.70707	6.80891	7.3724	7.39727	Os.14045.1.S1_s_at	LOC_Os04g56430	cysteine-rich receptor-like protein kinase, putative, expressed	4.7826	3.64186	5.64908	7.19286	0.0327658	3.20431	0.0766951	24513	2.20494	up	4.7826
Os.14047.1.S1_a_at					chr01|11971	40899671	40900831	+			203.557	190.117	192.133	83.2212	97.9682	66.5214	113.532	108.869	125.314	172.051	184.092	189.394	11	7.66929	7.57075	7.58596	6.37888	6.61424	6.05575	6.82695	6.76645	6.96941	7.42669	7.52428	7.56525		LOC_Os08g29124	expressed protein	7.60867	6.34962	6.85427	7.50541	0.00157526	7.64178	0.0139552	6474	2.39337	up	7.60867
Os.14058.1.S1_at					chr02|11972	26242756	26246111	-			2227.57	3243.56	2308.06	327.757	408.062	361.751	2210.03	2321.7	1962.21	1211.11	1324.39	1293.52	11	11.1213	11.6634	11.1725	8.35648	8.67264	8.49886	11.1099	11.181	10.9383	10.2421	10.3711	10.3371	Os.14058.1.S1_at	LOC_Os06g33340	expressed protein	11.319	8.50933	11.0764	10.3168	0.00013619	14.3724	0.00416726	1872	7.01139	up	11.319
Os.14115.1.S1_at					chr01|11971	30201332	30204331	+			63.0491	62.1666	49.7003	54.2285	55.8953	54.3771	80.0086	89.5235	89.0742	167.491	169.006	167.355	11	5.9784	5.95807	5.63518	5.76098	5.80466	5.76493	6.32208	6.48419	6.47694	7.38794	7.40093	7.38677	Os.14115.1.S1_at	LOC_Os02g51290	HVA22, putative, expressed	5.85722	5.77685	6.42774	7.39188	0.512877	0.717245	0.573025	51357	1.05728	up	5.85722
Os.14145.1.A1_at		GO:0006118|GO:0016020|GO:0016021|GO:0005506|GO:0016491|GO:0050660			chr04|11974	21963523	21967868	+			64.9241	83.8736	89.8325	200.007	191.8	192.43	611.319	638.192	542.784	25.1092	21.6316	17.7493	11	6.02068	6.39015	6.48917	7.64391	7.58346	7.58819	9.25578	9.31785	9.08423	4.65015	4.43507	4.14969	Os.14145.1.A1_at	LOC_Os05g40010	LTPL17 - Protease inhibitor/seed storage/LTP family protein precursor, expressed	6.3	7.60519	9.21929	4.41164	0.000818347	9.07209	0.00984642	4768	2.47116	down	6.3
Os.14181.1.S1_at					chr02|11972	33164062	33169726	-			655.578	451.54	600.427	356.608	373.987	377.439	777.027	975.734	757.725	405.005	366.009	337.154	11	9.35662	8.81871	9.22984	8.47819	8.54684	8.5601	9.60182	9.93034	9.56553	8.6618	8.51573	8.39726	Os.14181.1.S1_at	LOC_Os02g17780	ent-kaurene synthase, chloroplast precursor, putative, expressed	9.13506	8.52838	9.69923	8.52493	0.0209831	3.69193	0.0591633	20350	1.52275	up	9.13506
Os.14184.1.S1_at		GO:0000074|GO:0007049|GO:0051301|GO:0005634			chr06|11976	6018597	6020854	+			337.283	356.669	354.336	357.241	333.24	252.193	193.971	203.637	187.381	333.418	342.437	305.604	11	8.39781	8.47844	8.46897	8.48075	8.38042	7.97838	7.5997	7.66986	7.54983	8.38119	8.4197	8.25552	Os.14184.1.S1_at	LOC_Os12g13174	expressed protein	8.44841	8.27985	7.60646	8.35213	0.339584	1.08337	0.409854	47542	1.12393	up	8.44841
Os.14198.1.S1_at					chr01|11971	36047869	36058803	-			329.236	298.063	326.95	1027.35	1029.66	823.939	365.639	399.747	389.191	200.023	191.211	186.111	11	8.36298	8.21947	8.35293	10.0047	10.008	9.68639	8.51428	8.64294	8.60433	7.64402	7.57902	7.54002	Os.14198.1.S1_at	LOC_Os11g28340	ER lumen protein retaining receptor, putative, expressed	8.31179	9.89969	8.58718	7.58769	0.00016636	13.6595	0.00454917	2096	3.0061	down	8.31179
Os.142.2.A1_a_at		GO:0006118|GO:0006810|GO:0042128|GO:0009507|GO:0005506|GO:0016491|GO:0016664|GO:0020037|GO:0046872|GO:0048307|GO:0051536|GO:0051539			chr01|11971	14429851	14435937	+			4682.47	5419.42	3767.3	1913.73	2155.32	2142.95	4716.04	4866.1	4866.66	2271.69	1973.8	1845.49	11	12.1931	12.4039	11.8793	10.9022	11.0737	11.0654	12.2034	12.2485	12.2487	11.1496	10.9468	10.8498		LOC_Os06g02170	DNAJ heat shock N-terminal domain-containing protein, putative, expressed	12.1588	11.0137	12.2335	10.982	0.00212957	7.05426	0.0164091	7445	2.21149	up	12.1588
Os.14374.1.S1_at					chr09|11979	1849572	1850709	-			87.6598	85.3546	98.4947	26.287	32.4389	28.7918	72.6538	56.8467	68.717	146.571	152.266	133.012	11	6.45384	6.4154	6.62198	4.71628	5.01965	4.84759	6.18297	5.82901	6.1026	7.19545	7.25045	7.05541	Os.14374.1.S1_at	LOC_Os10g34360	stilbene synthase, putative, expressed	6.49707	4.86117	6.03819	7.16711	0.000112155	15.0985	0.00385854	1666	3.10781	up	6.49707
Os.14381.1.S1_a_at					chr03|11973	16261543	16269240	+			405.506	367.817	345.972	116.048	110.723	68.1917	910.853	918.838	1196.87	326.842	266.213	270.726	11	8.66358	8.52284	8.43451	6.85858	6.79081	6.09152	9.83107	9.84367	10.225	8.35245	8.05644	8.08069	Os.14381.1.S1_a_at	LOC_Os02g06592	SNF2 family N-terminal domain containing protein, expressed	8.54031	6.58031	9.9666	8.16319	0.00152009	7.71404	0.0137231	6355	3.89064	up	8.54031
Os.14381.1.S1_at					chr03|11973	16261543	16269240	+			393.112	309.294	275.16	179.936	176.868	97.6973	686.676	694.481	973.452	226.649	217.627	166.626	11	8.6188	8.27284	8.10412	7.49134	7.46653	6.61025	9.42348	9.43979	9.92697	7.82432	7.76572	7.38047		LOC_Os08g15060	ATP binding protein, putative, expressed	8.33192	7.18937	9.59675	7.65684	0.0250001	3.4954	0.0652974	21968	2.2077	up	8.33192
Os.14381.2.S1_x_at					chr03|11973	16262060	16268905	+			165.233	153.1	110.966	30.7754	39.1238	16.6492	339.617	291.369	447.165	104.264	83.7702	100.794	11	7.36836	7.25833	6.79397	4.9437	5.28998	4.05738	8.40777	8.1867	8.80466	6.7041	6.38837	6.65527		LOC_Os09g09980	glucan endo-1,3-beta-glucosidase precursor, putative, expressed	7.14022	4.76369	8.46638	6.58258	0.0042901	5.83843	0.0240635	10229	5.19289	up	7.14022
Os.14395.1.S1_at					chr01|11971	3692956	3696520	-			139.332	183.967	164.118	179.686	187.858	184.485	265.807	287.829	270.254	171.94	167.95	181.567	11	7.12238	7.5233	7.35859	7.48933	7.5535	7.52736	8.05424	8.16907	8.07817	7.42576	7.39189	7.50436	Os.14395.1.S1_at	LOC_Os04g52500	lecithine cholesterol acyltransferase, putative, expressed	7.33476	7.52339	8.10049	7.44067	0.184644	1.60094	0.254761	41587	1.13969	down	7.33476
Os.14411.1.S1_at					chr06|11976	9563127	9565949	-			63.0927	37.0292	44.1999	6.85785	7.1401	6.4566	1093.17	1021.9	1381.27	44.0076	51.181	56.3884	11	5.9794	5.21059	5.46597	2.77776	2.83594	2.69078	10.0943	9.99703	10.4318	5.45968	5.67754	5.81733	Os.14411.1.S1_at	LOC_Os05g01690	expressed protein	5.55199	2.76816	10.1744	5.65151	0.000267134	12.1054	0.00573453	2672	6.88678	up	5.55199
Os.14493.1.S1_at					chr02|11972	1532448	1535776	-			324.923	387.706	229.443	52.2398	56.8394	42.5398	153.063	182.322	161.853	368.454	373.687	325.385	11	8.34395	8.59882	7.84199	5.70708	5.82882	5.41074	7.25798	7.51035	7.33854	8.52534	8.54569	8.346	Os.14493.1.S1_at	LOC_Os04g38480	BRASSINOSTEROID INSENSITIVE 1-associated receptor kinase 1 precursor, putative, expressed	8.26159	5.64888	7.36895	8.47234	0.000508719	10.2604	0.00782595	3729	6.11651	up	8.26159
Os.14496.1.S1_at					chr08|11978	5378100	5382503	+			617.387	682.946	559.961	410.608	406.172	386.117	246.747	273.294	249.329	537.242	577.117	571.442	11	9.27003	9.41563	9.12918	8.68162	8.66595	8.59289	7.94689	8.09431	7.96191	9.06943	9.17272	9.15846	Os.14496.1.S1_at	LOC_Os01g35050	early-responsive to dehydration protein-related, putative, expressed	9.27161	8.64682	8.00104	9.13354	0.00199955	7.17361	0.0158826	7223	1.54199	up	9.27161
Os.14573.1.S1_at					chr04|11974	27041273	27045390	-			200.641	152.578	182.363	203.729	196.332	225.712	145.216	139.874	153.072	280.082	274.584	237.743	11	7.64847	7.25341	7.51067	7.67051	7.61715	7.81834	7.18205	7.12799	7.25807	8.1297	8.1011	7.89326	Os.14573.1.S1_at	LOC_Os09g36320	tyrosine protein kinase domain containing protein, putative, expressed	7.47085	7.702	7.18937	8.04136	0.151157	1.7716	0.219168	39574	1.17377	down	7.47085
Os.14666.2.S1_x_at					chr09|11979	14055111	14059315	-			1012.26	902.024	1106.64	1316.99	1311.11	1282.98	1319.14	1175.57	1058.61	660.661	627.329	653.659	11	9.98336	9.81702	10.112	10.363	10.3566	10.3253	10.3654	10.1991	10.048	9.36777	9.29308	9.35239	Os.14666.2.S1_x_at	LOC_Os07g32010	UDP-glucoronosyl and UDP-glucosyl transferase domain containing protein, expressed	9.97079	10.3483	10.2042	9.33775	0.0118653	4.38104	0.0426757	15952	1.2991	down	9.97079
Os.14793.1.S1_at					chr02|11972	30291339	30300270	-			200.079	189.433	219.816	467.401	497.83	433.014	254.28	286.426	262.363	587.698	476.538	478.366	11	7.64442	7.56554	7.78015	8.86852	8.95951	8.75827	7.99027	8.16202	8.03542	9.19893	8.89645	8.90197	Os.14793.1.S1_at	LOC_Os03g03200	hydrolase, alpha/beta fold family protein, putative, expressed	7.66337	8.8621	8.06257	8.99912	0.000150264	14.0177	0.0043613	1976	2.29537	down	7.66337
Os.14813.1.S1_at					chr11|11981	25267109	25271203	-			169.357	180.761	198.424	57.6129	80.4635	46.3072	172.055	160.871	190.828	305.958	288.559	290.458	11	7.40393	7.49794	7.63244	5.84832	6.33026	5.53316	7.42673	7.32976	7.57613	8.25719	8.17272	8.18219	Os.14813.1.S1_at	LOC_Os03g22780	DVR, putative, expressed	7.51144	5.90392	7.44421	8.20403	0.00262824	6.66816	0.0184433	8176	3.04728	up	7.51144
Os.14820.1.S1_s_at					chr05|11975	29258203	29262150	+			334.492	318.222	253.389	37.3388	31.2056	32.2234	86.9086	104.117	86.7195	205.567	233.415	268.015	11	8.38583	8.31389	7.98521	5.2226	4.96373	5.01004	6.44143	6.70206	6.43828	7.68346	7.86675	8.06617	Os.14820.1.S1_s_at	LOC_Os03g45720	glyoxalase family protein, putative, expressed	8.22831	5.06546	6.52726	7.87213	2.74683e-05	21.5415	0.00224848	699	8.95598	up	8.22831
Os.14820.1.S2_s_at					chr05|11975	29258203	29262150	+			648.38	759.218	717.573	121.875	102.34	115.077	277.972	295.267	256.551	514.132	484.48	542.471	11	9.3407	9.56837	9.48698	6.92926	6.67722	6.84645	8.11879	8.20588	8.0031	9.00599	8.92029	9.0834		LOC_Os04g56980	SWIB/MDM2 domain containing protein, expressed	9.46535	6.81764	8.10926	9.00323	1.19436e-05	26.5602	0.00181928	373	6.2667	up	9.46535
Os.14842.1.S1_at					chr09|11979	16653814	16657634	+			3105.55	2868.52	3110.92	1734.6	1677.79	1638.12	1533.75	1903.09	2054.53	3876.52	3759.25	3586.56	11	11.6006	11.4861	11.6031	10.7604	10.7123	10.6778	10.5829	10.8941	11.0046	11.9205	11.8762	11.8084	Os.14842.1.S1_at	LOC_Os03g42070	cyclin, putative, expressed	11.5633	10.7169	10.8272	11.8684	4.88221e-05	18.6342	0.00277973	1005	1.79804	up	11.5633
Os.14877.1.S1_at					chr03|11973	5140728	5145886	+			574.494	657.32	718.837	630.489	594.936	568.257	996.176	998.603	822.947	413.734	376.555	332.687	11	9.16615	9.36045	9.48952	9.30033	9.21659	9.1504	9.96026	9.96377	9.68465	8.69256	8.55672	8.37802	Os.14877.1.S1_at	LOC_Os10g33310	cyclin-dependent kinase inhibitor, putative, expressed	9.33871	9.22244	9.86956	8.54243	0.324186	1.12325	0.394795	47117	1.08393	up	9.33871
Os.14885.1.S1_at					chr05|11975	25183492	25184011	+			114.008	147.405	126.773	992.448	1024.31	554.209	874.025	760.705	938.922	268.084	249.429	298.351	11	6.83299	7.20364	6.98611	9.95485	10.0004	9.11429	9.77153	9.57119	9.87486	8.06654	7.96248	8.22087	Os.14885.1.S1_at	LOC_Os05g07300	serine/threonine-protein kinase receptor precursor, putative, expressed	7.00758	9.68985	9.7392	8.0833	0.000951476	8.72282	0.0106405	5130	6.41867	down	7.00758
Os.14917.1.S1_x_at					chr01|11971	5402849	5409571	+			87.1486	116.287	111.753	121.529	119.227	137.982	71.5105	59.4025	56.2655	152.024	128.37	137.697	11	6.44541	6.86155	6.80417	6.92516	6.89757	7.10833	6.16008	5.89245	5.81418	7.24815	7.00416	7.10536		LOC_Os05g45590	hexokinase, putative, expressed	6.70371	6.97702	5.95557	7.11922	0.134608	1.87143	0.201339	38361	1.20858	down	6.70371
Os.14935.1.S1_at					chr10|11980	5178629	5180378	+			253.846	350.017	253.153	128.501	148.18	103.245	376.37	427.788	391.695	255.413	254.035	253.397	11	7.98781	8.45128	7.98387	7.00564	7.21121	6.68993	8.55601	8.74075	8.61359	7.99669	7.98888	7.98525	Os.14935.1.S1_at	LOC_Os02g18450	GTP-binding protein typA/bipA, putative, expressed	8.14099	6.96892	8.63678	7.99028	0.00567981	5.40327	0.0280449	11615	2.25334	up	8.14099
Os.14946.1.S1_at					chr03|11973	2346966	2353621	+			274.841	267.405	292.159	902.827	877.208	837.279	516.595	456.308	506.725	339.188	298.025	305.258	11	8.10245	8.06288	8.19061	9.81831	9.77678	9.70956	9.01289	8.83386	8.98506	8.40594	8.21929	8.25388	Os.14946.1.S1_at	LOC_Os11g23770	cysteine protease, putative, expressed	8.11865	9.76821	8.94394	8.29304	4.75229e-06	33.4709	0.00134756	201	3.13739	down	8.11865
Os.14974.1.S1_at					chr03|11973	10794839	10795740	-			57.909	58.1214	48.1245	76.4589	73.8642	61.4208	175.993	153.217	171.478	80.29	64.4916	64.1785	11	5.85572	5.861	5.5887	6.25661	6.2068	5.94065	7.45937	7.25943	7.42188	6.32715	6.01104	6.00402	Os.14974.1.S1_at	LOC_Os02g21520	chalcone isomerase 3, putative, expressed	5.76847	6.13469	7.38023	6.11407	0.0512377	2.75259	0.102792	28601	1.28897	down	5.76847
Os.15138.1.S1_at					chr01|11971	24087194	24089348	+			369.409	359.702	326.907	727.397	769.075	782.983	659.356	834.354	753.041	313.886	322.167	346.436	11	8.52908	8.49066	8.35274	9.5066	9.58698	9.61284	9.36491	9.70452	9.55659	8.2941	8.33166	8.43644	Os.15138.1.S1_at	LOC_Os12g04750	OsDegp14 - Putative Deg protease homologue, expressed	8.45749	9.5688	9.54201	8.35407	5.82792e-05	17.8194	0.00301272	1109	2.16042	down	8.45749
Os.15142.1.S1_at					chr04|11974	29236770	29239032	+			279.201	394.741	357.962	627.162	670.511	492.937	942.62	1004.84	1016.68	136.746	166.387	155.779	11	8.12516	8.62476	8.48366	9.2927	9.38912	8.94526	9.88053	9.97275	9.98965	7.09536	7.3784	7.28336	Os.15142.1.S1_at	LOC_Os12g07530	splicing factor, putative, expressed	8.41119	9.20902	9.94765	7.25237	0.0164668	3.97521	0.0516578	18290	1.73848	down	8.41119
Os.15210.2.S1_x_at					chr04|11974	31450163	31454408	-			163.47	137.263	179.937	311.372	339.728	331.803	251.2	231.42	279.138	150.613	160.104	157.084	11	7.35288	7.1008	7.49135	8.2825	8.40823	8.37418	7.97269	7.85437	8.12483	7.23471	7.32287	7.2954	Os.15210.2.S1_x_at	LOC_Os04g55410	FGGY family of carbohydrate kinases, putative, expressed	7.31501	8.35497	7.98397	7.28432	0.000985749	8.64263	0.0108282	5222	2.05617	down	7.31501
Os.15212.1.A1_a_at					chr01|11971	42663064	42667545	-			319.535	316.387	250.543	45.0408	45.9403	44.5384	178.503	172.994	196.046	324.568	313.804	273.221	11	8.31983	8.30555	7.96891	5.49316	5.52169	5.47698	7.4798	7.43458	7.61505	8.34238	8.29372	8.09393	Os.15212.1.A1_a_at	LOC_Os10g01044	isoflavone reductase, putative, expressed	8.1981	5.49728	7.50981	8.24334	1.97625e-05	23.4024	0.00201778	561	6.50172	up	8.1981
Os.15298.1.S1_at					chr03|11973	11245653	11248931	+			421.845	374.364	335.481	236.591	244.109	415.049	96.9047	96.9139	94.5154	197.325	183.08	179.99	11	8.72057	8.5483	8.39009	7.88625	7.93138	8.69714	6.59849	6.59863	6.56248	7.62443	7.51633	7.49177	Os.15298.1.S1_at	LOC_Os08g01430	OsFBX260 - F-box domain containing protein, expressed	8.55298	8.17159	6.58653	7.54418	0.244635	1.36276	0.316046	44414	1.3026	up	8.55298
Os.15428.1.S1_at					chr01|11971	29399631	29403185	-			4266.35	3997.13	4033.24	109.824	88.844	141.435	2437.91	2651.67	2619.89	5841.92	6642.72	6313.4	11	12.0588	11.9647	11.9777	6.77905	6.4732	7.144	11.2514	11.3727	11.3553	12.5122	12.6976	12.6242	Os.15428.1.S1_at	LOC_Os02g12600	NOL1/NOP2/sun family protein, putative, expressed	12.0004	6.79875	11.3265	12.6113	1.20085e-05	26.524	0.00181928	377	36.801	up	12.0004
Os.15607.1.S1_at					chr04|11974	18415283	18421708	-			55.575	62.6186	50.9183	8.39563	11.6691	8.31797	90.0809	117.396	105.281	30.6694	40.651	34.4654	11	5.79636	5.96852	5.67011	3.06964	3.54462	3.05623	6.49315	6.87524	6.7181	4.93873	5.34522	5.10708	Os.15607.1.S1_at	LOC_Os07g07690	PHD-finger domain containing protein, expressed	5.81167	3.2235	6.6955	5.13034	0.000143267	14.1886	0.00427279	1922	6.01335	up	5.81167
Os.15627.1.A1_at	Os.91714		CDNA clone:OSIGCPI217F05, full insert sequence								1533.38	1663.67	1393.66	1053.71	1030.66	955.725	1274.62	1511.28	1376.74	2151.32	2093.75	2274.76	11	10.5825	10.7002	10.4447	10.0413	10.0094	9.90045	10.3159	10.5616	10.427	11.071	11.0319	11.1515	Os.15627.1.A1_at	LOC_Os02g28580	expressed protein	10.5758	9.98369	10.4348	11.0848	0.00225772	6.94512	0.0169305	7650	1.50742	up	10.5758
Os.15641.1.S1_at					chr01|11971	42914146	42917157	-			36.7763	54.0849	43.638	34.6807	30.7506	33.9165	159.855	140.952	170.286	85.3575	88.978	85.5724	11	5.2007	5.75715	5.44751	5.11606	4.94254	5.08392	7.32062	7.13906	7.41182	6.41545	6.47538	6.41907	Os.15641.1.S1_at	LOC_Os04g58160	fiber protein Fb34, putative, expressed	5.46846	5.04751	7.2905	6.43663	0.0680297	2.48248	0.124027	31473	1.33881	up	5.46846
Os.15671.1.A2_at	Os.38669	GO:0016023	Os11g0644800	Os11g0644800	chr11|11981	25095085	25100963	-	4351017		51.2515	59.8154	66.1848	111.488	102.739	117.051	172.321	175.661	169.572	62.1248	67.5425	80.5131	11	5.67952	5.90244	6.04843	6.80075	6.68284	6.87099	7.42895	7.45665	7.40576	5.9571	6.07772	6.33115	Os.15671.1.A2_at	LOC_Os10g18870	dirigent, putative, expressed	5.8768	6.78486	7.43045	6.12199	0.00166032	7.53628	0.0143458	6640	1.87652	down	5.8768
Os.15692.1.S1_at					chr03|11973	22077956	22080213	+			22.197	36.3381	27.7905	55.9895	59.4368	36.1337	162.995	159.882	144.515	18.8025	19.7801	19.6516	11	4.4723	5.18341	4.79652	5.80708	5.89328	5.17527	7.34868	7.32086	7.17507	4.23285	4.30598	4.29657	Os.15692.1.S1_at	LOC_Os06g15620	GASR7 - Gibberellin-regulated GASA/GAST/Snakin family protein precursor, expressed	4.81741	5.62521	7.28154	4.27847	0.0574547	2.64209	0.110823	29747	1.75055	down	4.81741
Os.15711.1.S1_at					chr09|11979	17189054	17193012	+			84.1625	88.1325	88.9444	113.093	123.902	68.9562	207.93	240.393	266.958	112.554	122.22	125.399	11	6.39511	6.4616	6.47483	6.82136	6.95306	6.10761	7.69995	7.90925	8.06047	6.81448	6.93334	6.97039	Os.15711.1.S1_at	LOC_Os08g29520	cytochrome b561, putative, expressed	6.44385	6.62734	7.88989	6.90607	0.524968	0.695615	0.584315	51552	1.13563	down	6.44385
Os.15734.1.S1_at					chr08|11978	15504915	15509053	+			520.628	595.568	636.76	565.364	666.861	597.808	386.135	436.904	406.038	702.147	779.086	823.367	11	9.02411	9.21812	9.31461	9.14303	9.38124	9.22354	8.59296	8.77117	8.66547	9.45563	9.60564	9.68539	Os.15734.1.S1_at	LOC_Os10g26520	protein kinase domain containing protein, expressed	9.18561	9.24927	8.67654	9.58222	0.595123	0.576567	0.647873	52708	1.04511	down	9.18561
Os.15757.1.S1_at					chr02|11972	23983880	23985424	+			836.376	999.66	959.505	1333.37	1251.85	1003.32	1178.68	1077.26	1212.06	189	197.84	157.29	11	9.70801	9.96529	9.90615	10.3809	10.2898	9.97056	10.203	10.0731	10.2432	7.56224	7.62819	7.29729	Os.15757.1.S1_at	LOC_Os01g55900	holliday junction resolvase, putative, expressed	9.85982	10.2138	10.1731	7.49591	0.0733776	2.41223	0.130556	32249	1.27804	down	9.85982
Os.15789.1.S1_at					chr12|11982	4652180	4653601	-			94.3391	79.7226	79.0347	36.6628	36.9199	32.7121	22.121	28.5221	28.0453	69.3753	54.4832	62.1229	11	6.55978	6.31692	6.30441	5.19625	5.20633	5.03175	4.46735	4.83401	4.80968	6.11635	5.76774	5.95705	Os.15789.1.S1_at	LOC_Os12g39370	expressed protein	6.39371	5.14477	4.70368	5.94705	0.000241551	12.4208	0.00548928	2524	2.37665	up	6.39371
Os.158.1.S1_at		GO:0006979|GO:0004601|GO:0005506|GO:0005509|GO:0016491|GO:0046872			chr10|11980	661293	663027	-			194.588	186.606	242.023	23.0767	22.2329	29.4221	106.18	89.9179	98.707	50.0522	45.4006	40.2698	11	7.60428	7.54385	7.919	4.52837	4.47463	4.87883	6.73037	6.49054	6.62508	5.64536	5.50464	5.33162	Os.158.1.S1_at	LOC_Os01g71300	S-formylglutathione hydrolase, putative, expressed	7.68904	4.62727	6.61533	5.49388	5.85208e-05	17.8008	0.00301317	1113	8.34996	up	7.68904
Os.15829.1.S1_at					chr02|11972	5276648	5282623	-			82.7162	78.1465	105.398	94.7955	85.3949	54.0136	332.237	325.507	268.992	30.8303	15.3422	14.6917	11	6.3701	6.28811	6.71971	6.56675	6.41608	5.75525	8.37607	8.34654	8.07142	4.94628	3.93943	3.87693	Os.15829.1.S1_at	LOC_Os05g01500	tubulin-specific chaperone E, putative, expressed	6.4593	6.24603	8.26468	4.25421	0.491805	0.755858	0.553523	50982	1.15932	up	6.4593
Os.15830.1.S1_at		GO:0003824|GO:0008483|GO:0016740|GO:0030170			chr05|11975	23272949	23276828	-			173.933	166.642	182.866	309.007	287.146	266.352	362.89	292.946	408.931	76.7738	85.2443	90.4005	11	7.44239	7.38061	7.51464	8.2715	8.16564	8.05719	8.50339	8.19449	8.67571	6.26254	6.41353	6.49826	Os.15830.1.S1_at	LOC_Os01g39830	beta-galactosidase, putative, expressed	7.44588	8.16478	8.45786	6.39144	0.000596056	9.84913	0.00843668	4053	1.64592	down	7.44588
Os.15838.1.A1_at	Os.87627		Transcribed locus		chr02|11972	7446677	7452385	+			37.0937	25.5932	45.0445	5.64906	7.45532	14.9982	64.4078	74.9878	63.792	148.508	133.537	139.006	11	5.2131	4.67769	5.49328	2.49801	2.89827	3.90671	6.00916	6.22858	5.9953	7.2144	7.0611	7.11901		LOC_Os12g41230	tesmin/TSO1-like CXC domain containing protein, expressed	5.12802	3.101	6.07768	7.1315	0.0136918	4.20037	0.0463865	16936	4.07564	up	5.12802
Os.15894.1.A1_a_at					chr01|11971	42756349	42759466	+			457.577	414.675	266.022	8.62371	7.75303	7.736	243.391	233.756	176.624	835.47	810.349	904.09	11	8.83787	8.69584	8.0554	3.10831	2.95476	2.95159	7.92713	7.86886	7.46453	9.70644	9.6624	9.82032		LOC_Os12g37880	expressed protein	8.5297	3.00489	7.75351	9.72972	2.33369e-05	22.4438	0.00211716	630	46.0401	up	8.5297
Os.15894.1.A2_at					chr01|11971	42756349	42759466	+			814.988	647.208	787.28	67.8387	109.722	71.001	357.062	332.052	317.51	1107.16	1321.78	1134.89	11	9.67064	9.33808	9.62073	6.08404	6.77771	6.14977	8.48003	8.37527	8.31066	10.1127	10.3683	10.1483	Os.15894.1.A2_at	LOC_Os03g31690	GCN5-related N-acetyltransferase, putative, expressed	9.54315	6.33717	8.38865	10.2097	0.000194171	13.1323	0.00490609	2270	9.22775	up	9.54315
Os.159.1.S1_s_at		GO:0006979|GO:0004601|GO:0005506|GO:0005509|GO:0016491|GO:0046872			chr03|11973	7107387	7109455	-			104.315	111.183	89.8354	53.2276	50.7141	73.3309	82.9204	91.4264	77.5458	149.236	179.425	188.917	11	6.70481	6.79679	6.48921	5.7341	5.66432	6.19635	6.37365	6.51454	6.27698	7.22145	7.48724	7.56161	Os.159.1.S1_s_at	LOC_Os06g36590	transporter, monovalent cation:proton antiporter-2 family, putative, expressed	6.6636	5.86492	6.38839	7.42343	0.0137043	4.19923	0.0464006	16946	1.73951	up	6.6636
Os.15941.2.S1_x_at					chr01|11971	38349635	38350989	-			42.9575	36.7156	42.3102	39.4071	42.0841	28.9859	107.738	92.661	106.179	31.4912	42.0724	42.7261	11	5.42484	5.19832	5.40293	5.30038	5.3952	4.85728	6.75138	6.53389	6.73036	4.97687	5.3948	5.41705	Os.15941.2.S1_x_at	LOC_Os08g42410	transketolase, putative, expressed	5.34203	5.18429	6.67188	5.26291	0.432178	0.872506	0.497608	49835	1.11554	up	5.34203
Os.15971.1.S1_at					chr06|11976	25072544	25075490	-			629.261	649.135	613.16	406.65	373.205	331.845	592.741	642.822	642.303	927.972	1063.43	1026.3	11	9.29751	9.34237	9.26012	8.66764	8.54383	8.37437	9.21126	9.32828	9.32711	9.85794	10.0545	10.0032	Os.15971.1.S1_at	LOC_Os01g59570	senescence-induced receptor-like serine/threonine-protein kinase precursor, putative, expressed	9.3	8.52861	9.28888	9.97189	0.000944554	8.73945	0.01059	5117	1.70692	up	9.3
Os.16025.1.S1_s_at	Os.84974		Os06g0601500	Os06g0601500	chr06|11976	23774829	23775741	+	4341455		4.59396	4.65665	5.17933	14.2838	24.8804	13.1442	22.5891	22.3896	21.6691	6.05189	8.74977	6.54395	11	2.19974	2.21929	2.37276	3.83631	4.63694	3.71636	4.49755	4.48476	4.43757	2.59739	3.12925	2.71016	Os.16025.1.S1_s_at	LOC_Os01g59130	proline-rich family protein, putative, expressed	2.26393	4.0632	4.47329	2.81226	0.00361418	6.11821	0.0219038	9467	3.48043	down	2.26393
Os.16037.1.S1_at	Os.16037		CDNA, clone: J080035A07, full insert sequence		chr04|11974	31588418	31588669	+			750.813	533.443	278.572	485.487	528.105	1101.39	304.735	414.477	487.077	1213.4	1237.31	1328.73	11	9.55231	9.05919	8.1219	8.92329	9.04468	10.1051	8.25141	8.69515	8.92801	10.2448	10.273	10.3758		LOC_Os05g37700	periplasmic beta-glucosidase precursor, putative, expressed	8.91113	9.35769	8.62485	10.2979	0.472006	0.793298	0.535027	50621	1.36278	down	8.91113
Os.1605.1.S1_at		GO:0006118|GO:0008152|GO:0009688|GO:0009737|GO:0009540|GO:0016491|GO:0050660			chr04|11974	22150568	22157700	+			205.895	285.88	277.006	85.3486	94.6665	89.7944	176.029	196.811	184.471	51.2834	63.7341	57.5817	11	7.68577	8.15926	8.11377	6.4153	6.56478	6.48855	7.45967	7.62066	7.52725	5.68042	5.99399	5.84754	Os.1605.1.S1_at	LOC_Os09g31400	ethylene-insensitive 3, putative, expressed	7.98627	6.48954	7.53586	5.84065	0.000673984	9.54084	0.00894361	4322	2.82201	up	7.98627
Os.16087.1.S1_at					chr02|11972	29318841	29322503	-			471.109	456.007	467.587	695.648	727.137	797.892	361.866	394.2	419.328	591.418	630.641	624.43	11	8.87992	8.83291	8.86909	9.44221	9.50608	9.64005	8.49931	8.62278	8.71194	9.20804	9.30068	9.2864	Os.16087.1.S1_at	LOC_Os05g37390	G10 protein, putative, expressed	8.86064	9.52945	8.61134	9.26503	0.000368639	11.1468	0.00667402	3168	1.58976	down	8.86064
Os.16226.1.S1_s_at	Os.16226		Os09g0252000	Os09g0252000	chr09|11979	3961283	3963894	+	4346519		334.118	448.957	373.014	541.527	509.914	588.998	266.614	265.032	293.553	393.93	413.995	430.456	11	8.38421	8.81043	8.54308	9.08089	8.99411	9.20212	8.05861	8.05002	8.19748	8.6218	8.69347	8.74972	Os.16226.1.S1_s_at	LOC_Os11g29900	expressed protein	8.57924	9.09237	8.10204	8.68833	0.0206098	3.71245	0.0585511	20196	1.42714	down	8.57924
Os.16318.1.S1_at					chr12|11982	12390097	12393965	-			374.586	344.024	422.81	395.099	480.583	502.99	264.126	258.551	258.239	480.543	533.751	530.05	11	8.54915	8.42636	8.72386	8.62607	8.90864	8.97439	8.04508	8.01431	8.01256	8.90852	9.06002	9.04998	Os.16318.1.S1_at	LOC_Os07g29770	zinc finger protein, putative, expressed	8.56646	8.83637	8.02398	9.00618	0.120858	1.96501	0.186319	37220	1.20573	down	8.56646
Os.16327.1.S1_at					chr08|11978	15851361	15852173	-			2299.24	1941.71	1484.04	6.51092	4.90609	7.13883	189.502	189.823	157.189	1882.95	2989.72	2854.74	11	11.1669	10.9231	10.5353	2.70286	2.29457	2.83569	7.56607	7.56851	7.29636	10.8788	11.5458	11.4791	Os.16327.1.S1_at	LOC_Os03g02410	GHMP kinases ATP-binding protein, putative, expressed	10.8751	2.61104	7.47698	11.3012	4.65472e-06	33.6454	0.00132882	200	307.423	up	10.8751
Os.16422.1.S1_s_at					chr08|11978	9092141	9093535	+			36.4759	32.515	44.4931	85.5573	89.5775	49.6829	128.066	133.8	250.762	29.1488	29.1503	28.7111	11	5.18887	5.02303	5.47551	6.41882	6.48506	5.63468	7.00074	7.06393	7.97017	4.86536	4.86544	4.84354	Os.16422.1.S1_s_at	LOC_Os04g56500	expressed protein	5.22914	6.17952	7.34495	4.85811	0.0350992	3.13254	0.0801848	25115	1.93238	down	5.22914
Os.16532.1.S1_at					chr03|11973	30025485	30026267	+			1060.27	459.284	560.928	107.938	95.1561	208.962	1377.61	1477.77	1509.44	3946.36	3709.3	3663.18	11	10.0502	8.84324	9.13167	6.75407	6.57222	7.7071	10.4279	10.5292	10.5598	11.9463	11.8569	11.8389	Os.16532.1.S1_at	LOC_Os12g41250	methylcrotonoyl-CoA carboxylase subunit alpha, mitochondrial precursor, putative, expressed	9.34171	7.01113	10.5057	11.8807	0.0100027	4.60373	0.038703	14829	5.03008	up	9.34171
Os.16615.1.S1_at	Os.16615	GO:0016023	Os10g0569800	Os10g0569800	chr10|11980	22258222	22262648	+	4349451		1342.22	2183.38	1305.8	720.661	631.323	611.221	2984.96	2913.46	2406.05	5622.38	6271.62	5719.48	11	10.3904	11.0923	10.3507	9.49318	9.30223	9.25555	11.5435	11.5085	11.2325	12.457	12.6146	12.4817		LOC_Os01g03510	WD domain, G-beta repeat domain containing protein, expressed	10.6112	9.35032	11.4282	12.5178	0.00743065	5.01134	0.0326902	13042	2.39635	up	10.6112
Os.16743.1.S1_at					chr12|11982	554085	557636	-			27.8087	20.7959	22.8134	31.0552	34.9066	33.6552	29.3219	32.6791	26.3617	59.979	59.3569	65.3129	11	4.79746	4.37823	4.51181	4.95676	5.12543	5.07276	4.8739	5.03029	4.72037	5.90639	5.89135	6.0293	Os.16743.1.S1_at	LOC_Os03g01570	expressed protein	4.5625	5.05165	4.87486	5.94234	0.0214043	3.6693	0.0598599	20516	1.40362	down	4.5625
Os.16765.1.S1_at					chr05|11975	4221201	4224764	-			1123.55	1420.16	1334.06	579.607	617.582	466.908	2856.22	2588.29	2680.35	1644.22	1612.77	1738.72	11	10.1338	10.4718	10.3816	9.17893	9.27049	8.867	11.4799	11.3378	11.3882	10.6832	10.6553	10.7638	Os.16765.1.S1_at	LOC_Os02g37140	expressed protein	10.3291	9.10547	11.402	10.7008	0.00151601	7.71952	0.0137057	6346	2.33533	up	10.3291
Os.16884.1.S1_at					chr03|11973	29014164	29016814	+			796.708	755.394	927.048	646.296	624.785	628.472	818.437	838.675	836.949	435.07	535.891	516.947	11	9.63791	9.56109	9.8565	9.33605	9.28722	9.2957	9.67673	9.71197	9.709	8.7651	9.06579	9.01387	Os.16884.1.S1_at	LOC_Os10g35250	vacuolar protein-sorting protein bro1, putative, expressed	9.68516	9.30632	9.69923	8.94826	0.0134736	4.22037	0.0459879	16809	1.3003	up	9.68516
Os.16899.1.S1_at					chr07|11977	17786076	17799533	-			560.384	644.897	690.364	64.0988	75.8181	51.2725	526.943	395.044	443.698	147.148	190.341	166.385	11	9.13027	9.33293	9.43121	6.00223	6.24447	5.68011	9.0415	8.62587	8.79343	7.20112	7.57244	7.37838	Os.16899.1.S1_at	LOC_Os01g03670	dihydroflavonol-4-reductase, putative, expressed	9.29814	5.9756	8.82027	7.38398	5.76265e-05	17.8702	0.00299082	1104	10.0042	up	9.29814
Os.16997.1.S1_at					chr03|11973	4048879	4051456	-			36.3074	45.261	34.3447	387.702	477.102	318.206	226.213	337.444	245.859	26.3492	22.9795	23.1731	11	5.18219	5.5002	5.10202	8.5988	8.89815	8.31381	7.82154	8.3985	7.94169	4.71969	4.52228	4.53438	Os.16997.1.S1_at	LOC_Os09g27660	OsFBO21 - F-box and other domain containing protein, expressed	5.26147	8.60359	8.05391	4.59212	8.76555e-05	16.0717	0.00348697	1441	10.141	down	5.26147
Os.170.3.S1_at		GO:0005975|GO:0008152|GO:0003824|GO:0004553|GO:0004568|GO:0016787|GO:0016798|GO:0043169			chr01|11971	37568005	37568936	+			4004.95	4398.06	2538.28	282.834	268.501	384.34	2367.65	3130.29	2919.76	998.331	1113.9	1030.31	11	11.9676	12.1027	11.3096	8.14381	8.06879	8.58624	11.2092	11.6121	11.5116	9.96337	10.1214	10.0089	Os.170.3.S1_at	LOC_Os04g20230	neighbor of COX4, putative, expressed	11.7933	8.26628	11.4443	10.0312	0.000274404	12.0226	0.00578323	2721	11.5275	up	11.7933
Os.17002.1.S1_at					chr01|11971	14737312	14746988	-			23.8432	51.6818	46.9933	194.426	188.917	148.587	228.808	233.947	206.14	50.0516	47.3066	40.3799	11	4.57551	5.69158	5.55438	7.60307	7.56161	7.21517	7.838	7.87004	7.68748	5.64534	5.56397	5.33556	Os.17002.1.S1_at	LOC_Os07g47670	hypoxia-responsive family protein, putative, expressed	5.27382	7.45995	7.7985	5.51496	0.00420118	5.87203	0.0237974	10129	4.55082	down	5.27382
Os.17076.1.S1_at					chr09|11979	5642296	5644523	-			28.2707	33.8759	47.9912	65.0829	69.2065	64.8505	141.332	100.234	143.049	45.7144	34.9393	43.8227	11	4.82124	5.08219	5.5847	6.02421	6.11284	6.01905	7.14295	6.64724	7.16036	5.51458	5.12678	5.45361	Os.17076.1.S1_at	LOC_Os05g05790	double-stranded RNA binding motif containing protein, expressed	5.16271	6.05203	6.98351	5.36499	0.0170548	3.93336	0.0527171	18562	1.85231	down	5.16271
Os.17149.1.S1_at					chr03|11973	34548987	34552823	-			1211.31	1308.54	1264.46	1177.36	1241.21	1164.22	601.622	639.131	556.839	861.02	934.269	949.904	11	10.2424	10.3537	10.3043	10.2013	10.2775	10.1851	9.23272	9.31997	9.12112	9.7499	9.86769	9.89164	Os.17149.1.S1_at	LOC_Os07g03870	receptor like protein kinase, putative, expressed	10.3001	10.2213	9.2246	9.83641	0.140878	1.83214	0.208069	38850	1.05614	up	10.3001
Os.17279.1.S1_s_at					chr06|11976	232786	243624	+			286.372	262.27	281.97	434.455	435.516	433.841	162.275	197.87	172.394	300.667	296.382	290.727	11	8.16174	8.03491	8.1394	8.76306	8.76658	8.76102	7.3423	7.62841	7.42956	8.23202	8.21132	8.18352		LOC_Os12g07190	CBS domain-containing protein, putative, expressed	8.11202	8.76356	7.46676	8.20895	7.61683e-05	16.6534	0.00327899	1330	1.57084	down	8.11202
Os.17299.1.S1_at					chr04|11974	27564419	27568042	-			271.922	227.213	241.52	49.7547	64.0584	55.494	267.208	328.022	261.881	86.0105	108.999	115.071	11	8.08705	7.8279	7.916	5.63676	6.00131	5.79426	8.06182	8.35765	8.03277	6.42644	6.76817	6.84638	Os.17299.1.S1_at	LOC_Os03g13600	ZOS3-07 - C2H2 zinc finger protein, expressed	7.94365	5.81078	8.15075	6.68033	8.10867e-05	16.3918	0.00336918	1380	4.38589	up	7.94365
Os.17356.1.A1_a_at		GO:0008168|GO:0016740			chr11|11981	8461157	8463678	+			688.63	592.453	510.919	6.39569	8.08924	5.8547	87.1827	107.297	92.089	31.3023	43.4493	33.0201	11	9.42759	9.21056	8.99695	2.6771	3.016	2.5496	6.44597	6.74547	6.52496	4.9682	5.44126	5.04527	Os.17356.1.A1_a_at	LOC_Os12g06100	TLD family protein, putative, expressed	9.2117	2.74757	6.57213	5.15158	4.14429e-06	34.6396	0.00132421	178	88.2871	up	9.2117
Os.17393.1.S1_at					chr01|11971	7088835	7092119	+			115.343	95.1854	127.67	1079.27	1268.29	958.95	724.611	978.879	802.146	84.1929	111.875	87.2654	11	6.84979	6.57267	6.99627	10.0758	10.3087	9.90531	9.50106	9.93499	9.64772	6.39563	6.80575	6.44734	Os.17393.1.S1_at	LOC_Os03g46660	glucan endo-1,3-beta-glucosidase precursor, putative, expressed	6.80624	10.0966	9.69459	6.54957	4.25614e-05	19.2907	0.0026204	931	9.7836	down	6.80624
Os.17435.2.S1_at	Os.17435		Os11g0427500	Os11g0427500	chr11|11981	13132078	13137123	-	4350384		85.3139	112.671	107.876	126.749	118.248	106.756	132.958	134.965	150.054	85.4929	90.416	81.7309	11	6.41471	6.81597	6.75323	6.98583	6.88567	6.73817	7.05483	7.07644	7.22934	6.41773	6.49851	6.35281		LOC_Os02g14874	expressed protein	6.6613	6.86989	7.1202	6.42302	0.220757	1.44964	0.292061	43371	1.15555	down	6.6613
Os.17487.1.S1_at					chr03|11973	28636131	28638888	+			1138.08	1188.84	1229.46	682.691	666.045	586.446	1566.09	1488.94	1607.32	291.354	325.506	289.287	11	10.1524	10.2153	10.2638	9.41509	9.37948	9.19585	10.6129	10.5401	10.6504	8.18663	8.34654	8.17636	Os.17487.1.S1_at	LOC_Os12g20144	expressed protein	10.2105	9.33014	10.6012	8.23651	0.000304367	11.7079	0.00608711	2868	1.84085	up	10.2105
Os.17491.1.S1_at					chr10|11980	18378184	18382915	+			84.8937	118.796	106.328	96.02	131.956	89.1488	203.7	232.046	165.343	44.6923	44.6093	36.4475	11	6.40759	6.89234	6.73238	6.58526	7.04391	6.47814	7.6703	7.85827	7.36932	5.48195	5.47927	5.18775		LOC_Os07g01850	NLI interacting factor-like phosphatase, putative, expressed	6.67744	6.70244	7.63263	5.38299	0.916717	0.11133	0.930781	56513	1.01748	down	6.67744
Os.17502.1.S1_at					chr11|11981	18919974	18928159	-			599.253	622.905	681.761	278.802	242.285	235.742	230.196	254.761	253.131	512.703	487.548	535.759	11	9.22702	9.28287	9.41312	8.1231	7.92056	7.88106	7.84672	7.993	7.98374	9.00198	8.9294	9.06544	Os.17502.1.S1_at	LOC_Os06g44750	AP2 domain containing protein, expressed	9.30767	7.97491	7.94115	8.99894	0.000138099	14.3217	0.0041883	1891	2.51884	up	9.30767
Os.17536.1.S1_at					chr09|11979	16199911	16200901	-			17.6146	34.6327	19.2068	55.2925	52.5671	42.4291	42.1743	44.5081	55.9121	13.8387	15.2888	12.9513	11	4.1387	5.11406	4.26354	5.78901	5.71609	5.40698	5.39829	5.476	5.80509	3.79064	3.93441	3.69503	Os.17536.1.S1_at	LOC_Os01g59530	OsCML1 - Calmodulin-related calcium sensor protein, expressed	4.50543	5.63736	5.55979	3.80669	0.0260438	3.45045	0.066757	22385	2.19151	down	4.50543
Os.17571.1.S1_at					chr02|11972	21898728	21900369	-			4.69802	4.70713	4.67671	4.62748	4.51525	4.6709	4.74654	4.98347	4.66997	13.2319	12.1859	15.4264	11	2.23205	2.23485	2.22549	2.21023	2.17481	2.2237	2.24688	2.31715	2.22341	3.72595	3.60714	3.94733	Os.17571.1.S1_at	LOC_Os10g08550	enolase, putative, expressed	2.2308	2.20291	2.26248	3.76014	0.133453	1.87888	0.200044	38279	1.01952	up	2.2308
Os.17609.1.S1_at					chr08|11978	27750799	27752607	-			38.1025	45.1319	34.8754	36.554	31.9113	25.8328	52.7641	94.9869	63.1362	13.2162	9.19899	10.9074	11	5.25181	5.49608	5.12414	5.19196	4.996	4.69113	5.72149	6.56966	5.9804	3.72423	3.20148	3.44723	Os.17609.1.S1_at	LOC_Os01g55830	glutathione S-transferase, putative, expressed	5.29068	4.9597	6.09051	3.45765	0.143176	1.8182	0.210683	38994	1.25787	up	5.29068
Os.17652.1.S2_s_at					chr03|11973	24403333	24408134	+			78.7713	83.8005	106.193	123.292	121.286	89.8063	230.837	235.091	274.838	69.7704	56.2939	52.5546	11	6.2996	6.38889	6.73054	6.94593	6.92227	6.48874	7.85073	7.87707	8.10244	6.12454	5.81491	5.71575	Os.17652.1.S2_s_at	LOC_Os03g49800	phosphatidylinositol-4-phosphate 5-kinase, putative, expressed	6.47301	6.78565	7.94341	5.88506	0.19005	1.57646	0.260468	41867	1.24198	down	6.47301
Os.17659.1.S1_at	Os.78609		Os12g0258700	Os12g0258700	chr12|11982	8960373	8961426	+	4351915		69.1723	34.5041	67.8079	46.2449	53.8209	158.829	218.937	336.267	230.818	1330.42	1127.25	1176.45	11	6.11212	5.1087	6.08338	5.53122	5.75009	7.31133	7.77437	8.39346	7.85061	10.3777	10.1386	10.2002	Os.17659.1.S1_at	LOC_Os10g32820	60S ribosomal protein L21-2, putative, expressed	5.76807	6.19755	8.00615	10.2388	0.545065	0.660443	0.602732	51890	1.34675	down	5.76807
Os.17746.1.S1_s_at					chr01|11971	37778250	37778732	-			185.852	171.496	176.515	115.654	103.338	214.275	194.459	165.406	193.879	387.209	349.116	327.371	11	7.53801	7.42203	7.46365	6.85367	6.69123	7.74332	7.60332	7.36986	7.59901	8.59697	8.44756	8.35478	Os.17746.1.S1_s_at	LOC_Os05g28730	zinc finger, C3HC4 type domain containing protein, expressed	7.47456	7.09607	7.52407	8.46644	0.313757	1.15127	0.384843	46781	1.29998	up	7.47456
Os.17787.1.S1_at	Os.17787	GO:0009536	Os07g0678300	Os07g0678300	chr07|11977	28709055	28710941	+	4344285		27.7323	29.8089	27.0358	34.1087	33.9666	38.0837	34.6106	27.1023	25.4911	8.1256	8.34251	9.51233	11	4.7935	4.89767	4.7568	5.09207	5.08605	5.2511	5.11314	4.76035	4.67192	3.02247	3.06048	3.2498	Os.17787.1.S1_at	LOC_Os03g01890	START domain containing protein, expressed	4.81599	5.14307	4.84847	3.11092	0.00883622	4.7706	0.0360286	14072	1.25447	down	4.81599
Os.17814.2.S1_x_at					chr07|11977	26152129	26154206	-			111.134	164.512	131.76	132.622	127.925	119.596	138.095	148.869	154.182	31.1145	32.2005	29.5801	11	6.79615	7.36205	7.04177	7.05118	6.99916	6.90203	7.10951	7.2179	7.26849	4.95952	5.00901	4.88655	Os.17814.2.S1_x_at	LOC_Os11g06750	ribosomal protein L3, putative, expressed	7.06666	6.98412	7.19864	4.95169	0.651894	0.486764	0.699628	53465	1.05888	up	7.06666
Os.17898.1.S1_at					chr02|11972	25453599	25456858	+			295.354	305.688	307.294	300.519	345.558	395.219	267.575	289.321	317.542	542.622	609.095	527.424	11	8.2063	8.25592	8.26347	8.23131	8.43278	8.62651	8.0638	8.17652	8.3108	9.0838	9.25052	9.04282	Os.17898.1.S1_at	LOC_Os07g26974	expressed protein	8.2419	8.4302	8.18371	9.12572	0.178341	1.63045	0.248082	41249	1.13942	down	8.2419
Os.17915.1.S1_at					chr06|11976	10012885	10016979	-			231.306	237.968	351.666	225.367	234.855	291.886	156.728	167.987	181.106	280.115	283.988	272.887	11	7.85366	7.89462	8.45806	7.81613	7.87563	8.18926	7.29211	7.39221	7.50069	8.12988	8.14969	8.09216	Os.17915.1.S1_at	LOC_Os03g19970	CAS1 domain-containing protein 1 precursor, putative, expressed	8.06878	7.96034	7.395	8.12391	0.657466	0.478205	0.704673	53536	1.07806	up	8.06878
Os.17959.1.S1_a_at		GO:0008152|GO:0016491			chr05|11975	1676868	1680090	+			997.637	973.03	835.082	1119.5	1065.49	1109.82	1989.24	2486.72	2241.91	906.134	838.041	808.911	11	9.96237	9.92634	9.70577	10.1286	10.0573	10.1161	10.958	11.28	11.1305	9.82358	9.71088	9.65984	Os.17959.1.S1_a_at	LOC_Os12g07590	Protein-tyrosine phosphatase domain containing protein, expressed	9.86483	10.1007	11.1228	9.73143	0.0470605	2.83595	0.0971918	27783	1.1776	down	9.86483
Os.18089.1.S1_at					chr08|11978	15459415	15466252	+			746.675	725.607	755.561	608.135	558.792	516.41	365.971	390.162	357.679	593.165	625.485	657.841	11	9.54434	9.50304	9.56141	9.24825	9.12617	9.01237	8.51558	8.60793	8.48252	9.21229	9.28883	9.3616	Os.18089.1.S1_at	LOC_Os05g39350	PMR5, putative, expressed	9.53626	9.12893	8.53535	9.28757	0.00440487	5.79631	0.024414	10351	1.32623	up	9.53626
Os.18164.1.S1_at					chr04|11974	6323143	6323698	-			25.7742	17.5536	17.4397	52.0795	60.2437	42.8863	24.6447	22.1282	26.6619	14.0912	14.3608	12.5272	11	4.68786	4.13369	4.12431	5.70264	5.91274	5.42244	4.6232	4.46782	4.73671	3.81672	3.84407	3.64699		LOC_Os02g30110	cytochrome P450, putative, expressed	4.31529	5.67927	4.60924	3.76926	0.00433304	5.82251	0.024198	10274	2.57396	down	4.31529
Os.18206.1.S1_at					chr01|11971	34877264	34879484	-			77.469	143.425	123.133	138.024	147.85	171.925	81.9368	72.7779	78.3397	127.886	134.483	123.497	11	6.27555	7.16416	6.94407	7.10877	7.20799	7.42563	6.35644	6.18543	6.29167	6.99871	7.07128	6.94833	Os.18206.1.S1_at	LOC_Os07g14150	cytidine deaminase, putative, expressed	6.79459	7.24747	6.27785	7.00611	0.184914	1.5997	0.255067	41598	1.36876	down	6.79459
Os.18273.1.S1_at					chr04|11974	34909577	34913534	-			83.3193	85.3173	59.1728	133.973	135.593	136.846	71.015	69.953	69.9929	105.488	107.866	109.117	11	6.38058	6.41477	5.88686	7.0658	7.08314	7.0964	6.15005	6.12831	6.12914	6.72094	6.75309	6.76973	Os.18273.1.S1_at	LOC_Os08g05820	monocopper oxidase, putative, expressed	6.2274	7.08178	6.13583	6.74792	0.00747653	5.00263	0.0327928	13081	1.80798	down	6.2274
Os.18299.1.S1_at					chr07|11977	3697926	3699859	+			149.064	131.731	174.711	95.6855	99.7952	88.6389	181.44	152.11	182.015	80.95	91.722	83.6168	11	7.21979	7.04145	7.44882	6.58023	6.6409	6.46987	7.50335	7.24897	7.50792	6.33896	6.5192	6.38572	Os.18299.1.S1_at	LOC_Os06g16280	expressed protein	7.23669	6.56367	7.42008	6.41463	0.00627885	5.25429	0.029685	12136	1.59441	up	7.23669
Os.18300.1.S1_at					chr06|11976	23948821	23949683	+			113.487	110.729	95.5381	100.698	110.548	87.3027	237.318	286.669	294.807	129.144	125.271	109.013	11	6.82639	6.79089	6.57801	6.65389	6.78853	6.44796	7.89068	8.16324	8.20363	7.01284	6.96891	6.76836	Os.18300.1.S1_at	LOC_Os01g42500	zinc finger, C3HC4 type family protein, expressed	6.73176	6.63013	8.08585	6.9167	0.464409	0.807986	0.527824	50486	1.07299	up	6.73176
Os.18305.1.S1_at					chr05|11975	28901376	28904742	+			26.1513	31.5869	38.9909	26.7265	32.3385	22.025	241.719	247.769	214.401	58.3604	58.4707	74.4363	11	4.70881	4.98125	5.28507	4.7402	5.01518	4.46107	7.91718	7.95285	7.74417	5.86692	5.86964	6.21793		LOC_Os01g59630	exostosin family domain containing protein, expressed	4.99171	4.73882	7.8714	5.98483	0.334815	1.09554	0.405266	47405	1.19159	up	4.99171
Os.18305.1.S2_at					chr05|11975	28901376	28904742	+			153.731	194.765	150.264	293.954	316.64	330.505	903.133	809.018	884.115	204.139	222.665	206.698	11	7.26427	7.60559	7.23135	8.19945	8.3067	8.36853	9.81879	9.66003	9.78809	7.67341	7.79873	7.69138	Os.18305.1.S2_at	LOC_Os01g59670	expressed protein	7.36707	8.29156	9.75564	7.72117	0.00203244	7.14253	0.0160351	7272	1.89801	down	7.36707
Os.18318.1.S1_at					chr03|11973	5193229	5196769	+			186.546	179.212	216.169	416.268	475.184	542.29	189.469	174.592	193.723	124.129	122.955	116.784	11	7.54339	7.48553	7.75602	8.70137	8.89234	9.08292	7.56582	7.44785	7.59785	6.9557	6.94198	6.8677	Os.18318.1.S1_at	LOC_Os10g32270	expressed protein	7.59498	8.89221	7.53717	6.9218	0.000702937	9.43739	0.00913914	4411	2.45757	down	7.59498
Os.18335.3.S1_x_at		GO:0006096|GO:0008152|GO:0003824|GO:0004332|GO:0016829			chr11|11981	3484455	3487557	-			7373.59	7453.97	7121.44	3747.06	3314.16	2419.49	11089.7	12530.2	11210.6	6006.36	5805.55	6058.26	11	12.8482	12.8638	12.798	11.8715	11.6944	11.2405	13.4369	13.6131	13.4526	12.5523	12.5032	12.5647	Os.18335.3.S1_x_at	LOC_Os04g57650	expressed protein	12.8366	11.6022	13.5009	12.5401	0.00283665	6.53271	0.0192218	8467	2.35296	up	12.8366
Os.18356.2.S1_at	Os.70736		CDNA clone:001-036-F06, full insert sequence		chr09|11979	17754697	17761594	-			490.717	494.622	619.233	501.156	567.204	507.612	859.849	646.191	811.923	355.448	327.449	314.792	11	8.93875	8.95018	9.27434	8.96912	9.14772	8.98758	9.74794	9.33582	9.6652	8.47349	8.35513	8.29826		LOC_Os07g43870	heat shock protein DnaJ, putative, expressed	9.05442	9.03481	9.58299	8.37563	0.881748	0.158493	0.90148	56124	1.01369	up	9.05442
Os.18490.3.S1_at					chr03|11973	26901225	26907142	+			3569.34	3177.49	3885.41	3085.34	2893.39	2500.2	3083.26	2958.93	3266.76	8388.99	8285.56	7936.68	11	11.8014	11.6337	11.9239	11.5912	11.4985	11.2878	11.5902	11.5309	11.6736	13.0343	13.0164	12.9543	Os.18490.3.S1_at	LOC_Os03g11690	PPR repeat containing protein, expressed	11.7863	11.4592	11.5982	13.0017	0.0564295	2.65933	0.109622	29535	1.25451	up	11.7863
Os.18493.1.S1_at					chr09|11979	21602444	21603061	-			100.552	98.3166	77.445	75.0996	90.9933	63.5106	118.755	149.023	105.615	50.2513	47.45	39.6398	11	6.65179	6.61936	6.2751	6.23073	6.50769	5.98893	6.89184	7.21939	6.72267	5.65109	5.56834	5.30888	Os.18493.1.S1_at	LOC_Os09g31200	AN1-like zinc finger domain containing protein, expressed	6.51542	6.24245	6.94464	5.50943	0.228803	1.41936	0.300035	43757	1.20829	up	6.51542
Os.18559.1.S1_at					chr02|11972	27695341	27696324	+			5.58809	7.13605	6.43764	9.68244	13.1144	5.91843	25.6699	23.9143	24.1859	9.57256	9.46398	9.80469	11	2.48235	2.83513	2.68653	3.27537	3.71309	2.56521	4.68201	4.5798	4.59609	3.25891	3.24245	3.29347	Os.18559.1.S1_at	LOC_Os12g35630	elongation factor TS family protein, expressed	2.668	3.18456	4.6193	3.26494	0.213742	1.47696	0.284894	43049	1.43053	down	2.668
Os.18597.1.S1_at					chr03|11973	4925476	4930058	-			18.0521	15.679	16.311	94.0092	96.6825	65.204	200.714	180.096	271.064	21.6951	19.1065	18.3607	11	4.17409	3.97076	4.02777	6.55473	6.59518	6.02689	7.649	7.49263	8.08249	4.4393	4.25599	4.19855	Os.18597.1.S1_at	LOC_Os01g13490	expressed protein	4.05754	6.39227	7.74137	4.29795	0.000266871	12.1085	0.00573317	2670	5.04455	down	4.05754
Os.18628.1.S1_at	Os.18628		Os08g0267900	Os08g0267900	chr08|11978	10215449	10216563	-	4345127		42.6871	43.1381	42.3959	27.9087	25.5938	11.8202	43.3673	41.4177	41.9391	64.8548	61.8471	64.9104	11	5.41573	5.43089	5.40585	4.80264	4.67772	3.56318	5.43854	5.37218	5.39022	6.01914	5.95063	6.02038	Os.18628.1.S1_at	LOC_Os06g45640	core histone H2A/H2B/H3/H4, putative, expressed	5.41749	4.34785	5.40031	5.99672	0.0532917	2.71445	0.105554	28969	2.09891	up	5.41749
Os.18634.1.S1_at					chr04|11974	26156642	26160715	+			171.573	171.766	164.311	331.217	334.297	305.743	120.249	123.227	124.869	178.392	219.417	201.402	11	7.42268	7.4243	7.36028	8.37163	8.38499	8.25618	6.90989	6.94518	6.96427	7.4789	7.77753	7.65393	Os.18634.1.S1_at	LOC_Os07g19400	pentatricopeptide domain containing protein, putative, expressed	7.40242	8.3376	6.93978	7.63679	3.45779e-05	20.328	0.00242872	813	1.91213	down	7.40242
Os.18677.1.S1_at					chr02|11972	22157429	22161402	-			608.882	698.89	639.283	165.107	172.784	235.677	407.641	383.695	426.087	597.361	682.557	677.539	11	9.25002	9.44892	9.32031	7.36726	7.43283	7.88066	8.67115	8.58382	8.735	9.22246	9.4148	9.40416	Os.18677.1.S1_at	LOC_Os12g43363	fatty acid hydroxylase, putative, expressed	9.33975	7.56025	8.66332	9.34714	0.000487185	10.3755	0.00764638	3655	3.43307	up	9.33975
Os.18742.1.A1_at					chr05|11975	17280540	17281942	-			517.507	502.407	416.57	911.404	856.094	672.228	434.456	461.883	477.779	300.653	252.843	269.6	11	9.01544	8.97271	8.70241	9.83195	9.74163	9.39281	8.76307	8.85139	8.9002	8.23196	7.9821	8.07468	Os.18742.1.A1_at	LOC_Os05g01110	ribosomal protein L28 protein, putative, expressed	8.89685	9.65546	8.83822	8.09624	0.010245	4.57204	0.0392557	14974	1.69185	down	8.89685
Os.18818.1.S1_a_at		GO:0008152|GO:0016491			chr01|11971	7021098	7027412	+			845.461	769.868	851.619	234.183	265.318	272.486	835.945	772.561	751.126	1193.73	1136.4	1284.35	11	9.72359	9.58847	9.73406	7.87149	8.05158	8.09004	9.70726	9.59351	9.55291	10.2213	10.1503	10.3268	Os.18818.1.S1_a_at	LOC_Os05g09724	HAD superfamily phosphatase, putative, expressed	9.68204	8.00437	9.61789	10.2328	3.38215e-05	20.4416	0.00240982	802	3.19911	up	9.68204
Os.18819.1.S1_at					chr05|11975	3417228	3421788	-			294.655	334.143	301.294	401.095	377.35	397.201	184.08	239.182	207.085	396.362	444.692	469.375	11	8.20288	8.38432	8.23503	8.6478	8.55976	8.63373	7.52419	7.90196	7.69408	8.63068	8.79666	8.8746	Os.18819.1.S1_at	LOC_Os01g51754	alpha-amylase precursor, putative, expressed	8.27408	8.61376	7.70674	8.76731	0.00546914	5.4603	0.027485	11417	1.26548	down	8.27408
Os.18847.1.S1_at					chr01|11971	36947873	36948365	+			25.747	27.3064	23.8095	5.78803	5.45402	10.2724	17.4285	18.9938	22.2261	57.5695	92.9499	84.4009	11	4.68633	4.77117	4.57347	2.53307	2.44732	3.3607	4.12338	4.24745	4.47418	5.84723	6.53838	6.39919		LOC_Os01g60270	homeobox domain containing protein, expressed	4.67699	2.78036	4.28167	6.2616	0.00307822	6.39028	0.0200964	8786	3.72341	up	4.67699
Os.18932.1.S1_at					chr10|11980	11758870	11767257	-			47.9721	48.1398	54.0512	40.6888	34.2792	13.1662	113.947	160.39	131.583	38.4732	25.6979	24.7465	11	5.58412	5.58916	5.75625	5.34656	5.09926	3.71876	6.83223	7.32544	7.03983	5.26578	4.68358	4.62915	Os.18932.1.S1_at	LOC_Os02g07044	rhodanese-like domain containing protein, putative, expressed	5.64318	4.72153	7.06583	4.8595	0.144778	1.80863	0.212442	39104	1.89428	up	5.64318
Os.18955.1.S1_at					chr06|11976	31024962	31027985	-			9.22476	24.1217	14.5817	379.482	399.82	234.249	144.764	124.292	270.05	9.6196	10.003	10.9831	11	3.20551	4.59226	3.86609	8.56789	8.64321	7.8719	7.17756	6.95758	8.07708	3.26598	3.32235	3.45722	Os.18955.1.S1_at	LOC_Os02g30640	basic salivary proline-rich protein 2 precursor, putative, expressed	3.88795	8.361	7.40407	3.34852	0.000679017	9.52246	0.00898299	4336	22.2086	down	3.88795
Os.18957.1.S1_at					chr06|11976	28788032	28796547	-			132.256	128.329	134.136	147.273	167.737	118.36	170.711	147.671	153.14	100.218	84.9168	86.1868	11	7.04719	7.00371	7.06755	7.20235	7.39006	6.88703	7.41541	7.20624	7.25871	6.647	6.40798	6.42939	Os.18957.1.S1_at	LOC_Os08g41610	ubiquitin carboxyl-terminal hydrolase domain containing protein, expressed	7.03948	7.15981	7.29345	6.49479	0.461716	0.813237	0.525373	50426	1.08698	down	7.03948
Os.19035.1.S1_at					chr01|11971	35832361	35835369	-			728.029	853.311	819.934	992.83	948.738	753.748	1509.86	1400.6	1334.61	744.721	750.415	749.832	11	9.50785	9.73693	9.67936	9.9554	9.88987	9.55794	10.5602	10.4518	10.3822	9.54056	9.55154	9.55042	Os.19035.1.S1_at	LOC_Os03g50330	CAMK_KIN1/SNF1/Nim1_like.18 - CAMK includes calcium/calmodulin depedent protein kinases, expressed	9.64138	9.80107	10.4647	9.54751	0.320574	1.13286	0.391363	47001	1.11705	down	9.64138
Os.19100.1.S1_at					chr03|11973	30544700	30546469	+			220.609	321.412	192.007	104.877	108.499	118.416	780.719	864.841	778.865	168.798	231.635	190.041	11	7.78535	8.32828	7.58502	6.71255	6.76154	6.88771	9.60866	9.75629	9.60523	7.39916	7.85571	7.57017	Os.19100.1.S1_at	LOC_Os03g05200	DENN domain containing protein, expressed	7.89955	6.78727	9.65673	7.60835	0.00817973	4.87675	0.0345247	13593	2.16187	up	7.89955
Os.19131.1.A1_at					chr09|11979	17566630	17570538	-			487.355	542.812	581.84	1405.31	1598.35	1301.67	1787.91	1491.51	1787.44	745.732	855.153	896.02	11	8.92883	9.08431	9.18448	10.4567	10.6424	10.3461	10.8041	10.5426	10.8037	9.54251	9.74004	9.80739	Os.19131.1.A1_at	LOC_Os10g10360	NBS-LRR disease resistance protein, putative, expressed	9.06587	10.4817	10.7168	9.69665	0.0002418	12.4176	0.00549276	2525	2.66818	down	9.06587
Os.19141.1.S1_at		GO:0016853			chr01|11971	27573192	27574591	+			16.4232	27.4791	17.6771	35.5522	31.1719	25.6585	228.051	299.369	210.863	5.99538	5.93417	5.07691	11	4.03766	4.78026	4.14381	5.15187	4.96217	4.68137	7.83321	8.22578	7.72016	2.58385	2.56905	2.34395	Os.19141.1.S1_at	LOC_Os07g44730	expressed protein	4.32058	4.9318	7.92638	2.49895	0.0856436	2.27089	0.145402	33797	1.52755	down	4.32058
Os.19229.1.S1_a_at		GO:0045449|GO:0005634|GO:0030528			chr03|11973	24498709	24503749	+			101.558	90.822	105.044	153.588	136.25	86.6291	189.112	173.79	146.562	60.8041	70.747	69.5313	11	6.66617	6.50497	6.71485	7.26292	7.09011	6.43678	7.56309	7.4412	7.19537	5.9261	6.1446	6.11959	Os.19229.1.S1_a_at	LOC_Os09g35000	flap endonuclease, putative, expressed	6.62866	6.92994	7.39989	6.06343	0.310125	1.16122	0.381379	46659	1.23223	down	6.62866
Os.19401.1.S1_at					chr03|11973	1852401	1857561	+			179.362	175.26	172.589	1406.07	1405.99	1342.06	346.462	516.606	353.989	95.7607	93.9657	99.923	11	7.48673	7.45335	7.43119	10.4574	10.4574	10.3902	8.43655	9.01292	8.46756	6.58136	6.55406	6.64274	Os.19401.1.S1_at	LOC_Os04g26910	oxidoreductase, aldo/keto reductase family protein, putative, expressed	7.45709	10.435	8.63901	6.59272	4.4279e-08	107.876	0.000347862	6	7.87853	down	7.45709
Os.19425.1.S1_at					chr09|11979	14109028	14112122	-			112.922	99.4732	135.237	107.246	105.349	103.355	82.041	89.7851	87.2316	41.7314	47.0156	37.1193	11	6.81919	6.63624	7.07934	6.74479	6.71904	6.69147	6.35827	6.4884	6.44678	5.38306	5.55507	5.2141	Os.19425.1.S1_at	LOC_Os03g12610	DNA polymerase I, putative, expressed	6.84492	6.71843	6.43115	5.38407	0.383917	0.976938	0.451869	48751	1.09164	up	6.84492
Os.19474.1.S1_a_at					chr03|11973	10971681	10976386	-			63.3718	105.933	85.1844	344.725	359.746	332.251	249.625	260.154	250.688	34.1387	35.5215	28.568	11	5.98577	6.727	6.41252	8.4293	8.49083	8.37613	7.96362	8.02322	7.96975	5.09334	5.15062	4.83633	Os.19474.1.S1_a_at	LOC_Os03g20730	chaperone protein dnaJ, putative, expressed	6.3751	8.43209	7.98553	5.02676	0.000695157	9.46466	0.00910496	4380	4.16118	down	6.3751
Os.19608.1.S1_at					chr09|11979	21963064	21967738	+			277.957	203.047	224.062	460.249	415.529	371.637	525.231	516.775	485.692	841.876	844.918	889.855	11	8.11872	7.66567	7.80776	8.84627	8.6988	8.53775	9.03681	9.01339	8.9239	9.71746	9.72267	9.79743	Os.19608.1.S1_at	LOC_Os02g57660	phosphatidylinositol-4-phosphate 5-kinase, putative, expressed	7.86405	8.69428	8.99137	9.74585	0.00667319	5.16538	0.0307636	12446	1.77796	down	7.86405
Os.19626.1.S1_at					chr02|11972	23888799	23892961	-			447.447	436.634	411.83	478.779	448.953	520.849	340.875	401.16	365.216	618.565	626.446	634.475	11	8.80557	8.77028	8.68591	8.90321	8.81042	9.02472	8.4131	8.64803	8.51261	9.27278	9.29105	9.30942	Os.19626.1.S1_at	LOC_Os05g43060	retrotransposon, putative, centromere-specific, expressed	8.75392	8.91279	8.52458	9.29108	0.0903741	2.22237	0.151158	34305	1.11641	down	8.75392
Os.19815.1.S1_at					chr03|11973	24180542	24182129	-			406.909	516.004	521.693	123.725	103.246	124.723	494.086	405.093	368.473	164.035	134.387	130.375	11	8.66856	9.01124	9.02706	6.95099	6.68994	6.96258	8.94862	8.66211	8.52542	7.35786	7.07025	7.02653	Os.19815.1.S1_at	LOC_Os11g37759	stripe rust resistance protein Yr10, putative, expressed	8.90229	6.86784	8.71205	7.15155	0.000157888	13.8424	0.00443888	2040	4.09666	up	8.90229
Os.19896.2.S1_x_at		GO:0006810|GO:0006811|GO:0006812|GO:0016020|GO:0016021|GO:0008324			chr01|11971	19568888	19570700	+			6.17373	6.28188	6.52878	6.57032	6.1976	6.25105	34.5233	37.6758	51.6935	6.54086	7.26508	6.52171	11	2.62614	2.6512	2.70681	2.71596	2.63171	2.6441	5.1095	5.23557	5.69191	2.70948	2.86098	2.70525	Os.19896.2.S1_x_at	LOC_Os10g39430	expressed protein	2.66138	2.66392	5.34566	2.75857	0.946367	0.0715874	0.955509	56831	1.00176	down	2.66138
Os.19951.1.S1_at	Os.19951		CDNA clone:OSIGCPI021N09, full insert sequence		chr10|11980	18766564	18766675	-			398.213	440.354	502.768	242.729	268.689	264.062	336.803	291.862	293.214	619.01	674.172	608.543	11	8.6374	8.78252	8.97375	7.9232	8.06979	8.04473	8.39576	8.18914	8.19581	9.27382	9.39697	9.24921		LOC_Os02g40510	response regulator receiver domain containing protein, expressed	8.79789	8.01258	8.26024	9.30667	0.00186116	7.31164	0.0152556	6998	1.72346	up	8.79789
Os.19951.1.S1_x_at	Os.19951		CDNA clone:OSIGCPI021N09, full insert sequence		chr10|11980	18766564	18766675	-			331.899	404.794	479.795	259.345	242.38	249.576	277.242	238.413	273.201	518.41	602.537	583.141	11	8.3746	8.66104	8.90628	8.01873	7.92113	7.96333	8.115	7.89732	8.09382	9.01795	9.23491	9.1877		LOC_Os05g32310	LSM domain containing protein, expressed	8.64731	7.96773	8.03538	9.14685	0.012154	4.35032	0.0433271	16095	1.60167	up	8.64731
Os.19952.1.S1_at		GO:0006350|GO:0006355|GO:0009733|GO:0009734|GO:0045449|GO:0005634|GO:0046983			chr01|11971	4813632	4815762	+			1195.76	1119.12	1608.64	983.611	967.521	1366.98	648.779	655.241	583.905	1706.65	1417.04	1270.97	11	10.2237	10.1282	10.6516	9.94194	9.91815	10.4168	9.34158	9.35588	9.18959	10.7369	10.4687	10.3117	Os.19952.1.S1_at	LOC_Os02g47180	WD repeat-containing protein, putative, expressed	10.3345	10.0923	9.29569	10.5058	0.349162	1.05937	0.419127	47801	1.1828	up	10.3345
Os.20067.1.S1_at					chr04|11974	22674777	22679574	+			820.628	811.862	938.641	374.188	394.266	482.088	400.273	430.631	503.14	930.023	979.061	925.802	11	9.68059	9.66509	9.87443	8.54762	8.62303	8.91315	8.64484	8.75031	8.97481	9.86112	9.93525	9.85456	Os.20067.1.S1_at	LOC_Os05g50990	TTL3, putative, expressed	9.74004	8.6946	8.78999	9.88364	0.00130532	8.02977	0.0126319	5928	2.06399	up	9.74004
Os.2019.1.S1_at					chr01|11971	29302417	29304193	+			12.1565	13.872	12.283	152.138	173.137	97.0118	85.3191	88.1195	124.025	7.23296	10.9496	10.8309	11	3.60365	3.7941	3.61859	7.24924	7.43577	6.60009	6.4148	6.46139	6.95449	2.85459	3.45281	3.43708		LOC_Os01g12210	aluminum-activated malate transporter, putative, expressed	3.67211	7.09503	6.61023	3.24816	0.00019385	13.1378	0.00490446	2267	10.7251	down	3.67211
Os.2019.2.S1_x_at					chr01|11971	29302462	29304029	+			9.44369	9.70053	9.28869	15.6857	41.2213	12.6964	46.6931	56.7799	68.3589	9.38347	8.97872	9.64409	11	3.23935	3.27806	3.21547	3.97138	5.36532	3.66635	5.54514	5.82731	6.09506	3.23012	3.16651	3.26965	Os.2019.2.S1_x_at	LOC_Os07g35700	TKL_IRAK_DUF26-lc.4 - DUF26 kinases have homology to DUF26 containing loci, expressed	3.2443	4.33435	5.8225	3.22209	0.105645	2.08316	0.169179	35831	2.12882	down	3.2443
Os.20203.1.S1_at					chr01|11971	5370513	5371596	+			291.445	357.623	330.027	293.067	266.347	372.834	424.357	457.021	427.295	171.824	146.48	176.528	11	8.18708	8.4823	8.36644	8.19509	8.05716	8.54239	8.72914	8.83612	8.73909	7.42479	7.19456	7.46375		LOC_Os07g35410	TKL_IRAK_DUF26-lc.18 - DUF26 kinases have homology to DUF26 containing loci, expressed	8.34527	8.26488	8.76811	7.36103	0.65719	0.478628	0.704443	53531	1.05731	up	8.34527
Os.20203.1.S1_s_at					chr01|11971	5370513	5371596	+			1114.61	1465.99	1267.7	436.472	415.318	660.024	2148.4	2131.99	1868.8	709.113	627.428	669.446	11	10.1223	10.5177	10.308	8.76975	8.69807	9.36637	11.069	11.058	10.8679	9.46987	9.29331	9.38682	Os.20203.1.S1_s_at	LOC_Os10g41190	transporter family protein, putative, expressed	10.316	8.94473	10.9983	9.38334	0.00468748	5.69808	0.0252296	10660	2.58696	up	10.316
Os.20230.1.S1_at					chr11|11981	22000716	22001753	+			1184.43	1026.22	577.916	133.357	164.661	161.784	1397.42	1462.06	1326.67	3264.34	5027.89	4761.82	11	10.21	10.0031	9.17472	7.05915	7.36336	7.33793	10.4486	10.5138	10.3736	11.6726	12.2957	12.2173	Os.20230.1.S1_at	LOC_Os04g39020	aldehyde dehydrogenase, putative, expressed	9.79594	7.25348	10.4453	12.0619	0.00154436	7.68186	0.0138291	6407	5.82583	up	9.79594
Os.20352.1.S1_at					chr06|11976	23852774	23857026	-			855.63	862.733	733.034	308.471	409.837	335.736	1127.31	1290.65	1168.15	455.664	575.614	559.184	11	9.74084	9.75277	9.51774	8.26899	8.67891	8.39118	10.1387	10.3339	10.19	8.83183	9.16896	9.12718	Os.20352.1.S1_at	LOC_Os08g10080	no apical meristem protein, putative, expressed	9.67045	8.44636	10.2209	9.04265	0.00103773	8.52738	0.0110949	5366	2.33608	up	9.67045
Os.20387.1.S1_at	Os.80107	GO:0005739|GO:0009536	Os03g0250900	Os03g0250900	chr03|11973	7938145	7938922	-	4332266		419.883	309.244	257.109	119.19	132.923	133.593	161.391	138.117	204.711	500.253	595.033	600.375	11	8.71384	8.2726	8.00624	6.89712	7.05445	7.0617	7.33442	7.10974	7.67745	8.96651	9.21683	9.22972	Os.20387.1.S1_at	LOC_Os01g04570	Ser/Thr protein kinase, putative, expressed	8.33089	7.00442	7.37387	9.13769	0.00339821	6.22147	0.0211545	9216	2.50789	up	8.33089
Os.20447.1.S1_at					chr04|11974	22724112	22727814	-			230.415	262.529	272.391	349.106	371.213	422.027	162.266	167.48	189.655	279.725	298.933	291.635	11	7.84809	8.03633	8.08954	8.44752	8.5361	8.72119	7.34222	7.38785	7.56724	8.12787	8.22368	8.18802	Os.20447.1.S1_at	LOC_Os06g26234	1,4-alpha-glucan-branching enzyme, putative, expressed	7.99132	8.56827	7.43243	8.17985	0.00610036	5.2968	0.0291985	11986	1.49169	down	7.99132
Os.20614.2.S1_at					chr04|11974	29450694	29453541	+			245.997	250.027	303.026	12.4545	18.137	16.1199	98.1959	82.3341	89.2107	184.171	230.158	203.276	11	7.9425	7.96594	8.2433	3.63859	4.18086	4.01077	6.61759	6.36342	6.47915	7.52491	7.84648	7.6673	Os.20614.2.S1_at	LOC_Os03g06950	ubiquitin carboxyl-terminal hydrolase domain containing protein, expressed	8.05058	3.94341	6.48672	7.67956	2.54332e-05	21.9631	0.00219126	665	17.2338	up	8.05058
Os.20625.2.S1_x_at					chr08|11978	221859	226106	+			102.962	98.9323	99.1608	142.634	125.076	108.149	161.649	163.429	183.533	103.077	98.537	102.144	11	6.68597	6.62837	6.6317	7.15617	6.96666	6.75688	7.33672	7.35252	7.5199	6.68757	6.62259	6.67446		LOC_Os05g22920	digestive organ expansion factor, putative, expressed	6.64868	6.9599	7.40305	6.66154	0.0561442	2.6642	0.109233	29492	1.24076	down	6.64868
Os.20699.1.S1_at					chr03|11973	22240336	22247243	-			158.397	138.962	184.579	238.415	242.775	200.983	104.469	93.4012	98.8257	162.657	165.189	176.522	11	7.3074	7.11855	7.5281	7.89733	7.92348	7.65093	6.70693	6.54537	6.62681	7.34569	7.36798	7.46371	Os.20699.1.S1_at	LOC_Os01g24980	naringenin,2-oxoglutarate 3-dioxygenase, putative, expressed	7.31802	7.82391	6.62637	7.39246	0.0261325	3.44673	0.0668614	22426	1.42001	down	7.31802
Os.20699.2.S1_x_at					chr03|11973	22240802	22247189	-			74.8944	70.1385	83.6113	90.2184	97.936	72.9136	55.5413	51.597	55.5862	85.0491	85.8081	79.6931	11	6.22679	6.13214	6.38563	6.49535	6.61377	6.18812	5.79549	5.68921	5.79666	6.41022	6.42304	6.31638		LOC_Os01g43320	transmembrane amino acid transporter protein, putative, expressed	6.24818	6.43241	5.76045	6.38322	0.277884	1.25474	0.349585	45611	1.13621	down	6.24818
Os.20853.1.S1_at					chr09|11979	22351166	22353066	-			68.0209	73.5877	63.7033	75.3398	82.9748	70.229	147.971	145.404	143.748	44.0074	56.7604	48.3045	11	6.08791	6.20139	5.9933	6.23534	6.3746	6.13399	7.20917	7.18392	7.1674	5.45967	5.82681	5.59408	Os.20853.1.S1_at	LOC_Os06g46240	BTB/POZ domain containing protein, putative, expressed	6.0942	6.24798	7.18683	5.62686	0.170308	1.66967	0.239638	40779	1.11248	down	6.0942
Os.21073.1.S1_at					chr04|11974	29858538	29861314	-			390.775	452.966	406.877	136.074	163.154	156.943	175.495	191.487	195.177	377.426	439.333	351.028	11	8.6102	8.82326	8.66845	7.08825	7.35009	7.2941	7.45528	7.5811	7.60864	8.56005	8.77917	8.45544	Os.21073.1.S1_at	LOC_Os02g04460	ribosomal protein L3, putative, expressed	8.70064	7.24415	7.54834	8.59822	0.000139068	14.2963	0.00419327	1901	2.7444	up	8.70064
Os.21123.1.S1_at					chr01|11971	37348392	37350622	+			58.194	64.6849	60.6239	34.6065	30.9666	45.9467	112.686	148.498	108.156	50.7904	57.337	52.9298	11	5.8628	6.01536	5.92181	5.11297	4.95264	5.52189	6.81616	7.2143	6.75697	5.66648	5.84139	5.72601	Os.21123.1.S1_at	LOC_Os10g01470	homeobox associated leucine zipper, putative, expressed	5.93332	5.19583	6.92914	5.74463	0.0135908	4.20958	0.0462207	16871	1.66727	up	5.93332
Os.2117.1.S1_s_at					chr01|11971	18451779	18455740	+			1081.18	1094.23	1140.59	3854.79	3981.53	2942.73	1567.5	1591.72	1422.32	1017.1	976.22	968.543	11	10.0784	10.0957	10.1556	11.9124	11.9591	11.5229	10.6143	10.6364	10.474	9.99025	9.93106	9.91967	Os.2117.1.S1_s_at	LOC_Os05g23880	lipoxygenase, putative, expressed	10.1099	11.7982	10.5749	9.947	0.000272929	12.0392	0.00576529	2713	3.22272	down	10.1099
Os.21228.1.S1_at					chr04|11974	19828385	19832231	+			263.603	380.856	344.541	995.553	1038.71	1066.42	789.318	894.891	973.873	210.989	199.936	209.265	11	8.04222	8.5731	8.42853	9.95935	10.0206	10.0586	9.62446	9.80557	9.92759	7.72102	7.64339	7.70919	Os.21228.1.S1_at	LOC_Os01g61420	zinc finger, C3HC4 type domain containing protein, expressed	8.34795	10.0128	9.78587	7.6912	0.000494408	10.3362	0.00768824	3689	3.17087	down	8.34795
Os.21230.1.S1_at					chr12|11982	3530371	3535425	-			202.872	217.62	251.754	196.659	231.071	293.921	230.751	275.899	261.948	86.0476	69.5211	69.7017	11	7.66442	7.76567	7.97587	7.61956	7.85219	8.19929	7.85019	8.108	8.03314	6.42706	6.11938	6.12312	Os.21230.1.S1_at	LOC_Os05g34854	gibberellin 20 oxidase 2, putative, expressed	7.80199	7.89034	7.99711	6.22319	0.668955	0.46069	0.71489	53693	1.06316	down	7.80199
Os.21260.1.S1_at					chr03|11973	4395763	4398234	+			833.406	755.723	947.731	112.249	86.1192	77.9959	538.16	494.681	502.671	1555.22	1501.11	1526.94	11	9.70288	9.56171	9.88833	6.81055	6.42826	6.28533	9.07189	8.95036	8.97347	10.6029	10.5518	10.5764	Os.21260.1.S1_at	LOC_Os01g31870	natural resistance-associated macrophage protein, putative, expressed	9.71764	6.50805	8.99857	10.577	6.21893e-05	17.5294	0.00303315	1171	9.2509	up	9.71764
Os.21300.2.S1_at	Os.35061		Os01g0612500	Os01g0612500	chr05|11975	15015466	15017029	-	4325318		71.9867	103.986	114	256.433	291.63	226.435	96.0149	90.6287	90.2722	146.362	138.903	133.943	11	6.16966	6.70024	6.83289	8.00244	8.18799	7.82295	6.58519	6.5019	6.49621	7.19339	7.11793	7.06548	Os.21300.2.S1_at	LOC_Os06g50340	receptor protein kinase CLAVATA1 precursor, putative, expressed	6.5676	8.00446	6.52776	7.1256	0.00326101	6.29135	0.0207014	9038	2.70732	down	6.5676
Os.2131.1.S1_s_at					chr01|11971	31610533	31613543	+			131.223	137.338	161.175	238.782	225.322	341.303	168.955	175.875	182.924	320.44	264.851	276.91	11	7.03587	7.10158	7.33248	7.89955	7.81585	8.41491	7.4005	7.4584	7.5151	8.32391	8.04904	8.11327	Os.2131.1.S1_s_at	LOC_Os01g57854	pectinesterase, putative, expressed	7.15665	8.04344	7.458	8.16207	0.012971	4.26797	0.0449479	16558	1.84906	down	7.15665
Os.21318.1.S1_at					chr06|11976	1930299	1935377	-			1060.62	1327.83	1150.27	165.386	204.183	267.104	289.208	274.017	291.642	2401.48	3047.69	3055.16	11	10.0507	10.3749	10.1678	7.36969	7.67372	8.06126	8.17596	8.09812	8.18806	11.2297	11.5735	11.577	Os.21318.1.S1_at	LOC_Os03g25970	KH domain-containing protein, putative, expressed	10.1978	7.70155	8.15405	11.4601	0.000352801	11.2731	0.00652824	3100	5.64202	up	10.1978
Os.21364.1.S1_at	Os.21364		Os07g0626400	Os07g0626400	chr07|11977	25938951	25941471	+	4343969		147.315	208.915	154.869	388.841	356.728	291.339	1028.88	781.914	722.656	244.727	168.487	216.464	8	7.20276	7.70677	7.27491	8.60304	8.47868	8.18656	10.0069	9.61087	9.49717	7.93503	7.39649	7.75798		LOC_Os10g36530	mutS domain V family protein, expressed	7.39481	8.42276	9.70496	7.6965	0.00679237	5.13977	0.031077	12539	2.03912	down	7.39481
Os.21364.2.S1_x_at					chr07|11977	25939019	25941485	+			287.545	334.11	305.373	228.232	237.958	174.001	458.24	590.988	520.711	261.731	244.565	255.944	11	8.16764	8.38418	8.25443	7.83436	7.89456	7.44295	8.83996	9.20698	9.02434	8.03194	7.93408	7.99968	Os.21364.2.S1_x_at	LOC_Os11g46300	expressed protein	8.26875	7.72396	9.02376	7.98857	0.0245265	3.51654	0.0645487	21802	1.45881	up	8.26875
Os.21442.1.S1_x_at					chr02|11972	1695601	1697219	-			445.474	469.209	496.548	566.641	538.621	382.129	675.471	729.181	655.793	346.487	269.25	290.251	11	8.7992	8.87408	8.95579	9.14629	9.07313	8.57792	9.39975	9.51013	9.3571	8.43666	8.0728	8.18116		LOC_Os11g35320	BSD domain-containing protein, putative, expressed	8.87636	8.93244	9.42233	8.2302	0.775885	0.304566	0.809694	54984	1.03964	down	8.87636
Os.21636.2.S1_a_at		GO:0045449|GO:0005634|GO:0003677			chr09|11979	20914950	20919327	-			85.4557	100.939	94.4204	50.0971	49.1551	41.0239	169.479	159.272	188.589	86.9116	89.943	99.902	11	6.41711	6.65733	6.56103	5.64665	5.61927	5.35839	7.40496	7.31535	7.5591	6.44148	6.49094	6.64244	Os.21636.2.S1_a_at	LOC_Os12g24020	rhodanese-like domain containing protein, putative, expressed	6.54516	5.54144	7.42647	6.52495	0.000961202	8.69971	0.0107013	5153	2.00516	up	6.54516
Os.21776.1.S1_at		GO:0008152|GO:0000287|GO:0016829			chr02|11972	21759141	21767549	+			170.876	142.837	145.016	137.465	124.24	193.279	178.465	245.704	182.512	502.942	544.984	460.639	11	7.41681	7.15823	7.18007	7.10292	6.95698	7.59454	7.47949	7.94078	7.51185	8.97425	9.09007	8.84749	Os.21776.1.S1_at	LOC_Os12g36680	expressed protein	7.2517	7.21815	7.64404	8.9706	0.88073	0.159872	0.900553	56116	1.02353	up	7.2517
Os.21858.2.S1_x_at					chr03|11973	5139102	5139206	-			79.0535	110.067	115.227	136.256	122.226	141.076	76.1796	75.796	64.6069	130.848	156.798	149.469	11	6.30476	6.78223	6.84834	7.09017	6.9334	7.14033	6.25133	6.24405	6.01362	7.03174	7.29276	7.2237	Os.21858.2.S1_x_at	LOC_Os04g50660	WD domain, G-beta repeat domain containing protein, expressed	6.64511	7.05464	6.16967	7.18274	0.0879071	2.24731	0.148115	34055	1.32825	down	6.64511
Os.21932.1.S1_at					chr10|11980	22340210	22342133	+			56.7064	39.4055	61.4479	30.7371	35.9761	40.6234	58.9028	58.859	60.3984	123.707	112.646	107.582	11	5.82544	5.30032	5.94129	4.94191	5.16897	5.34424	5.88026	5.87919	5.91644	6.95079	6.81566	6.74929	Os.21932.1.S1_at	LOC_Os02g56530	ankyrin repeat domain containing protein, expressed	5.68902	5.15171	5.89196	6.83858	0.0788525	2.34608	0.137414	32926	1.45127	up	5.68902
Os.21957.2.S1_at					chr10|11980	790209	793033	-			10.6369	13.8195	12.8293	12.1904	11.9585	8.64004	13.3844	15.101	14.2836	27.8796	26.6666	27.9997	11	3.41101	3.78864	3.68137	3.60767	3.57996	3.11104	3.74248	3.91657	3.83629	4.80114	4.73696	4.80734		LOC_Os04g53440	RNA recognition motif containing protein, putative, expressed	3.62701	3.43289	3.83178	4.78181	0.378981	0.988237	0.447242	48622	1.14402	up	3.62701
Os.21957.2.S1_x_at					chr10|11980	790209	793033	-			24.0697	29.585	30.4143	22.8688	28.9706	16.7887	38.0785	42.4914	43.452	67.6701	85.4828	77.0803	11	4.58915	4.8868	4.92668	4.51531	4.85652	4.06942	5.2509	5.4091	5.44135	6.08045	6.41756	6.26829		LOC_Os11g05990	digalactosyldiacylglycerol synthase, chloroplast precursor, putative, expressed	4.80087	4.48041	5.36712	6.25543	0.27165	1.27401	0.34321	45416	1.24873	up	4.80087
Os.22029.1.S1_a_at		GO:0006118|GO:0015995|GO:0009507|GO:0016020|GO:0005506|GO:0016491|GO:0046872|GO:0051536|GO:0051537			chr10|11980	22153101	22156831	-			1243.24	1514.02	1439.48	1608.73	1679.9	1458.73	1227.58	1258.68	1303.25	156.44	158.696	147.174	11	10.2799	10.5642	10.4913	10.6517	10.7142	10.5105	10.2616	10.2977	10.3479	7.28946	7.31012	7.20138	Os.22029.1.S1_a_at	LOC_Os07g01030	glycosyl transferase, group 1 domain containing protein, expressed	10.4451	10.6255	10.3024	7.26699	0.159163	1.72741	0.227669	40114	1.13314	down	10.4451
Os.2216.1.S1_at		GO:0005509			chr01|11971	34747838	34750502	+			1630.94	1458.49	1235.58	860.668	743.658	898.073	1374.55	1212.82	1363.14	4079.09	4031.04	3600.05	11	10.6715	10.5103	10.271	9.74931	9.53849	9.81069	10.4247	10.2442	10.4127	11.994	11.9769	11.8138	Os.2216.1.S1_at	LOC_Os09g32700	expressed protein	10.4842	9.6995	10.3605	11.9283	0.00531596	5.50349	0.0269895	11301	1.72278	up	10.4842
Os.22278.1.S1_at		GO:0009058|GO:0016740			chr09|11979	22041616	22044567	-			124.058	88.7014	105.975	746.099	746.012	995.252	256.629	240.323	252.968	118.913	115.99	135.541	11	6.95487	6.47089	6.72758	9.54322	9.54306	9.95892	8.00354	7.90883	7.98281	6.89376	6.85785	7.08259	Os.22278.1.S1_at	LOC_Os09g10770	OsTOP6B - Topoisomerase 6 subunit B, expressed	6.71778	9.68173	7.96506	6.94473	0.000113393	15.0566	0.00387009	1679	7.8026	down	6.71778
Os.2245.1.S1_at		GO:0005488			chr05|11975	24914111	24916351	+			141.598	121.817	73.0744	206.786	213.761	175.738	124.915	126.719	138.11	304.38	278.283	263.849	11	7.14566	6.92857	6.1913	7.692	7.73985	7.45728	6.96481	6.98549	7.10967	8.24973	8.12041	8.04357	Os.2245.1.S1_at	LOC_Os03g52400	ribosomal protein L7/L12 C-terminal domain containing protein, expressed	6.75518	7.62971	7.01999	8.1379	0.0441893	2.89839	0.0932284	27197	1.83341	down	6.75518
Os.2246.1.S1_at		GO:0008152|GO:0016491			chr02|11972	871099	875779	+			276.379	228.698	232.502	180.659	176.525	184.074	261.114	276.593	261.71	132.866	168.437	149.913	11	8.1105	7.8373	7.8611	7.49713	7.46373	7.52414	8.02853	8.11162	8.03182	7.05383	7.39607	7.22798	Os.2246.1.S1_at	LOC_Os01g50030	CPuORF25 - conserved peptide uORF-containing transcript, expressed	7.9363	7.495	8.05733	7.22596	0.00774564	4.95282	0.0334633	13280	1.35783	up	7.9363
Os.22472.1.S1_x_at					chr10|11980	11273809	11275734	-			347.153	387.189	420.69	396.355	453.992	378.544	830.345	753.054	818.014	535.48	509.836	459.655	11	8.43943	8.59689	8.71661	8.63065	8.82652	8.56432	9.69757	9.55661	9.67598	9.06469	8.99389	8.84441	Os.22472.1.S1_x_at	LOC_Os03g29150	NAD dependent epimerase/dehydratase family protein, putative, expressed	8.58431	8.67383	9.64339	8.96766	0.470449	0.796292	0.533579	50591	1.06401	down	8.58431
Os.22569.1.S1_at					chr03|11973	17469961	17476782	-			15.8546	17.2783	17.9222	21.481	32.9675	38.0885	10.3375	10.6322	9.99448	54.5714	62.3993	51.6569	11	3.98683	4.11089	4.16367	4.42499	5.04297	5.25128	3.36982	3.41036	3.32113	5.77007	5.96346	5.69089	Os.22569.1.S1_at	LOC_Os05g01280	expressed protein	4.08713	4.90641	3.36711	5.80814	0.0319513	3.2308	0.0755653	24260	1.76453	down	4.08713
Os.2258.1.S1_at		GO:0006535|GO:0008152|GO:0008652|GO:0019344|GO:0005737|GO:0003824|GO:0004124|GO:0016740|GO:0030170			chr12|11982	26665044	26669734	-			1661.88	1761.02	1641.51	693.255	647.277	778.455	1219.42	1373.98	1429.72	2875.37	2714.53	2498.8	11	10.6986	10.7822	10.6808	9.43724	9.33824	9.60447	10.252	10.4241	10.4815	11.4895	11.4065	11.287	Os.2258.1.S1_at	LOC_Os02g55670	expressed protein	10.7205	9.45998	10.3859	11.3943	0.000113501	15.0529	0.00387009	1681	2.39588	up	10.7205
Os.22590.1.A1_at	Os.22590		Transcribed locus		chr03|11973	9929634	9929954	+			382.148	324.778	404.476	1518.3	1448.56	1357.36	668.275	618.533	564.705	301.422	261.543	303.913	11	8.57799	8.34331	8.65991	10.5682	10.5004	10.4066	9.3843	9.27271	9.14135	8.23564	8.0309	8.24752		LOC_Os10g28020	OsPOP21 - Putative Prolyl Oligopeptidase homologue, expressed	8.52707	10.4917	9.26612	8.17135	4.95311e-05	18.5665	0.00279631	1013	3.90326	down	8.52707
Os.22610.1.S1_at					chr03|11973	910582	913120	+			54.8083	48.3713	73.8896	48.7559	89.4961	119.895	43.5489	34.8177	37.6809	20.7556	18.3197	19.9682	11	5.77632	5.59608	6.2073	5.60751	6.48375	6.90563	5.44456	5.12175	5.23576	4.37543	4.19532	4.31964	Os.22610.1.S1_at	LOC_Os12g19381	ribulose bisphosphate carboxylase small chain, chloroplast precursor, putative, expressed	5.8599	6.3323	5.26736	4.2968	0.326776	1.11643	0.397404	47182	1.38741	down	5.8599
Os.22651.1.S1_at					chr04|11974	33305662	33309096	-			200.651	458.46	301.489	28.5817	33.7894	12.2288	643.381	593.372	613.838	211.313	164.213	150.804	11	7.64854	8.84065	8.23596	4.83702	5.0785	3.61222	9.32953	9.21279	9.26171	7.72324	7.35943	7.23653	Os.22651.1.S1_at	LOC_Os01g50849	expressed protein	8.24172	4.50924	9.26801	7.43973	0.00280474	6.55264	0.0191087	8421	13.2919	up	8.24172
Os.22706.1.S1_at					chr02|11972	33528380	33530021	-			25.3559	14.4427	27.6453	19.3973	17.6402	18.19	30.1212	26.7288	24.9335	13.9527	14.3063	14.3062	11	4.66425	3.85227	4.78896	4.27778	4.1408	4.18508	4.91271	4.74033	4.64001	3.80247	3.83858	3.83857		LOC_Os01g31690	oxygen-evolving enhancer protein 1, chloroplast precursor, putative, expressed	4.43516	4.20122	4.76435	3.82654	0.474127	0.789228	0.537008	50661	1.17604	up	4.43516
Os.22726.1.A1_at					chr10|11980	19529098	19530997	+			182.683	180.627	188.859	122.668	132.366	102.009	334.34	318.739	312.689	162.163	167.996	155.282	11	7.5132	7.49687	7.56117	6.93861	7.04839	6.67256	8.38517	8.31623	8.28859	7.3413	7.39228	7.27874		LOC_Os01g04280	calmodulin binding protein, putative, expressed	7.52375	6.88652	8.33	7.33744	0.00490397	5.62761	0.0258617	10879	1.55534	up	7.52375
Os.22773.1.S1_at					chr05|11975	26752405	26757037	-			99.2869	94.7811	100.495	235.562	217.348	259.27	58.4915	58.2781	51.4849	92.4023	92.5783	95.1244	11	6.63353	6.56653	6.65098	7.87996	7.76386	8.01831	5.87016	5.86488	5.68608	6.52986	6.5326	6.57174	Os.22773.1.S1_at	LOC_Os01g17390	OsFBX5 - F-box domain containing protein, expressed	6.61701	7.88738	5.80704	6.54473	8.28407e-05	16.3032	0.00341486	1391	2.41222	down	6.61701
Os.22781.1.S1_at		GO:0006006|GO:0006096|GO:0004365|GO:0008943|GO:0016491|GO:0051287			chr02|11972	23521269	23524666	+			3468.81	3963.19	5863.5	1454.8	1548.73	2331.69	2092.23	1968.47	1953.41	3471.28	3447.21	3440.76	11	11.7602	11.9524	12.5175	10.5066	10.5969	11.1872	11.0308	10.9429	10.9318	11.7613	11.7512	11.7485	Os.22781.1.S1_at	LOC_Os11g45740	MYB family transcription factor, putative, expressed	12.0767	10.7635	10.9685	11.7537	0.0135631	4.21212	0.0461741	16854	2.48492	up	12.0767
Os.22790.1.A1_x_at					chr01|11971	21451819	21454998	-			307.629	369.249	335.371	232.083	199.298	207.537	251.03	256.172	264.915	413.635	422.833	364.377	11	8.26505	8.52845	8.38961	7.85849	7.63878	7.69722	7.97172	8.00097	8.04939	8.69221	8.72394	8.50929	Os.22790.1.A1_x_at	LOC_Os04g40650	metalloprotease ATP23, putative, expressed	8.39437	7.7315	8.00736	8.64181	0.0027391	6.59453	0.0188659	8330	1.58323	up	8.39437
Os.22793.1.S1_at					chr11|11981	4098868	4106094	+			131.276	91.824	139.042	139.253	148.789	119.837	162.926	144.484	152.182	272.699	246.172	272.603	11	7.03645	6.5208	7.11937	7.12156	7.21713	6.90493	7.34807	7.17476	7.24965	8.09117	7.94352	8.09066	Os.22793.1.S1_at	LOC_Os04g01570	invertase/pectin methylesterase inhibitor family protein, putative, expressed	6.89221	7.0812	7.2575	8.04178	0.416533	0.905241	0.48287	49497	1.13997	down	6.89221
Os.22857.1.A1_at					chr01|11971	20806789	20809780	-			310.087	328.229	286.443	134.421	135.664	151.373	220.457	238.292	210.563	366.707	415.323	368.322	11	8.27653	8.35856	8.16211	7.07062	7.08389	7.24196	7.78436	7.89659	7.71811	8.51848	8.69809	8.52482	Os.22857.1.A1_at	LOC_Os01g53650	zinc finger CCCH type family protein, putative, expressed	8.26573	7.13216	7.79968	8.58047	0.000138508	14.3109	0.00419327	1894	2.19402	up	8.26573
Os.22928.1.S1_x_at					chr02|11972	22364115	22365612	-			71.8242	80.5034	87.9657	27.9224	36.2358	18.4028	142.923	151.125	163.523	67.414	64.155	63.8417	11	6.1664	6.33098	6.45887	4.80335	5.17934	4.20185	7.15909	7.2396	7.35335	6.07498	6.00349	5.99643	Os.22928.1.S1_x_at	LOC_Os03g40250	Leucine Rich Repeat family protein, expressed	6.31875	4.72818	7.25068	6.02496	0.00586341	5.35564	0.0285926	11766	3.01168	up	6.31875
Os.22928.2.S1_at					chr02|11972	22364037	22368547	-			29.504	27.2909	27.9145	17.3598	15.2884	14.3527	59.5922	57.9949	65.9272	14.8497	13.963	15.2954	11	4.88284	4.77035	4.80294	4.11768	3.93437	3.84325	5.89705	5.85785	6.0428	3.89236	3.80354	3.93503		LOC_Os04g21590	PB1 domain containing protein, expressed	4.81871	3.9651	5.93257	3.87698	0.000614216	9.77298	0.0085193	4136	1.80702	up	4.81871
Os.22957.1.S1_at					chr01|11971	42170860	42172154	+			80.517	85.7042	93.5156	6.44928	10.5009	10.5024	133.646	171.477	120.547	864.679	1393.76	1146.85	11	6.33122	6.42129	6.54713	2.68914	3.39243	3.39265	7.06227	7.42187	6.91346	9.75602	10.4448	10.1635	Os.22957.1.S1_at	LOC_Os01g53990	pectinesterase, putative, expressed	6.43322	3.15807	7.13253	10.1214	0.000174447	13.4955	0.00465564	2148	9.68091	up	6.43322
Os.23056.1.S1_at					chr01|11971	40104610	40106741	+			381.988	560.391	404.782	350.553	364.068	284.713	821.504	1010.68	875.029	412.966	385.687	378.69	11	8.57738	9.13029	8.661	8.45349	8.50806	8.15336	9.68212	9.98111	9.77319	8.68988	8.59129	8.56487	Os.23056.1.S1_at	LOC_Os01g56430	ctr copper transporter family protein, putative, expressed	8.78956	8.37164	9.81214	8.61535	0.110324	2.04493	0.174548	36267	1.336	up	8.78956
Os.23056.2.S1_x_at					chr01|11971	40104614	40106636	+			372.254	447.208	320.39	211.484	201.238	141.61	690.739	846.38	689.338	327.477	344.199	329.771	11	8.54015	8.8048	8.32368	7.7244	7.65276	7.14578	9.432	9.72516	9.42907	8.35525	8.4271	8.36532		LOC_Os01g14530	AWPM-19-like membrane family protein, putative, expressed	8.55621	7.50765	9.52874	8.38256	0.0102184	4.57548	0.0391886	14961	2.06847	up	8.55621
Os.23135.1.A1_at					chr01|11971	12326940	12333706	+			176.46	159.408	165.784	51.2783	73.1406	50.3737	57.4612	65.5689	56.4234	137.421	129.018	122.941	11	7.4632	7.31658	7.37316	5.68028	6.1926	5.6546	5.84452	6.03494	5.81822	7.10246	7.01142	6.94182	Os.23135.1.A1_at	LOC_Os01g48550	expressed protein	7.38431	5.84249	5.89923	7.01857	0.00102743	8.54964	0.0110506	5334	2.91161	up	7.38431
Os.23145.1.S1_at					chr08|11978	1530264	1534032	+			120.352	142.46	144.5	112.709	112.638	134.833	212.589	212.256	183.485	50.0292	34.4232	36.4664	11	6.91112	7.15441	7.17492	6.81646	6.81555	7.07503	7.73192	7.72966	7.51952	5.6447	5.10531	5.1885	Os.23145.1.S1_at	LOC_Os01g51690	OsWRKY59 - Superfamily of TFs having WRKY and zinc finger domains, expressed	7.08015	6.90235	7.66037	5.31283	0.215539	1.46987	0.286692	43139	1.13116	up	7.08015
Os.23163.1.S1_at					chr04|11974	31532515	31540357	-			501.957	556.115	599.282	1026.33	1090.74	1003.56	444.017	422.97	488.702	215.239	159.49	169.982	11	8.97142	9.11924	9.22709	10.0033	10.0911	9.9709	8.79447	8.72441	8.93281	7.74979	7.31732	7.40924	Os.23163.1.S1_at	LOC_Os01g63500	expressed protein	9.10592	10.0218	8.81723	7.49212	0.000371874	11.1218	0.00668794	3188	1.88667	down	9.10592
Os.23165.1.S1_at	Os.69175		Os07g0509700	Os07g0509700	chr07|11977	19404155	19404377	+	4343347		17.8364	38.3691	27.7254	56.9193	61.8715	68.5438	40.0817	48.088	48.7305	23.1744	20.5631	23.4813	11	4.15675	5.26187	4.79314	5.83085	5.9512	6.09895	5.32487	5.5876	5.60675	4.53446	4.36198	4.55344	Os.23165.1.S1_at	LOC_Os01g51460	expressed protein	4.73725	5.96033	5.50641	4.48329	0.0206179	3.71201	0.0585651	20200	2.33445	down	4.73725
Os.23276.1.S2_at					chr02|11972	22911965	22918595	-			10.1113	9.53926	17.7841	34.7675	28.678	32.4439	9.53906	10.2516	11.5331	23.1983	23.8727	24.006	11	3.33789	3.25388	4.15252	5.11967	4.84187	5.01988	3.25385	3.35778	3.5277	4.53595	4.57729	4.58533	Os.23276.1.S2_at	LOC_Os07g48840	Ser/Thr protein phosphatase family protein, putative, expressed	3.58143	4.99381	3.37978	4.56619	0.00902633	4.74163	0.0364772	14198	2.66175	down	3.58143
Os.23290.1.S1_at					chr10|11980	21665875	21667896	-			184.922	164.643	157.732	20.1758	28.6072	25.355	150.553	118.085	139.313	329.553	274.013	343.423	11	7.53077	7.3632	7.30133	4.33455	4.83831	4.6642	7.23413	6.88368	7.12218	8.36436	8.0981	8.42384	Os.23290.1.S1_at	LOC_Os05g02650	expressed protein	7.39843	4.61235	7.08	8.29544	6.84522e-05	17.1094	0.00313977	1250	6.89754	up	7.39843
Os.23290.2.S1_s_at					chr10|11980	21666189	21669063	-			45.1691	32.9496	35.3224	5.2248	5.06337	5.20758	23.15	19.4823	26.8742	91.3303	106.852	76.9282	11	5.49727	5.04219	5.14251	2.38537	2.3401	2.38061	4.53294	4.28409	4.74815	6.51302	6.73947	6.26544	Os.23290.2.S1_s_at	LOC_Os08g06490	pentatricopeptide, putative, expressed	5.22732	2.3687	4.52173	6.50598	3.28204e-05	20.597	0.00240467	782	7.25325	up	5.22732
Os.23290.2.S1_x_at					chr10|11980	21666189	21669063	-			130.156	110.456	88.9805	9.13556	6.19594	6.11471	74.5291	85.0843	73.5755	219.435	230.418	222.064	11	7.0241	6.78733	6.47542	3.19149	2.63132	2.61228	6.21973	6.41082	6.20115	7.77765	7.84811	7.79483		LOC_Os06g01620	scarecrow, putative, expressed	6.76228	2.8117	6.27724	7.80686	9.02887e-05	15.9517	0.00352412	1469	15.4612	up	6.76228
Os.2330.1.S1_at		GO:0006118|GO:0016117|GO:0009507|GO:0009509|GO:0016491			chr03|11973	4389257	4393919	+			1081.97	1042.13	1078.74	1243.38	1200.03	1298.76	802.744	893.607	992.406	1595.44	1560.43	1513.66	11	10.0794	10.0253	10.0751	10.2801	10.2289	10.3429	9.6488	9.8035	9.95479	10.6397	10.6077	10.5638	Os.2330.1.S1_at	LOC_Os01g55430	OsFBT2 - F-box and tubby domain containing protein, expressed	10.06	10.2839	9.80236	10.6038	0.00386269	6.00839	0.0226858	9768	1.16795	down	10.06
Os.2342.1.S1_at		GO:0008152|GO:0003824|GO:0016829			chr02|11972	2128414	2137095	-			801.271	804.434	767.005	890.789	861.636	739.741	860.892	834.451	818.066	357.401	403.192	370.649	11	9.64615	9.65183	9.58309	9.79894	9.75094	9.53088	9.74969	9.70468	9.67607	8.4814	8.65532	8.53391	Os.2342.1.S1_at	LOC_Os01g68610	pentatricopeptide repeat protein PPR1106-17, putative, expressed	9.62702	9.69358	9.71015	8.55688	0.47935	0.779272	0.541758	50770	1.04722	down	9.62702
Os.23454.1.A1_at	Os.23454	GO:0016023	Os12g0178000	Os12g0178000	chr12|11982	3953475	3954908	+	4351662		10.6828	10.8569	10.6485	12.0677	10.4657	10.3816	33.3683	29.7504	29.465	10.4864	8.29217	9.39128	11	3.41722	3.44054	3.41258	3.59308	3.38759	3.37595	5.06041	4.89483	4.88093	3.39044	3.05175	3.23132	Os.23454.1.A1_at	LOC_Os01g61440	expressed protein	3.42344	3.45221	4.94539	3.2245	0.706305	0.404848	0.74796	54184	1.02014	down	3.42344
Os.23550.1.S2_at					chr02|11972	35659057	35665863	-			18.5519	29.8507	27.2445	25.5077	29.9339	17.9826	100.646	97.5287	105.455	34.6186	41.3646	34.205	11	4.2135	4.8997	4.76789	4.67286	4.90371	4.16853	6.65314	6.60775	6.72048	5.11348	5.37032	5.09614	Os.23550.1.S2_at	LOC_Os02g06370	whirly transcription factor domain containing protein, expressed	4.62703	4.5817	6.66046	5.19331	0.888025	0.149998	0.906703	56198	1.03192	up	4.62703
Os.2357.1.S1_at		GO:0008299|GO:0004452|GO:0016787|GO:0016853			chr07|11977	21623924	21627102	+			1100.54	1436.61	1106.68	980.81	865.62	952.138	1288.78	1305.47	1376.24	540.855	607.523	559.82	11	10.104	10.4885	10.112	9.93783	9.75759	9.89503	10.3318	10.3504	10.4265	9.0791	9.2468	9.12882	Os.2357.1.S1_at	LOC_Os01g01420	expressed protein	10.2348	9.86348	10.3696	9.15157	0.0546044	2.69095	0.107171	29234	1.29356	up	10.2348
Os.23711.1.S1_x_at					chr01|11971	42191467	42193395	-			153.767	167.705	155.959	132.965	144.701	162.676	156.084	153.513	153.569	240.246	244.782	243.281	11	7.26461	7.38979	7.28502	7.05491	7.17693	7.34586	7.28618	7.26221	7.26275	7.90837	7.93535	7.92648		LOC_Os01g06500	PHLOEM 2-LIKE A5, putative, expressed	7.31314	7.19257	7.27038	7.9234	0.26385	1.29872	0.335445	45133	1.08717	up	7.31314
Os.2373.1.S1_at		GO:0007047|GO:0019953|GO:0005576|GO:0005618|GO:0016020			chr10|11980	21506244	21507964	-			290.764	367.056	324.191	22.2672	27.5318	32.945	277.97	337.479	420.56	111.373	112.766	83.5698	11	8.1837	8.51986	8.3407	4.47685	4.78303	5.04199	8.11878	8.39865	8.71617	6.79926	6.81719	6.38491	Os.2373.1.S1_at	LOC_Os07g33420	hydroxylase, putative, expressed	8.34809	4.76729	8.4112	6.66712	4.66993e-05	18.8444	0.00275968	970	11.9654	up	8.34809
Os.23822.1.A1_at	Os.91822	GO:0009536	Os03g0388900	Os03g0388900	chr03|11973	15509374	15511206	-	4333009		4328.97	3227.2	3781.02	1592.67	1524.27	1454.54	2629.26	1847.04	1979.85	6991.85	6295.94	7070.89	11	12.0798	11.6561	11.8846	10.6372	10.5739	10.5063	11.3604	10.851	10.9512	12.7715	12.6202	12.7877	Os.23822.1.A1_at	LOC_Os05g17849	expressed protein	11.8735	10.5725	11.0542	12.7264	0.00053005	10.1523	0.00795499	3821	2.46397	up	11.8735
Os.23936.1.S1_at					chr06|11976	397678	402494	-			33.044	44.3751	46.4739	74.99	76.7668	57.9575	108.181	103.998	117.642	71.3099	66.9866	66.1785	11	5.04631	5.47168	5.53835	6.22863	6.26241	5.85692	6.75731	6.70042	6.87827	6.15603	6.0658	6.04829	Os.23936.1.S1_at	LOC_Os01g01180	expressed protein	5.35211	6.11599	6.77866	6.09004	0.0192689	3.79	0.0564174	19597	1.69804	down	5.35211
Os.24103.1.A1_at					chr07|11977	11239664	11240390	+			1299.35	1144.72	1247.39	132.535	180.713	173.284	579.811	523.271	632.214	1241.79	1436.49	1454.32	11	10.3436	10.1608	10.2847	7.05023	7.49756	7.437	9.17944	9.03142	9.30427	10.2782	10.4883	10.5061	Os.24103.1.A1_at	LOC_Os01g59510	chloroplast ribonuclease III domain protein, putative, expressed	10.263	7.32826	9.17171	10.4242	4.03635e-05	19.5504	0.00258143	896	7.64625	up	10.263
Os.2416.1.S1_a_at		GO:0005975|GO:0008152|GO:0003824|GO:0004553|GO:0016787|GO:0016798|GO:0042973|GO:0043169			chr01|11971	41673495	41675223	+			2879.24	1829.83	1722.67	126.001	85.0518	207.238	859.929	770.48	553.217	2896.25	3505.79	3851.19	11	11.4915	10.8375	10.7504	6.97729	6.41027	7.69515	9.74808	9.58961	9.1117	11.5	11.7755	11.9111	Os.2416.1.S1_a_at	LOC_Os01g06220	gibberellin receptor GID1L2, putative, expressed	11.0265	7.02757	9.48313	11.7289	0.000807047	9.10495	0.0097791	4732	15.9878	up	11.0265
Os.24307.1.S1_at					chr10|11980	20563961	20565534	+			4366.94	3932.16	3043.25	2199.86	2350.9	2146.7	4843.78	6382.63	5287.04	10462.4	10470.3	10505.5	11	12.0924	11.9411	11.5714	11.1032	11.199	11.0679	12.2419	12.6399	12.3682	13.3529	13.354	13.3589	Os.24307.1.S1_at	LOC_Os07g15270	RNA-binding region RNP-1, putative, expressed	11.8683	11.1234	12.4167	13.3553	0.00954101	4.6668	0.0376555	14538	1.6759	up	11.8683
Os.2431.1.S1_at					chr11|11981	5610909	5613865	-			39.0791	32.0209	39.9125	42.1493	42.605	56.3741	35.2269	36.0462	32.2951	71.7176	73.2408	73.3101	11	5.28832	5.00094	5.31877	5.39744	5.41295	5.81696	5.1386	5.17177	5.01324	6.16426	6.19458	6.19594	Os.2431.1.S1_at	LOC_Os01g46130	expressed protein	5.20268	5.54245	5.10787	6.18492	0.117262	1.99141	0.182327	36903	1.26556	down	5.20268
Os.24314.1.A1_s_at					chr02|11972	7452174	7452390	+			92.8163	58.3426	98.3583	17.1175	22.1168	74.2009	88.9243	106.062	96.2733	187.407	200.011	166.618	11	6.53631	5.86648	6.61997	4.0974	4.46707	6.21336	6.47451	6.72876	6.58906	7.55003	7.64393	7.3804		LOC_Os03g59040	squalene synthetase, putative, expressed	6.34092	4.92594	6.59744	7.52479	0.111346	2.03682	0.175754	36351	2.66655	up	6.34092
Os.24327.1.A1_at	Os.81927		CDNA clone:001-115-C11, full insert sequence								13.5979	27.2883	23.2899	84.5366	88.2743	62.0337	56.4087	50.2512	59.1142	22.738	20.0772	19.8863	11	3.76531	4.77021	4.54164	6.4015	6.46392	5.95498	5.81785	5.65109	5.88543	4.50703	4.32749	4.3137	Os.24327.1.A1_at	LOC_Os01g07360	KIP1, putative, expressed	4.35905	6.27347	5.78479	4.38274	0.00509321	5.56907	0.0263529	11089	3.76962	down	4.35905
Os.2448.1.S2_at					chr02|11972	27238986	27241065	+			387.284	393.126	366.88	336.905	325.928	622.703	582.93	510.923	543.495	265.543	262.412	282.103	11	8.59725	8.61885	8.51916	8.3962	8.34841	9.2824	9.18718	8.99696	9.08612	8.0528	8.03569	8.14008	Os.2448.1.S2_at	LOC_Os06g04330	expressed protein	8.57842	8.67567	9.09009	8.07619	0.765932	0.318656	0.801115	54860	1.06973	down	8.57842
Os.24545.2.S1_x_at		GO:0005975|GO:0006098|GO:0016787|GO:0017057			chr03|11973	17242971	17247286	-			69.1743	73.8385	58.3185	35.66	30.4054	41.9531	42.5375	58.5942	58.3363	136.497	137.419	140.6	11	6.11216	6.2063	5.86588	5.15623	4.92625	5.3907	5.41066	5.87269	5.86632	7.09273	7.10244	7.13546		LOC_Os07g31830	GTPase activating protein, putative, expressed	6.06145	5.15773	5.71656	7.11021	0.00579084	5.37425	0.0284101	11695	1.87088	up	6.06145
Os.24611.1.S1_at					chr02|11972	24777326	24780675	-			16.2237	26.6593	36.0272	107.782	111.816	55.858	50.9221	57.9547	61.3443	19.4321	18.8169	20.8423	11	4.02004	4.73657	5.17101	6.75197	6.80498	5.80369	5.67022	5.85686	5.93886	4.28037	4.23395	4.38145	Os.24611.1.S1_at	LOC_Os01g06520	verticillium wilt disease resistance protein, putative, expressed	4.64254	6.45355	5.82198	4.29859	0.0179166	3.87504	0.0541776	18974	3.50887	down	4.64254
Os.24634.1.A1_s_at					chr03|11973	5798749	5799851	+			126.371	137.159	107.319	206.32	195.197	159.362	102.417	103.379	109.618	171.616	180.36	168.493	11	6.98152	7.09971	6.74576	7.68874	7.60879	7.31616	6.67831	6.6918	6.77635	7.42304	7.49474	7.39654	Os.24634.1.A1_s_at	LOC_Os12g34440	expressed protein	6.94233	7.5379	6.71549	7.43811	0.0179502	3.87284	0.0542333	18991	1.51107	down	6.94233
Os.24869.1.A1_at					chr01|11971	2870451	2879486	+			143.229	150.126	148.192	247.632	256.89	263.952	120.943	114.34	121.529	170.88	199.573	185.737	11	7.16218	7.23003	7.21132	7.95205	8.00501	8.04413	6.91818	6.83718	6.92515	7.41684	7.64077	7.53712	Os.24869.1.A1_at	LOC_Os04g58800	ubiquitin-conjugating enzyme, putative, expressed	7.20118	8.0004	6.89351	7.53157	1.82746e-05	23.8676	0.00198147	527	1.74016	down	7.20118
Os.24876.1.S1_s_at					chr06|11976	7995917	8003843	-			59.7924	80.4446	51.4789	21.4259	22.1811	15.796	175.907	184.607	119.643	35.8737	34.8307	32.1744	11	5.90189	6.32992	5.68591	4.42128	4.47126	3.98149	7.45867	7.52831	6.90259	5.16485	5.12229	5.00784		LOC_Os01g65800	powdery mildew resistant protein 5, putative, expressed	5.97257	4.29134	7.29652	5.09833	0.00236132	6.86233	0.0173734	7798	3.20702	up	5.97257
Os.24878.1.A1_at					chr01|11971	23958612	23962223	-			18.7906	14.1764	20.3182	12.1208	6.89268	7.07089	22.686	19.1487	23.6315	49.8475	68.6383	58.569	11	4.23194	3.82542	4.3447	3.59941	2.78507	2.82189	4.50373	4.25917	4.56264	5.63945	6.10094	5.87207	Os.24878.1.A1_at	LOC_Os01g01610	IscA-like iron-sulfur assembly protein, mitochondrial precursor, putative, expressed	4.13402	3.06879	4.44185	5.87082	0.0260709	3.44931	0.0667965	22395	2.0925	up	4.13402
Os.2488.1.S1_at		GO:0016301			chr03|11973	6881230	6886607	+			153.561	204.541	223.837	428.641	418.83	484.168	374.107	424.816	351.222	131.666	103.739	132.118	11	7.26267	7.67624	7.8063	8.74363	8.71022	8.91937	8.54731	8.73069	8.45624	7.04074	6.69681	7.04568	Os.2488.1.S1_at	LOC_Os01g12910	thioesterase family protein, putative, expressed	7.58174	8.79107	8.57808	6.92774	0.0023631	6.86094	0.0173837	7799	2.3123	down	7.58174
Os.25052.1.S1_at					chr01|11971	4728680	4734343	-			62.647	64.9448	76.5929	149.269	128.114	98.9836	173.515	138.351	123.113	62.8333	57.7331	59.6475	11	5.96917	6.02114	6.25914	7.22177	7.00129	6.62912	7.43891	7.11219	6.94384	5.97346	5.85133	5.89839		LOC_Os01g43610	DUF623 domain containing protein, expressed	6.08315	6.95073	7.16498	5.90773	0.0111795	4.45777	0.0412376	15555	1.82459	down	6.08315
Os.25052.1.S1_x_at					chr01|11971	4728680	4734343	-			39.7719	41.8472	66.1035	90.7429	71.2344	69.7807	72.1605	71.7155	73.6091	40.791	39.3494	40.4171	11	5.31368	5.38706	6.04665	6.50371	6.1545	6.12476	6.17314	6.16421	6.20181	5.35018	5.29827	5.33689		LOC_Os07g34950	uncharacterized membrane protein, putative, expressed	5.58246	6.26099	6.17972	5.32845	0.0612707	2.58088	0.115548	30426	1.60051	down	5.58246
Os.25062.1.A1_a_at					chr01|11971	28004992	28007344	-			1073.48	1259.26	1045.77	256.863	241.874	187.965	884.078	949.293	741.425	1584.76	1505.06	1546.6	11	10.0681	10.2984	10.0303	8.00485	7.91811	7.55432	9.78803	9.89071	9.53416	10.63	10.5556	10.5949	Os.25062.1.A1_a_at	LOC_Os01g58630	pentatricopeptide repeat, putative, expressed	10.1323	7.82576	9.73763	10.5935	0.000139423	14.287	0.00419738	1905	4.94681	up	10.1323
Os.25065.1.S1_a_at					chr01|11971	35215161	35219044	+			204.771	259.763	232.754	361.473	352.128	305.59	173.548	184.983	186.554	269.967	319.169	290.514	11	7.67786	8.02105	7.86266	8.49774	8.45996	8.25545	7.43919	7.53125	7.54345	8.07664	8.31818	8.18247	Os.25065.1.S1_a_at	LOC_Os07g35130	OsFBX240 - F-box domain containing protein, expressed	7.85386	8.40438	7.50463	8.19243	0.0114913	4.42219	0.0418976	15737	1.46462	down	7.85386
Os.25261.1.S1_at					chr07|11977	5690264	5698183	-			197	160.453	240.006	248.549	268.464	299.824	158.226	160.906	184.497	248.886	264.912	260.978	11	7.62205	7.32601	7.90693	7.95739	8.06859	8.22797	7.30584	7.33007	7.52745	7.95934	8.04937	8.02778	Os.25261.1.S1_at	LOC_Os03g60760	hypothetical protein	7.61833	8.08465	7.38779	8.01216	0.0654817	2.51821	0.120821	31098	1.38158	down	7.61833
Os.2528.1.S1_at					chr10|11980	19752150	19753974	-			49.1028	46.6315	46.1926	60.1233	43.2452	77.0776	69.0634	65.1012	64.1465	35.7552	40.1211	40.7101	11	5.61773	5.54323	5.52959	5.90985	5.43447	6.26824	6.10985	6.02461	6.0033	5.16008	5.32629	5.34732	Os.2528.1.S1_at	LOC_Os01g01369	3-beta-hydroxysteroid-Delta-isomerase, putative, expressed	5.56352	5.87085	6.04592	5.2779	0.274673	1.26461	0.346373	45502	1.23742	down	5.56352
Os.25348.1.S1_at	Os.25348		Os02g0610700	Os02g0610700	chr02|11972	23992205	23994932	-	4329952		13.0353	13.6901	12.6379	9.20773	14.7866	10.8921	22.5137	22.6388	24.5486	10.4632	9.39347	8.75062	11	3.70436	3.77506	3.65969	3.20284	3.88621	3.44521	4.49273	4.50072	4.61757	3.38726	3.23166	3.12939	Os.25348.1.S1_at	LOC_Os01g49250	methyltransferase, putative, expressed	3.71304	3.51142	4.53701	3.24943	0.376486	0.993997	0.444987	48546	1.14998	up	3.71304
Os.25439.2.S1_x_at	Os.25439		Os10g0205200	Os10g0205200	chr10|11980	7261229	7262102	+	4348269		668.874	696.726	618.556	381.777	415.798	472.048	613.602	575.917	549.41	993.109	983.908	938.274	11	9.38559	9.44445	9.27276	8.57659	8.69974	8.88279	9.26116	9.16972	9.10174	9.95581	9.94238	9.87387		LOC_Os08g25050	PIF-like orf1, putative, expressed	9.3676	8.7197	9.17754	9.92402	0.00317355	6.33781	0.0204195	8917	1.56688	up	9.3676
Os.25477.1.S1_at					chr05|11975	20967717	20971516	-			57.5013	58.1706	76.0507	103.939	120.736	95.0891	133.79	126.93	123.415	77.2963	80.8722	75.7167	11	5.84552	5.86222	6.24889	6.6996	6.91571	6.57121	7.06383	6.98789	6.94737	6.27233	6.33757	6.24254	Os.25477.1.S1_at	LOC_Os01g34620	OsGrx_S15.1 - glutaredoxin subgroup II, expressed	5.98554	6.72884	6.9997	6.28415	0.010947	4.48508	0.0407494	15414	1.674	down	5.98554
Os.25496.1.S1_at					chr11|11981	4093521	4097378	+			8.16005	7.82172	10.6647	16.9508	17.6857	17.6459	46.1121	46.3155	40.8636	131.222	164.688	168.067	11	3.02858	2.96749	3.41477	4.08328	4.14451	4.14126	5.52707	5.53342	5.35274	7.03586	7.36359	7.3929	Os.25496.1.S1_at	LOC_Os02g44590	OsSub20 - Putative Subtilisin homologue, expressed	3.13694	4.12302	5.47108	7.26412	0.0022253	6.972	0.0168079	7596	1.98079	down	3.13694
Os.25546.1.S1_at	Os.25546		Os01g0707500	Os01g0707500	chr01|11971	29711273	29712493	-	4327679		5.07452	6.81228	6.768	6.85702	6.70242	6.70553	6.74927	6.54361	6.89993	13.4769	10.9476	10.9938	11	2.34327	2.76814	2.75873	2.77758	2.74468	2.74535	2.75473	2.71009	2.78658	3.75242	3.45254	3.45861	Os.25546.1.S1_at	LOC_Os02g30050	ribosomal protein L29, putative, expressed	2.62338	2.75587	2.75047	3.55452	0.399076	0.942997	0.466098	49129	1.09619	down	2.62338
Os.25899.1.S1_a_at					chr01|11971	29810073	29819341	-			181.349	170.557	210.707	517.747	498.172	420.425	203.993	204.735	194.26	123.879	96.323	111.688	11	7.50262	7.41411	7.71909	9.0161	8.9605	8.7157	7.67238	7.67762	7.60184	6.95279	6.58981	6.80333		LOC_Os12g08810	VTC2, putative, expressed	7.54528	8.89743	7.65061	6.78198	0.000472614	10.457	0.0075268	3602	2.55294	down	7.54528
Os.25899.2.S1_s_at					chr01|11971	29814997	29819383	-			93.9355	114.976	87.6811	248.851	216.032	176.666	97.4475	99.3534	105.28	47.6297	45.149	43.6869	11	6.5536	6.84519	6.45419	7.95914	7.7551	7.46488	6.60655	6.6345	6.71809	5.57379	5.49662	5.44913	Os.25899.2.S1_s_at	LOC_Os03g49510	phosphatidylinositol-4-phosphate 5-kinase, putative, expressed	6.61766	7.72637	6.65305	5.50651	0.0039209	5.98392	0.0228399	9849	2.15653	down	6.61766
Os.26059.1.S1_at	Os.68803		CDNA clone:002-134-C07, full insert sequence		chr03|11973	11709553	11710410	-			1619.04	2399.63	2190.72	530.379	585.267	1213.86	3703.78	3144.29	3374.64	1327.16	1411.33	1595.65	11	10.6609	11.2286	11.0972	9.05088	9.19295	10.2454	11.8548	11.6185	11.7205	10.3741	10.4628	10.6399	Os.26059.1.S1_at	LOC_Os01g02500	glutamyl-tRNA amidotransferase, putative	10.9956	9.4964	11.7313	10.4923	0.0223266	3.62154	0.0612305	20922	2.82679	up	10.9956
Os.26059.1.S1_s_at	Os.68803		CDNA clone:002-134-C07, full insert sequence		chr03|11973	11709553	11710410	-			1084.86	1088.34	1542.21	517.847	533.514	1098.97	2266.96	1814.96	2283	911.122	867.823	901.673	11	10.0833	10.0879	10.5908	9.01638	9.05938	10.1019	11.1465	10.8257	11.1567	9.8315	9.76126	9.81646		LOC_Os01g62410	MYB family transcription factor, putative, expressed	10.254	9.39257	11.043	9.80307	0.0933896	2.1929	0.154746	34628	1.81683	up	10.254
Os.2615.1.S1_at		GO:0007047|GO:0019953|GO:0005576|GO:0005618|GO:0016020			chr03|11973	157565	158553	-			15.4223	16.2003	19.9945	15.2825	12.9198	11.2251	15.7275	16.4965	13.8235	24.3494	25.0369	23.0338	11	3.94694	4.01795	4.32153	3.93381	3.69151	3.48866	3.97521	4.04409	3.78905	4.60581	4.64598	4.52568	Os.2615.1.S1_at	LOC_Os01g07382	expressed protein	4.09547	3.70466	3.93612	4.59249	0.0861341	2.26572	0.145976	33857	1.31113	up	4.09547
Os.2623.1.S1_at		GO:0005975|GO:0004645|GO:0016740|GO:0016757|GO:0030170			chr01|11971	36997168	37003327	-			1891.83	2110.09	2246.06	1468.95	1458.45	1689.39	1117.32	1061.62	1153.1	1965.15	1970.03	2001.06	11	10.8856	11.0431	11.1332	10.5206	10.5102	10.7223	10.1258	10.0521	10.1713	10.9404	10.944	10.9665	Os.2623.1.S1_at	LOC_Os04g17680	expressed protein	11.0206	10.5844	10.1164	10.9503	0.0120395	4.36239	0.0430726	16038	1.35309	up	11.0206
Os.26297.3.S1_s_at					chr01|11971	38409280	38411910	-			91.0616	79.6888	113.038	128.466	135.222	127.351	62.269	65.1188	69.9746	39.7899	44.9296	38.8205	11	6.50877	6.31631	6.82066	7.00524	7.07919	6.99266	5.96044	6.025	6.12876	5.31433	5.48959	5.27875	Os.26297.3.S1_s_at	LOC_Os07g36820	uncharacterized Cys-rich domain containing protein, putative, expressed	6.54858	7.0257	6.03807	5.36089	0.033109	3.19339	0.0772548	24589	1.39196	down	6.54858
Os.26393.1.S1_at		GO:0006808|GO:0016564			chr06|11976	29761520	29765747	-			187.24	212.3	219.496	722.763	786.308	727.017	1027.16	1166.82	975.707	553.663	437.005	433.349	11	7.54874	7.72996	7.77805	9.49738	9.61895	9.50585	10.0044	10.1884	9.9303	9.11286	8.7715	8.75938	Os.26393.1.S1_at	LOC_Os11g07870	DEAD/DEAH box helicase domain containing protein, expressed	7.68559	9.54073	10.041	8.88125	2.05578e-05	23.1713	0.00204088	577	3.61786	down	7.68559
Os.26397.1.S1_at		GO:0006355|GO:0045449|GO:0005634|GO:0003677|GO:0003700|GO:0043565			chr06|11976	23731557	23733539	+			1407.37	1848.36	1486.04	1229.51	1337.76	1371.97	815.704	984.699	885.276	1673.81	1679.65	1652.9	11	10.4588	10.852	10.5373	10.2639	10.3856	10.422	9.6719	9.94354	9.78998	10.7089	10.7139	10.6908	Os.26397.1.S1_at	LOC_Os09g21230	AMP-binding enzyme, putative, expressed	10.616	10.3572	9.80181	10.7046	0.115908	2.00158	0.180746	36796	1.19653	up	10.616
Os.26438.1.S1_at					chr02|11972	27363272	27365942	+			36.4191	37.4607	37.077	40.7299	48.9334	41.7343	27.5266	26.3393	25.5357	39.8135	40.6971	44.6304	11	5.18663	5.22731	5.21245	5.34802	5.61275	5.38316	4.78275	4.71915	4.67445	5.31518	5.34685	5.47996	Os.26438.1.S1_at	LOC_Os06g04990	early nodulin 93 ENOD93 protein, putative, expressed	5.2088	5.44797	4.72545	5.38066	0.0462882	2.8523	0.0961052	27636	1.18032	down	5.2088
Os.26448.1.A1_at					chr03|11973	4099095	4101277	-			240.836	277.234	283.306	271.467	266.68	285.8	288.837	290.395	264.218	166.449	145.917	138.491	11	7.91191	8.11496	8.14622	8.08464	8.05897	8.15886	8.17411	8.18187	8.04559	7.37894	7.189	7.11365	Os.26448.1.A1_at	LOC_Os06g35730	ribosomal protein L5, putative, expressed	8.0577	8.10082	8.13386	7.2272	0.615547	0.543676	0.666479	52995	1.03034	down	8.0577
Os.26472.1.S1_at					chr04|11974	23896822	23899115	+			258.689	191.333	236.437	355.786	325.077	821.36	255.769	247.068	236.467	44.9907	72.1708	59.7266	11	8.01508	7.57994	7.88531	8.47487	8.34464	9.68187	7.9987	7.94877	7.88549	5.49155	6.17334	5.9003	Os.26472.1.S1_at	LOC_Os06g48530	ZOS6-09 - C2H2 zinc finger protein, expressed	7.82678	8.83379	7.94432	5.85507	0.0863069	2.26391	0.146178	33878	2.00975	down	7.82678
Os.26482.1.S1_at					chr10|11980	21325729	21326566	-			2197.98	1700.87	1190.36	3678.1	3844.96	3083.8	1375.84	1584.9	1491.25	922.518	933.5	885.174	11	11.102	10.7321	10.2172	11.8447	11.9088	11.5905	10.4261	10.6302	10.5423	9.84943	9.86651	9.78982	Os.26482.1.S1_at	LOC_Os01g14550	pathogen-related protein, putative, expressed	10.6837	11.7813	10.5329	9.83525	0.0161201	4.00075	0.0510253	18127	2.13998	down	10.6837
Os.26484.1.S1_at					chr01|11971	38309773	38312549	+			408.094	372.127	370.036	739.446	736.469	518.603	354.593	379.386	373.358	238.725	227.528	233.117	11	8.67276	8.53965	8.53152	9.5303	9.52448	9.01849	8.47002	8.56752	8.54442	7.8992	7.8299	7.86491	Os.26484.1.S1_at	LOC_Os10g26640	LYR motif containing protein, putative	8.58131	9.35776	8.52732	7.86467	0.0115212	4.41884	0.0419585	15755	1.71291	down	8.58131
Os.26604.1.S1_x_at	Os.80755		CDNA clone:OSIGCSN023N14, full insert sequence		chr04|11974	9086697	9088629	+			249.076	162.036	131.467	114.628	255.465	245.457	21.1473	23.8301	20.1475	55.0704	50.6109	56.6056	11	7.96044	7.34017	7.03856	6.84082	7.99698	7.93933	4.4024	4.57471	4.33253	5.7832	5.66138	5.82287		LOC_Os12g43640	receptor-like protein kinase HAIKU2 precursor, putative, expressed	7.44639	7.59238	4.43655	5.75582	0.768688	0.314747	0.803514	54893	1.10649	down	7.44639
Os.26698.1.S1_a_at					chr01|11971	11242064	11243520	+			824.97	1031.8	1230.03	141.29	164.19	1113.9	148.693	128.655	139.628	341.828	278.194	291.94	11	9.6882	10.0109	10.2645	7.14252	7.35922	10.1214	7.21619	7.00736	7.12544	8.41713	8.11995	8.18953	Os.26698.1.S1_a_at	LOC_Os07g02890	OsFBX209 - F-box domain containing protein, expressed	9.98787	8.20772	7.11633	8.2422	0.141387	1.82903	0.208591	38892	3.43464	up	9.98787
Os.26706.1.S1_at					chr07|11977	28807842	28818077	-			172.337	130.499	151.246	51.3252	57.6972	73.1313	106.419	112.074	123.522	171.948	173.883	169.367	11	7.42909	7.0279	7.24076	5.6816	5.85043	6.19242	6.73361	6.80831	6.94862	7.42583	7.44197	7.40401	Os.26706.1.S1_at	LOC_Os06g12790	ras-related protein, putative, expressed	7.23258	5.90815	6.83018	7.42394	0.00221613	6.97969	0.0167651	7584	2.50434	up	7.23258
Os.26708.1.S1_at					chr04|11974	18971281	18974562	+			133.609	112.897	126.282	163.664	171.641	133.386	146.7	117.205	113.803	60.6788	54.8105	57.3909	11	7.06187	6.81887	6.98051	7.35459	7.42325	7.05947	7.19673	6.87289	6.83039	5.92312	5.77638	5.84275	Os.26708.1.S1_at	LOC_Os01g38500	DUF538 domain containing protein, putative, expressed	6.95375	7.2791	6.96667	5.84742	0.0700128	2.45572	0.126458	31767	1.25297	down	6.95375
Os.26710.1.S1_at					chr01|11971	3929159	3935994	+			647.1	570.997	461.72	1099.04	1015.79	551.675	545.816	756.394	618.015	227.866	185.837	163.938	11	9.33784	9.15734	8.85087	10.102	9.98839	9.10768	9.09227	9.56299	9.2715	7.83204	7.53789	7.35701	Os.26710.1.S1_at	LOC_Os10g40780	CCR4-Not complex component, Not1domain containing protein, expressed	9.11535	9.7327	9.30892	7.57565	0.147945	1.79003	0.215704	39354	1.53405	down	9.11535
Os.26732.1.S1_at		GO:0006820|GO:0016020|GO:0016021|GO:0005452|GO:0015380			chr01|11971	3890769	3895562	-			12.5759	13.2333	19.7355	44.7216	50.9654	33.5296	61.3378	46.0451	46.8368	10.8063	10.9174	10.3511	11	3.65259	3.72611	4.30272	5.4829	5.67145	5.06736	5.9387	5.52498	5.54957	3.4338	3.44856	3.37172		LOC_Os01g43040	amino acid transporter, putative, expressed	3.89381	5.40724	5.67108	3.41803	0.00512355	5.55993	0.0264526	11113	2.85488	down	3.89381
Os.26764.1.A1_at	Os.26764	GO:0005739|GO:0009536	Os12g0511100	Os12g0511100	chr12|11982	19656303	19658571	-	4352323		50.9143	71.3254	55.5413	115.134	139.487	123.893	131.08	120.523	120.363	66.9604	69.1539	81.719	11	5.67	6.15634	5.79549	6.84717	7.12399	6.95295	7.03431	6.91317	6.91124	6.06524	6.11174	6.3526	Os.26764.1.A1_at	LOC_Os05g03884	homeobox protein knotted-1-like 6, putative, expressed	5.87394	6.9747	6.95291	6.17652	0.00271921	6.60746	0.0187763	8309	2.14468	down	5.87394
Os.26795.1.S1_s_at					chr01|11971	9071414	9080596	+			223.139	281.797	254.827	386.17	377.369	370.52	154.693	143.387	157.572	248.897	246.746	236.608	11	7.8018	8.13851	7.99337	8.59309	8.55983	8.53341	7.27326	7.16378	7.29987	7.9594	7.94688	7.88636	Os.26795.1.S1_s_at	LOC_Os09g39550	expressed protein	7.9779	8.56211	7.24564	7.93088	0.00412966	5.89969	0.0235715	10052	1.49922	down	7.9779
Os.26807.1.S1_at					chr01|11971	6655950	6659315	+			28.7385	67.374	41.5415	22.102	22.9523	10.0533	14.7001	19.0561	12.799	66.7176	65.4389	65.8144	11	4.84491	6.07412	5.37648	4.46611	4.52057	3.3296	3.87775	4.25218	3.67796	6.06	6.03208	6.04033	Os.26807.1.S1_at	LOC_Os01g56260	hypothetical protein	5.43184	4.10542	3.93596	6.04413	0.0654685	2.5184	0.1208	31097	2.50779	up	5.43184
Os.26817.1.S1_at					chr10|11980	21794587	21798102	+			103.432	122.347	83.9916	127.053	121.157	140.006	175.87	142.242	156.605	68.2413	66.9648	79.22	11	6.69254	6.93484	6.39217	6.98929	6.92073	7.12935	7.45836	7.1522	7.29099	6.09257	6.06533	6.30779	Os.26817.1.S1_at	LOC_Os01g54100	CK1_CaseinKinase_1a.2 - CK1 includes the casein kinase 1 kinases, expressed	6.67319	7.01312	7.30052	6.15523	0.113879	2.01706	0.178537	36599	1.2657	down	6.67319
Os.26827.1.A1_at					chr01|11971	11941391	11947188	+			65.2134	60.6093	83.7407	198.01	233.281	142.464	157.781	227.093	187.266	47.419	53.0495	47.6641	11	6.0271	5.92147	6.38786	7.62943	7.86592	7.15445	7.30178	7.82714	7.54895	5.56739	5.72927	5.57483	Os.26827.1.A1_at	LOC_Os01g58194	protein disulfide isomerase, putative, expressed	6.11214	7.54993	7.55929	5.62383	0.00469112	5.69686	0.0252341	10666	2.70906	down	6.11214
Os.26832.1.S1_at					chr07|11977	7151156	7155891	-			221.255	215.132	273.604	258.462	264.336	265.149	392.018	375.697	347.264	235.988	259.689	236.256	11	7.78957	7.74908	8.09595	8.01381	8.04623	8.05066	8.61477	8.55343	8.43989	7.88257	8.02064	7.88421	Os.26832.1.S1_at	LOC_Os08g38900	caffeoyl-CoA O-methyltransferase, putative, expressed	7.8782	8.0369	8.53603	7.92914	0.22296	1.44124	0.294222	43482	1.11628	down	7.8782
Os.26885.1.A1_at					chr06|11976	2677981	2679273	-			1399.31	1422.48	1432.55	1301.23	1368.35	1166.52	1656.46	1681.64	1574.28	930.002	930.413	847.584	11	10.4505	10.4742	10.4844	10.3457	10.4182	10.188	10.6939	10.7157	10.6205	9.86109	9.86173	9.72721	Os.26885.1.A1_at	LOC_Os01g13940	expressed protein	10.4697	10.3173	10.6767	9.81668	0.0907615	2.21852	0.151548	34363	1.11141	up	10.4697
Os.26915.1.A1_at	Os.92115		Os11g0674400	Os11g0674400	chr11|11981	26717482	26719280	+	4351106		1973.92	2315.58	1827.52	198.977	217.087	206.342	1405.23	1159.03	1365.09	404.53	470.131	448.313	11	10.9468	11.1772	10.8357	7.63646	7.76213	7.68889	10.4566	10.1787	10.4148	8.6601	8.87692	8.80836		LOC_Os06g33940	NAC domain containing protein, putative, expressed	10.9866	7.69583	10.35	8.7818	6.64944e-06	30.7665	0.0014539	261	9.78608	up	10.9866
Os.26924.1.A1_at	Os.26924		Transcribed locus		chr01|11971	31531274	31532177	-			28.1563	28.5215	37.9753	31.9718	28.1495	27.1716	32.0497	31.914	26.7811	13.4531	14.7237	16.3176	11	4.81539	4.83398	5.24699	4.99873	4.81504	4.76403	5.00224	4.99612	4.74314	3.74987	3.88007	4.02836		LOC_Os03g16150	mannose-1-phosphate guanyltransferase, putative, expressed	4.96545	4.85927	4.91383	3.8861	0.538059	0.672597	0.596123	51791	1.07638	up	4.96545
Os.26952.1.S1_at					chr05|11975	229778	234680	+			750.737	716.906	779.834	699.079	733.607	767.628	330.489	347.594	415.204	783.818	686.578	685.069	11	9.55216	9.48564	9.60702	9.44931	9.51886	9.58426	8.36846	8.44126	8.69768	9.61438	9.42328	9.42011	Os.26952.1.S1_at	LOC_Os06g03514	expressed protein	9.54828	9.51748	8.50246	9.48592	0.588554	0.587298	0.642038	52600	1.02158	up	9.54828
Os.26965.1.S1_at					chr01|11971	35713612	35718462	-			32.0771	47.2832	39.161	155.127	164.094	138.455	142.231	153.115	140.652	22.214	32.33	23.7443	11	5.00347	5.56326	5.29135	7.2773	7.35838	7.11328	7.15209	7.25847	7.13599	4.4734	5.0148	4.56951	Os.26965.1.S1_at	LOC_Os07g46610	cis-zeatin O-glucosyltransferase, putative, expressed	5.28602	7.24965	7.18218	4.6859	0.000375268	11.0959	0.00670608	3210	3.90041	down	5.28602
Os.26991.1.S1_x_at		GO:0000166|GO:0003676|GO:0003723|GO:0004386|GO:0005524|GO:0008026|GO:0016787			chr01|11971	24925094	24928186	+			318.948	329.025	269.42	311.425	288.194	251.422	195.784	236.831	195.861	364.249	367.33	391.533	11	8.31718	8.36205	8.07371	8.28274	8.1709	7.97397	7.61312	7.88772	7.61368	8.50878	8.52093	8.61299	Os.26991.1.S1_x_at	LOC_Os06g01660	integral membrane protein DUF6 domain containing protein, expressed	8.25098	8.14253	7.70484	8.54757	0.441807	0.852837	0.506418	50059	1.07807	up	8.25098
Os.27054.1.S1_at					chr03|11973	27984659	27988139	+			202.528	193.215	215.566	167.812	174.972	175.623	154.426	158.716	153.185	280.804	247.598	278.437	11	7.66198	7.59407	7.75198	7.3907	7.45098	7.45634	7.27077	7.3103	7.25913	8.13342	7.95186	8.12121	Os.27054.1.S1_at	LOC_Os03g01530	tubulin/FtsZ domain containing protein, putative, expressed	7.66934	7.43267	7.28007	8.06883	0.00930066	4.70112	0.0371334	14371	1.17827	up	7.66934
Os.27059.1.S1_at					chr08|11978	5833955	5837172	+			36.5287	39.892	46.0571	26.9884	32.6051	38.6329	27.66	30.1098	30.2218	48.6389	61.758	51.7177	11	5.19096	5.31803	5.52535	4.75427	5.02702	5.27176	4.78973	4.91216	4.91752	5.60404	5.94855	5.69259	Os.27059.1.S1_at	LOC_Os01g70930	leucoanthocyanidin dioxygenase, putative, expressed	5.34478	5.01768	4.87313	5.74839	0.140695	1.83326	0.20785	38840	1.25449	up	5.34478
Os.27079.1.A1_at					chr03|11973	9382898	9384580	+			1156.26	1083.66	1209.09	1622.85	1622.31	1525.76	1938.55	1955.2	1858.86	911.9	937.166	931.126	11	10.1753	10.0817	10.2397	10.6643	10.6638	10.5753	10.9208	10.9331	10.8602	9.83273	9.87216	9.86283	Os.27079.1.A1_at	LOC_Os03g27250	OsFBO14 - F-box and other domain containing protein, expressed	10.1656	10.6345	10.9047	9.85591	0.00100875	8.59074	0.0109517	5283	1.38408	down	10.1656
Os.27098.2.A1_s_at					chr01|11971	15512000	15515167	-			267.216	259.616	293.344	6.63282	16.4613	75.0811	120.421	98.7139	122.843	209.164	258.792	234.73	11	8.06186	8.02023	8.19645	2.72962	4.04101	6.23038	6.91194	6.62518	6.94067	7.70849	8.01565	7.87486	Os.27098.2.A1_s_at	LOC_Os06g48590	CGMC_MAPKCMGC_2_SLT2y_ERK.2 - CGMC includes CDA, MAPK, GSK3, and CLKC kinases, expressed	8.09285	4.33367	6.82593	7.86633	0.0212703	3.67644	0.0596332	20466	13.5402	up	8.09285
Os.27170.1.S1_at					chr01|11971	29260682	29262038	+			37.8589	30.3148	36.7173	80.1546	83.0376	101.615	56.7963	48.1189	32.9388	11.6196	11.5639	12.9069	11	5.24256	4.92195	5.19839	6.32471	6.37569	6.66696	5.82773	5.58853	5.04171	3.53848	3.53156	3.69007	Os.27170.1.S1_at	LOC_Os12g38660	hypothetical protein	5.12097	6.45579	5.48599	3.5867	0.00080247	9.11842	0.0097453	4724	2.52245	down	5.12097
Os.27207.1.S1_at					chr12|11982	14484753	14488367	-			769.408	721.211	710.167	329.002	415.236	354.287	1260.04	1339.06	1232.27	877.198	832.092	790.206	11	9.5876	9.49428	9.47201	8.36195	8.69779	8.46878	10.2993	10.387	10.2671	9.77676	9.7006	9.62608	Os.27207.1.S1_at	LOC_Os10g35444	hypothetical protein	9.51797	8.5095	10.3178	9.70115	0.000661786	9.58609	0.00887033	4280	2.01176	up	9.51797
Os.27221.1.A1_at					chr03|11973	36046240	36048813	+			482.218	473.722	468.944	618.273	632.682	565.211	282.292	281.792	320.688	522.938	498.273	517.996	11	8.91354	8.8879	8.87327	9.2721	9.30534	9.14265	8.14105	8.13849	8.32503	9.0305	8.96079	9.0168	Os.27221.1.A1_at	LOC_Os07g25430	photosystem I reaction center subunit IV A, chloroplast precursor, putative, expressed	8.89157	9.24003	8.20152	9.00269	0.00240066	6.83205	0.0175324	7856	1.2732	down	8.89157
Os.27232.1.S1_at					chr01|11971	40193211	40194309	-			596.85	731.827	656.901	680.692	671.268	947.708	558.209	580.301	573.622	304.719	306.416	284.841	11	9.22123	9.51536	9.35953	9.41086	9.39075	9.8883	9.12466	9.18066	9.16396	8.25134	8.25935	8.15401	Os.27232.1.S1_at	LOC_Os07g37270	MSP domain containing protein, putative, expressed	9.36537	9.5633	9.15643	8.22157	0.341361	1.07887	0.411575	47591	1.14705	down	9.36537
Os.27275.1.S1_at					chr08|11978	25550585	25553679	-			1129.93	1073.16	1101.85	825.771	815.097	873.546	706.508	662.657	766.398	1053.49	1077.4	1176.87	11	10.142	10.0676	10.1057	9.6896	9.67083	9.77074	9.46456	9.37212	9.58195	10.041	10.0733	10.2007	Os.27275.1.S1_at	LOC_Os10g40010	expressed protein	10.1051	9.71039	9.47288	10.105	0.000457273	10.5462	0.00739329	3548	1.31471	up	10.1051
Os.27275.2.S1_x_at					chr08|11978	25550921	25553593	-			562.184	690.116	588.792	200.031	223.334	188.998	366.755	397.38	338.852	725.431	727.959	811.618	11	9.1349	9.4307	9.20162	7.64408	7.80306	7.56222	8.51867	8.63438	8.40451	9.50269	9.50771	9.66466		LOC_Os10g03900	expressed protein	9.25574	7.66979	8.51919	9.55835	0.000155423	13.8979	0.0043976	2027	3.00205	up	9.25574
Os.27322.2.S1_at					chr01|11971	30584598	30590240	+			151.505	155.32	169.451	460.903	401.429	404.67	404.108	406.346	363.887	220.557	205.067	186.542	11	7.24323	7.2791	7.40473	8.84832	8.649	8.6606	8.6586	8.66656	8.50735	7.785	7.67995	7.54336	Os.27322.2.S1_at	LOC_Os10g37670	actin-depolymerizing factor, putative, expressed	7.30902	8.71931	8.61084	7.66944	6.40453e-05	17.3996	0.00305739	1201	2.65791	down	7.30902
Os.27322.3.S1_x_at					chr01|11971	30585136	30589861	+			96.2874	79.0206	87.4803	127.13	149.134	112.634	163.291	179.998	159.612	84.9215	98.8684	90.4839	11	6.58928	6.30416	6.45089	6.99016	7.22047	6.8155	7.35131	7.49184	7.31843	6.40806	6.62744	6.49959		LOC_Os10g34540	tetratricopeptide repeat protein 1, putative, expressed	6.44811	7.00871	7.38719	6.51169	0.0173554	3.91262	0.0532607	18697	1.47488	down	6.44811
Os.27346.1.S1_at					chr03|11973	28209756	28215653	-			58.6668	79.9994	71.9234	281.773	309.184	265.6	556.161	750.571	482.226	118.208	89.6078	85.5598	11	5.87447	6.32192	6.16839	8.13839	8.27232	8.05311	9.11936	9.55185	8.91357	6.88519	6.48555	6.41886	Os.27346.1.S1_at	LOC_Os10g36180	expressed protein	6.12159	8.15461	9.19492	6.59653	0.00015404	13.9295	0.0043976	2006	4.09259	down	6.12159
Os.27354.1.S1_at					chr09|11979	10762250	10767262	+			646.75	853.867	785.868	789.233	809.415	767.467	1044.03	836.688	962.621	437.591	423.029	435.648	11	9.33706	9.73787	9.61814	9.62431	9.66074	9.58396	10.028	9.70855	9.91083	8.77344	8.72461	8.76702	Os.27354.1.S1_at	LOC_Os01g66960	selenoprotein precursor, putative, expressed	9.56436	9.623	9.88244	8.75502	0.652845	0.4853	0.700557	53472	1.04149	down	9.56436
Os.27371.1.A1_at					chr06|11976	3923742	3926917	-			648.115	500.115	558.987	164.87	192.897	192.609	232.071	299.534	304.488	748.077	759.085	826.338	11	9.34011	8.96612	9.12667	7.36518	7.59168	7.58953	7.85842	8.22658	8.25024	9.54704	9.56812	9.69059	Os.27371.1.A1_at	LOC_Os10g40640	glycosyl transferase 8 domain containing protein, putative, expressed	9.1443	7.51547	8.11175	9.60192	0.00024661	12.3553	0.00552774	2558	3.09262	up	9.1443
Os.27388.1.S1_s_at					chr10|11980	268875	270358	-			106.801	102.605	102.846	72.5989	68.0605	68.8529	127.73	132.079	137.731	362.843	300.842	299.861	11	6.73878	6.68095	6.68435	6.18188	6.08875	6.10544	6.99696	7.04526	7.1057	8.5032	8.23286	8.22815	Os.27388.1.S1_s_at	LOC_Os10g34990	ubiquitin-carboxyl extension, putative, expressed	6.70136	6.12536	7.04931	8.3214	7.3255e-05	16.8185	0.00323487	1298	1.49072	up	6.70136
Os.27393.1.S1_s_at					chr05|11975	2146996	2149508	+			16.6831	15.9866	16.2087	8.65346	14.2071	10.4628	29.7325	26.5738	29.0902	15.0105	16.6202	15.8673	11	4.06031	3.99879	4.01869	3.11328	3.82854	3.3872	4.89397	4.73193	4.86246	3.9079	4.05487	3.98799		LOC_Os10g33650	CK1_CaseinKinase_1.9 - CK1 includes the casein kinase 1 kinases, expressed	4.02593	3.443	4.82945	3.98358	0.0494511	2.78724	0.100409	28259	1.49789	up	4.02593
Os.27413.1.S1_at					chr02|11972	32928294	32939282	+			540.209	586.679	619.411	776.343	740.308	677.395	415.853	443.212	420.96	751.163	742.999	697.878	11	9.07737	9.19643	9.27475	9.60055	9.53198	9.40385	8.69993	8.79185	8.71754	9.55298	9.53722	9.44683	Os.27413.1.S1_at	LOC_Os10g02630	transposon protein, putative, CACTA, En/Spm sub-class, expressed	9.18285	9.51213	8.73644	9.51234	0.0154957	4.04843	0.049925	17808	1.25638	down	9.18285
Os.27414.1.S1_a_at					chr07|11977	23720077	23723058	+			99.5505	102.01	101.377	105.242	105.618	73.9388	69.8949	72.1454	74.631	44.172	48.0948	46.5255	11	6.63736	6.67256	6.66358	6.71757	6.72271	6.20826	6.12712	6.17284	6.2217	5.46506	5.58781	5.53995		LOC_Os10g21940	expressed protein	6.65783	6.54951	6.17389	5.53094	0.560757	0.633609	0.617158	52136	1.07797	up	6.65783
Os.27414.1.S1_at					chr07|11977	23720077	23723058	+			564.076	600.132	651.479	702.588	691.069	489.081	495.682	458.849	487.472	322.099	301.342	293.435	11	9.13974	9.22914	9.34757	9.45654	9.43269	8.93393	8.95327	8.84188	8.92918	8.33136	8.23526	8.1969	Os.27414.1.S1_at	LOC_Os10g21790	dehydration stress-induced protein, putative, expressed	9.23882	9.27438	8.90811	8.2545	0.853553	0.196835	0.877014	55845	1.02496	down	9.23882
Os.27423.1.S1_x_at					chr12|11982	3028683	3033637	-			72.2469	74.2469	69.8505	26.4257	31.5258	28.6786	70.8185	70.572	70.3233	131.424	125.599	122.301	11	6.17486	6.21426	6.1262	4.72387	4.97846	4.8419	6.14605	6.14102	6.13593	7.03809	6.97268	6.93429	Os.27423.1.S1_x_at	LOC_Os10g10540	cysteine-rich repeat secretory protein precursor, putative, expressed	6.17177	4.84808	6.141	6.98169	7.01376e-05	17.0045	0.00316714	1269	2.50306	up	6.17177
Os.27482.1.A1_at					chr05|11975	25693269	25695387	-			62.0822	45.4785	48.7333	194.291	188.73	165.084	239.087	225.848	225.203	52.1953	84.4711	69.0993	11	5.95611	5.50711	5.60684	7.60207	7.56018	7.36706	7.90139	7.81921	7.81508	5.70585	6.40039	6.1106	Os.27482.1.A1_at	LOC_Os08g40690	glycosyl hydrolase, putative, expressed	5.69002	7.50977	7.84523	6.07228	0.000294824	11.8038	0.00597949	2828	3.5302	down	5.69002
Os.27583.1.S1_at	Os.27583	GO:0016020	Os11g0109700	Os11g0109700	chr11|11981	450637	452712	-	4349573		16.363	14.6645	15.6896	15.0222	15.7792	13.8768	18.6081	17.7517	16.9483	26.2466	30.8802	29.2108	11	4.03237	3.87426	3.97173	3.90902	3.97996	3.7946	4.21786	4.14989	4.08306	4.71406	4.94861	4.86843	Os.27583.1.S1_at	LOC_Os03g05390	Citrate transporter protein, putative, expressed	3.95945	3.89453	4.15027	4.8437	0.412014	0.914886	0.478568	49400	1.04603	up	3.95945
Os.27587.1.S1_at	Os.27587		Os10g0556200	Os10g0556200	chr10|11980	21533320	21535913	-	4349351		482.102	542.616	455.97	271.701	251.018	218.833	1350.77	1194.66	1235.17	564.389	638.213	615.28	11	8.91319	9.08379	8.83279	8.08588	7.97164	7.77368	10.3996	10.2224	10.2705	9.14055	9.3179	9.2651	Os.27587.1.S1_at	LOC_Os06g23440	eukaryotic translation initiation factor 1A, putative, expressed	8.94326	7.94374	10.2975	9.24118	0.00104548	8.51081	0.0111425	5383	1.99934	up	8.94326
Os.2759.1.S1_s_at					chr10|11980	22445263	22447604	-			139.122	164.578	146.566	609.547	516.468	397.773	782.369	974.303	693.925	119.042	81.0431	79.6501	11	7.1202	7.36263	7.1954	9.25159	9.01253	8.6358	9.61171	9.92823	9.43864	6.89533	6.34062	6.3156		LOC_Os07g26940	ORM1, putative, expressed	7.22608	8.96664	9.65952	6.51718	0.000837659	9.01721	0.0099641	4822	3.34166	down	7.22608
Os.27609.1.A1_x_at					chr04|11974	22616862	22617485	-			76.6064	80.747	72.5128	102.579	73.2229	61.9868	154.18	124.648	105.12	34.1526	28.3078	34.6166	11	6.25939	6.33534	6.18016	6.68059	6.19422	5.95389	7.26848	6.96172	6.71589	5.09392	4.82313	5.11339		LOC_Os11g01620	inactive receptor kinase At2g26730 precursor, putative, expressed	6.2583	6.27623	6.98203	5.01015	0.938494	0.0821231	0.949163	56735	1.01251	down	6.2583
Os.27613.1.A1_at	Os.75613	GO:0009536|GO:0016020	Os05g0170900	Os05g0170900	chr05|11975	4231547	4233055	+	4337941		32.8518	64.249	53.3671	25.2674	32.4131	25.3718	206.316	229.267	248.23	30.8697	29.3383	27.0545	11	5.0379	6.0056	5.73788	4.6592	5.0185	4.66515	7.68871	7.84088	7.95553	4.94812	4.87471	4.7578	Os.27613.1.A1_at	LOC_Os04g52710	imidazoleglycerol-phosphate dehydratase, putative, expressed	5.59379	4.78095	7.82837	4.86021	0.0597119	2.60534	0.113584	30163	1.75667	up	5.59379
Os.27615.1.S1_at					chr03|11973	6110960	6121896	-			312.3	364.265	782.917	37.7664	48.9069	32.3327	237.598	229.682	220.717	144.673	148.165	139.38	11	8.28679	8.50884	9.61271	5.23903	5.61196	5.01492	7.89238	7.84349	7.78605	7.17665	7.21106	7.12288	Os.27615.1.S1_at	LOC_Os09g30380	AP005392-AK108636 - NBS/LRR genes that are S-rich,divergent TIR, divergent NBS, expressed	8.80278	5.28864	7.84064	7.1702	0.00139614	7.88894	0.0131116	6109	11.4252	up	8.80278
Os.27628.2.S1_a_at					chr03|11973	35406585	35408687	+			5.40801	6.72056	4.54294	4.41497	4.37344	4.32015	221.541	153.646	275.743	14.5689	22.4172	11.7816	11	2.4351	2.74858	2.18363	2.14241	2.12877	2.11108	7.79143	7.26347	8.10718	3.86482	4.48653	3.55846	Os.27628.2.S1_a_at	LOC_Os05g32350	zinc finger, C3HC4 type domain containing protein, expressed	2.45577	2.12742	7.72069	3.96994	0.115297	2.0062	0.180122	36729	1.25558	up	2.45577
Os.27629.1.S1_at					chr01|11971	38471633	38472989	-			435.32	273.25	551.723	693.725	769.232	746.702	175.472	175.443	230.494	48.8908	58.9372	44.5693	11	8.76593	8.09408	9.1078	9.43822	9.58727	9.54439	7.4551	7.45486	7.84859	5.61149	5.88111	5.47798	Os.27629.1.S1_at	LOC_Os06g50960	expansin precursor, putative, expressed	8.65594	9.52329	7.58618	5.65686	0.0449577	2.88122	0.0943126	27351	1.82432	down	8.65594
Os.27642.1.S1_at	Os.55374		Os02g0506600	Os02g0506600	chr02|11972	18053280	18054103	+	4329439		4506.64	4750.43	4728.61	2423.81	2157.3	2566.53	7503.21	7479.68	6122.53	3150.85	3275.91	3208.43	11	12.1378	12.2138	12.2072	11.2431	11.075	11.3256	12.8733	12.8688	12.5799	11.6215	11.6777	11.6477	Os.27642.1.S1_at	LOC_Os01g56940	flap endonuclease, putative, expressed	12.1863	11.2146	12.774	11.649	0.000234361	12.5171	0.00540762	2483	1.9612	up	12.1863
Os.27659.1.S1_x_at					chr01|11971	4163998	4170042	-			36.5886	83.1378	63.7948	41.8938	49.9124	42.66	173.571	189.882	199.159	37.143	47.846	37.0984	11	5.19332	6.37743	5.99537	5.38866	5.64133	5.41481	7.43938	7.56896	7.63778	5.21502	5.58033	5.21328	Os.27659.1.S1_x_at	LOC_Os09g01360	expressed protein	5.85538	5.4816	7.54871	5.33621	0.355421	1.04401	0.425185	47965	1.29574	up	5.85538
Os.27663.1.A1_at					chr09|11979	17058793	17061306	+			164.805	195.78	162.463	118.487	139.358	149.237	140.59	156.858	139.791	231.117	237.218	214.567	11	7.36461	7.61309	7.34397	6.88858	7.12266	7.22147	7.13535	7.29332	7.12713	7.85248	7.89007	7.74528	Os.27663.1.A1_at	LOC_Os06g04030	histone H3, putative, expressed	7.44056	7.07757	7.18527	7.82928	0.0505294	2.76616	0.101846	28467	1.28609	up	7.44056
Os.27671.1.S1_at		GO:0004364|GO:0016740			chr03|11973	9691274	9693994	-			656.427	659.901	531.36	322.789	307.546	273.354	774.666	820.835	835.711	1364.36	1294.05	1304.33	11	9.35849	9.36611	9.05355	8.33445	8.26466	8.09462	9.59743	9.68095	9.70686	10.414	10.3377	10.3491	Os.27671.1.S1_at	LOC_Os06g33100	peroxidase precursor, putative, expressed	9.25938	8.23124	9.66175	10.3669	0.00119751	8.21357	0.0119963	5727	2.03939	up	9.25938
Os.27673.1.S1_at					chr03|11973	7990228	7991601	-			220.8	202.189	221.775	191.68	215.369	213.983	296.361	322.311	297.334	120.556	127.693	119.116	11	7.7866	7.65956	7.79295	7.58256	7.75066	7.74135	8.21121	8.33231	8.21594	6.91356	6.99653	6.89622	Os.27673.1.S1_at	LOC_Os02g58720	peroxidase precursor, putative, expressed	7.74637	7.69152	8.25315	6.93544	0.475548	0.786511	0.538307	50690	1.03875	up	7.74637
Os.27674.1.S1_at		GO:0000166|GO:0003676|GO:0003723|GO:0004386|GO:0005524|GO:0008026|GO:0016787			chr12|11982	17678735	17688870	-			264.61	301.126	273.449	488.868	431.04	422.032	172.107	151.715	163.741	253.202	238.296	267.933	11	8.04773	8.23422	8.09512	8.9333	8.75168	8.72121	7.42716	7.24522	7.35527	7.98414	7.89661	8.06573	Os.27674.1.S1_at	LOC_Os07g04530	GYF domain containing protein, putative, expressed	8.12569	8.80206	7.34255	7.98216	0.00145602	7.80215	0.0133871	6237	1.59812	down	8.12569
Os.27682.1.S1_at					chr08|11978	8754058	8758865	+			408.215	333.879	365.131	803.568	901.535	995.091	757.425	705.433	626.419	330.212	376	298.258	11	8.67319	8.38318	8.51227	9.65028	9.81624	9.95868	9.56496	9.46237	9.29098	8.36725	8.55459	8.22041	Os.27682.1.S1_at	LOC_Os12g39640	MYB family transcription factor, putative, expressed	8.52288	9.8084	9.43944	8.38075	0.000464469	10.5039	0.00745652	3573	2.4377	down	8.52288
Os.27730.1.S1_at					chr08|11978	23738351	23743384	-			590.456	601.315	573.574	376.651	381.57	401.732	260.167	271.916	237.738	599.902	650.939	591.385	11	9.20569	9.23198	9.16384	8.55708	8.5758	8.65009	8.02329	8.08702	7.89323	9.22858	9.34638	9.20795	Os.27730.1.S1_at	LOC_Os06g35540	aminotransferase, classes I and II, domain containing protein, expressed	9.2005	8.59433	8.00118	9.26097	6.26544e-05	17.4965	0.00303504	1181	1.52222	up	9.2005
Os.27755.1.S1_at		GO:0016787			chr07|11977	21278620	21280932	-			504.866	507.701	903.879	37.4679	45.1028	58.8198	226.593	225.593	226.347	360.999	444.47	440.162	11	8.97976	8.98784	9.81999	5.22758	5.49515	5.87823	7.82396	7.81758	7.82239	8.49585	8.79594	8.78189	Os.27755.1.S1_at	LOC_Os07g33390	BCS1 protein, putative, expressed	9.26253	5.53365	7.82131	8.69123	0.000377925	11.0758	0.00672902	3220	13.2587	up	9.26253
Os.27770.1.A1_a_at					chr03|11973	27806626	27807663	+			1171.9	1466.53	1606.62	249.713	239.399	329.034	512.35	527.706	530.989	1174.03	1281.82	1224.87	11	10.1946	10.5182	10.6498	7.96413	7.90327	8.36209	9.00099	9.04359	9.05254	10.1973	10.324	10.2584	Os.27770.1.A1_a_at	LOC_Os12g36840	pathogenesis-related Bet v I family protein, putative, expressed	10.4542	8.0765	9.03237	10.2599	0.000272696	12.0418	0.00576529	2710	5.19712	up	10.4542
Os.27770.3.A1_a_at					chr03|11973	27805179	27806571	+			255.73	299.973	282.108	32.6311	31.1029	30.4269	82.6643	104.306	89.1933	187.141	252.385	241.357	11	7.99848	8.22869	8.14011	5.02817	4.95898	4.92727	6.36919	6.70468	6.47886	7.54799	7.97948	7.91502		LOC_Os10g35440	pentatricopeptide repeat domain containing protein, putative	8.12242	4.97147	6.51758	7.81416	1.75675e-06	42.9505	0.000965089	100	8.88241	up	8.12242
Os.27788.1.S1_at					chr06|11976	24842686	24843763	-			473.661	462.901	430.716	28.6589	45.4017	112.274	125.782	147.954	165.763	540.532	458.445	471.776	11	8.88771	8.85456	8.75059	4.84091	5.50467	6.81088	6.97479	7.20901	7.37298	9.07824	8.8406	8.88196	Os.27788.1.S1_at	LOC_Os06g01260	glutathione gamma-glutamylcysteinyltransferase 1, putative, expressed	8.83095	5.71882	7.18559	8.9336	0.0058291	5.3644	0.0285181	11726	8.64659	up	8.83095
Os.27798.1.S1_a_at					chr07|11977	20767405	20770653	-			616.005	574.563	612.609	76.5884	131.286	203.756	345.277	446.223	445.355	828.718	852.359	852.556	11	9.2668	9.16632	9.25882	6.25905	7.03657	7.6707	8.43161	8.80162	8.79881	9.69474	9.73532	9.73565	Os.27798.1.S1_a_at	LOC_Os09g38670	thioredoxin, putative, expressed	9.23065	6.98877	8.67735	9.7219	0.00541661	5.47494	0.0273116	11379	4.73011	up	9.23065
Os.27805.1.S1_at					chr03|11973	27237025	27243529	+			166.779	186.949	192.949	466.835	548.499	455.552	475.253	476.549	460.945	58.6933	69.2384	58.4924	11	7.38179	7.5465	7.59208	8.86677	9.09934	8.83147	8.89255	8.89648	8.84845	5.87512	6.1135	5.87018	Os.27805.1.S1_at	LOC_Os05g41230	BRASSINOSTEROID INSENSITIVE 1-associated receptor kinase 1 precursor, putative, expressed	7.50679	8.93253	8.87916	5.95293	0.000173803	13.5082	0.00464579	2145	2.68652	down	7.50679
Os.27836.1.A1_s_at	Os.27836		Os05g0512200	Os05g0512200	chr05|11975	25300249	25302438	+	4339294		33.7419	39.2623	37.9613	67.4596	82.418	81.866	70.2803	78.2349	62.4797	13.9175	12.1533	11.7914	11	5.07647	5.29507	5.24646	6.07595	6.36489	6.35519	6.13505	6.28974	5.96532	3.79883	3.60327	3.55966	Os.27836.1.A1_s_at	LOC_Os03g61670	calreticulin precursor, putative, expressed	5.206	6.26534	6.13003	3.65392	0.00078763	9.16277	0.0096706	4672	2.08398	down	5.206
Os.27836.3.A1_at	Os.27836		Os05g0512200	Os05g0512200	chr05|11975	25300235	25302423	+	4339294		19.2293	13.111	26.7332	79.3199	91.967	107.257	40.8802	36.8633	32.2011	7.51048	6.96462	6.8568	11	4.26523	3.7127	4.74056	6.30961	6.52305	6.74493	5.35333	5.20411	5.00904	2.90891	2.80004	2.77753		LOC_Os06g37510	tetraspanin family protein, putative, expressed	4.2395	6.52586	5.18883	2.82883	0.00208991	7.08969	0.0162649	7372	4.87825	down	4.2395
Os.27943.1.S1_a_at		GO:0008152|GO:0000234|GO:0008168|GO:0016740			chr01|11971	29066884	29071609	+			160.35	200.694	150.439	200.981	175.122	166.024	123.685	112.836	105.729	69.3619	66.9447	63.0377	10	7.32508	7.64886	7.23304	7.65092	7.45221	7.37525	6.95052	6.81809	6.72423	6.11607	6.0649	5.97814		LOC_Os03g13390	oxidoreductase, aldo/keto reductase family protein, putative, expressed	7.40233	7.49279	6.83095	6.05304	0.580127	0.601182	0.634479	52464	1.06471	down	7.40233
Os.27946.1.S1_at					chr04|11974	30174100	30176327	-			70.3268	65.5778	56.3971	187.241	147.195	202.645	130.35	134.862	124.034	77.0161	62.63	67.8391	11	6.136	6.03514	5.81755	7.54875	7.20158	7.66281	7.02624	7.07535	6.9546	6.26709	5.96878	6.08404	Os.27946.1.S1_at	LOC_Os12g02500	esterase, putative, expressed	5.99623	7.47105	7.01873	6.10664	0.000918569	8.80326	0.0104407	5047	2.77949	down	5.99623
Os.27968.1.S1_at					chr01|11971	41472149	41473576	-			52.6288	60.7088	73.6799	110.428	98.8374	118.692	101.441	100.704	110.657	49.8293	46.5022	51.9879	11	5.71778	5.92383	6.2032	6.78697	6.62698	6.89108	6.66449	6.65397	6.78995	5.63892	5.53923	5.7001	Os.27968.1.S1_at	LOC_Os08g33630	uncharacterized protein family UPF0016 domain containing protein, expressed	5.94827	6.76834	6.7028	5.62608	0.00690019	5.11707	0.031355	12626	1.7655	down	5.94827
Os.28011.1.S1_at					chr06|11976	17065932	17067615	-			3336.28	3684.1	3485.85	30.6251	38.6609	40.9859	1970.13	2490.62	1913.26	5406.7	6770.55	6376.78	11	11.704	11.8471	11.7673	4.93664	5.2728	5.35705	10.9441	11.2823	10.9018	12.4005	12.7251	12.6386	Os.28011.1.S1_at	LOC_Os09g30360	caffeoyl-CoA O-methyltransferase, putative, expressed	11.7728	5.18883	11.0427	12.5881	1.05525e-06	48.7972	0.000864376	67	95.9341	up	11.7728
Os.28030.1.S1_s_at					chr06|11976	29132108	29133575	+			2424	2066.11	2297.41	8392.47	7613.49	7729.95	2849.45	2542.12	2440.09	1497.56	1457.22	1511.85	11	11.2432	11.0127	11.1658	13.0349	12.8943	12.9162	11.4765	11.3118	11.2527	10.5484	10.509	10.5621	Os.28030.1.S1_s_at	LOC_Os03g50140	plastocyanin-like domain containing protein, putative, expressed	11.1406	12.9485	11.347	10.5398	2.33555e-05	22.4393	0.00211716	632	3.5014	down	11.1406
Os.28047.1.S1_at					chr05|11975	851190	854118	-			1021	942.021	1196.86	1107.68	1384.09	1376.89	891.678	849.732	1026.57	1617.82	1589.76	1598.72	11	9.99577	9.87962	10.225	10.1133	10.4347	10.4272	9.80038	9.73086	10.0036	10.6598	10.6346	10.6427	Os.28047.1.S1_at	LOC_Os03g63970	gibberellin 20 oxidase 1, putative, expressed	10.0335	10.3251	9.84495	10.6457	0.117704	1.98812	0.182851	36936	1.224	down	10.0335
Os.28216.2.S1_a_at		GO:0009765|GO:0009507|GO:0016020			chr07|11977	22485739	22487018	+			7168.43	8300.59	6625.67	1320.47	1411.93	1231.07	3626.08	4785.67	4333.04	782.036	954.914	889.21	8	12.8074	13.019	12.6939	10.3668	10.4635	10.2657	11.8242	12.2245	12.0812	9.61109	9.89923	9.79638	Os.28216.2.S1_a_at	LOC_Os07g05570	ERD4 protein, putative, expressed	12.8401	10.3653	12.0433	9.7689	2.402e-05	22.2814	0.00215093	638	5.55879	up	12.8401
Os.28216.2.S1_s_at		GO:0009765|GO:0009507|GO:0016020			chr07|11977	22485739	22487018	+			7833.15	8820.18	8410.99	4338.63	4440.5	4790.14	5859.92	7038.39	6680.18	1167.01	1548.3	1486.25	11	12.9354	13.1066	13.0381	12.083	12.1165	12.2259	12.5167	12.781	12.7057	10.1886	10.5965	10.5375		LOC_Os09g39660	ZOS9-21 - C2H2 zinc finger protein, expressed	13.0267	12.1418	12.6678	10.4408	0.000177322	13.4394	0.00469974	2164	1.84661	up	13.0267
Os.28216.3.S1_x_at	Os.37496	GO:0009765|GO:0009507|GO:0016020	Os07g0562700	Os07g0562700	chr07|11977	22485741	22486738	+	4343604		10910	10449	10633.6	6960.31	6647.64	6753.76	6249.34	6677.28	6533.75	4293.81	4228.61	4428.06	11	13.4134	13.3511	13.3763	12.7649	12.6986	12.7215	12.6095	12.705	12.6737	12.068	12.046	12.1125		LOC_Os03g06200	aminotransferase, putative, expressed	13.3803	12.7283	12.6627	12.0755	1.63505e-05	24.5447	0.00192255	485	1.57125	up	13.3803
Os.28290.1.S1_at		GO:0016702			chr02|11972	29020220	29022295	-			417.899	641.378	587.147	21.673	27.1118	14.8342	398.046	378.45	431.724	88.5594	115.694	112.566	11	8.70701	9.32503	9.19758	4.43783	4.76085	3.89086	8.63679	8.56396	8.75397	6.46857	6.85417	6.81463	Os.28290.1.S1_at	LOC_Os04g52290	PPR repeat domain containing protein, putative, expressed	9.07654	4.36318	8.65157	6.71246	0.00011791	14.9081	0.00393359	1719	26.2339	up	9.07654
Os.28403.1.S1_a_at					chr02|11972	5468524	5470496	-			15419.2	17102.8	15950.9	10742	10756.4	10237.8	15383.8	15097.6	14287.5	5213.52	5413.39	5699.06	11	13.9124	14.0619	13.9613	13.391	13.3929	13.3216	13.9091	13.882	13.8025	12.348	12.4023	12.4765	Os.28403.1.S1_a_at	LOC_Os04g48310	RING-H2 finger protein, putative, expressed	13.9786	13.3685	13.8645	12.409	0.000256283	12.2344	0.00562578	2613	1.52634	up	13.9786
Os.28418.1.S1_a_at		GO:0009116|GO:0009165|GO:0000287|GO:0004749|GO:0016301|GO:0016740|GO:0046872			chr06|11976	24788478	24792568	-			312.606	263.492	280.939	249.247	261.706	317.333	240.571	269.254	238.778	378.16	402.572	376.243	11	8.2882	8.04162	8.13411	7.96143	8.0318	8.30985	7.91032	8.07282	7.89953	8.56285	8.6531	8.55552	Os.28418.1.S1_a_at	LOC_Os12g35480	expressed protein	8.15464	8.10103	7.96089	8.59049	0.697716	0.417548	0.740565	54060	1.03786	up	8.15464
Os.28435.1.S1_a_at					chr10|11980	21658909	21660895	-			550.458	433.971	462.852	18.8645	19.2642	29.0483	366.468	410.895	345.447	1028.79	1108.34	1057.87	11	9.10449	8.76146	8.85441	4.23761	4.26785	4.86038	8.51755	8.68263	8.43232	10.0067	10.1142	10.0469	Os.28435.1.S1_a_at	LOC_Os03g04390	pentatricopeptide, putative, expressed	8.90678	4.45528	8.54416	10.056	3.99793e-05	19.5976	0.00257469	890	21.8794	up	8.90678
Os.28435.4.S1_at	Os.28435		Os10g0558700	Os10g0558700	chr10|11980	21662352	21664003	-	4349363		23.3027	9.67529	16.8138	6.24282	6.21792	6.22809	10.823	11.4329	10.1606	34.7387	32.3765	31.2676	11	4.54242	3.2743	4.07158	2.6422	2.63643	2.63879	3.43603	3.51512	3.34491	5.11847	5.01688	4.9666		LOC_Os09g40000	AGAP005770-PA, putative, expressed	3.96277	2.63914	3.43202	5.03398	0.0232418	3.57642	0.0626433	21288	2.50295	up	3.96277
Os.28435.5.S1_at	Os.28435		Os10g0558700	Os10g0558700	chr10|11980	21659519	21660879	-	4349363		20.2998	23.7781	17.4635	8.85474	8.94912	8.4824	17.0547	12.8111	12.7281	48.7364	44.3416	64.0834	11	4.3434	4.57156	4.12627	3.14645	3.16175	3.08447	4.09209	3.67932	3.66995	5.60693	5.47059	6.00188		LOC_Os05g51240	hydrolase, alpha/beta fold family domain containing protein, expressed	4.34708	3.13089	3.81379	5.69313	0.000742442	9.30446	0.00939461	4533	2.32332	up	4.34708
Os.28438.4.S1_x_at					chr01|11971	17677082	17677611	+			3277.98	2915.62	2367.7	1537.63	1514.99	1184.89	2523.29	2485.16	2408.43	1657.96	1443.84	1645.93	11	11.6786	11.5096	11.2093	10.5865	10.5651	10.2105	11.3011	11.2791	11.2339	10.6952	10.4957	10.6847		LOC_Os02g50290	RING zinc finger protein, putative, expressed	11.4658	10.454	11.2714	10.6252	0.00528693	5.51184	0.0269255	11266	2.01639	up	11.4658
Os.28531.1.S1_at					chr01|11971	37562629	37564055	+			113.294	87.5127	196.952	37.8773	31.8513	69.3527	131.504	109.454	150.956	43.5002	50.4934	50.3156	11	6.82393	6.45142	7.6217	5.24326	4.99328	6.11588	7.03896	6.77418	7.23798	5.44295	5.65802	5.65293	Os.28531.1.S1_at	LOC_Os04g57790	ubiquinone biosynthesis protein COQ4, putative, expressed	6.96568	5.45081	7.01704	5.58464	0.0353436	3.12535	0.0805134	25188	2.85774	up	6.96568
Os.29003.1.S1_x_at					chr01|11971	28616228	28617023	+			109.853	99.5381	84.2969	106.598	93.9209	45.3591	293.434	246.411	253.264	143.014	155.728	141.498	11	6.77943	6.63718	6.39741	6.73603	6.55337	5.50332	8.19689	7.94492	7.9845	7.16002	7.28288	7.14464		LOC_Os09g24190	hypothetical protein	6.60467	6.26424	8.0421	7.19585	0.442619	0.851192	0.507168	50077	1.26614	up	6.60467
Os.29093.1.S1_at					chr07|11977	8324947	8330018	-			6.92454	8.30139	7.35718	16.7489	18.5932	8.60928	10.6866	10.6232	9.40653	24.1538	23.2594	21.1353	11	2.79172	3.05335	2.87915	4.066	4.2167	3.10589	3.41773	3.40915	3.23366	4.59418	4.53974	4.40158	Os.29093.1.S1_at	LOC_Os02g52990	OsSAUR12 - Auxin-responsive SAUR gene family member, expressed	2.90808	3.7962	3.35351	4.51183	0.0672859	2.49275	0.123069	31371	1.85077	down	2.90808
Os.2914.1.S1_at		GO:0016310|GO:0018106|GO:0004673|GO:0005524|GO:0016301|GO:0016772			chr07|11977	26479550	26483572	-			248.322	273.836	310.744	880.921	1013.43	859.852	1022.96	988.017	1205.79	182.235	222.1	211.098	11	7.95607	8.09717	8.27958	9.78287	9.98503	9.74794	9.99854	9.94839	10.2358	7.50965	7.79507	7.72177	Os.2914.1.S1_at	LOC_Os09g28730	gibberellin receptor GID1L2, putative, expressed	8.11094	9.83861	10.0609	7.6755	0.000132142	14.483	0.00412527	1837	3.31194	down	8.11094
Os.29825.1.S1_a_at					chr08|11978	24342384	24346656	+			281.017	260.633	274.78	55.2525	43.639	75.9428	98.8209	95.097	95.2113	334.863	330.755	286.775	11	8.13452	8.02587	8.10213	5.78797	5.44755	6.24684	6.62674	6.57133	6.57306	8.38743	8.36962	8.16377	Os.29825.1.S1_a_at	LOC_Os12g10190	transposon protein, putative, unclassified, expressed	8.08751	5.82745	6.59038	8.30694	0.000640833	9.66629	0.00871985	4216	4.7901	up	8.08751
Os.30033.1.S1_at					chr01|11971	38192961	38194934	-			364.565	390.509	464.338	304.031	300.439	286.134	927.685	942.518	760.843	508.338	504.551	512.768	11	8.51003	8.60921	8.85903	8.24808	8.23093	8.16055	9.85749	9.88038	9.57146	8.98964	8.97886	9.00216	Os.30033.1.S1_at	LOC_Os02g42290	OsClp3 - Putative Clp protease homologue, expressed	8.65943	8.21318	9.76977	8.99022	0.0141262	4.16166	0.0472087	17169	1.36248	up	8.65943
Os.30077.2.S1_at					chr03|11973	8917484	8920340	-			410.704	518.592	410.478	542.19	593.411	590.998	417.922	477.14	451.924	736.361	775.873	758.235	11	8.68196	9.01846	8.68116	9.08266	9.21289	9.20701	8.70709	8.89827	8.81994	9.52427	9.59968	9.5665	Os.30077.2.S1_at	LOC_Os03g08290	expressed protein	8.79386	9.16752	8.80843	9.56348	0.035793	3.11227	0.0811323	25312	1.29564	down	8.79386
Os.30086.1.S1_at					chr01|11971	41544532	41546720	+			73.6479	88.2855	84.948	42.9307	43.699	51.7845	60.7862	56.2033	47.2356	113.995	140.622	117.329	11	6.20257	6.4641	6.40851	5.42394	5.44953	5.69445	5.92567	5.81258	5.5618	6.83283	7.13567	6.87442	Os.30086.1.S1_at	LOC_Os06g46500	monocopper oxidase, putative, expressed	6.35839	5.52264	5.76669	6.94764	0.00205214	7.12421	0.0161174	7305	1.78479	up	6.35839
Os.3053.1.A1_at					chr10|11980	21394747	21397494	-			239.993	292.756	326.263	621.329	696.702	810.962	893.061	753.751	742.907	338.79	360.048	319.473	11	7.90685	8.19355	8.34989	9.27921	9.4444	9.66349	9.80261	9.55795	9.53704	8.40425	8.49204	8.31955	Os.3053.1.A1_at	LOC_Os02g45930	expressed protein	8.1501	9.46237	9.63253	8.40528	0.00154776	7.67739	0.0138475	6412	2.48332	down	8.1501
Os.30598.1.S1_at					chr03|11973	3404014	3406073	+			28.0301	20.862	29.2	13.1256	18.4256	13.5969	40.3888	39.9686	38.1048	66.7114	58.563	60.9288	11	4.80891	4.38281	4.8679	3.71432	4.20364	3.76521	5.33588	5.3208	5.2519	6.05986	5.87192	5.92905	Os.30598.1.S1_at	LOC_Os04g51110	WD repeat-containing protein, putative, expressed	4.68654	3.89439	5.30286	5.95361	0.0220529	3.63547	0.0608475	20795	1.73165	up	4.68654
Os.30608.1.S1_at	Os.30608		Os02g0630300	Os02g0630300	chr02|11972	25193632	25197871	-	4330054		1792.46	2347.11	1816.74	1798.34	2114.44	1774.65	1788.98	1777.42	1735.67	856.81	777.128	862.39	11	10.8077	11.1967	10.8271	10.8125	11.0461	10.7933	10.8049	10.7956	10.7613	9.74283	9.60201	9.7522	Os.30608.1.S1_at	LOC_Os03g57854	MBTB3 - Bric-a-Brac, Tramtrack, Broad Complex BTB domain with Meprin and TRAF Homology MATH domain, expressed	10.9438	10.8839	10.7873	9.69901	0.710724	0.398343	0.751777	54246	1.04239	up	10.9438
Os.30608.1.S1_x_at	Os.30608		Os02g0630300	Os02g0630300	chr02|11972	25193632	25197871	-	4330054		102.202	114.632	84.6605	93.7328	107.802	90.7245	49.766	51.3817	55.1299	26.9918	30.3827	25.6269	11	6.67528	6.84087	6.40362	6.55048	6.75225	6.50342	5.63709	5.68318	5.78476	4.75445	4.92518	4.67959		LOC_Os02g48860	aspartic proteinase nepenthesin-2 precursor, putative, expressed	6.63992	6.60205	5.70168	4.7864	0.811343	0.254936	0.840553	55386	1.0266	up	6.63992
Os.30866.1.S1_at					chr07|11977	847264	848060	+			101.412	106.849	91.9324	612.693	689.548	671.129	173.584	151.774	200.181	53.808	67.8457	57.9243	11	6.66409	6.73943	6.5225	9.25902	9.42951	9.39045	7.43949	7.24578	7.64516	5.74975	6.08419	5.8561	Os.30866.1.S1_at	LOC_Os02g19470	expressed protein	6.64201	9.35966	7.44348	5.89668	4.91179e-06	33.195	0.00134763	206	6.57801	down	6.64201
Os.31088.1.S1_at		GO:0006118|GO:0006810|GO:0045454|GO:0009055|GO:0015035			chr01|11971	15451496	15452262	+			633.708	626.79	525.705	268.17	276.396	283.249	575.356	624.868	614.881	245.119	286.662	266.666	11	9.30767	9.29184	9.03811	8.067	8.11059	8.14593	9.16831	9.28741	9.26416	7.93734	8.16321	8.05889	Os.31088.1.S1_at	LOC_Os05g24900	expressed protein	9.21254	8.10784	9.23996	8.05315	0.000255999	12.2379	0.0056255	2608	2.15054	up	9.21254
Os.31171.1.S1_at					chr01|11971	23074201	23074991	+			18.9436	14.9767	36.5101	18.2452	17.3953	21.8741	42.3391	50.4615	41.7278	146.051	175.692	168.43	11	4.24364	3.90465	5.19022	4.18945	4.12063	4.45115	5.40392	5.65711	5.38294	7.19033	7.45691	7.396	Os.31171.1.S1_at	LOC_Os04g55590	homeobox domain containing protein, expressed	4.44617	4.25374	5.48132	7.34775	0.653738	0.483928	0.701318	53487	1.14269	up	4.44617
Os.31486.1.S1_at					chr07|11977	1085688	1087509	-			17.6403	18.1684	21.0973	6.44816	6.00398	6.55171	18.5937	17.0184	17.6525	33.1578	30.9867	27.1533	11	4.1408	4.18336	4.39899	2.68889	2.58592	2.71187	4.21674	4.08902	4.1418	5.05128	4.95358	4.76306	Os.31486.1.S1_at	LOC_Os09g19160	serine/threonine-protein kinase, putative, expressed	4.24105	2.66223	4.14919	4.92264	5.88168e-05	17.7781	0.00301876	1117	2.98726	up	4.24105
Os.3163.1.A1_at					chr03|11973	28421597	28422846	+			150.158	206.925	185.637	67.1557	93.5345	131.662	180.007	165.181	153.762	100.303	111.095	101.275	11	7.23033	7.69296	7.53634	6.06944	6.54743	7.04069	7.49191	7.36791	7.26455	6.64823	6.79565	6.66213	Os.3163.1.A1_at	LOC_Os02g20870	SNI1, putative, expressed	7.48654	6.55252	7.37479	6.702	0.0400266	2.99785	0.0873029	26307	1.9106	up	7.48654
Os.32021.1.S1_at					chr05|11975	7531813	7533163	+			17.3726	15.9283	17.1762	19.6617	17.3197	40.0858	13.5178	13.3552	15.615	36.1895	53.2538	38.1978	11	4.11874	3.99352	4.10234	4.29732	4.11434	5.32502	3.75679	3.73933	3.96486	5.1775	5.73481	5.25542	Os.32021.1.S1_at	LOC_Os03g03860	expressed protein	4.07153	4.57889	3.82033	5.38924	0.251514	1.33928	0.323062	44672	1.42145	down	4.07153
Os.32034.1.A1_s_at		GO:0006259|GO:0006281|GO:0005694|GO:0030870|GO:0004518|GO:0005524|GO:0008270			chr02|11972	17488425	17499606	-			55.2383	63.1375	57.1603	74.793	74.1779	81.4723	42.9529	35.6089	38.1164	77.7338	70.1827	65.8632	11	5.7876	5.98043	5.83694	6.22483	6.21292	6.34824	5.42468	5.15416	5.25234	6.28047	6.13304	6.0414	Os.32034.1.A1_s_at	LOC_Os06g41100	transcription factor, putative, expressed	5.86832	6.262	5.27706	6.15164	0.00550315	5.45092	0.0275619	11456	1.31373	down	5.86832
Os.32046.3.S1_at	Os.32046		Os01g0958400	Os01g0958400	chr01|11971	42567672	42570891	+	4325389		13.5401	11.2325	12.4417	16.8362	19.7595	22.7788	11.0478	10.6036	12.2571	21.6329	21.0547	18.3929	11	3.75917	3.48961	3.63711	4.07349	4.30448	4.50962	3.46569	3.40648	3.61554	4.43516	4.39607	4.20107		LOC_Os08g24400	SWP, putative, expressed	3.62863	4.29586	3.4959	4.3441	0.010786	4.50441	0.0404255	15309	1.58802	down	3.62863
Os.32160.1.S1_at					chr01|11971	30638241	30642621	+			25.5559	17.9081	20.0218	85.4698	67.1218	90.1543	23.854	22.4991	20.9409	14.3992	14.0513	12.2088	11	4.67559	4.16254	4.3235	6.41734	6.06871	6.49432	4.57616	4.4918	4.38825	3.84792	3.81263	3.60985	Os.32160.1.S1_at	LOC_Os06g15730	expressed protein	4.38721	6.32679	4.4854	3.7568	0.0006357	9.68643	0.00868547	4198	3.83595	down	4.38721
Os.32177.1.S1_at	Os.57417	GO:0006352|GO:0006355|GO:0009536|GO:0003677|GO:0003700|GO:0003899|GO:0016987|GO:0016987	Os05g0586600	Os05g0586600	chr05|11975	29141765	29144320	+	4339759		7.22237	9.1224	11.5555	130.379	155.336	83.0495	141.19	145.219	132.703	6.42563	6.3861	9.90433	11	2.85247	3.18941	3.53051	7.02657	7.27925	6.3759	7.14149	7.18209	7.05206	2.68384	2.67494	3.30806	Os.32177.1.S1_at	LOC_Os12g24800	9-cis-epoxycarotenoid dioxygenase 1, chloroplast precursor, putative, expressed	3.1908	6.89391	7.12521	2.88894	0.000370917	11.1292	0.00668244	3184	13.0241	down	3.1908
Os.323.1.S1_at		GO:0005576			chr07|11977	1510349	1511183	+			2220.39	1901.02	1324.13	451.438	346.614	674.219	3630.78	3768.8	3549.98	6433.42	7795.63	8428.11	11	11.1166	10.8926	10.3708	8.81838	8.43718	9.39707	11.8261	11.8799	11.7936	12.6514	12.9284	13.041	Os.323.1.S1_at	LOC_Os05g23990	rp3 protein, putative, expressed	10.7933	8.88421	11.8332	12.8736	0.00583075	5.36398	0.0285181	11731	3.75578	up	10.7933
Os.32314.1.S1_at					chr08|11978	20269183	20273224	+			32.8901	30.5952	30.5214	68.8224	67.8702	40.8739	33.0418	33.2876	35.4204	20.1011	21.8488	19.8305	11	5.03958	4.93523	4.93175	6.10481	6.08471	5.35311	5.04622	5.05692	5.14651	4.3292	4.44948	4.30965	Os.32314.1.S1_at	LOC_Os02g48870	aspartic proteinase nepenthesin-2 precursor, putative, expressed	4.96885	5.84754	5.08321	4.36278	0.0245044	3.51754	0.06452	21792	1.8387	down	4.96885
Os.32459.2.S1_x_at					chr01|11971	1335295	1338977	-			580.288	579.02	838.095	36.6974	50.117	52.482	375.149	311.051	304.923	133.043	133.938	119.287	11	9.18063	9.17747	9.71097	5.19761	5.64723	5.71375	8.55132	8.28101	8.2523	7.05575	7.06542	6.89829		LOC_Os09g36060	endoglucanase, putative, expressed	9.35636	5.51953	8.36154	7.00648	8.98644e-05	15.9707	0.00352412	1461	14.2889	up	9.35636
Os.32471.1.S1_at					chr03|11973	31465667	31467190	+			494.318	567.501	526.827	21.1272	45.2101	56.6142	440.304	397.325	475.271	664.869	698.679	684.552	11	8.9493	9.14848	9.04119	4.40103	5.49857	5.82309	8.78236	8.63418	8.89261	9.37692	9.44849	9.41902	Os.32471.1.S1_at	LOC_Os06g15779	aluminum-activated malate transporter, putative, expressed	9.04632	5.2409	8.76971	9.41481	0.000933453	8.76644	0.0105314	5085	13.9813	up	9.04632
Os.32503.1.S1_x_at					chr07|11977	4328715	4331941	-			490.005	459.324	444.357	294.444	277.16	410.737	498.926	559.542	470.126	1181.35	1026.43	989.22	11	8.93665	8.84337	8.79557	8.20185	8.11458	8.68207	8.96268	9.1281	8.8769	10.2062	10.0034	9.95015	Os.32503.1.S1_x_at	LOC_Os05g13320	C4-dicarboxylate transporter/malic acid transport protein, expressed	8.85853	8.33283	8.98923	10.0533	0.0440827	2.9008	0.093079	27174	1.43963	up	8.85853
Os.3264.1.S1_at					chr10|11980	19701928	19707536	+			164.152	216.551	199.942	49.5025	47.6115	64.3946	111.542	119.863	121.571	222.989	238.884	206.812	11	7.35889	7.75857	7.64344	5.62943	5.57324	6.00887	6.80144	6.90524	6.92565	7.80083	7.90017	7.69218	Os.3264.1.S1_at	LOC_Os02g36530	hypothetical protein	7.58696	5.73718	6.87744	7.79772	0.0005186	10.2096	0.00789541	3768	3.60446	up	7.58696
Os.32686.1.S1_at					chr01|11971	38122444	38124590	+			37.3374	35.1957	40.1618	54.5028	59.8264	63.8057	55.7017	47.4955	48.4181	157.088	145.468	135.174	11	5.22255	5.13733	5.32775	5.76826	5.90271	5.99561	5.79965	5.56972	5.59747	7.29543	7.18456	7.07867	Os.32686.1.S1_at	LOC_Os08g20000	NB-ARC domain containing protein, expressed	5.22921	5.88886	5.65561	7.18622	0.00155013	7.6743	0.0138613	6416	1.5797	down	5.22921
Os.32925.2.S1_x_at					chr01|11971	6301702	6303095	+			10.5642	10.4599	10.0829	9.3329	9.72497	8.65811	21.98	21.0748	19.637	11.6631	12.4678	10.3903	11	3.40111	3.3868	3.33384	3.22233	3.28169	3.11405	4.45812	4.39745	4.2955	3.54388	3.64013	3.37716		LOC_Os12g02230	expressed protein	3.37392	3.20602	4.38369	3.52039	0.0342604	3.15768	0.0789865	24888	1.12342	up	3.37392
Os.32936.1.S1_at					chr01|11971	3055365	3056519	-			42.3049	42.9307	44.4287	11.6522	17.6219	23.7038	38.4347	35.1114	36.0996	20.6704	21.2296	20.501	11	5.40275	5.42394	5.47342	3.54253	4.1393	4.56705	5.26434	5.13387	5.17391	4.3695	4.40801	4.35762	Os.32936.1.S1_at	LOC_Os04g53360	expressed protein	5.43337	4.08296	5.19071	4.37838	0.0105434	4.53422	0.0399044	15160	2.54985	up	5.43337
Os.32977.1.S1_x_at					chr07|11977	6789112	6794822	+			114.144	139.412	148.674	204.275	230.69	219.057	79.184	77.7221	79.5765	129.445	126.811	128.952	11	6.83471	7.12321	7.21601	7.67437	7.84981	7.77516	6.30714	6.28025	6.31427	7.01619	6.98653	7.01069	Os.32977.1.S1_x_at	LOC_Os03g39020	Kinesin motor domain domain containing protein, expressed	7.05798	7.76645	6.30055	7.00447	0.00485662	5.6427	0.0257107	10838	1.63407	down	7.05798
Os.33152.1.S1_x_at					chr11|11981	3745175	3751036	+			85.639	87.3603	79.1498	120.409	112.414	100.821	55.1913	60.139	62.7136	89.6927	97.2609	90.5037	11	6.4202	6.44891	6.30651	6.9118	6.81268	6.65565	5.78637	5.91023	5.97071	6.48692	6.60379	6.4999	Os.33152.1.S1_x_at	LOC_Os04g02354	expressed protein	6.39187	6.79338	5.8891	6.5302	0.00965195	4.65132	0.0379167	14605	1.32089	down	6.39187
Os.33154.2.S1_at	Os.15137		Os03g0740600	Os03g0740600	chr03|11973	30332290	30336403	+	4334056		49.4422	44.6126	54.7173	69.3877	80.7488	78.9796	38.4286	30.7591	34.1302	71.2071	71.6993	62.807	11	5.62767	5.47938	5.77393	6.11661	6.33537	6.30341	5.26411	4.94294	5.09298	6.15395	6.16389	5.97285		LOC_Os05g34160	mTERF domain containing protein, expressed	5.62699	6.2518	5.10001	6.0969	0.00458903	5.73145	0.0249501	10553	1.542	down	5.62699
Os.33170.1.S1_x_at		GO:0006810|GO:0009734|GO:0016020|GO:0016021			chr01|11971	26190564	26195111	+			56.5069	65.0089	58.5311	193.236	218.146	133.614	57.2379	54.0165	57.0837	25.6029	28.0853	27.5456	11	5.82036	6.02257	5.87113	7.59422	7.76915	7.06193	5.8389	5.75533	5.83501	4.67824	4.81174	4.78375	Os.33170.1.S1_x_at	LOC_Os05g18750	ribosomal protein L25, putative, expressed	5.90468	7.4751	5.80974	4.75791	0.00207804	7.10046	0.0162143	7353	2.9699	down	5.90468
Os.33184.1.S1_at					chr01|11971	30147575	30148745	+			1113.7	1299.94	1186.97	858.229	842.868	1331.76	3534.34	3454.08	3079.89	4962.53	5434.57	5341.38	11	10.1211	10.3442	10.2131	9.74522	9.71916	10.3791	11.7872	11.7541	11.5887	12.2769	12.4079	12.383	Os.33184.1.S1_at	LOC_Os03g30250	COBRA-like protein precursor, putative, expressed	10.2262	9.94783	11.71	12.3559	0.284256	1.23547	0.355916	45827	1.21278	up	10.2262
Os.33211.1.S1_at		GO:0005975|GO:0008152|GO:0003824|GO:0004556|GO:0004556|GO:0005509|GO:0016787|GO:0016798|GO:0043169|GO:0046872			chr09|11979	17302317	17303961	+			11.4599	6.72892	6.63198	4.57617	5.45666	5.19736	16.4698	5.12358	4.42103	487.332	309.368	291.613	11	3.51852	2.75038	2.72944	2.19414	2.44802	2.37778	4.04175	2.35715	2.14438	8.92876	8.27318	8.18791	Os.33211.1.S1_at	LOC_Os02g19170	expressed protein	2.99945	2.33998	2.84776	8.46328	0.0713074	2.43871	0.127965	31974	1.5795	up	2.99945
Os.33341.1.S1_at					chr01|11971	26359992	26361663	-			74.7348	89.523	86.0396	6.08953	8.45088	14.9088	62.5053	58.8486	59.9832	98.3672	108.25	110.354	11	6.22371	6.48419	6.42693	2.60633	3.0791	3.8981	5.96591	5.87894	5.90649	6.62011	6.75822	6.786	Os.33341.1.S1_at	LOC_Os03g49140	ABC1 protein At2g40090 precursor, putative, expressed	6.37827	3.19451	5.91711	6.72144	0.00117299	8.25824	0.0118629	5672	9.08675	up	6.37827
Os.33341.2.S1_at	Os.33341		Os01g0645900	Os01g0645900	chr01|11971	26360973	26361625	-	4325919		18.4694	19.7346	13.0781	22.2754	13.9402	73.7453	44.8719	32.6481	34.3391	15.9082	13.3986	15.0528	11	4.20706	4.30265	3.70908	4.47738	3.80118	6.20448	5.48774	5.02893	5.10178	3.9917	3.74401	3.91196	Os.33341.2.S1_at	LOC_Os01g46350	proteins of unknown function domain containing protein, expressed	4.07293	4.82768	5.20615	3.88255	0.364746	1.02156	0.43413	48208	1.68734	down	4.07293
Os.3340.1.S1_a_at		GO:0045449|GO:0003677			chr06|11976	14077261	14081304	+			766.657	902.193	777.166	420.694	422.738	347.603	525.194	537.192	536.039	50.5042	65.897	63.2169	11	9.58244	9.81729	9.60208	8.71663	8.72362	8.4413	9.03671	9.06929	9.0662	5.65833	6.04214	5.98224	Os.3340.1.S1_a_at	LOC_Os03g30092	expressed protein	9.66727	8.62718	9.0574	5.89424	0.000962212	8.69732	0.0107084	5155	2.05635	up	9.66727
Os.33493.1.S1_x_at					chr07|11977	542400	552417	+			61.3828	81.0606	67.7957	26.3976	29.9239	31.017	42.0759	36.7144	36.6107	74.9941	76.6401	68.0418	11	5.93976	6.34093	6.08312	4.72233	4.90323	4.95499	5.39492	5.19827	5.19419	6.22871	6.26003	6.08835		LOC_Os03g57560	piwi domain containing protein, expressed	6.12127	4.86018	5.26246	6.19236	0.00077221	9.20996	0.0095868	4621	2.39677	up	6.12127
Os.3350.1.S1_a_at		GO:0009058|GO:0003824|GO:0008483|GO:0016740|GO:0016769|GO:0016847|GO:0030170			chr10|11980	12636472	12642866	+			379.445	422.911	442.107	91.15	80.129	123.117	406.205	355.175	323.716	853.255	750.744	1022.62	11	8.56775	8.72421	8.78825	6.51017	6.32425	6.94388	8.66606	8.47239	8.33859	9.73683	9.55218	9.99806		LOC_Os02g19860	pre-mRNA-splicing factor ATP-dependent RNA helicase, putative, expressed	8.6934	6.59277	8.49235	9.76236	0.000420307	10.7774	0.00709342	3399	4.28898	up	8.6934
Os.3350.1.S2_a_at		GO:0009058|GO:0003824|GO:0008483|GO:0016740|GO:0016769|GO:0016847|GO:0030170			chr10|11980	12636472	12642866	+			578.65	796.566	879.536	437.171	527.057	825.315	617.422	606.89	645.415	1009.87	1075.71	1046.99	11	9.17655	9.63765	9.7806	8.77205	9.04181	9.6888	9.27011	9.24529	9.33408	9.97995	10.0711	10.032	Os.3350.1.S2_a_at	LOC_Os02g55190	expressed protein	9.5316	9.16756	9.28316	10.0277	0.328526	1.11184	0.399043	47240	1.28703	up	9.5316
Os.33610.3.S1_x_at					chr01|11971	34628429	34632759	+			79.8925	77.1791	79.7083	62.9347	57.9438	58.8335	65.6622	65.9544	61.1534	109.401	115.966	100.304	11	6.31999	6.27014	6.31666	5.97578	5.85658	5.87857	6.03699	6.0434	5.93436	6.77349	6.85755	6.64824		LOC_Os02g06190	phytosulfokine receptor precursor, putative, expressed	6.30226	5.90364	6.00492	6.75976	0.000569704	9.96491	0.00825918	3955	1.31824	up	6.30226
Os.33625.4.S1_at		GO:0003824|GO:0016787			chr01|11971	41331153	41332810	-			76.3769	71.3119	391.252	65.3331	66.3413	311.718	302.268	284.466	239.976	1161.33	902.276	915.554	11	6.25506	6.15607	8.61196	6.02974	6.05184	8.2841	8.23968	8.15211	7.90675	10.1816	9.81743	9.8385		LOC_Os02g32980	Cupin domain containing protein, expressed	7.0077	6.78856	8.09952	9.94583	0.851413	0.19976	0.875038	55830	1.16404	up	7.0077
Os.33675.1.S1_at					chr08|11978	20290896	20294935	+			1074.31	1240.18	1009.63	37.8414	31.7306	36.3732	277.806	346.213	292.884	770.487	903.06	821.216	11	10.0692	10.2763	9.9796	5.24189	4.9878	5.1848	8.11794	8.43552	8.19419	9.58963	9.81868	9.68162	Os.33675.1.S1_at	LOC_Os07g03377	SCP-like extracellular protein	10.1084	5.13817	8.24921	9.69664	1.82391e-06	42.5488	0.000969055	107	31.346	up	10.1084
Os.33730.1.S1_a_at					chr12|11982	19101362	19105176	+			2904.05	3026.31	2987.4	1853.89	1687.04	1987.98	1695	1630.47	1588.79	3079.64	3213.07	3134.22	11	11.5039	11.5633	11.5447	10.8563	10.7203	10.9571	10.7271	10.6711	10.6337	11.5885	11.6497	11.6139	Os.33730.1.S1_a_at	LOC_Os11g32810	Leucine Rich Repeat family protein, expressed	11.5373	10.8446	10.6773	11.6174	0.000612395	9.78049	0.00851017	4128	1.61633	up	11.5373
Os.3381.1.S1_a_at		GO:0000059|GO:0006886|GO:0005634|GO:0005643|GO:0005737|GO:0005488|GO:0008565			chr05|11975	16615814	16620586	+			354.029	418.534	461.459	790.642	684.662	760.741	222.042	218.524	239.498	326.445	376.218	351.683	11	8.46772	8.7092	8.85006	9.62688	9.41925	9.57126	7.79469	7.77165	7.90387	8.3507	8.55542	8.45813	Os.3381.1.S1_a_at	LOC_Os06g19640	39S ribosomal protein L46, mitochondrial precursor, putative, expressed	8.67566	9.53913	7.8234	8.45475	0.00249711	6.76035	0.0179445	7984	1.81941	down	8.67566
Os.33885.1.S1_at					chr01|11971	2953967	2955241	-			39.1662	25.4009	84.565	21.8392	15.0184	26.2332	106.221	138.294	118.82	434.718	416.702	425.278	11	5.29154	4.66681	6.40199	4.44885	3.90866	4.71332	6.73092	7.1116	6.89264	8.76394	8.70287	8.73226	Os.33885.1.S1_at	LOC_Os07g10190	glucosyltransferase, putative, expressed	5.45344	4.35694	6.91172	8.73302	0.121797	1.95827	0.187305	37311	2.13835	up	5.45344
Os.3396.1.S1_at		GO:0005622|GO:0003677|GO:0008270|GO:0046872			chr06|11976	30195104	30196573	+			163.058	171.476	193.412	61.4219	91.6105	61.0985	162.408	165.298	167.115	104.806	100.187	107.517	11	7.34924	7.42186	7.59554	5.94068	6.51744	5.93306	7.34348	7.36893	7.3847	6.71158	6.64655	6.74843	Os.3396.1.S1_at	LOC_Os05g07040	PHD finger protein, putative, expressed	7.45555	6.1304	7.3657	6.70218	0.00305076	6.40577	0.0200086	8748	2.50559	up	7.45555
Os.3397.1.S1_at		GO:0005622|GO:0003677|GO:0008270|GO:0046872			chr02|11972	23753382	23754689	+			562.782	664.663	726.03	1165.17	1104.93	1292.42	1261.89	1286.03	1221.41	468.446	433.458	444.466	11	9.13643	9.37648	9.50389	10.1863	10.1097	10.3359	10.3014	10.3287	10.2543	8.87174	8.75975	8.79593	Os.3397.1.S1_at	LOC_Os04g41860	expressed protein	9.33893	10.2106	10.2948	8.80914	0.00232773	6.88867	0.0172301	7751	1.82983	down	9.33893
Os.3399.1.S1_at		GO:0005622|GO:0003677|GO:0008270|GO:0046872			chr09|11979	3047030	3063462	-			10.9631	11.1623	9.83901	11.2024	13.2029	11.4765	46.9451	52.2984	39.9936	4.40771	4.35762	5.18292	11	3.45459	3.48056	3.29851	3.48574	3.72278	3.52061	5.5529	5.70869	5.3217	2.14003	2.12354	2.37376	Os.3399.1.S1_at	LOC_Os04g42800	photosystem-II repair protein, putative, expressed	3.41122	3.57638	5.52776	2.21244	0.151173	1.77151	0.21918	39576	1.12129	down	3.41122
Os.3407.1.S1_a_at		GO:0006352|GO:0006355|GO:0009416|GO:0009536|GO:0003677|GO:0003700|GO:0016987			chr08|11978	3726226	3729798	+			595.854	717.577	683.413	421.532	433.702	337.317	1026.04	855.515	736.587	204.414	258.695	266.6	11	9.21881	9.48699	9.41661	8.7195	8.76056	8.39796	10.0029	9.74065	9.52471	7.67535	8.01511	8.05853	Os.3407.1.S1_a_at	LOC_Os07g01114	expressed protein	9.37414	8.62601	9.75608	7.91633	0.00590269	5.34569	0.0286682	11813	1.67962	up	9.37414
Os.34151.1.S2_a_at					chr02|11972	28260711	28263752	+			335.073	425.672	359.608	85.2375	93.0956	166.181	231.472	187.561	187.884	364.921	407.248	400.99	11	8.38833	8.7336	8.49028	6.41342	6.54064	7.37661	7.85469	7.55122	7.5537	8.51144	8.66976	8.64742	Os.34151.1.S2_a_at	LOC_Os04g08340	OsSigP3 - Putative Type I Signal Peptidase homologue; employs a putative Ser/Lys catalytic dyad, expressed	8.5374	6.77689	7.6532	8.60954	0.00526219	5.51901	0.0268734	11235	3.38818	up	8.5374
Os.34161.1.S1_at					chr06|11976	1458768	1463333	+			39.8137	39.2507	38.5561	20.833	20.2557	28.0545	55.2013	45.5996	49.0018	137.298	134.221	132.241	11	5.31519	5.29465	5.26889	4.3808	4.34026	4.81016	5.78663	5.51095	5.61476	7.10117	7.06847	7.04703	Os.34161.1.S1_at	LOC_Os05g48510	phenylalanyl-tRNA synthetase beta chain, putative, expressed	5.29291	4.5104	5.63745	7.07222	0.00658553	5.18458	0.0305312	12376	1.72011	up	5.29291
Os.34161.2.S1_x_at					chr06|11976	1457141	1462824	+			7.46703	12.5148	13.2459	6.2777	8.50492	6.13613	13.1257	12.313	13.1392	34.5384	38.7302	42.195	11	2.90054	3.64556	3.72747	2.65024	3.0883	2.61733	3.71433	3.62211	3.7158	5.11013	5.27539	5.399		LOC_Os12g11830	expressed protein	3.42452	2.78529	3.68408	5.2615	0.103104	2.10471	0.166144	35608	1.5575	up	3.42452
Os.34191.1.S1_at					chr07|11977	27863331	27866538	+			26.7735	26.1684	30.3758	28.1153	22.844	27.2232	27.2871	26.1676	26.8913	73.2123	58.9783	61.8596	11	4.74273	4.70975	4.92485	4.81328	4.51374	4.76677	4.77015	4.70971	4.74907	6.19401	5.88211	5.95092	Os.34191.1.S1_at	LOC_Os02g24210	expressed protein	4.79245	4.69793	4.74297	6.00902	0.455895	0.824671	0.519798	50325	1.06771	up	4.79245
Os.34316.1.S1_at	Os.47474		Os06g0650900	Os06g0650900	chr06|11976	26645375	26646797	-	4341688		15.3196	18.2044	16.5749	7.91154	7.75108	7.6291	19.0974	26.729	25.0288	10.3664	8.78195	9.571	11	3.9373	4.18622	4.05093	2.98396	2.9544	2.93151	4.25531	4.74033	4.64552	3.37384	3.13454	3.25867	Os.34316.1.S1_at	LOC_Os05g12370	expressed protein	4.05815	2.95662	4.54705	3.25568	0.000115673	14.9807	0.00391128	1696	2.14582	up	4.05815
Os.3434.1.S1_a_at		GO:0007275|GO:0030154|GO:0008083			chr06|11976	25668998	25670898	-			7.73057	11.4689	7.8486	6.85367	5.9903	12.1965	11.7599	7.84189	8.62117	82.6213	80.0105	69.1095	11	2.95057	3.51965	2.97244	2.77688	2.58263	3.60839	3.5558	2.9712	3.10788	6.36844	6.32212	6.11081	Os.3434.1.S1_a_at	LOC_Os10g26610	mandelonitrile lyase, putative, expressed	3.14755	2.9893	3.21163	6.26712	0.687379	0.432943	0.731297	53934	1.11594	up	3.14755
Os.34343.1.S2_at					chr06|11976	27411680	27416604	+			35.1854	34.8575	36.7839	42.6756	42.1635	37.9951	36.8284	38.1514	38.2778	25.2193	22.375	22.468	11	5.13691	5.1234	5.201	5.41534	5.39792	5.24774	5.20275	5.25366	5.25844	4.65645	4.48381	4.4898		LOC_Os04g31410	RALFL37 - Rapid ALkalinization Factor RALF family protein precursor, expressed	5.15377	5.35367	5.23828	4.54336	0.0266193	3.42657	0.0676128	22590	1.14862	down	5.15377
Os.34373.1.S1_at					chr12|11982	6915074	6917390	+			12.0434	11.8868	9.42863	23.2809	17.6233	19.661	59.3138	62.8938	55.3778	25.6916	19.4576	19.8313	11	3.59017	3.57129	3.23705	4.54107	4.13941	4.29726	5.8903	5.97485	5.79124	4.68323	4.28226	4.30971	Os.34373.1.S1_at	LOC_Os05g48160	2Fe-2S iron-sulfur cluster binding domain containing protein, expressed	3.46617	4.32592	5.88546	4.42507	0.0062911	5.25142	0.0297274	12142	1.81472	down	3.46617
Os.34459.1.S1_at		GO:0008652|GO:0009086|GO:0005506|GO:0016491|GO:0016702|GO:0046872			chr10|11980	14427727	14430366	-			321.08	672.804	453.37	116.072	121.352	105.811	840.821	900.98	888.121	339.977	363.886	355.339	11	8.32679	9.39404	8.82455	6.85888	6.92305	6.72535	9.71565	9.81535	9.79461	8.40929	8.50734	8.47305	Os.34459.1.S1_at	LOC_Os06g43980	expressed protein	8.84846	6.83576	9.77521	8.46323	0.00303538	6.41451	0.0199478	8730	4.03536	up	8.84846
Os.34697.1.S1_at					chr04|11974	23280928	23283511	-			74.7837	67.843	62.5688	44.3092	60.1789	52.8715	53.3967	55.6638	56.7815	86.2462	102.71	109.256	11	6.22465	6.08413	5.96737	5.46953	5.91119	5.72442	5.73868	5.79867	5.82735	6.43039	6.68244	6.77156	Os.34697.1.S1_at	LOC_Os05g11060	galactosyltransferase family protein, putative, expressed	6.09205	5.70171	5.78823	6.62813	0.0577775	2.63673	0.111207	29810	1.3107	up	6.09205
Os.34775.1.S1_at					chr01|11971	36695089	36700788	-			40.148	44.4853	51.6852	90.8673	90.7323	86.6668	29.8868	30.8203	29.3544	42.2529	48.6601	47.4114	11	5.32726	5.47526	5.69168	6.50569	6.50354	6.43741	4.90144	4.94581	4.8755	5.40098	5.60467	5.56716	Os.34775.1.S1_at	LOC_Os08g08000	DNA binding protein, putative, expressed	5.49806	6.48221	4.90758	5.52427	0.000809152	9.09878	0.00979036	4741	1.97815	down	5.49806
Os.34818.1.S1_x_at	Os.26131	GO:0005739	Os02g0204500	Os02g0204500	chr02|11972	5841791	5846649	+	4328670		74.1635	40.2836	54.3563	37.1322	49.4434	34.6578	102.739	86.8463	91.9494	42.4734	45.2664	48.1893	11	6.21264	5.33212	5.76438	5.2146	5.62771	5.11511	6.68284	6.44039	6.52277	5.40849	5.50037	5.59064	Os.34818.1.S1_x_at	LOC_Os04g49700	zinc finger, C3HC4 type domain containing protein, expressed	5.76971	5.31914	6.54867	5.49983	0.20598	1.50826	0.276964	42673	1.36658	up	5.76971
Os.35044.2.S1_x_at					chr01|11971	18086196	18091542	+			271.306	232.464	218.422	388.075	361.92	264.341	348.047	266.519	285.727	159.304	143.637	156.417	11	8.08378	7.86086	7.77097	8.60019	8.49953	8.04626	8.44314	8.05809	8.15849	7.31564	7.16628	7.28926	Os.35044.2.S1_x_at	LOC_Os02g43430	protein kinase domain containing protein, expressed	7.9052	8.38199	8.21991	7.25706	0.0699482	2.45658	0.126392	31755	1.39164	down	7.9052
Os.35284.1.S1_s_at					chr01|11971	41191763	41195205	-			225.221	233.373	210.305	55.3432	67.5941	62.5271	122.546	118.294	122.34	177.94	196.93	213.262	11	7.8152	7.86649	7.71634	5.79033	6.07883	5.96641	6.93718	6.88623	6.93475	7.47524	7.62154	7.73648	Os.35284.1.S1_s_at	LOC_Os02g21750	MDR-like ABC transporter, putative, expressed	7.79934	5.94519	6.91939	7.61109	4.03223e-05	19.5555	0.00258143	895	3.61539	up	7.79934
Os.35524.1.S1_at					chr01|11971	38130870	38135049	+			71.6996	57.641	68.7813	12.6115	6.78567	6.62104	40.2723	35.4894	41.4645	69.4098	80.0449	82.0673	11	6.16389	5.84902	6.10394	3.65667	2.76249	2.72706	5.33172	5.14932	5.3738	6.11707	6.32274	6.35874	Os.35524.1.S1_at	LOC_Os09g21660	expressed protein	6.03895	3.04874	5.28495	6.26618	0.0007223	9.3711	0.00926795	4471	7.94591	up	6.03895
Os.35889.1.S1_at					chr01|11971	40151781	40153496	+			33.4505	40.2642	32.7492	25.7341	33.9601	30.0556	31.6047	33.5674	31.5859	54.7982	64.534	65.4327	11	5.06396	5.33142	5.03339	4.68561	5.08577	4.90956	4.98207	5.06899	4.98121	5.77606	6.01199	6.03194	Os.35889.1.S1_at	LOC_Os11g20360	expressed protein	5.14292	4.89365	5.01075	5.93999	0.170897	1.66673	0.240272	40812	1.18861	up	5.14292
Os.35897.1.A1_at					chr07|11977	27012498	27017310	+			769.564	743.375	721.542	541.164	494.471	541.529	464.42	458.846	525.397	767.095	898.259	867.232	11	9.5879	9.53795	9.49494	9.07992	8.94974	9.08089	8.85928	8.84187	9.03726	9.58326	9.81099	9.76027	Os.35897.1.A1_at	LOC_Os01g14514	expressed protein	9.54026	9.03685	8.91281	9.71817	0.000598772	9.83756	0.0084523	4062	1.41756	up	9.54026
Os.36023.1.S1_at					chr07|11977	807995	810814	+			27.3824	30.5377	18.9981	29.5436	27.0136	26.8536	23.3011	24.8525	25.6345	35.7409	42.2257	40.2009	11	4.77518	4.93252	4.24778	4.88477	4.75561	4.74704	4.54233	4.63532	4.68002	5.15951	5.40005	5.32916	Os.36023.1.S1_at	LOC_Os08g04280	actin, putative, expressed	4.65183	4.79581	4.61922	5.29624	0.533944	0.67979	0.592535	51706	1.10495	down	4.65183
Os.36176.1.S1_at					chr03|11973	30022082	30022938	+			687.537	226.979	254.127	21.856	20.2316	45.4262	833.42	954.45	1112.53	2573.17	2539.92	2369.3	11	9.42529	7.82642	7.98941	4.44996	4.33854	5.50545	9.7029	9.89853	10.1196	11.3293	11.3106	11.2102	Os.36176.1.S1_at	LOC_Os04g20960	expressed protein	8.41371	4.76465	9.90702	11.2834	0.00440368	5.79674	0.024414	10349	12.5451	up	8.41371
Os.3623.1.S1_at					chr01|11971	10488816	10492460	-			501.257	499.025	482.502	53.842	41.3275	41.2291	480.513	399.971	456.205	873.384	839.461	880.122	11	8.96941	8.96297	8.91439	5.75066	5.36903	5.36559	8.90843	8.64375	8.83354	9.77047	9.71332	9.78156	Os.3623.1.S1_at	LOC_Os12g34320	S-locus-like receptor protein kinase, putative, expressed	8.94892	5.49509	8.79524	9.75512	1.15547e-05	26.7819	0.00180432	366	10.9574	up	8.94892
Os.36435.2.S1_x_at					chr01|11971	22418394	22418736	-			84.562	65.7094	77.0593	38.5694	55.8184	42.7343	101.845	118.357	100.134	168.218	169.72	164.258	11	6.40194	6.03803	6.2679	5.26939	5.80267	5.41732	6.67024	6.887	6.64579	7.39419	7.40701	7.35982	Os.36435.2.S1_x_at	LOC_Os11g03620	expressed protein	6.23595	5.49646	6.73434	7.38701	0.0180283	3.86773	0.0543663	19027	1.66959	up	6.23595
Os.36496.1.S1_at					chr08|11978	3241866	3242563	+			9.66155	13.5014	26.1385	8.65951	9.59843	23.6537	93.1622	81.3092	68.1501	301.139	316.298	375.947	11	3.27225	3.75503	4.70811	3.11429	3.2628	4.564	6.54167	6.34535	6.09064	8.23428	8.30514	8.55439	Os.36496.1.S1_at	LOC_Os05g11064	expressed protein	3.9118	3.64703	6.32589	8.3646	0.69339	0.423976	0.736687	54007	1.20145	up	3.9118
Os.36648.1.S1_x_at	Os.36648		Os01g0235900	Os01g0235900	chr01|11971	7515202	7515501	+	4327783		103.151	157.583	141.85	126.627	112.252	110.863	544.168	583.759	511.913	145.965	137.561	143.956	11	6.68862	7.29996	7.14823	6.98444	6.8106	6.79263	9.08791	9.18923	8.99976	7.18948	7.10392	7.16948	Os.36648.1.S1_x_at	LOC_Os04g50100	RING-H2 finger protein ATL5G, putative, expressed	7.0456	6.86256	9.0923	7.15429	0.398176	0.944981	0.465255	49107	1.13528	up	7.0456
Os.36913.1.S1_at					chr10|11980	21367361	21368093	-			2351.18	2451.31	2534.71	1137.02	1032.09	1814.62	1273.41	1295.01	1695.09	543.301	427.229	395.865	11	11.1992	11.2593	11.3076	10.151	10.0114	10.8254	10.3145	10.3387	10.7271	9.08561	8.73887	8.62886	Os.36913.1.S1_at	LOC_Os04g55240	VQ domain containing protein, putative, expressed	11.2554	10.3293	10.4601	8.81778	0.0216513	3.65627	0.0602216	20629	1.90011	up	11.2554
Os.36960.1.S1_at					chr01|11971	28630117	28631687	+			12.3021	14.6206	11.8983	13.3185	15.6492	9.01107	67.1497	82.1356	65.6298	19.5692	20.1795	21.2265	11	3.62084	3.86993	3.57268	3.73536	3.96802	3.1717	6.06931	6.35994	6.03628	4.29051	4.33481	4.40779	Os.36960.1.S1_at	LOC_Os07g39990	hypothetical protein	3.68781	3.62502	6.15517	4.34437	0.816719	0.247483	0.845267	55442	1.04448	up	3.68781
Os.36961.1.S1_x_at					chr01|11971	31260081	31260811	-			91.1435	104.932	114.369	111.226	125.922	125.062	133.31	122.006	146.092	214.622	228.173	213.489	11	6.51007	6.71331	6.83756	6.79735	6.97638	6.9665	7.05865	6.9308	7.19073	7.74565	7.83398	7.73801	Os.36961.1.S1_x_at	LOC_Os09g28440	AP2 domain containing protein, expressed	6.68698	6.91341	7.06006	7.77255	0.11268	2.02635	0.177223	36482	1.16994	down	6.68698
Os.37006.1.S1_at	Os.37006		Os06g0220000	Os06g0220000	chr06|11976	6179193	6180400	-	4340513		719.913	639.382	517.487	610.119	567.673	1024.28	278.635	289.823	255.477	511.889	561.518	519.853	11	9.49168	9.32053	9.01538	9.25295	9.14892	10.0004	8.12223	8.17903	7.99705	8.99969	9.13319	9.02196	Os.37006.1.S1_at	LOC_Os03g16400	expressed protein	9.27586	9.46742	8.09944	9.05161	0.560598	0.633878	0.617007	52134	1.14199	down	9.27586
Os.372.1.S1_a_at		GO:0005975|GO:0006006|GO:0004345|GO:0016491			chr04|11974	24042338	24048706	+			2076.89	2045.03	2081.1	564.954	551.807	591.371	1280.54	1295.1	1318.84	1985.46	2035.55	2324.77	11	11.0202	10.9979	11.0231	9.14199	9.10802	9.20792	10.3225	10.3388	10.3651	10.9553	10.9912	11.1829	Os.372.1.S1_a_at	LOC_Os09g26810	chlorophyll A-B binding protein, putative, expressed	11.0138	9.15264	10.3421	11.0431	4.25765e-07	61.2424	0.000711683	32	3.63287	up	11.0138
Os.37376.1.S1_at					chr01|11971	41323184	41324229	+			112.408	68.6809	69.5933	262.058	231.234	279.771	206.596	203.032	131.256	53.9602	50.614	46.1873	11	6.8126	6.10184	6.12088	8.03374	7.85321	8.1281	7.69067	7.66556	7.03624	5.75382	5.66146	5.52943	Os.37376.1.S1_at	LOC_Os11g13750	expressed protein	6.3451	8.00502	7.46416	5.64824	0.00256578	6.71135	0.0181986	8089	3.15997	down	6.3451
Os.37376.2.S1_x_at					chr01|11971	41321157	41324438	+			76.0353	46.6959	44.8938	55.2334	54.7416	54.808	78.1865	86.4346	65.5908	27.5439	31.6834	25.9467	11	6.2486	5.54522	5.48845	5.78747	5.77457	5.77631	6.28885	6.43354	6.03542	4.78366	4.98566	4.69748	Os.37376.2.S1_x_at	LOC_Os07g44200	transcription regulator, putative, expressed	5.76076	5.77945	6.2526	4.82227	0.942724	0.0764603	0.952452	56793	1.01304	down	5.76076
Os.37496.1.S1_at	Os.37496	GO:0009765|GO:0009507|GO:0016020	Os07g0562700	Os07g0562700	chr07|11977	22485765	22487007	+	4343604		176.372	227.292	216.389	154.662	108.829	78.46	252.888	242.808	186.822	73.9298	49.9194	62.4034	11	7.46248	7.8284	7.75748	7.27298	6.76591	6.29388	7.98236	7.92367	7.54552	6.20808	5.64153	5.96355	Os.37496.1.S1_at	LOC_Os08g16130	fiber protein Fb34, putative, expressed	7.68279	6.77759	7.81718	5.93772	0.0408718	2.97671	0.0884739	26507	1.8728	up	7.68279
Os.37548.1.S1_at					chr05|11975	20594823	20597005	+			69.1602	97.3189	108.765	99.4095	101.547	104.907	307.424	255.617	276.568	98.296	102.716	99.8728	11	6.11187	6.60465	6.76507	6.63531	6.66601	6.71297	8.26409	7.99784	8.11149	6.61906	6.68252	6.64202	Os.37548.1.S1_at	LOC_Os04g55420	leucine-rich repeat family protein, putative, expressed	6.49386	6.67143	8.12447	6.64787	0.42014	0.897605	0.486302	49573	1.13097	down	6.49386
Os.37562.1.A1_x_at	Os.37562	GO:0005739|GO:0009536	Os11g0242800	Os11g0242800	chr11|11981	7657149	7657557	+	4350176		84.9666	74.3375	80.75	38.2567	38.0309	31.2837	48.9942	54.4785	50.5818	13.3015	14.144	17.0613	11	6.40882	6.21602	6.33539	5.25764	5.2491	4.96734	5.61454	5.76762	5.66055	3.73352	3.82211	4.09266		LOC_Os06g18820	serine threonine kinase, putative, expressed	6.32008	5.15803	5.6809	3.88276	0.000465478	10.498	0.00746494	3577	2.23776	up	6.32008
Os.37563.1.S1_at		GO:0006265|GO:0006304|GO:0005694|GO:0005739|GO:0009507|GO:0000166|GO:0003676|GO:0003677|GO:0003916|GO:0003918|GO:0005524|GO:0016853			chr01|11971	9222014	9233827	+			216.102	261.275	244.444	581.35	571.509	585.327	178.276	178.091	176.523	307.756	334.935	332.391	11	7.75557	8.02942	7.93336	9.18326	9.15863	9.1931	7.47797	7.47647	7.46371	8.26564	8.38774	8.37674	Os.37563.1.S1_at	LOC_Os04g10530	amidase, putative, expressed	7.90612	9.17833	7.47272	8.34337	9.53922e-05	15.731	0.00361778	1512	2.41532	down	7.90612
Os.37622.1.S1_at					chr01|11971	39242940	39244776	+			80.7722	118.183	207.633	18.8678	24.714	46.0145	29.54	31.7088	28.5571	12.7521	12.2812	10.5681	11	6.33579	6.88488	7.69789	4.23785	4.62726	5.52402	4.8846	4.98681	4.83578	3.67266	3.61838	3.40164	Os.37622.1.S1_at	LOC_Os06g17730	plastocyanin-like domain containing protein, putative, expressed	6.97285	4.79638	4.9024	3.56423	0.0166292	3.96348	0.0519338	18372	4.52048	up	6.97285
Os.37652.2.S1_at	Os.37652	GO:0006118|GO:0006810|GO:0045454|GO:0005739|GO:0005739|GO:0009055|GO:0015035	Os01g0530400	Os01g0530400	chr01|11971	19416805	19419688	+	4327794		328.073	342.007	300.487	531.364	594.595	575.723	203.9	204.07	233.767	350.56	406.357	344.376	11	8.35787	8.41788	8.23116	9.05356	9.21576	9.16923	7.67172	7.67292	7.86893	8.45352	8.6666	8.42784	Os.37652.2.S1_at	LOC_Os01g72280	tetratricopeptide repeat containing protein, putative, expressed	8.33564	9.14618	7.73786	8.51599	0.000377801	11.0768	0.00672902	3219	1.75387	down	8.33564
Os.37715.2.S1_s_at	Os.37715	GO:0009536	Os03g0247500	Os03g0247500	chr03|11973	7779424	7780915	+	4332247		18.5785	14.9341	18.0705	49.441	54.204	36.654	13.6651	15.7184	15.8241	26.1791	25.9947	22.8864	11	4.21556	3.90054	4.17556	5.62764	5.76033	5.1959	3.77243	3.97438	3.98405	4.71034	4.70015	4.51642	Os.37715.2.S1_s_at	LOC_Os03g28090	pectinesterase, putative, expressed	4.09722	5.52795	3.91029	4.6423	0.00191149	7.26003	0.0154388	7103	2.69584	down	4.09722
Os.3774.1.S1_at		GO:0000166|GO:0003676|GO:0003723|GO:0004386|GO:0005524|GO:0008026|GO:0016787			chr01|11971	4482549	4486960	-			186.111	174.379	190.023	305.839	305.651	281.761	113.27	122.992	115.856	233.528	269.33	211.22	11	7.54002	7.44608	7.57003	8.25663	8.25574	8.13833	6.82363	6.94243	6.85618	7.86745	8.07323	7.7226	Os.3774.1.S1_at	LOC_Os02g37470	tetratricopeptide repeat containing protein, putative, expressed	7.51871	8.2169	6.87408	7.88776	0.000209364	12.8825	0.00510778	2351	1.62246	down	7.51871
Os.37849.1.A1_at					chr05|11975	978260	980779	-			154.366	99.5981	160.131	46.1872	41.5909	41.2108	157.883	149.706	125.04	71.3706	71.644	78.4642	11	7.27021	6.63805	7.32311	5.52942	5.37819	5.36495	7.30272	7.22598	6.96624	6.15726	6.16277	6.29396	Os.37849.1.A1_at	LOC_Os08g14760	AMP-binding domain containing protein, expressed	7.07712	5.42419	7.16498	6.20466	0.00186847	7.30405	0.0152738	7018	3.14473	up	7.07712
Os.37894.1.S1_at					chr03|11973	29901178	29904464	-			2158.13	2202.11	2347.98	2009.67	2196.81	2297.58	3280.51	3322.69	3011.97	1596.8	1538.27	1522.69	11	11.0756	11.1047	11.1972	10.9727	11.1012	11.1659	11.6797	11.6981	11.5565	10.641	10.5871	10.5724	Os.37894.1.S1_at	LOC_Os04g53410	MBTB7 - Bric-a-Brac, Tramtrack, Broad Complex BTB domain with Meprin and TRAF Homology MATH domain, expressed	11.1258	11.0799	11.6448	10.6002	0.534545	0.678737	0.593042	51720	1.0323	up	11.1258
Os.37946.1.S1_at					chr02|11972	2874947	2876252	+			1101.33	1088.73	2191.02	115.518	143.07	213.142	165.442	231.898	186.034	608.107	822.005	770.502	11	10.105	10.0884	11.0974	6.85197	7.16057	7.73567	7.37018	7.85735	7.53942	9.24818	9.683	9.58966	Os.37946.1.S1_at	LOC_Os03g09120	expressed protein	10.4303	7.24941	7.58898	9.50695	0.00166351	7.53244	0.0143627	6644	9.06858	up	10.4303
Os.37955.1.S2_at					chr03|11973	15446604	15452597	+			593.691	679.569	667.96	1003.31	741.799	850.099	799.375	708.025	667.921	365.083	323.03	371.304	11	9.21357	9.40848	9.38362	9.97055	9.53488	9.73149	9.64273	9.46766	9.38353	8.51208	8.33552	8.53646		LOC_Os03g02600	riboflavin biosynthesis protein ribD, putative, expressed	9.33522	9.74564	9.49797	8.46135	0.0428054	2.9302	0.0913024	26901	1.32907	down	9.33522
Os.37955.2.S1_at					chr03|11973	15449624	15451577	+			13.2524	13.4562	16.7561	66.0348	71.4484	66.7785	36.1017	32.5332	30.2346	12.9651	13.3793	11.7044	11	3.72818	3.7502	4.06661	6.04516	6.15883	6.06131	5.17399	5.02384	4.91813	3.69656	3.74193	3.54897		LOC_Os04g57660	phytosulfokine receptor precursor, putative, expressed	3.84833	6.08843	5.03866	3.66249	4.08764e-05	19.4883	0.00258143	906	4.7243	down	3.84833
Os.38013.1.S1_a_at		GO:0006355|GO:0045449|GO:0005634|GO:0003677|GO:0003700|GO:0043565			chr03|11973	4632047	4633905	+			452.737	384.666	430.577	272.944	342.767	421.411	444.36	377.628	349.141	194.479	186.862	178.872	11	8.82253	8.58746	8.75013	8.09246	8.42109	8.71908	8.79559	8.56082	8.44767	7.60347	7.54583	7.48279	Os.38013.1.S1_a_at	LOC_Os05g26890	G-protein alpha subunit, putative, expressed	8.72004	8.41088	8.60136	7.54403	0.185977	1.59484	0.256189	41652	1.23899	up	8.72004
Os.38045.1.S1_at					chr12|11982	4532035	4536209	-			139.713	153.653	143.261	465.96	498.684	365.975	1056.16	1078.19	1181.43	247.756	257.71	232.854	11	7.12633	7.26353	7.1625	8.86406	8.96198	8.5156	10.0446	10.0744	10.2063	7.95278	8.00961	7.86328	Os.38045.1.S1_at	LOC_Os04g01660	erythronate-4-phosphate dehydrogenase domain containing protein, expressed	7.18412	8.78055	10.1084	7.94189	0.000352088	11.279	0.00652557	3095	3.02394	down	7.18412
Os.38196.1.A1_at					chr03|11973	25813712	25814504	-			72.8324	48.3538	41.6614	21.7789	22.5642	23.1833	35.0046	37.0816	29.6081	83.1205	86.002	80.5529	11	6.18651	5.59556	5.38064	4.44486	4.49596	4.53501	5.12947	5.21263	4.88792	6.37713	6.4263	6.33186	Os.38196.1.A1_at	LOC_Os06g29650	CDP-diacylglycerol--inositol 3-phosphatidyltransferase 1, putative, expressed	5.7209	4.49195	5.07668	6.37843	0.00712422	5.07124	0.0319142	12808	2.34397	up	5.7209
Os.38235.1.S1_at	Os.38235	GO:0009536	Os04g0612400	Os04g0612400	chr04|11974	30842611	30843519	+	4336965		7837.39	9835.86	8767.17	1502.78	1241.61	1527.07	3314.58	3664.91	3655.29	702.736	786.682	812.849	11	12.9362	13.2638	13.0979	10.5534	10.278	10.5765	11.6946	11.8396	11.8358	9.45684	9.61964	9.66684		LOC_Os02g26720	Inositol 1, 3, 4-trisphosphate 5/6-kinase, putative, expressed	13.0993	10.4693	11.79	9.58111	4.05733e-05	19.5249	0.00258143	900	6.19016	up	13.0993
Os.38235.1.S1_x_at	Os.38235	GO:0009536	Os04g0612400	Os04g0612400	chr04|11974	30842611	30843519	+	4336965		7885.62	9945.55	8645.67	1734.54	1638.88	1989.34	3391.58	4229.62	3967.88	895.861	1039.21	1061.78	11	12.945	13.2798	13.0778	10.7603	10.6785	10.9581	11.7277	12.0463	11.9542	9.80713	10.0213	10.0523		LOC_Os06g10510	oxidoreductase/ transition metal ion binding protein, putative, expressed	13.1009	10.799	11.9094	9.96022	5.60548e-05	17.9954	0.00294421	1091	4.93107	up	13.1009
Os.38235.2.S1_at					chr04|11974	30842890	30843624	+			4729.17	5251.93	5151.7	3724.42	3014.78	3190.05	4544.68	3833.78	4253.99	1094.9	614.83	776.4	11	12.2074	12.3586	12.3308	11.8628	11.5578	11.6394	12.15	11.9046	12.0546	10.0966	9.26404	9.60066		LOC_Os05g47840	IPP transferase, putative, expressed	12.2989	11.6867	12.0364	9.65376	0.00392148	5.98368	0.0228399	9851	1.52867	up	12.2989
Os.38235.2.S1_x_at					chr04|11974	30842890	30843624	+			6710.39	8471.28	8385.2	4636.16	4052.56	4278.24	5844.12	5789.61	6358.75	1679.36	1259.46	1663.1	11	12.7122	13.0484	13.0336	12.1787	11.9846	12.0628	12.5128	12.4992	12.6345	10.7137	10.2986	10.6997	Os.38235.2.S1_x_at	LOC_Os04g56700	naringenin,2-oxoglutarate 3-dioxygenase, putative, expressed	12.9314	12.0754	12.5488	10.5706	0.00226301	6.94078	0.0169484	7660	1.81003	up	12.9314
Os.38240.1.S1_a_at					chr12|11982	4498726	4502978	+			317.787	401.792	235.003	4802.11	4764.83	4937.24	6239.6	4581.08	6189.78	76.766	93.5493	100.614	11	8.31191	8.6503	7.87654	12.2295	12.2182	12.2695	12.6072	12.1615	12.5957	6.2624	6.54766	6.65268	Os.38240.1.S1_a_at	LOC_Os02g34570	exosome complex exonuclease, putative, expressed	8.27959	12.2391	12.4548	6.48758	6.06952e-05	17.6375	0.00303315	1143	15.5567	down	8.27959
Os.38258.1.S1_x_at					chr01|11971	32603496	32605073	-			206.004	171.534	187.148	91.2038	97.9384	95.2199	242.496	240.585	219.761	115.67	130.173	118.024	11	7.68653	7.42235	7.54803	6.51102	6.6138	6.57319	7.92182	7.9104	7.77979	6.85387	7.02429	6.88293	Os.38258.1.S1_x_at	LOC_Os01g05780	expressed protein	7.5523	6.566	7.87067	6.92036	0.000273088	12.0374	0.00576529	2717	1.9811	up	7.5523
Os.38309.1.S1_at					chr06|11976	21371402	21373080	+			310.207	395.192	489.556	18.1343	25.7736	173.821	125.168	109.377	141.274	353.651	465.316	493.739	11	8.27709	8.62641	8.93533	4.18065	4.68782	7.44146	6.96772	6.77316	7.14235	8.46618	8.86207	8.9476	Os.38309.1.S1_at	LOC_Os06g12210	helix-loop-helix DNA-binding domain containing protein, expressed	8.61294	5.43664	6.96108	8.75862	0.0368743	3.0816	0.0827002	25584	9.03985	up	8.61294
Os.38312.2.S1_x_at					chr01|11971	2241227	2247135	+			68.2794	64.5407	65.0398	62.7364	62.7508	62.2929	40.0389	48.2253	40.2836	73.8798	75.343	78.5863	11	6.09338	6.01214	6.02325	5.97123	5.97156	5.961	5.32333	5.59172	5.33212	6.20711	6.2354	6.2962		LOC_Os07g49350	expressed protein	6.04292	5.96793	5.41572	6.24624	0.0431685	2.92174	0.0917519	26996	1.05335	up	6.04292
Os.38338.1.S1_x_at					chr01|11971	37366415	37370060	-			42.5873	44.3492	42.5255	73.1218	66.062	64.6148	36.4711	34.6006	39.1433	56.661	57.4118	55.9166	11	5.41235	5.47084	5.41026	6.19223	6.04575	6.01379	5.18868	5.11273	5.29069	5.82428	5.84328	5.8052	Os.38338.1.S1_x_at	LOC_Os01g69190	regulatory protein, putative, expressed	5.43115	6.08392	5.19737	5.82425	0.000364952	11.1756	0.00663507	3153	1.57219	down	5.43115
Os.38354.1.S1_x_at					chr01|11971	6014543	6018924	-			22.6835	20.9217	25.0692	14.588	10.3899	12.179	35.3061	29.2628	30.5804	17.7305	18.9695	17.666	11	4.50357	4.38692	4.64784	3.86671	3.37711	3.60633	5.14185	4.871	4.93453	4.14816	4.24561	4.1429	Os.38354.1.S1_x_at	LOC_Os06g24490	expressed protein	4.51278	3.61672	4.98246	4.17889	0.00502488	5.5899	0.0261798	11012	1.86098	up	4.51278
Os.38365.1.S1_a_at					chr05|11975	27162174	27166164	-			447.121	515.832	481.697	247.352	262.682	233.688	404.89	439.202	434.765	174.301	184.217	177.447	11	8.80452	9.01076	8.91198	7.95042	8.03717	7.86844	8.66138	8.77874	8.76409	7.44544	7.52526	7.47125	Os.38365.1.S1_a_at	LOC_Os08g02880	CXXXC11 - Cysteine-rich protein with paired CXXXC motifs precursor, expressed	8.90909	7.95201	8.73474	7.48065	0.000240152	12.4393	0.00547802	2514	1.94137	up	8.90909
Os.38376.1.S1_at	Os.50012		Os05g0481900	Os05g0481900	chr01|11971	35161422	35165970	+	4339130		73.0565	91.411	80.8385	70.0334	58.9686	56.1506	122.113	110.606	119.196	70.641	59.7285	64.4706	11	6.19094	6.5143	6.33697	6.12997	5.88188	5.81123	6.93208	6.78928	6.89719	6.14243	5.90035	6.01057	Os.38376.1.S1_at	LOC_Os12g09540	phosphoribosylamine--glycine ligase, putative, expressed	6.3474	5.94103	6.87285	6.01778	0.0390818	3.02212	0.0859566	26088	1.32535	up	6.3474
Os.3838.1.S1_at					chr01|11971	7568037	7573617	+			437.306	442.94	557.167	745.784	781.198	842.143	726.17	697.74	759.531	440.972	427.972	457.268	11	8.7725	8.79097	9.12196	9.54261	9.60954	9.71792	9.50416	9.44655	9.56897	8.78454	8.74137	8.8369	Os.3838.1.S1_at	LOC_Os09g10000	expressed protein	8.89514	9.62336	9.50656	8.7876	0.00426102	5.84933	0.0239714	10198	1.65659	down	8.89514
Os.38381.1.S1_at					chr01|11971	11593549	11595189	+			490.323	553.601	594.153	9.74747	10.4735	12.4416	315.895	244.986	295.214	624.146	706.96	679.386	11	8.93759	9.1127	9.21469	3.28503	3.38868	3.6371	8.3033	7.93656	8.20562	9.28574	9.46548	9.40809	Os.38381.1.S1_at	LOC_Os04g09920	cytochrome P450, putative, expressed	9.08833	3.43693	8.14849	9.38644	1.78641e-06	42.7708	0.000965089	104	50.2619	up	9.08833
Os.38581.1.S1_s_at					chr05|11975	22516175	22516993	-			13.6734	7.62951	12.4093	40.2898	44.8632	25.3487	19.7074	19.1056	23.9172	8.75936	9.78355	9.90796	11	3.7733	2.93159	3.63335	5.33234	5.48746	4.66384	4.30067	4.25592	4.57998	3.13083	3.29036	3.30859	Os.38581.1.S1_s_at	LOC_Os03g59710	RNA recognition motif containing protein, putative, expressed	3.44608	5.16121	4.37885	3.24326	0.00912509	4.72688	0.0367123	14260	3.28327	down	3.44608
Os.38669.1.A1_s_at					chr11|11981	25095104	25096005	-			207.913	286.883	311.433	430.408	362.033	407.438	727.783	746.995	653.13	322.471	285.547	262.337	11	7.69983	8.16432	8.28278	8.74956	8.49998	8.67044	9.50737	9.54495	9.35123	8.33303	8.15758	8.03528		LOC_Os11g17600	roothairless 1, putative, expressed	8.04898	8.63999	9.46785	8.1753	0.0373021	3.06975	0.0833534	25678	1.50631	down	8.04898
Os.38848.1.S1_at					chr06|11976	8703833	8705950	+			342.37	245.116	244.107	183.937	213.546	152.053	183.851	182.642	204.09	418.054	345.583	343.799	11	8.41941	7.93732	7.93137	7.52307	7.7384	7.24843	7.52239	7.51288	7.67306	8.70755	8.43289	8.42542	Os.38848.1.S1_at	LOC_Os03g17810	DUF260 domain containing protein, putative, expressed	8.09604	7.5033	7.56944	8.52195	0.0510504	2.75616	0.102533	28568	1.5081	up	8.09604
Os.3895.1.S1_at					chr05|11975	1062102	1064142	+			444.791	416.389	419.093	482.392	510.198	574.268	561.096	512.084	549.731	890.495	1034.72	859.602	11	8.79698	8.70179	8.71113	8.91406	8.99491	9.16558	9.1321	9.00024	9.10258	9.79846	10.015	9.74752	Os.3895.1.S1_at	LOC_Os05g22800	pectate lyase precursor, putative, expressed	8.73663	9.02485	9.07831	9.85367	0.02278	3.59892	0.061944	21101	1.22113	down	8.73663
Os.38984.1.S1_s_at		GO:0015992|GO:0016020|GO:0004427|GO:0009678			chr01|11971	13219728	13228543	+			8.24888	6.87994	7.79871	7.70847	7.59244	8.03183	10.0289	13.6891	11.0268	30.0327	26.9671	25.5825	11	3.0442	2.7824	2.96324	2.94644	2.92456	3.00573	3.32609	3.77496	3.46294	4.90846	4.75313	4.67709		LOC_Os04g30160	OsWAK46 - OsWAK receptor-like protein kinase, expressed	2.92994	2.95891	3.52133	4.77956	0.738977	0.35722	0.777114	54564	1.02028	down	2.92994
Os.39063.1.A1_s_at					chr03|11973	15451786	15452576	+			669.09	755.584	664.22	851.272	859.114	1062.15	689.802	623.323	616.518	323.776	286.384	327.313	11	9.38606	9.56145	9.37552	9.73348	9.74671	10.0528	9.43004	9.28384	9.268	8.33885	8.16181	8.35453		LOC_Os03g07180	embryonic protein DC-8, putative, expressed	9.44101	9.84432	9.32729	8.28506	0.0286294	3.34772	0.0706391	23255	1.32254	down	9.44101
Os.39872.1.A1_s_at	Os.88173		Os05g0194500	Os05g0194500	chr05|11975	5763452	5765012	-	4338032		32.4942	34.7049	51.8116	64.7031	65.3853	87.7742	54.3967	57.0057	53.8895	103.045	129.026	135.532	11	5.02211	5.11707	5.6952	6.01576	6.03089	6.45572	5.76545	5.83303	5.75193	6.68713	7.01151	7.08248	Os.39872.1.A1_s_at	LOC_Os01g40094	protein phosphatase 2C, putative, expressed	5.27813	6.16746	5.78347	6.92704	0.0251826	3.48738	0.065559	22040	1.85232	down	5.27813
Os.39876.1.S1_at		GO:0006355|GO:0005634|GO:0003700|GO:0043565			chr04|11974	28356550	28356667	+			54.6105	43.2934	49.6033	283.976	278.122	172.479	159.96	138.346	173.5	44.9771	45.0154	56.2406	11	5.77111	5.43607	5.63237	8.14963	8.11957	7.43028	7.32157	7.11214	7.43879	5.49112	5.49235	5.81354	Os.39876.1.S1_at	LOC_Os05g15880	glycosyl hydrolase, putative, expressed	5.61318	7.89983	7.29083	5.599	0.000846026	8.99392	0.0100109	4848	4.8792	down	5.61318
Os.39966.1.A1_at	Os.59440		CDNA clone:OSIGCSN008E12, full insert sequence		chr02|11972	35670918	35671236	-			9.79416	23.1532	17.714	253.206	239.242	133.935	289.934	360.73	307.01	3.9005	5.06855	4.13426	11	3.29192	4.53314	4.14682	7.98417	7.90233	7.06539	8.17958	8.49477	8.26214	1.96366	2.34157	2.04763		LOC_Os01g65169	proton-dependent oligopeptide transport, putative, expressed	3.99063	7.65063	8.31217	2.11762	0.00146372	7.79131	0.0134362	6250	12.6407	down	3.99063
Os.39973.1.S1_s_at	Os.91228		CDNA clone:OSIGCPI226M15, full insert sequence		chr03|11973	34369972	34370290	+			35.5385	33.7169	47.1382	439.405	361.33	211.841	486.113	514.183	457.795	195.862	134.932	122.355	11	5.15131	5.0754	5.55882	8.77941	8.49717	7.72684	8.92515	9.00614	8.83856	7.61369	7.07609	6.93493	Os.39973.1.S1_s_at	LOC_Os01g25500	sterol carrier protein-2, putative, expressed	5.26185	8.33447	8.92328	7.20824	0.000913485	8.816	0.0104086	5034	8.41304	down	5.26185
Os.39997.1.S1_at	Os.39997		Os09g0122500	Os09g0122500	chr09|11979	1758073	1760814	+	4346427		60.8164	40.9254	32.2123	23.4044	40.4249	27.6431	11.7296	14.6207	10.2988	39.3391	44.1682	49.0364	11	5.92639	5.35493	5.00954	4.54871	5.33717	4.78885	3.55209	3.86994	3.3644	5.29789	5.46494	5.61578		LOC_Os09g30454	OsWAK87 - OsWAK receptor-like protein kinase, expressed	5.43028	4.89158	3.59548	5.45954	0.203588	1.51815	0.274562	42547	1.45267	up	5.43028
Os.40000.1.S1_at					chr10|11980	20265384	20266432	+			11.8704	12.2373	17.6052	6.69254	6.80269	7.26882	26.5559	31.4555	35.0885	92.1024	125.503	103.862	11	3.5693	3.61321	4.13793	2.74255	2.76611	2.86172	4.73096	4.97524	5.13293	6.52517	6.97157	6.69853	Os.40000.1.S1_at	LOC_Os04g44700	WD-40 repeat family protein, putative, expressed	3.77348	2.79013	4.94638	6.73176	0.00617276	5.27937	0.0293903	12050	1.97706	up	3.77348
Os.40000.1.S1_x_at					chr10|11980	20265384	20266432	+			29.238	23.0019	35.5485	7.78698	7.63274	14.8166	56.2685	61.4394	72.9738	177.598	178.469	209.656	11	4.86977	4.52368	5.15172	2.96106	2.9322	3.88914	5.81426	5.94109	6.18931	7.47247	7.47953	7.71188		LOC_Os05g49130	16S rRNA processing protein RimM containing protein, expressed	4.84839	3.2608	5.98155	7.55463	0.0119331	4.37375	0.0428358	15984	3.00547	up	4.84839
Os.40021.1.S1_a_at		GO:0006355|GO:0005634|GO:0003700|GO:0043565			chr03|11973	3321364	3323653	+			44.3157	67.302	52.584	36.8779	50.4494	23.0811	143.288	156.492	126.491	12.2261	19.8869	16.5041	11	5.46975	6.07258	5.71655	5.20468	5.65677	4.52864	7.16277	7.28994	6.98289	3.61189	4.31375	4.04476	Os.40021.1.S1_a_at	LOC_Os07g01910	expressed protein	5.75296	5.13003	7.1452	3.99013	0.16895	1.67648	0.238136	40709	1.54	up	5.75296
Os.40139.1.A1_x_at		GO:0006950			chr01|11971	8542870	8543035	-			6385.93	5692.73	7238.9	4782.29	4851.36	4965.89	5906.16	5918.95	5389.22	3533.9	3084.11	3217.61	11	12.6407	12.4749	12.8216	12.2235	12.2442	12.2778	12.528	12.5311	12.3959	11.787	11.5906	11.6518		LOC_Os06g12060	mTERF family protein, expressed	12.6457	12.2485	12.485	11.6765	0.0172568	3.91938	0.0530708	18657	1.31696	up	12.6457
Os.40207.1.A1_s_at					chr05|11975	1455286	1455656	+			183.425	193.067	209.191	175.389	173.005	181.848	168.228	169.588	172.343	291.642	310.207	299.323	11	7.51904	7.59296	7.70867	7.45442	7.43467	7.50659	7.39427	7.40589	7.42914	8.18806	8.27709	8.22556	Os.40207.1.A1_s_at	LOC_Os12g13730	pleiotropic drug resistance protein 2, putative, expressed	7.60689	7.46523	7.40977	8.23024	0.0749433	2.39275	0.132549	32442	1.10318	up	7.60689
Os.40347.1.A1_x_at											8.21897	8.23246	8.23996	8.50616	8.70157	8.1336	13.7498	12.6699	13.6623	4.60793	4.40192	4.38097	11	3.03896	3.04132	3.04264	3.08851	3.12128	3.02389	3.78133	3.66333	3.77213	2.20412	2.13813	2.13125		LOC_Os05g38800	PWWP domain containing protein, expressed	3.04097	3.07789	3.73893	2.15783	0.26669	1.28964	0.338321	45231	1.02592	down	3.04097
Os.40398.1.S1_s_at					chr04|11974	11873548	11873819	+			6.63789	5.8106	6.51569	5.61241	5.4415	5.50748	60.1698	35.4136	31.8757	5.62159	5.52681	5.67323	11	2.73072	2.53869	2.70392	2.48862	2.444	2.46139	5.91097	5.14623	4.99439	2.49098	2.46645	2.50417	Os.40398.1.S1_s_at	LOC_Os09g33910	CAMK_CAMK_like.39 - CAMK includes calcium/calmodulin depedent protein kinases, expressed	2.65778	2.46467	5.35053	2.4872	0.0347369	3.14331	0.0796721	25017	1.14322	up	2.65778
Os.40947.1.A1_at					chr01|11971	20664961	20668740	-			49.5108	57.8124	63.4504	112.422	123.016	104.207	67.3842	65.1089	63.2573	40.8219	40.8751	40.5456	11	5.62967	5.85331	5.98756	6.81278	6.94271	6.70331	6.07434	6.02478	5.98316	5.35127	5.35315	5.34147	Os.40947.1.A1_at	LOC_Os02g52640	xyloglucan fucosyltransferase, putative, expressed	5.82351	6.8196	6.02743	5.34863	0.0013533	7.95392	0.0128937	6021	1.99458	down	5.82351
Os.41019.1.S1_at					chr01|11971	19796108	19804437	-			180.133	183.071	195.554	170.259	182.156	125.525	316.7	300.089	338.718	156.119	160.998	151.795	11	7.49292	7.51626	7.61143	7.41159	7.50903	6.97183	8.30697	8.22925	8.40394	7.2865	7.3309	7.24598	Os.41019.1.S1_at	LOC_Os12g31620	disease resistance protein RPM1, putative, expressed	7.5402	7.29748	8.31339	7.28779	0.224662	1.43481	0.295998	43551	1.18322	up	7.5402
Os.41199.1.A1_at					chr01|11971	25403277	25405220	+			5.69971	5.69224	15.2261	5.62802	5.55081	5.58212	12.838	13.0766	9.8343	56.7915	56.2786	54.5233	11	2.51089	2.509	3.92847	2.49263	2.4727	2.48081	3.68235	3.70891	3.29782	5.8276	5.81452	5.7688	Os.41199.1.A1_at	LOC_Os03g07750	expressed protein	2.98279	2.48205	3.56303	5.80364	0.349345	1.05892	0.419306	47806	1.41494	up	2.98279
Os.4124.1.S1_a_at		GO:0006508|GO:0004222|GO:0008270			chr01|11971	29871613	29875353	+			231.685	282.254	286.812	148.573	141.607	142.644	121.667	132.169	121.45	188.028	220.56	195.851	11	7.85602	8.14085	8.16396	7.21503	7.14575	7.15627	6.92679	7.04624	6.92422	7.5548	7.78503	7.61361	Os.4124.1.S1_a_at	LOC_Os02g27360	aspartic proteinase-like protein 2 precursor, putative, expressed	8.05361	7.17235	6.96575	7.65115	0.000962692	8.69619	0.0107096	5157	1.84198	up	8.05361
Os.41335.2.S1_x_at					chr01|11971	24165715	24167411	+			36.1316	39.6414	52.5865	14.9995	16.6976	12.3365	95.8278	92.2806	89.5673	165.488	206.758	203.641	11	5.17519	5.30894	5.71662	3.90684	4.06157	3.62486	6.58237	6.52796	6.4849	7.37058	7.6918	7.66988		LOC_Os02g57670	ribosomal L9, putative, expressed	5.40025	3.86442	6.53174	7.57742	0.00176179	7.41883	0.0148122	6824	2.89954	up	5.40025
Os.418.1.S1_at		GO:0005576			chr01|11971	16261358	16262183	+			7.39959	7.36936	6.27903	5.9277	5.72415	5.70557	5.802	5.73221	5.89219	43.1769	90.7759	86.8723	11	2.88745	2.88154	2.65054	2.56747	2.51706	2.51237	2.53655	2.51909	2.5588	5.43219	6.50424	6.44082	Os.418.1.S1_at	LOC_Os06g41700	expansin precursor, putative, expressed	2.80651	2.5323	2.53815	6.12575	0.0265641	3.42883	0.0675176	22574	1.20933	up	2.80651
Os.4181.1.S1_at					chr01|11971	39828308	39829765	+			9.92946	38.0314	9.82499	4.88383	6.49801	4.8469	10.0039	3.84088	4.83848	170.309	83.2524	149.136	11	3.31171	5.24912	3.29646	2.28801	2.7	2.27706	3.32249	1.94144	2.27456	7.41201	6.37942	7.22049	Os.4181.1.S1_at	LOC_Os04g35180	co-chaperone GrpE protein, putative, expressed	3.95243	2.42169	2.51283	7.00397	0.0821814	2.30835	0.141304	33371	2.88933	up	3.95243
Os.4184.1.S1_at		GO:0045449|GO:0003677|GO:0008270			chr02|11972	8590285	8593763	-			7.86848	7.64867	7.7308	6.98213	6.60521	6.55631	7.01916	6.34298	6.88029	33.2667	44.1775	48.2811	11	2.97608	2.93521	2.95062	2.80367	2.7236	2.71288	2.8113	2.66516	2.78247	5.05601	5.46524	5.59338	Os.4184.1.S1_at	LOC_Os02g37856	expressed protein	2.95397	2.74672	2.75298	5.37154	0.00260987	6.68073	0.0183751	8149	1.15449	up	2.95397
Os.4185.1.A1_at		GO:0045449|GO:0003677|GO:0008270			chr02|11972	30201099	30202434	-			1361.25	1244.3	1355.52	356.827	378.139	385.589	937.798	1044.22	957.405	1769.18	2001.35	1905.01	11	10.4107	10.2811	10.4046	8.47908	8.56277	8.59092	9.87313	10.0282	9.90299	10.7889	10.9668	10.8956	Os.4185.1.A1_at	LOC_Os12g14699	protein kinase domain containing protein, expressed	10.3655	8.54426	9.93477	10.8837	4.59285e-06	33.7585	0.00132882	196	3.53382	up	10.3655
Os.420.1.S1_at		GO:0045454			chr05|11975	25081128	25086087	+			3503.42	3381.74	3399.52	1785.6	2772.64	2592.94	2464.78	2625.65	2769.02	4285	4707.56	4851.31	11	11.7745	11.7235	11.7311	10.8022	11.437	11.3404	11.2672	11.3585	11.4352	12.0651	12.2008	12.2442	Os.420.1.S1_at	LOC_Os02g36619	exo70 exocyst complex subunit, putative, expressed	11.7431	11.1932	11.3536	12.17	0.050057	2.77533	0.101188	28385	1.46395	up	11.7431
Os.42521.1.S1_at					chr01|11971	35757830	35759730	+			492.902	421.793	392.423	158.019	188.039	182.856	339.052	351.617	327.163	166.751	211.743	193.115	11	8.94516	8.72039	8.61627	7.30395	7.55489	7.51456	8.40536	8.45786	8.35387	7.38155	7.72617	7.59332	Os.42521.1.S1_at	LOC_Os03g03920	Ubiquitin family domain containing protein, expressed	8.7606	7.4578	8.4057	7.56701	0.000469614	10.4741	0.00750611	3589	2.46708	up	8.7606
Os.429.1.S1_at		GO:0006350|GO:0006355|GO:0007275|GO:0009908|GO:0030154|GO:0005634|GO:0003677|GO:0003700|GO:0043565			chr01|11971	38648166	38650855	-			180.782	192.957	177.937	124.748	118.279	121.883	154.067	177.07	193.844	356.227	404.847	419.964	11	7.49811	7.59214	7.47522	6.96287	6.88605	6.92935	7.26742	7.46817	7.59875	8.47665	8.66123	8.71412	Os.429.1.S1_at	LOC_Os11g42200	laccase precursor protein, putative, expressed	7.52182	6.92609	7.44478	8.61734	0.000145084	14.1432	0.0043	1935	1.51124	up	7.52182
Os.4324.1.S1_at					chr03|11973	1608509	1610088	-			72.5402	76.5662	91.3347	85.2758	91.3644	65.0702	305.387	330.38	312.985	97.4646	89.4642	99.0062	11	6.18071	6.25864	6.51309	6.41406	6.51356	6.02393	8.25449	8.36798	8.28995	6.60681	6.48324	6.62945	Os.4324.1.S1_at	LOC_Os06g04370	expressed protein	6.31748	6.31718	8.30414	6.57316	0.998771	0.00163898	0.999	57366	1.0002	up	6.31748
Os.43491.1.S1_x_at					chr01|11971	6264257	6267523	+			326.652	271.395	245.221	292.64	357.913	171.96	477.174	459.713	520.753	788.942	902.759	956.553	11	8.35161	8.08425	7.93794	8.19298	8.48347	7.42593	8.89837	8.84459	9.02445	9.62378	9.8182	9.9017	Os.43491.1.S1_x_at	LOC_Os06g49060	ternary complex factor MIP1, putative, expressed	8.1246	8.03413	8.92247	9.78122	0.802126	0.267758	0.832747	55270	1.06472	up	8.1246
Os.4417.1.S1_at		GO:0008152|GO:0008652|GO:0009067|GO:0004072|GO:0004412|GO:0016301|GO:0016597|GO:0016740			chr09|11979	6994053	7008477	-			940.741	1101.46	1089.58	288.033	215.254	245.45	833.741	731.139	756.361	425.29	337.809	347.561	11	9.87765	10.1052	10.0896	8.17009	7.7499	7.93929	9.70345	9.514	9.56293	8.7323	8.40006	8.44112	Os.4417.1.S1_at	LOC_Os05g23393	expressed protein	10.0241	7.95309	9.59346	8.5245	0.000128321	14.5913	0.0040938	1797	4.20191	up	10.0241
Os.44431.2.S1_x_at					chr07|11977	3470411	3477157	-			17.585	16.7127	21.6503	17.94	20.5215	19.5589	19.7094	20.3699	20.3531	47.9904	49.2078	39.0801	11	4.13627	4.06287	4.43632	4.16511	4.35906	4.28975	4.30081	4.34836	4.34717	5.58467	5.62082	5.28836		LOC_Os06g07474	tetratricopeptide repeat domain containing protein, expressed	4.21182	4.27131	4.33212	5.49795	0.665213	0.466376	0.711528	53644	1.04209	down	4.21182
Os.4453.1.S1_at					chr06|11976	1360368	1361510	+			1235.61	1458.36	1997.76	75.2685	79.9837	643.157	465.258	432.322	418.339	1007.18	892.362	896.887	11	10.271	10.5101	10.9642	6.23398	6.32163	9.32903	8.86189	8.75596	8.70853	9.97611	9.80148	9.80878	Os.4453.1.S1_at	LOC_Os02g54560	SCP-like extracellular protein, expressed	10.5818	7.29488	8.77546	9.86212	0.0339198	3.16809	0.0784472	24810	9.76006	up	10.5818
Os.4530.1.S1_at	Os.87690	GO:0005634|GO:0000166|GO:0003676|GO:0003723|GO:0008270	CDNA clone:001-044-E06, full insert sequence		chr09|11979	18984506	18986183	+			135.742	139.907	169.603	98.6492	86.4895	71.2353	254.518	245.128	294.986	95.5454	115.954	104.694	11	7.08472	7.12833	7.40602	6.62423	6.43445	6.15452	7.99163	7.93739	8.2045	6.57812	6.8574	6.71004	Os.4530.1.S1_at	LOC_Os12g41670	expressed protein	7.20636	6.4044	8.04451	6.71519	0.00909881	4.73079	0.0366488	14245	1.74346	up	7.20636
Os.4548.1.S1_at					chr04|11974	31197319	31201056	+			45.9986	35.133	56.1401	37.0072	43.9539	77.7992	63.2809	61.364	53.7708	190.923	196.059	152.495	11	5.52352	5.13475	5.81096	5.20973	5.45792	6.28168	5.9837	5.93932	5.74875	7.57685	7.61515	7.25262	Os.4548.1.S1_at	LOC_Os02g35480	expressed protein	5.48974	5.64978	5.89059	7.48154	0.694257	0.422687	0.737438	54020	1.11731	down	5.48974
Os.45885.1.S1_s_at					chr01|11971	24906490	24908752	-			693.735	703.631	691.737	153.137	123.802	135.689	434.395	426.36	425.104	772.588	832.108	747.347	11	9.43824	9.45867	9.43408	7.25868	6.95189	7.08416	8.76286	8.73593	8.73167	9.59356	9.70063	9.54564	Os.45885.1.S1_s_at	LOC_Os02g53000	lysM domain-containing GPI-anchored protein precursor, putative, expressed	9.44367	7.09825	8.74349	9.61327	1.24136e-05	26.3039	0.00184535	385	5.08208	up	9.44367
Os.459.1.S1_at					chr03|11973	25988564	25989480	-			393.808	233.139	185.536	34.066	52.3394	204.84	411.329	386.618	326.046	1032.64	1374.6	1601.35	11	8.62135	7.86505	7.53556	5.09026	5.70983	7.67835	8.68415	8.59477	8.34893	10.0121	10.4248	10.6451	Os.459.1.S1_at	LOC_Os12g43840	ankyrin repeat domain-containing protein, putative, expressed	8.00732	6.15948	8.54262	10.3607	0.0937092	2.18984	0.155153	34656	3.5996	up	8.00732
Os.45923.1.S1_at	Os.91622	GO:0016020	Os01g0556700	Os01g0556700	chr01|11971	21365967	21367899	+	4324568		17.4819	26.3371	17.3337	25.1762	23.791	13.7051	213.135	186.93	235.161	78.2781	73.3635	73.5336	11	4.12779	4.71903	4.11551	4.65399	4.57234	3.77664	7.73562	7.54635	7.87751	6.29054	6.19699	6.20033	Os.45923.1.S1_at	LOC_Os03g14210	glycosyl hydrolases family 17, putative, expressed	4.32078	4.33432	7.71983	6.22929	0.97043	0.039439	0.975565	57078	1.00943	down	4.32078
Os.45924.1.S1_x_at		GO:0008152|GO:0003824|GO:0008967|GO:0016787			chr07|11977	27782125	27785026	-			63.5205	85.0398	66.3893	58.7906	51.8034	30.2314	178.643	196.837	175.302	63.5822	60.8015	55.7846	11	5.98915	6.41007	6.05288	5.87751	5.69498	4.91798	7.48093	7.62086	7.4537	5.99055	5.92603	5.8018	Os.45924.1.S1_x_at	LOC_Os06g21330	ABB1 - Ankyrin repeat region with 2 Bric-a-Brac, Tramtrack, Broad Complex BTB domains, expressed	6.1507	5.49682	7.5185	5.90613	0.112145	2.03053	0.17665	36427	1.57339	up	6.1507
Os.45955.1.S1_at					chr07|11977	25912699	25913794	+			5.70054	5.71099	5.66291	5.51679	5.61653	5.64419	5.69434	5.4841	5.50434	8.31155	8.31015	9.0652	11	2.5111	2.51374	2.50155	2.46383	2.48968	2.49677	2.50953	2.45526	2.46057	3.05512	3.05487	3.18034	Os.45955.1.S1_at	LOC_Os02g49970	ZIM motif family protein, expressed	2.5088	2.48342	2.47512	3.09678	0.0762132	2.3773	0.134089	32613	1.01774	up	2.5088
Os.4600.1.S1_at		GO:0003824|GO:0016740			chr06|11976	19613316	19618692	+			1279.97	967.168	885.55	299.883	389.644	292.458	1262.14	1238.31	1109.25	526.109	543.171	566.467	11	10.3219	9.91762	9.79043	8.22825	8.60601	8.19209	10.3017	10.2742	10.1154	9.03922	9.08526	9.14585	Os.4600.1.S1_at	LOC_Os04g37710	serine hydrolase domain containing protein, expressed	10.01	8.34212	10.2304	9.09011	0.00130797	8.02549	0.0126479	5933	3.17744	up	10.01
Os.4601.1.S1_a_at		GO:0006350|GO:0006355|GO:0007165|GO:0007600|GO:0009585|GO:0017006|GO:0018106|GO:0018298|GO:0045449|GO:0050896|GO:0016020|GO:0000155|GO:0004673|GO:0004871|GO:0004872|GO:0005524|GO:0008020|GO:0009881|GO:0042803			chr03|11973	10998963	11007018	+			492.508	530.34	534.686	385.712	394.91	357.386	476.262	461.666	468.068	723.067	746.829	700.725	11	8.944	9.05077	9.06255	8.59138	8.62538	8.48134	8.89561	8.8507	8.87058	9.49799	9.54463	9.4527	Os.4601.1.S1_a_at	LOC_Os05g46350	IQ calmodulin-binding motif domain containing protein, expressed	9.01911	8.56603	8.8723	9.49844	0.0014066	7.87346	0.0131563	6133	1.36896	up	9.01911
Os.4624.1.S1_at					chr07|11977	1243742	1244476	-			504.949	529.391	497.424	72.2542	83.875	104.273	431.162	453.619	480.163	676.898	794.314	707.392	11	8.97999	9.04819	8.95833	6.17501	6.39017	6.70422	8.75208	8.82534	8.90738	9.40279	9.63357	9.46637	Os.4624.1.S1_at	LOC_Os11g09230	ankyrin repeat family protein, putative, expressed	8.9955	6.42313	8.82827	9.50091	7.92516e-05	16.487	0.00334378	1359	5.94786	up	8.9955
Os.46268.1.S1_at		GO:0016491			chr10|11980	853637	855094	+			1276.29	1097.17	1207.95	421.35	446.892	506.905	583.567	724.341	846.995	1713.24	1699.23	1624.92	11	10.3177	10.0996	10.2383	8.71888	8.80378	8.98557	9.18875	9.50052	9.72621	10.7425	10.7307	10.6662	Os.46268.1.S1_at	LOC_Os01g03130	expressed protein	10.2186	8.83608	9.47183	10.7131	0.000166647	13.6535	0.00454917	2101	2.60715	up	10.2186
Os.4633.1.S1_at					chr01|11971	35001332	35003033	-			152.135	215.493	176.962	98.4587	108.568	88.0133	306.773	299.351	374.132	158.943	148.655	151.004	11	7.24921	7.7515	7.46729	6.62145	6.76246	6.45965	8.26103	8.22569	8.5474	7.31236	7.21583	7.23844	Os.4633.1.S1_at	LOC_Os10g36626	expressed protein	7.48933	6.61452	8.34471	7.25554	0.00672132	5.15497	0.0308813	12488	1.83377	up	7.48933
Os.4639.1.S1_at		GO:0006207|GO:0006520|GO:0004070|GO:0016597|GO:0016740|GO:0016743			chr08|11978	9065296	9069540	-			176.646	213.452	202.974	356.979	375.087	415.02	138.451	117.307	136.681	240.585	236.469	252.969	11	7.46471	7.73777	7.66515	8.47969	8.55108	8.69704	7.11323	6.87415	7.09467	7.9104	7.88551	7.98282	Os.4639.1.S1_at	LOC_Os03g47770	ubiquitin-conjugating enzyme E2 W, putative, expressed	7.62254	8.57594	7.02735	7.92624	0.000778042	9.19198	0.00962173	4639	1.93642	down	7.62254
Os.4644.1.S1_at		GO:0007047|GO:0009664|GO:0005576|GO:0005618|GO:0016020			chr01|11971	35472365	35474187	+			682.841	693.679	702.055	364.925	452.736	147.695	351.91	416.361	413.582	1016.57	910.147	901.945	11	9.41541	9.43812	9.45544	8.51146	8.82253	7.20647	8.45906	8.70169	8.69203	9.98949	9.82996	9.8169	Os.4644.1.S1_at	LOC_Os02g07170	MYB family transcription factor, putative, expressed	9.43632	8.18015	8.61759	9.87878	0.0642016	2.53676	0.119206	30903	2.38861	up	9.43632
Os.46450.1.S1_at					chr10|11980	18310790	18312276	+			219.237	226.219	130.38	32.32	36.0397	74.0001	492.076	498.537	595.405	1292.97	1574.17	1570.01	11	7.77635	7.82157	7.02658	5.01436	5.17152	6.20946	8.94274	8.96156	9.21773	10.3365	10.6204	10.6166	Os.46450.1.S1_at	LOC_Os06g19480	expressed protein	7.5415	5.46511	9.04067	10.5245	0.0103118	4.56346	0.0393731	15027	4.21751	up	7.5415
Os.46476.1.S1_at					chr10|11980	16270097	16270931	-			82.8358	131.333	169.298	50.6352	53.8392	76.6282	141.457	116.262	103.347	22.9802	15.2276	11.6585	11	6.37218	7.03709	7.40342	5.66207	5.75058	6.2598	7.14422	6.86123	6.69135	4.52232	3.92861	3.54331	Os.46476.1.S1_at	LOC_Os04g58920	U-box domain-containing protein, putative, expressed	6.93756	5.89082	6.89894	3.99808	0.0419125	2.95136	0.0900061	26719	2.06586	up	6.93756
Os.46498.1.S1_at					chr10|11980	6037807	6041756	-			54.3031	57.8367	74.0704	100.042	83.9377	48.8006	153.143	139.464	168.131	91.5925	90.6079	83.1738	11	5.76296	5.85391	6.21083	6.64446	6.39125	5.60883	7.25873	7.12375	7.39344	6.51716	6.50157	6.37806	Os.46498.1.S1_at	LOC_Os05g46830	proline-rich protein, putative, expressed	5.94257	6.21485	7.25864	6.46559	0.468529	0.799997	0.531779	50555	1.20771	down	5.94257
Os.46533.1.S1_at					chr10|11980	15477260	15481625	-			6.86707	7.46511	7.28567	7.44109	6.69701	7.1404	7.49517	6.68669	7.2998	10.7741	12.7319	12.7048	11	2.7797	2.90016	2.86506	2.89551	2.74352	2.836	2.90596	2.74129	2.86786	3.4295	3.67038	3.6673	Os.46533.1.S1_at	LOC_Os03g56020	RNA recognition motif containing protein, putative, expressed	2.84831	2.82501	2.83837	3.58906	0.703106	0.409568	0.74521	54138	1.01628	up	2.84831
Os.46544.1.A1_at					chr10|11980	12567954	12570741	-			62.3765	64.5107	71.9766	18.8931	17.6802	19.2029	66.1953	87.6295	82.0941	574.624	617.911	659.034	11	5.96293	6.01147	6.16946	4.23979	4.14406	4.26326	6.04866	6.45334	6.35921	9.16647	9.27126	9.36421	Os.46544.1.A1_at	LOC_Os08g16359	expressed protein	6.04795	4.2157	6.28707	9.26731	1.43359e-05	25.3694	0.00189648	432	3.56092	up	6.04795
Os.46544.2.S1_x_at					chr10|11980	12568187	12570310	-			11.4726	10.3171	13.6571	6.88272	7.71862	6.78531	20.8588	25.4509	14.4418	146.561	121.845	134.245	11	3.52012	3.36697	3.77158	2.78298	2.94834	2.76241	4.38259	4.66965	3.85218	7.19536	6.9289	7.06873		LOC_Os03g56540	heat shock protein DnaJ, putative, expressed	3.55289	2.83125	4.30147	7.06433	0.005417	5.47483	0.0273116	11380	1.64906	up	3.55289
Os.46574.1.S1_at					chr10|11980	22277952	22278982	+			536.154	397.79	233.461	27.6449	15.3655	10.7967	169.756	182.326	153.469	2606.34	3639.49	3574.47	11	9.0665	8.63586	7.86704	4.78894	3.94162	3.43251	7.40732	7.51038	7.2618	11.3478	11.8295	11.8035	Os.46574.1.S1_at	LOC_Os09g32290	FAD dependent oxidoreductase domain containing protein, expressed	8.52313	4.05436	7.39317	11.6603	0.00107374	8.45166	0.0113279	5438	22.143	up	8.52313
Os.46584.1.S1_at					chr06|11976	2260681	2262973	-			2119.05	2284.12	1785.16	90.7867	89.0691	27.1012	2139.16	2371.4	2102.55	4571.69	4846.28	4541.35	11	11.0492	11.1574	10.8018	6.50441	6.47685	4.76029	11.0628	11.2115	11.0379	12.1585	12.2427	12.1489	Os.46584.1.S1_at	LOC_Os09g02440	DCL, chloroplast precursor, putative, expressed	11.0028	5.91385	11.1041	12.1834	0.000970038	8.67896	0.0107539	5174	34.0355	up	11.0028
Os.46591.1.S1_x_at					chr10|11980	18672607	18674568	+			55.7322	67.4609	53.3747	68.2273	72.9885	67.0799	53.2045	66.6175	64.327	157.438	150.153	170.729	11	5.80044	6.07598	5.73809	6.09228	6.1896	6.06781	5.73348	6.05783	6.00735	7.29864	7.23029	7.41556		LOC_Os12g01550	DUF260 domain containing protein, putative, expressed	5.8715	6.11656	5.93289	7.31483	0.0903818	2.22229	0.151161	34308	1.18514	down	5.8715
Os.46591.2.S1_x_at					chr10|11980	18672689	18674427	+			49.5301	52.3477	44.2871	25.1086	25.7162	21.3357	35.8294	48.0547	45.3845	107.25	114.027	98.8812	11	5.63023	5.71005	5.46882	4.65011	4.68461	4.4152	5.16307	5.58661	5.50413	6.74484	6.83323	6.62762		LOC_Os02g03710	UP-9A, putative, expressed	5.60303	4.5833	5.41793	6.73523	0.000764917	9.23269	0.00953546	4602	2.02754	up	5.60303
Os.46598.1.S1_a_at					chr04|11974	24670887	24672376	+			1024.98	1111.18	972.478	748.094	757.673	608.981	1126.43	1246.87	1185.36	327.599	354.631	320.563	11	10.0014	10.1179	9.92552	9.54707	9.56543	9.25025	10.1375	10.2841	10.2111	8.35579	8.47018	8.32447	Os.46598.1.S1_a_at	LOC_Os04g56120	protein kinase domain containing protein, expressed	10.0149	9.45425	10.2109	8.38348	0.00855669	4.81458	0.0353928	13871	1.47496	up	10.0149
Os.46616.1.S1_x_at					chr10|11980	22252569	22253607	+			76.188	100.82	87.7079	48.4312	52.2457	19.7364	202.442	168.011	154.312	380.062	470.301	472.95	11	6.25149	6.65564	6.45463	5.59786	5.70724	4.30279	7.66136	7.39241	7.2697	8.57009	8.87744	8.88554		LOC_Os01g56150	OsProCP1 - Putative Lysosomal Pro-x Carboxypeptidase homologue, expressed	6.45392	5.20263	7.44116	8.77769	0.0548906	2.68591	0.10756	29282	2.38055	up	6.45392
Os.46627.1.S1_at		GO:0016051|GO:0016740|GO:0016758			chr10|11980	21469241	21472929	+			449.393	362.337	421.247	85.2231	129.573	219.631	293.636	277.061	263.02	134.432	156.112	134.473	11	8.81183	8.50119	8.71852	6.41317	7.01762	7.77894	8.19789	8.11406	8.03903	7.07074	7.28644	7.07117	Os.46627.1.S1_at	LOC_Os04g45340	expressed protein	8.67718	7.06991	8.11699	7.14278	0.016654	3.96169	0.0519785	18384	3.04675	up	8.67718
Os.46628.1.S1_x_at					chr10|11980	21394764	21397329	-			115.699	94.1247	155.881	116.142	135.015	144.175	273.253	278.275	245.345	124.674	129.988	122.933	11	6.85424	6.5565	7.2843	6.85975	7.07697	7.17168	8.09409	8.12037	7.93867	6.96202	7.02224	6.94173		LOC_Os07g17010	chalcone synthase, putative, expressed	6.89835	7.03613	8.05104	6.97533	0.58227	0.597639	0.636368	52502	1.10022	down	6.89835
Os.46633.1.A1_at					chr10|11980	20414840	20416758	+			34.7668	33.5493	23.1544	251.147	231.659	147.932	44.9021	49.6397	35.5942	13.3838	10.916	9.77844	11	5.11964	5.06821	4.53321	7.97239	7.85586	7.20879	5.48871	5.63342	5.15357	3.74241	3.44838	3.28961	Os.46633.1.A1_at	LOC_Os12g10184	pentatricopeptide, putative, expressed	4.90702	7.67901	5.42524	3.49346	0.000788278	9.16081	0.00967529	4674	6.83049	down	4.90702
Os.46634.1.S1_at					chr10|11980	20223979	20224949	+			12.5035	17.2392	18.377	10.0451	10.7719	11.9169	33.8588	30.4257	29.8907	84.0802	76.9165	78.4074	11	3.64426	4.10762	4.19983	3.32842	3.4292	3.57493	5.08146	4.92722	4.90163	6.39369	6.26522	6.29292	Os.46634.1.S1_at	LOC_Os09g13890	calmodulin binding protein, putative, expressed	3.98391	3.44418	4.9701	6.31728	0.0441748	2.89872	0.0932082	27193	1.45369	up	3.98391
Os.46634.1.S1_x_at					chr10|11980	20223979	20224949	+			17.7501	29.7162	26.1716	9.45208	12.2372	10.4746	68.1996	56.1044	57.8644	138.244	124.719	116.926	11	4.14976	4.89318	4.70993	3.24063	3.6132	3.38883	6.09169	5.81004	5.8546	7.11107	6.96254	6.86946		LOC_Os04g45170	leucine-rich repeat family protein, putative, expressed	4.58429	3.41422	5.91878	6.98102	0.00924434	4.70932	0.0369935	14338	2.25022	up	4.58429
Os.46635.1.S1_x_at					chr10|11980	20163647	20164516	+			27.285	49.6633	49.1368	20.437	18.2217	22.6489	117.063	107.106	92.1437	321.559	243.842	297.815	11	4.77004	5.63411	5.61873	4.35311	4.18759	4.50137	6.87115	6.7429	6.52581	8.32894	7.9298	8.21827	Os.46635.1.S1_x_at	LOC_Os09g30240	phosphofructokinase, putative, expressed	5.34096	4.34736	6.71328	8.159	0.0294569	3.31715	0.0718967	23508	1.99115	up	5.34096
Os.4679.1.S1_at					chr06|11976	1776219	1776663	+			19.4388	18.1149	16.8657	20.3309	24.2196	27.7641	34.1694	30.704	21.9648	8.24021	8.09893	8.00128	11	4.28087	4.17911	4.07602	4.3456	4.5981	4.79515	5.09463	4.94036	4.45712	3.04268	3.01773	3.00023		LOC_Os03g60110	KH domain containing protein, putative, expressed	4.17866	4.57962	4.8307	3.02021	0.0485344	2.80559	0.0992075	28071	1.32038	down	4.17866
Os.46807.1.S1_at					chr10|11980	19209996	19210891	-			12.4658	11.6111	9.13995	6.24776	6.16107	6.68756	6.79929	5.85526	5.41701	33.0788	46.5606	50.3809	11	3.6399	3.53743	3.19219	2.64334	2.62318	2.74148	2.76538	2.54973	2.4375	5.04784	5.54104	5.65481	Os.46807.1.S1_at	LOC_Os02g26430	OsWRKY42 - Superfamily of TFs having WRKY and zinc finger domains, expressed	3.4565	2.66933	2.5842	5.41456	0.00495438	5.61175	0.0260037	10931	1.72569	up	3.4565
Os.46813.1.S1_at		GO:0046274|GO:0048046|GO:0005507|GO:0008471|GO:0016491|GO:0046872			chr10|11980	10059501	10065242	-			6.12326	6.05416	6.04076	5.96901	5.91824	5.99147	6.89558	5.91333	5.98555	35.253	24.5938	19.3788	11	2.6143	2.59793	2.59473	2.57749	2.56517	2.58291	2.78567	2.56397	2.58148	5.13968	4.62022	4.2764	Os.46813.1.S1_at	LOC_Os05g42120	heat shock protein, putative, expressed	2.60232	2.57519	2.64371	4.67877	0.0276994	3.38336	0.0692234	22959	1.01898	up	2.60232
Os.46842.1.S1_at					chr10|11980	16907042	16907919	+			71.0238	74.7749	73.4589	74.7614	70.5731	76.7162	96.4758	81.9509	108.74	42.4521	47.68	41.9896	11	6.15023	6.22448	6.19886	6.22422	6.14105	6.26146	6.59209	6.35669	6.76473	5.40777	5.57531	5.39196	Os.46842.1.S1_at	LOC_Os05g02810	protein binding protein, putative, expressed	6.19119	6.20891	6.57117	5.45835	0.692966	0.424607	0.736312	54002	1.01236	down	6.19119
Os.46956.1.S1_at					chr01|11971	29594886	29600539	+			74.8897	78.1044	87.5378	532.627	441.977	780.35	421.796	215.534	171.071	22.6105	28.6629	29.0772	11	6.22669	6.28733	6.45183	9.05698	8.78783	9.60798	8.7204	7.75177	7.41845	4.49892	4.84111	4.86182	Os.46956.1.S1_at	LOC_Os07g16150	expressed protein	6.32195	9.15093	7.96354	4.73395	0.000350714	11.2903	0.00651608	3085	7.10569	down	6.32195
Os.4715.1.S1_at					chr03|11973	28553611	28555498	-			749.264	498.143	1158.62	1665.93	1630.24	2414.77	1036.91	909.299	914.307	596.376	625.368	577.377	11	9.54933	8.96041	10.1782	10.7021	10.6709	11.2377	10.0181	9.82861	9.83653	9.22008	9.28856	9.17337	Os.4715.1.S1_at	LOC_Os04g52410	OsMADS31 - MADS-box family gene with MIKCc type-box, expressed	9.56264	10.8702	9.89441	9.22734	0.0300691	3.29518	0.0727953	23701	2.47525	down	9.56264
Os.4717.1.S1_at		GO:0006118|GO:0042128|GO:0005506|GO:0009703|GO:0016491|GO:0020037|GO:0030151|GO:0046857|GO:0046872|GO:0046914|GO:0050660			chr08|11978	22900387	22905750	+			4284.1	4854.39	3579.19	1048.55	1137.1	960.427	6315.79	6963.9	5697.83	1769.3	1549.25	1491.06	11	12.0648	12.2451	11.8054	10.0342	10.1511	9.90753	12.6247	12.7657	12.4762	10.789	10.5974	10.5421	Os.4717.1.S1_at	LOC_Os11g41920	expressed protein	12.0384	10.031	12.6222	10.6428	0.000160825	13.7776	0.00448427	2056	4.02077	up	12.0384
Os.4718.1.S1_at					chr05|11975	23665550	23669294	-			726.509	652.259	685.135	1085.71	980.375	1206.18	441.432	503.094	499.865	740.291	790.102	738.447	11	9.50484	9.3493	9.42024	10.0844	9.93719	10.2362	8.78605	8.97468	8.9654	9.53195	9.62589	9.52835	Os.4718.1.S1_at	LOC_Os03g19350	OsLonP1 - Putative Lon protease homologue, expressed	9.42479	10.0859	8.90871	9.56206	0.00245303	6.79269	0.0177494	7929	1.58134	down	9.42479
Os.47327.1.S1_at					chr03|11973	30027039	30027604	+			34.9198	32.4019	47.5996	19.8984	24.0508	27.8855	57.4267	67.5376	63.0287	92.2396	100.626	101.458	11	5.12597	5.01801	5.57288	4.31458	4.58801	4.80145	5.84365	6.07762	5.97794	6.52731	6.65286	6.66474	Os.47327.1.S1_at	LOC_Os04g53160	NBS-LRR disease resistance protein, putative, expressed	5.23895	4.56801	5.9664	6.61497	0.0383918	3.04028	0.084935	25936	1.59211	up	5.23895
Os.47331.1.S1_at	Os.48563		CDNA clone:OSIGCSN083N20, full insert sequence		chr01|11971	25840799	25845160	+			10.9185	16.6011	11.4583	94.0055	103.246	55.5315	11.2354	12.3063	12.7494	8.35317	7.86187	7.63996	11	3.4487	4.05321	3.51832	6.55467	6.68994	5.79523	3.48998	3.62133	3.67236	3.06232	2.97487	2.93357	Os.47331.1.S1_at	LOC_Os08g04500	terpene synthase, putative, expressed	3.67341	6.34661	3.59456	2.99025	0.00137711	7.9175	0.0130202	6068	6.37845	down	3.67341
Os.4738.2.S1_x_at					chr03|11973	32304775	32310137	+			611.738	640.513	738.608	830.867	827.81	857.288	291.379	319.715	343.716	507.929	573.597	561.698	11	9.25677	9.32308	9.52867	9.69847	9.69316	9.74364	8.18675	8.32064	8.42507	8.98848	9.1639	9.13365	Os.4738.2.S1_x_at	LOC_Os04g32650	tRNA synthetase class II core domain containing protein, expressed	9.36951	9.71176	8.31082	9.09534	0.014809	4.10363	0.048566	17495	1.26773	down	9.36951
Os.47383.1.S1_at					chr06|11976	30356702	30360200	-			172.118	152.229	177.315	122.965	126.627	148.616	117.751	124.368	140.62	204.257	191.509	196.905	11	7.42726	7.2501	7.47017	6.94211	6.98444	7.21544	6.8796	6.95847	7.13566	7.67424	7.58127	7.62135	Os.47383.1.S1_at	LOC_Os02g33400	OsFBL9 - F-box domain and LRR containing protein, expressed	7.38251	7.04733	6.99125	7.62562	0.0365044	3.09197	0.0821854	25486	1.26153	up	7.38251
Os.47388.1.S1_s_at					chr09|11979	21166536	21167166	-			1359.33	977.771	853.521	353.152	330.744	211.256	952.293	1296.28	1141.39	3457.43	4270.82	4249.78	11	10.4087	9.93335	9.73728	8.46414	8.36957	7.72285	9.89526	10.3402	10.1566	11.7555	12.0603	12.0532		LOC_Os01g42830	adaptin ear-binding coat-associated protein 2, putative, expressed	10.0264	8.18552	10.1307	11.9563	0.00387152	6.00465	0.0227149	9779	3.58238	up	10.0264
Os.4741.2.S1_x_at		GO:0008152|GO:0003824			chr10|11980	22226310	22228326	+			123.402	173.225	122.14	345.844	345.331	492.618	330.415	386.358	342.213	571.085	634.681	598.542	11	6.94722	7.43651	6.9324	8.43398	8.43184	8.94433	8.36814	8.59379	8.41875	9.15756	9.30989	9.22531	Os.4741.2.S1_x_at	LOC_Os04g41830	myb-like DNA-binding domain containing protein, expressed	7.10538	8.60338	8.46023	9.23092	0.00323953	6.30262	0.0206221	9013	2.82452	down	7.10538
Os.47600.1.S1_s_at	Os.47600		Os02g0788800	Os02g0788800	chr02|11972	33506101	33508665	-	4330966		1308.65	1555.38	1478.72	1076.19	1042.6	1170.79	932.845	1047.76	980.345	2450.76	2004.35	1960.84	11	10.3539	10.603	10.5301	10.0717	10.026	10.1933	9.86549	10.0331	9.93714	11.259	10.9689	10.9373	Os.47600.1.S1_s_at	LOC_Os12g01560	PMR5, putative, expressed	10.4957	10.097	9.94524	11.0551	0.0110928	4.46788	0.0410786	15494	1.31832	up	10.4957
Os.47600.2.S1_x_at					chr02|11972	33506139	33512012	-			586.623	742.801	703.337	380.824	393.6	330.888	443.065	462.389	414.668	1176.28	957.461	998.008	11	9.19629	9.53683	9.45807	8.57298	8.62059	8.3702	8.79138	8.85296	8.69581	10.2	9.90307	9.96291		LOC_Os08g01740	VHS and GAT domain containing protein, expressed	9.39706	8.52126	8.78005	10.022	0.00241568	6.82065	0.0175929	7878	1.83504	up	9.39706
Os.47706.1.S1_at	Os.47706	GO:0005739	Os03g0805600	Os03g0805600	chr03|11973	33577545	33580082	+	4334497		1057.08	1232.35	1091.57	531.438	533.968	393.493	1751.3	1676.52	1455.86	272.1	228.61	219.537	11	10.0459	10.2672	10.0922	9.05376	9.06061	8.62019	10.7742	10.7113	10.5077	8.08799	7.83675	7.77832	Os.47706.1.S1_at	LOC_Os04g34940	protein of unknown function domain containing protein, expressed	10.1351	8.91152	10.6644	7.90102	0.00159006	7.62292	0.0140347	6499	2.33523	up	10.1351
Os.47814.1.A1_s_at					chr09|11979	21967578	21967738	+			157.162	127.726	142.242	672.216	628.918	510.107	503.706	503.445	442.652	1027.33	839.142	838.354	11	7.29611	6.9969	7.15221	9.39278	9.29673	8.99466	8.97644	8.97569	8.79003	10.0047	9.71277	9.71142		LOC_Os07g14100	pentatricopeptide, putative, expressed	7.14841	9.22805	8.91405	9.80963	0.000148136	14.0686	0.0043258	1964	4.22705	down	7.14841
Os.47826.1.S1_at					chr06|11976	2578089	2580721	+			230.424	229.615	228.225	27.4551	38.2675	59.178	283.456	295.18	285.115	455.899	449.182	451.622	11	7.84815	7.84308	7.83432	4.779	5.25805	5.88699	8.14698	8.20545	8.1554	8.83257	8.81115	8.81897	Os.47826.1.S1_at	LOC_Os02g10840	transposon protein, putative, unclassified, expressed	7.84185	5.30801	8.16928	8.8209	0.00139055	7.89729	0.0130833	6097	5.79108	up	7.84185
Os.47891.1.S1_at					chr04|11974	26535350	26538208	-			179.506	129.963	127.68	133.035	174.613	182.424	92.6889	87.0859	90.1785	143.196	147.112	133.125	11	7.48789	7.02196	6.99639	7.05566	7.44802	7.51115	6.53432	6.44437	6.49471	7.16185	7.20077	7.05664	Os.47891.1.S1_at	LOC_Os01g09670	pollen-specific protein SF21, putative, expressed	7.16874	7.33828	6.49113	7.13975	0.47267	0.792022	0.53562	50636	1.12469	down	7.16874
Os.47974.1.A1_at					chr03|11973	24955820	24957685	-			63.0707	54.2981	71.3396	173.556	191.189	180.128	54.359	62.7848	60.0259	120.875	156.772	140.748	11	5.9789	5.76283	6.15663	7.43926	7.57886	7.49288	5.76445	5.97234	5.90751	6.91737	7.29252	7.13697	Os.47974.1.A1_at	LOC_Os02g56300	aminotransferase, classes I and II, domain containing protein, expressed	5.96612	7.50366	5.88143	7.11562	0.000220229	12.7173	0.00523921	2411	2.903	down	5.96612
Os.4799.1.S1_at					chr06|11976	13834608	13843082	+			41.2402	41.1492	42.5579	89.7361	92.2778	101.573	79.1819	97.4232	88.0407	33.7161	34.8294	30.3131	11	5.36598	5.36279	5.41135	6.48762	6.52791	6.66637	6.3071	6.60619	6.4601	5.07537	5.12223	4.92187	Os.4799.1.S1_at	LOC_Os01g65590	galactosyltransferase, putative, expressed	5.38004	6.56063	6.4578	5.03982	3.06925e-05	20.9477	0.00236081	745	2.2667	down	5.38004
Os.48017.1.S1_x_at					chr07|11977	27698329	27699531	+			29.2512	25.2404	29.9262	51.8447	31.8962	38.4928	65.5191	56.1717	56.2017	27.8455	28.2991	22.4895	11	4.87042	4.65767	4.90334	5.69613	4.99531	5.26652	6.03384	5.81177	5.81254	4.79937	4.82268	4.49118	Os.48017.1.S1_x_at	LOC_Os02g07070	RNA recognition motif family protein, expressed	4.81048	5.31932	5.88605	4.70441	0.0799509	2.33343	0.138734	33067	1.42291	down	4.81048
Os.48046.1.S1_at					chr03|11973	13584308	13586918	-			278.14	297.469	260.37	316.49	349.592	376.248	190.601	195.28	191.665	267.832	310.148	303.694	11	8.11967	8.21659	8.02442	8.30602	8.44953	8.55554	7.57441	7.6094	7.58244	8.06518	8.27681	8.24647	Os.48046.1.S1_at	LOC_Os08g40580	methyltransferase domain containing protein, expressed	8.12023	8.43703	7.58875	8.19616	0.0254393	3.47622	0.0659274	22140	1.24556	down	8.12023
Os.4806.1.S1_at		GO:0006350|GO:0006355|GO:0009734|GO:0005634|GO:0046983			chr02|11972	35067501	35069930	-			617.88	549.05	515.464	460.59	491.061	331.713	549.547	593.387	637.496	348.727	338.091	350.316	11	9.27118	9.10079	9.00973	8.84734	8.93976	8.37379	9.1021	9.21283	9.31627	8.44595	8.40127	8.45251	Os.4806.1.S1_at	LOC_Os01g18080	retrotransposon protein, putative, unclassified, expressed	9.12723	8.7203	9.2104	8.43325	0.100534	2.12711	0.163141	35359	1.32587	up	9.12723
Os.48102.1.A1_s_at					chr03|11973	911952	913108	+			246.681	249.389	386.298	544.449	488.012	755.872	282.631	236.452	248.91	112.833	113.649	127.128	11	7.9465	7.96226	8.59357	9.08865	8.93077	9.562	8.14278	7.8854	7.95948	6.81805	6.82843	6.99014		LOC_Os03g16800	clathrin assembly protein, putative, expressed	8.16744	9.19381	7.99589	6.87887	0.0228039	3.59774	0.0619712	21113	2.03689	down	8.16744
Os.48262.1.A1_at					chr02|11972	30331628	30334017	+			47.4036	40.7791	37.6824	44.9018	37.1837	33.6464	49.4775	46.8668	49.9902	31.3436	29.8607	31.5626	11	5.56692	5.34976	5.23582	5.4887	5.2166	5.07238	5.6287	5.55049	5.64357	4.9701	4.90018	4.98015		LOC_Os10g40510	LTPL144 - Protease inhibitor/seed storage/LTP family protein precursor, expressed	5.38417	5.25923	5.60759	4.95014	0.468006	0.801007	0.531302	50544	1.09046	up	5.38417
Os.483.1.S1_at		GO:0006810|GO:0006886|GO:0006913|GO:0007165|GO:0007264|GO:0015031|GO:0000166|GO:0003924|GO:0005515|GO:0005525			chr01|11971	24514135	24516821	+			642.003	537.32	568.954	478.438	510.909	608.516	289.435	295.077	298.297	455.677	494.845	471.701	11	9.32644	9.06964	9.15217	8.90219	8.99692	9.24915	8.17709	8.20495	8.2206	8.83187	8.95083	8.88173	Os.483.1.S1_at	LOC_Os12g43380	thaumatin, putative, expressed	9.18275	9.04942	8.20088	8.88814	0.35727	1.03951	0.426934	48017	1.09682	up	9.18275
Os.48438.1.S1_at					chr03|11973	2880706	2885725	+			143.008	194.391	180.533	378.929	392.586	381.854	133.798	151.225	136.221	259.932	261.615	235.359	11	7.15995	7.60282	7.49612	8.56578	8.61686	8.57688	7.06391	7.24056	7.08981	8.02199	8.0313	7.87872	Os.48438.1.S1_at	LOC_Os12g18960	integral membrane protein DUF6 containing protein, expressed	7.41963	8.58651	7.13142	7.97734	0.000967043	8.68596	0.0107393	5166	2.24526	down	7.41963
Os.48535.1.A1_at					chr05|11975	17452305	17453648	+			31.5105	23.1617	26.6768	144.425	127.386	88.9798	135.526	153.705	120.225	34.6131	34.8512	40.5223	11	4.97776	4.53367	4.73751	7.17418	6.99306	6.47541	7.08243	7.26402	6.9096	5.11324	5.12314	5.34064		LOC_Os02g56930	expressed protein	4.74965	6.88088	7.08535	5.19234	0.00097023	8.67851	0.0107539	5176	4.38092	down	4.74965
Os.48871.1.A1_at	Os.48871		Os05g0344400	Os05g0344400	chr05|11975	16105972	16106764	-	4338478		483.45	405.465	533.692	272.289	228.066	260.396	800.918	606.254	668.064	232.126	201.23	212.297	11	8.91722	8.66343	9.05986	8.089	7.83331	8.02456	9.64551	9.24378	9.38384	7.85877	7.6527	7.72994	Os.48871.1.A1_at	LOC_Os03g58840	vesicle-associated membrane protein, putative, expressed	8.88017	7.98229	9.42438	7.74713	0.00296143	6.45735	0.0196678	8639	1.86333	up	8.88017
Os.4891.1.S1_at					chr03|11973	3089835	3091654	+			372.54	363.652	459.033	549.33	609.497	827.127	425.438	395.574	348.235	796.959	691.334	753.129	11	8.54125	8.50641	8.84245	9.10153	9.25148	9.69196	8.7328	8.6278	8.44392	9.63836	9.43324	9.55675	Os.4891.1.S1_at	LOC_Os06g13570	expressed protein	8.63004	9.34832	8.60151	9.54279	0.0255168	3.47287	0.066015	22178	1.64522	down	8.63004
Os.48919.1.S1_at					chr02|11972	2205766	2207522	+			129.594	153.885	139.247	79.9098	68.586	70.6795	146.933	165.61	148.923	283.769	300.684	276.509	11	7.01786	7.26571	7.1215	6.3203	6.09984	6.14322	7.19901	7.37165	7.21842	8.14857	8.2321	8.11119	Os.48919.1.S1_at	LOC_Os04g38260	expressed protein	7.13502	6.18779	7.26303	8.16395	0.000654963	9.61185	0.00881596	4262	1.92817	up	7.13502
Os.49076.1.S1_at					chr01|11971	1195488	1200304	-			121.38	125.005	173.188	86.9227	100.553	120.055	93.1893	94.9957	112.827	161.738	168.402	170.793	11	6.92338	6.96584	7.43619	6.44166	6.65181	6.90755	6.54209	6.56979	6.81797	7.33751	7.39576	7.41611	Os.49076.1.S1_at	LOC_Os12g32660	NB-ARC domain containing protein, expressed	7.10847	6.66701	6.64328	7.38313	0.106294	2.07774	0.169905	35897	1.35798	up	7.10847
Os.49087.1.A1_at					chr05|11975	11232854	11235829	-			254.938	288.965	251.529	535.17	539.769	392.732	256.817	293.813	286.144	488.468	433.908	439.118	11	7.994	8.17475	7.97458	9.06385	9.0762	8.6174	8.0046	8.19876	8.1606	8.93212	8.76124	8.77847	Os.49087.1.A1_at	LOC_Os08g36490	kinetochore protein, putative, expressed	8.04778	8.91915	8.12132	8.82394	0.00600948	5.31903	0.0289243	11920	1.82941	down	8.04778
Os.49116.1.S1_at					chr02|11972	27542544	27545723	+			45.9762	39.5338	58.9973	128.598	155.713	161.646	100.467	92.6012	98.5974	51.7811	60.4499	53.8267	11	5.52281	5.30502	5.88258	7.00673	7.28275	7.3367	6.65058	6.53296	6.62348	5.69435	5.91767	5.75025	Os.49116.1.S1_at	LOC_Os11g05080	powdery mildew resistant protein 5, putative, expressed	5.57014	7.20872	6.60234	5.78742	0.00114087	8.31855	0.0117221	5582	3.11361	down	5.57014
Os.49118.1.S1_at					chr06|11976	31211404	31216526	+			83.1028	86.0849	90.0566	150.729	151.493	139.097	68.6807	81.0105	76.3846	128.225	129.269	128.931	11	6.37682	6.42769	6.49276	7.23581	7.24311	7.11995	6.10183	6.34004	6.25521	7.00254	7.01423	7.01046	Os.49118.1.S1_at	LOC_Os04g52650	expressed protein	6.43242	7.19962	6.23236	7.00908	0.000124018	14.7182	0.00402049	1769	1.70196	down	6.43242
Os.49139.1.S1_at					chr10|11980	22139305	22143029	-			41.6129	46.9777	41.8874	19.0316	20.2262	33.6645	126.416	120.547	148.288	75.6878	64.68	69.9838	11	5.37896	5.5539	5.38844	4.25033	4.33816	5.07316	6.98203	6.91345	7.21226	6.24199	6.01525	6.12895	Os.49139.1.S1_at	LOC_Os04g19800	F-box domain containing protein, expressed	5.44044	4.55388	7.03591	6.12873	0.0293619	3.32061	0.0717736	23473	1.84876	up	5.44044
Os.4914.1.S1_s_at					chr03|11973	29398781	29398936	-			115.981	234.821	291.188	206.027	232.418	330.963	227.463	156.509	191.827	523.763	489.066	507.574	11	6.85775	7.87542	8.18581	7.68669	7.86058	8.37052	7.82949	7.2901	7.58366	9.03277	8.93389	8.98747	Os.4914.1.S1_s_at	LOC_Os04g42520	phosphoribosyl transferase, putative, expressed	7.63966	7.9726	7.56775	8.98471	0.500929	0.738991	0.561995	51145	1.25958	down	7.63966
Os.49155.1.S1_at					chr02|11972	2388397	2394343	+			425.277	521.872	525.461	384.061	415.16	383.842	439.158	396.754	379.767	644.031	678.439	654.173	11	8.73226	9.02755	9.03744	8.58519	8.69752	8.58437	8.7786	8.6321	8.56897	9.33099	9.40608	9.35353	Os.49155.1.S1_at	LOC_Os05g24770	reticulon domain containing protein, putative, expressed	8.93242	8.62236	8.65989	9.36353	0.0441473	2.89934	0.0931706	27188	1.23976	up	8.93242
Os.49226.1.S1_at					chr12|11982	23771604	23775312	-			38.6973	43.9466	43.6354	20.4627	15.5501	15.992	22.7596	21.0656	26.8114	72.0565	101.432	76.4358	11	5.27416	5.45768	5.44743	4.35492	3.95885	3.99927	4.5084	4.39682	4.74478	6.17106	6.66438	6.25618	Os.49226.1.S1_at	LOC_Os03g02390	mitochondrial import inner membrane translocase subunit Tim17, putative, expressed	5.39309	4.10435	4.55	6.36387	0.000756918	9.25793	0.00948423	4577	2.44315	up	5.39309
Os.49272.1.S1_at					chr11|11981	3059425	3061940	-			17.9868	27.1578	28.1613	6.79591	5.94155	6.11359	17.6791	14.9154	16.8114	32.7219	41.2457	32.8476	11	4.16886	4.76329	4.81564	2.76467	2.57084	2.61202	4.14398	3.89873	4.07137	5.03219	5.36617	5.03772	Os.49272.1.S1_at	LOC_Os02g43180	OsGrx_C3 - glutaredoxin subgroup I, expressed	4.5826	2.64918	4.03803	5.14536	0.000856135	8.96616	0.0100647	4880	3.81961	up	4.5826
Os.49277.1.S1_at					chr01|11971	30799440	30802053	+			554.555	981.713	850.886	7.35697	8.14504	7.89631	340.471	338.472	335.51	131.956	129.605	131.109	11	9.11519	9.93916	9.73282	2.87911	3.02592	2.98118	8.41139	8.40289	8.39021	7.04392	7.01797	7.03462	Os.49277.1.S1_at	LOC_Os01g48990	uncharacterized kinase mug58, putative, expressed	9.59572	2.96207	8.4015	7.03217	1.22442e-05	26.3948	0.00182965	383	99.2952	up	9.59572
Os.49290.1.S1_at		GO:0006350|GO:0006355|GO:0009734|GO:0045449|GO:0005634|GO:0046983			chr06|11976	23500975	23502496	+			45.066	45.7359	53.1067	51.1777	58.1311	58.3023	63.4887	62.6624	57.4176	36.0266	40.3348	40.1975	11	5.49397	5.51525	5.73082	5.67744	5.86124	5.86548	5.98843	5.96953	5.84342	5.17099	5.33395	5.32903		LOC_Os03g49420	HEAT repeat family protein, putative, expressed	5.58001	5.80139	5.93379	5.27799	0.0863503	2.26345	0.146213	33887	1.16584	down	5.58001
Os.49291.1.S1_at					chr01|11971	10330410	10331153	+			52.1353	49.8201	49.31	42.3293	46.4011	51.5697	51.8413	51.562	51.4013	86.3664	101.225	93.5682	11	5.70419	5.63866	5.62381	5.40358	5.53609	5.68845	5.69603	5.68824	5.68373	6.4324	6.66143	6.54795	Os.49291.1.S1_at	LOC_Os06g11500	MCM9 - Putative minichromosome maintenance MCM family subunit 9, expressed	5.65555	5.54271	5.68933	6.54726	0.259359	1.31327	0.33082	44985	1.08136	up	5.65555
Os.49304.1.A1_at					chr03|11973	35377429	35379902	+			131.524	142.338	93.1107	369.021	355.903	253.926	300.408	344.739	308.885	117.711	98.3101	105.043	11	7.03918	7.15318	6.54087	8.52756	8.47534	7.98827	8.23078	8.42936	8.27093	6.8791	6.61927	6.71483	Os.49304.1.A1_at	LOC_Os05g48750	3-deoxy-manno-octulosonate cytidylyltransferase, putative, expressed	6.91108	8.33039	8.31035	6.73774	0.00507669	5.57408	0.0263196	11067	2.67458	down	6.91108
Os.49352.1.S1_at					chr11|11981	8820634	8822141	+			150.416	111.482	127.672	76.8332	54.5643	106.325	126.082	120.018	111.764	220.728	236.976	270.443	11	7.23282	6.80066	6.99629	6.26366	5.76988	6.73233	6.97821	6.9071	6.80431	7.78613	7.8886	8.07918	Os.49352.1.S1_at	LOC_Os03g13840	senescence-associated protein, putative, expressed	7.00992	6.25529	6.89654	7.91797	0.0684348	2.47695	0.124547	31528	1.6872	up	7.00992
Os.49526.1.S1_a_at					chr06|11976	25589293	25593317	-			65.6666	58.1928	90.1613	75.4179	83.6893	87.3487	92.0331	95.6778	96.8917	178.512	185.29	160.87	11	6.03709	5.86277	6.49444	6.23683	6.38697	6.44871	6.52408	6.58011	6.5983	7.47988	7.53364	7.32975	Os.49526.1.S1_a_at	LOC_Os01g19020	peroxidase precursor, putative, expressed	6.13143	6.35751	6.5675	7.44776	0.318483	1.13847	0.389415	46928	1.16965	down	6.13143
Os.49548.1.S1_at					chr11|11981	8437542	8440405	-			179.718	210.611	166.768	339.366	316.05	359.691	146.417	150.737	132.664	214.127	241.03	228.772	11	7.48959	7.71844	7.3817	8.4067	8.30401	8.49062	7.19394	7.23589	7.05163	7.74232	7.91307	7.83777	Os.49548.1.S1_at	LOC_Os03g51150	expressed protein	7.52991	8.40044	7.16049	7.83105	0.0015273	7.70442	0.0137568	6369	1.82834	down	7.52991
Os.49549.1.S1_at					chr04|11974	30326093	30327436	+			495.171	470.214	409.269	229.088	284.707	334.931	818.596	692.574	697.886	466.794	469.599	437.2	11	8.95178	8.87717	8.6769	7.83976	8.15334	8.38772	9.67701	9.43582	9.44685	8.86664	8.87529	8.77215	Os.49549.1.S1_at	LOC_Os01g60530	transposon protein, putative, CACTA, En/Spm sub-class	8.83529	8.12694	9.51989	8.83803	0.0166212	3.96405	0.0519158	18369	1.63393	up	8.83529
Os.49607.1.S1_at					chr03|11973	4892430	4893180	+			36.2113	43.082	97.9576	23.5958	21.9449	26.2295	84.356	69.5176	78.3816	176.583	194.699	182.484	11	5.17837	5.42901	6.61409	4.56046	4.45581	4.71312	6.39842	6.11931	6.29244	7.4642	7.60511	7.51163	Os.49607.1.S1_at	LOC_Os08g31219	ribosomal protein L27, putative, expressed	5.74049	4.57646	6.27006	7.52698	0.0605289	2.59243	0.114628	30298	2.24081	up	5.74049
Os.49611.1.S1_at	Os.17405	GO:0016020|GO:0016023	Os12g0503000	Os12g0503000	chr12|11982	19154009	19157277	-	4352286		10.1244	12.2236	8.6067	8.84535	7.83768	8.65698	12.5489	14.3108	13.5717	8.59169	8.65953	8.88053	11	3.33977	3.6116	3.10546	3.14492	2.97043	3.11386	3.64949	3.83903	3.76253	3.10294	3.11429	3.15065		LOC_Os03g01750	dual specificity protein phosphatase, putative, expressed	3.35228	3.0764	3.75035	3.12263	0.151329	1.77062	0.219384	39580	1.21073	up	3.35228
Os.49615.1.S1_at	Os.49615		Os03g0661600	Os03g0661600	chr03|11973	25926366	25927606	-	4333634		61.3577	130.767	52.9825	36.9196	37.9194	63.7542	163.75	182.954	155.244	467.161	730.172	776.455	11	5.93917	7.03085	5.72744	5.20632	5.24486	5.99445	7.35535	7.51534	7.2784	8.86778	9.51209	9.60076	Os.49615.1.S1_at	LOC_Os07g29190	expressed protein	6.23249	5.48188	7.38303	9.32687	0.191743	1.56893	0.262237	41955	1.68251	up	6.23249
Os.49658.1.S1_at		GO:0005509			chr05|11975	26452671	26454610	+			11.0239	13.3858	15.5538	12.0707	14.8214	11.8702	34.0904	36.1684	32.8878	9.98689	11.7072	10.8786	11	3.46256	3.74263	3.95919	3.59344	3.88961	3.56927	5.0913	5.17666	5.03948	3.32004	3.54933	3.44342	Os.49658.1.S1_at	LOC_Os12g37530	expressed protein	3.72146	3.68411	5.10248	3.43759	0.843033	0.21123	0.868101	55723	1.02623	up	3.72146
Os.49681.1.S1_at					chr03|11973	3632819	3636252	+			6.0901	6.26485	6.8403	6.14342	5.98186	5.49826	5.84222	6.1014	6.07415	10.417	11.1118	10.797	11	2.60647	2.64728	2.77406	2.61904	2.5806	2.45898	2.54652	2.60914	2.60268	3.38087	3.47402	3.43256	Os.49681.1.S1_at	LOC_Os05g50260	polygalacturonase, putative, expressed	2.67594	2.55287	2.58611	3.42915	0.152697	1.76291	0.220926	39659	1.08905	up	2.67594
Os.49746.1.S1_at		GO:0045449|GO:0003677			chr01|11971	43201120	43202363	-			2866.93	2802.54	2600.61	141.304	158.724	143.351	2398.35	2798.41	2858.66	5062.62	5978.81	5945.02	11	11.4853	11.4525	11.3446	7.14266	7.31038	7.16341	11.2278	11.4504	11.4811	12.3057	12.5456	12.5375	Os.49746.1.S1_at	LOC_Os11g43590	kelch repeat protein, putative, expressed	11.4275	7.20548	11.3864	12.4629	3.97536e-07	62.3027	0.000711683	25	18.6616	up	11.4275
Os.49800.1.S1_at					chr05|11975	11299805	11306426	-			105.225	101.253	114.437	123.698	137.289	142.532	101.629	93.802	104.902	152.321	147.753	161.631	11	6.71734	6.66181	6.83841	6.95068	7.10107	7.15514	6.66717	6.55155	6.7129	7.25097	7.20704	7.33656	Os.49800.1.S1_at	LOC_Os11g16480	transposon protein, putative, unclassified, expressed	6.73919	7.06896	6.64387	7.26486	0.0148139	4.10323	0.0485763	17498	1.25682	down	6.73919
Os.49829.1.S1_at					chr02|11972	24574587	24576658	-			44.0268	31.7094	39.7476	93.4203	95.3499	87.247	88.3448	92.4198	53.0843	15.5724	19.171	15.5208	11	5.46031	4.98684	5.3128	6.54566	6.57516	6.44703	6.46507	6.53013	5.73021	3.96092	4.26085	3.95613	Os.49829.1.S1_at	LOC_Os02g16600	expressed protein	5.25331	6.52262	6.24181	4.0593	0.000942199	8.74514	0.0105809	5108	2.41045	down	5.25331
Os.49847.1.S1_at					chr02|11972	24558179	24558734	+			24.24	14.8073	34.6384	20.2885	18.9174	26.3181	15.6309	12.887	13.4963	52.0137	59.1221	44.8363	11	4.59932	3.88824	5.1143	4.34259	4.24164	4.71798	3.96633	3.68785	3.75449	5.70082	5.88563	5.4866	Os.49847.1.S1_at	LOC_Os08g04250	cysteine-rich repeat secretory protein 55 precursor, putative, expressed	4.53395	4.43407	3.80289	5.69101	0.807541	0.260219	0.837263	55343	1.07169	up	4.53395
Os.4999.1.S1_at					chr06|11976	30416662	30417847	+			336.578	463.073	520.313	371.713	247.999	468.734	843.707	906.586	904.934	454.57	513.932	517.688	11	8.3948	8.8551	9.02324	8.53805	7.95419	8.87263	9.7206	9.8243	9.82167	8.82836	9.00543	9.01594	Os.4999.1.S1_at	LOC_Os07g30300	small G protein family protein, putative, expressed	8.75771	8.45495	9.78886	8.94991	0.407668	0.924245	0.474327	49316	1.2335	up	8.75771
Os.49997.1.S1_at					chr05|11975	7113341	7114865	-			341.252	329.924	354.885	765.683	794.972	759.616	410.462	455.191	454.686	1405.76	1561.55	1642.19	11	8.41469	8.36599	8.47121	9.5806	9.63476	9.56913	8.68111	8.83033	8.82873	10.4571	10.6088	10.6814	Os.49997.1.S1_at	LOC_Os01g51010	DUF292 domain containing protein, expressed	8.4173	9.59483	8.78005	10.5824	5.51715e-06	32.2414	0.00135871	232	2.2619	down	8.4173
Os.50047.1.S1_at					chr02|11972	6007622	6009551	+			4.79952	4.80462	4.7772	4.78406	4.7483	5.06831	15.8956	13.5384	15.3275	4.76682	4.71058	4.75216	11	2.26289	2.26442	2.25616	2.25824	2.24741	2.3415	3.99055	3.75898	3.93805	2.25303	2.23591	2.24858	Os.50047.1.S1_at	LOC_Os10g35630	cystathionin beta synthase protein, putative, expressed	2.26116	2.28238	3.89586	2.24584	0.51609	0.711461	0.576087	51404	1.01482	down	2.26116
Os.50251.1.S1_at					chr09|11979	3854981	3861963	+			104.478	141.747	171.678	148.308	163.435	162.913	259.073	225.921	251.702	90.6896	90.3786	102.56	11	6.70706	7.14717	7.42356	7.21245	7.35257	7.34796	8.01722	7.81968	7.97557	6.50287	6.49791	6.68033	Os.50251.1.S1_at	LOC_Os12g44060	nodulin, putative, expressed	7.0926	7.30433	7.93749	6.56037	0.377738	0.991102	0.446153	48581	1.15808	down	7.0926
Os.5034.1.S1_at					chr07|11977	28658494	28660099	+			1574.51	1238.09	1469.77	107.28	105.266	140.826	1053.07	1246.19	1291.51	358.867	370.412	357.815	11	10.6207	10.2739	10.5214	6.74523	6.71789	7.13777	10.0404	10.2833	10.3348	8.48731	8.53299	8.48307	Os.5034.1.S1_at	LOC_Os02g17390	3-hydroxyacyl-CoA dehydrogenase, putative, expressed	10.472	6.86696	10.2195	8.50112	2.94915e-05	21.1594	0.00234709	720	12.168	up	10.472
Os.50395.1.S1_at					chr12|11982	18589917	18592583	+			672.386	759.696	640.35	9.75511	8.69304	9.6592	117.681	175.623	151.742	419.044	514.993	599.549	11	9.39315	9.56928	9.32272	3.28616	3.11986	3.2719	6.87874	7.45634	7.24547	8.71096	9.00841	9.22773	Os.50395.1.S1_at	LOC_Os03g53670	YT521-B-like family domain containing protein, expressed	9.42838	3.22597	7.19352	8.98237	2.72773e-07	68.4594	0.000711683	20	73.6394	up	9.42838
Os.50406.1.S1_x_at	Os.28186	GO:0005739	Os03g0583900	Os03g0583900	chr03|11973	21456865	21460769	-	4333337		62.6132	61.5796	69.9389	66.6876	67.7948	72.0347	81.5849	75.3502	71.7773	132.869	148.727	140.426	11	5.9684	5.94438	6.12802	6.05935	6.0831	6.17062	6.35023	6.23554	6.16546	7.05386	7.21652	7.13367		LOC_Os11g10590	hypothetical protein	6.0136	6.10436	6.25041	7.13468	0.245996	1.35806	0.317481	44460	1.06493	down	6.0136
Os.50455.1.S1_at					chr06|11976	23907920	23912799	-			124.745	98.5537	127.826	672.696	796.721	1837.22	90.6069	100.898	86.6764	154.563	159.614	139.307	11	6.96284	6.62284	6.99804	9.39381	9.63793	10.8433	6.50155	6.65675	6.43757	7.27205	7.31845	7.12212	Os.50455.1.S1_at	LOC_Os03g42840	calcineurin B, putative, expressed	6.86124	9.95835	6.53196	7.23754	0.00261332	6.67836	0.01839	8152	8.55703	down	6.86124
Os.50546.1.S1_at					chr03|11973	8286348	8290525	-			21.5541	21.8006	25.3626	33.2706	46.0898	37.3076	19.8236	19.5858	18.9954	35.3924	39.7432	37.1823	11	4.42989	4.4463	4.66463	5.05618	5.52637	5.2214	4.30914	4.29174	4.24758	5.14537	5.31264	5.21654	Os.50546.1.S1_at	LOC_Os01g02440	Ser/Thr receptor-like kinase, putative, expressed	4.51361	5.26798	4.28282	5.22485	0.00864271	4.80086	0.0355708	13940	1.6869	down	4.51361
Os.50582.1.S1_at		GO:0000074|GO:0007049|GO:0051301|GO:0005634			chr07|11977	22167827	22170029	-			55.0791	41.2095	46.7487	182.709	171.809	108.862	65.8075	57.2148	63.8868	36.2072	31.1301	32.6439	11	5.78343	5.3649	5.54685	7.51341	7.42466	6.76636	6.04018	5.83832	5.99745	5.1782	4.96024	5.02874	Os.50582.1.S1_at	LOC_Os01g10060	hypothetical protein	5.56506	7.23481	5.95865	5.05573	0.00324043	6.30214	0.0206255	9014	3.18158	down	5.56506
Os.50607.1.S1_at					chr08|11978	2903292	2906194	-			8.75324	10.2351	13.0327	7.0237	9.94622	7.9748	10.08	8.5902	9.79162	15.086	17.2382	16.7756	11	3.12982	3.35545	3.70406	2.81223	3.31415	2.99545	3.33342	3.10269	3.29155	3.91514	4.10754	4.06829	Os.50607.1.S1_at	LOC_Os01g15910	UTP--glucose-1-phosphate uridylyltransferase, putative	3.39644	3.04061	3.24255	4.03032	0.184647	1.60093	0.254761	41588	1.27973	up	3.39644
Os.5061.1.S1_s_at					chr04|11974	5189996	5191789	-			13.7713	12.819	14.4161	12.4199	14.2229	14.2315	14.3323	14.2268	13.9493	25.0383	25.4176	26.4196	11	3.78359	3.68021	3.84961	3.63458	3.83014	3.83102	3.8412	3.83054	3.80213	4.64607	4.66775	4.72354	Os.5061.1.S1_s_at	LOC_Os01g16590	hypothetical protein	3.77114	3.76524	3.82462	4.67912	0.946071	0.071983	0.955228	56829	1.00409	up	3.77114
Os.50620.1.S1_at											19.9943	22.495	22.6682	10.3506	9.91977	7.39638	22.9382	21.9076	18.9397	45.4699	39.7909	38.3354	11	4.32152	4.49153	4.5026	3.37165	3.31031	2.88682	4.51968	4.45336	4.24334	5.50684	5.31437	5.26061	Os.50620.1.S1_at	LOC_Os01g20020	hypothetical protein	4.43855	3.18959	4.40546	5.3606	0.00157007	7.64844	0.0139464	6457	2.3767	up	4.43855
Os.50769.1.A1_at					chr06|11976	1152539	1154352	+			20.0659	20.8847	18.3165	23.3439	25.1303	19.3339	54.9733	54.5495	64.9458	11.1553	15.7882	17.7026	11	4.32667	4.38438	4.19508	4.54498	4.65135	4.27306	5.78066	5.76949	6.02116	3.47965	3.98078	4.14589	Os.50769.1.A1_at	LOC_Os01g51240	hypothetical protein	4.30204	4.4898	5.85711	3.86877	0.209842	1.49254	0.281015	42847	1.13899	down	4.30204
Os.50847.1.S1_at					chr08|11978	18926841	18933060	-			231.026	302.173	263.796	418.549	448.399	507.609	169.201	161.111	161.212	239.986	270.16	266.951	11	7.85191	8.23923	8.04328	8.70925	8.80864	8.98757	7.40259	7.33191	7.33282	7.9068	8.07767	8.06043	Os.50847.1.S1_at	LOC_Os01g67320	expressed protein	8.04481	8.83516	7.35577	8.01497	0.00464077	5.7138	0.0250864	10613	1.72949	down	8.04481
Os.5087.1.S1_at					chr11|11981	1483073	1490765	+			46.6543	66.9285	76.9616	24.6273	26.6627	24.4217	30.9597	28.854	35.3265	57.4611	70.1716	71.577	11	5.54394	6.06455	6.26607	4.62218	4.73675	4.61009	4.95232	4.8507	5.14268	5.84451	6.13282	6.16143	Os.5087.1.S1_at	LOC_Os01g50980	cullin, putative	5.95818	4.65634	4.9819	6.04625	0.00400957	5.94749	0.0231555	9935	2.46544	up	5.95818
Os.50881.1.S1_x_at					chr09|11979	22754859	22757022	+			16.7433	22.1246	25.5369	8.64685	9.49948	10.5451	23.8929	20.7974	20.8521	48.3056	55.2484	51.354	11	4.06551	4.46758	4.67451	3.11218	3.24785	3.3985	4.57851	4.37833	4.38212	5.59412	5.78786	5.68241	Os.50881.1.S1_x_at	LOC_Os02g03460	phosphatidate cytidylyltransferase, putative, expressed	4.40254	3.25284	4.44632	5.68813	0.00429533	5.83648	0.0240717	10238	2.21867	up	4.40254
Os.50903.1.S1_at					chr09|11979	4200074	4203423	-			56.6022	27.6847	64.5218	30.451	29.8387	58.449	67.4391	79.8052	51.9962	376.172	278.726	244.537	11	5.82279	4.79102	6.01172	4.92842	4.89911	5.86911	6.07551	6.31841	5.70033	8.55525	8.1227	7.93391	Os.50903.1.S1_at	LOC_Os02g06260	phytosulfokine receptor precursor, putative, expressed	5.54184	5.23221	6.03142	8.20395	0.565829	0.625046	0.621798	52215	1.23939	up	5.54184
Os.50903.2.S1_x_at	Os.50903		Os09g0255400	Os09g0255400	chr09|11979	4200660	4203423	-	4346529		35.0425	36.5373	45.2374	9.6087	8.41015	13.1275	54.9956	73.8585	34.4973	430.861	388.509	346.901	11	5.13103	5.1913	5.49945	3.26434	3.07213	3.71452	5.78124	6.20669	5.10841	8.75108	8.6018	8.43838		LOC_Os02g06510	myosin heavy chain, putative, expressed	5.27393	3.35033	5.69878	8.59709	0.000974985	8.66744	0.0107769	5190	3.79367	up	5.27393
Os.50927.1.S1_at					chr08|11978	2810098	2811734	-			10.6869	17.897	16.1882	16.2025	22.2333	15.4332	12.7157	12.8014	13.3221	22.8416	21.737	21.279	11	3.41777	4.16165	4.01687	4.01815	4.47465	3.94797	3.66854	3.67823	3.73575	4.51359	4.44208	4.41136	Os.50927.1.S1_at	LOC_Os02g10170	expressed protein	3.86543	4.14692	3.69417	4.45568	0.373549	1.00082	0.442307	48460	1.21545	down	3.86543
Os.50951.1.S1_at					chr02|11972	20005960	20007983	+			632.647	706.406	769.135	369.954	424.277	393.391	325.062	336.713	367.111	636.804	692.935	620.242	11	9.30526	9.46435	9.58709	8.5312	8.72886	8.61982	8.34457	8.39537	8.52007	9.31471	9.43658	9.27669	Os.50951.1.S1_at	LOC_Os02g13590	hypothetical protein	9.45223	8.62663	8.42001	9.34266	0.00115709	8.28785	0.0117907	5628	1.77228	up	9.45223
Os.50959.1.S1_at	Os.14666		Os09g0401300	Os09g0401300	chr09|11979	14056994	14058092	-	4347000		40.624	30.5947	43.8496	56.9879	57.0329	31.8066	43.4426	40.4445	43.9674	15.541	22.0156	17.5973	11	5.34426	4.93521	5.45449	5.83258	5.83372	4.99126	5.44104	5.33787	5.45836	3.95801	4.46046	4.13729	Os.50959.1.S1_at	LOC_Os02g14420	hypothetical protein	5.24465	5.55252	5.41242	4.18525	0.393207	0.956005	0.460659	48978	1.23788	down	5.24465
Os.51026.1.S1_at					chr07|11977	18122982	18124694	-			27.7476	28.4888	24.233	83.2472	68.8871	64.3946	79.7848	77.8747	80.7477	32.7978	35.6723	33.821	11	4.79429	4.83232	4.5989	6.37933	6.10616	6.00887	6.31804	6.28308	6.33535	5.03553	5.15673	5.07985	Os.51026.1.S1_at	LOC_Os02g22110	hypothetical protein	4.74184	6.16479	6.31216	5.0907	0.000424644	10.749	0.00713305	3415	2.68133	down	4.74184
Os.51026.1.S1_x_at					chr07|11977	18122982	18124694	-			25.703	25.5143	22.8512	71.0579	59.0622	56.5623	91.6787	76.8209	98.7749	34.2506	41.932	38.0099	11	4.68387	4.67323	4.5142	6.15092	5.88416	5.82177	6.51851	6.26343	6.62607	5.09806	5.38998	5.2483		LOC_Os08g34690	transposon protein, putative, unclassified	4.62377	5.95229	6.46934	5.24545	0.000319476	11.5635	0.00624808	2933	2.51145	down	4.62377
Os.51035.1.S1_at					chr12|11982	6728592	6730721	-			142.475	141.853	148.564	318.461	240.828	278.382	167.471	162.343	135.454	73.2102	80.3854	84.1098	11	7.15457	7.14825	7.21494	8.31498	7.91186	8.12092	7.38777	7.3429	7.08166	6.19397	6.32886	6.3942	Os.51035.1.S1_at	LOC_Os02g24400	hypothetical protein	7.17258	8.11592	7.27078	6.30568	0.00134127	7.97262	0.0128332	5996	1.92297	down	7.17258
Os.51057.1.S1_at					chr01|11971	24942950	24946537	-			317.584	329.252	313.278	468.964	503.815	461.462	397.041	402.333	477.307	206.797	188.272	186.268	11	8.31099	8.36305	8.2913	8.87334	8.97675	8.85007	8.63314	8.65225	8.89877	7.69207	7.55668	7.54123	Os.51057.1.S1_at	LOC_Os02g26950	conserved hypothetical protein	8.32178	8.90005	8.72805	7.59666	0.000201083	13.0157	0.00499929	2307	1.49306	down	8.32178
Os.51127.1.S1_a_at					chr04|11974	22262421	22264179	+			576.485	559.795	623.306	149.75	150.254	223.867	298.147	262.971	302.829	500.315	627.297	521.869	11	9.17114	9.12875	9.2838	7.22642	7.23126	7.8065	8.21988	8.03876	8.24236	8.96669	9.29301	9.02754	Os.51127.1.S1_a_at	LOC_Os02g34770	receptor-like protein kinase 2 precursor, putative	9.19456	7.42139	8.167	9.09575	0.000860728	8.95368	0.010089	4893	3.41805	up	9.19456
Os.51132.1.S1_at					chr08|11978	3942694	3944788	+			500.66	557.458	471.983	311.853	358.501	412.653	404.935	502.217	486.257	774.081	818.069	810.486	11	8.96769	9.12272	8.88259	8.28472	8.48583	8.68879	8.66155	8.97217	8.92558	9.59634	9.67608	9.66264	Os.51132.1.S1_at	LOC_Os02g35930	hypothetical protein	8.991	8.48645	8.8531	9.64502	0.0207469	3.70487	0.0587513	20262	1.41868	up	8.991
Os.51208.1.S1_s_at					chr02|11972	34919501	34920224	+			1893.08	2296.73	1926.17	1301.15	1467.37	990.87	1729.72	2102.22	2029.52	1061.62	981.532	946.27	11	10.8865	11.1654	10.9115	10.3456	10.519	9.95255	10.7563	11.0377	10.9869	10.0521	9.93889	9.88611	Os.51208.1.S1_s_at	LOC_Os02g46690	OsFBD8 - F-box and FBD domain containing protein, expressed	10.9878	10.2724	10.927	9.95902	0.0196056	3.76993	0.0569873	19740	1.64197	up	10.9878
Os.51234.1.S1_at					chr09|11979	18849290	18852114	+			133.325	162.591	165.045	86.9581	90.4313	90.7645	232.065	202.457	202.401	103.329	105.086	106.147	11	7.0588	7.3451	7.36672	6.44225	6.49875	6.50406	7.85839	7.66147	7.66107	6.6911	6.71543	6.72991	Os.51234.1.S1_at	LOC_Os02g51920	hypothetical protein	7.25687	6.48168	7.72698	6.71215	0.00156027	7.6611	0.0139018	6438	1.71141	up	7.25687
Os.51445.1.S1_at					chr08|11978	6307530	6308218	-			15.1232	18.4965	13.6129	15.7337	23.1532	14.228	8.88625	8.54912	8.09706	20.4099	22.911	19.3484	11	3.91869	4.20918	3.7669	3.97579	4.53314	3.83066	3.15157	3.09578	3.0174	4.3512	4.51797	4.27414	Os.51445.1.S1_at	LOC_Os03g27360	RING-H2 finger protein ATL5H precursor, putative	3.96492	4.1132	3.08825	4.3811	0.585539	0.592251	0.639417	52545	1.10824	down	3.96492
Os.51464.1.A1_at					chr04|11974	9127736	9128491	+			54.8265	53.4065	67.2801	233.247	343.833	514.813	23.7775	22.0511	24.7639	47.0587	46.8265	41.4673	11	5.7768	5.73894	6.07211	7.86571	8.42557	9.00791	4.57153	4.46278	4.63017	5.55639	5.54925	5.3739	Os.51464.1.A1_at	LOC_Os03g29490	hypothetical protein	5.86262	8.43306	4.55482	5.49318	0.00175561	7.42574	0.0147893	6810	5.93992	down	5.86262
Os.5147.1.S1_at					chr03|11973	28092270	28095500	+			1239.5	1179.42	1340.02	807.597	793.888	1471.95	3328.05	1924.81	2558.76	327.019	403.532	394.18	11	10.2755	10.2039	10.388	9.65749	9.63279	10.5235	11.7005	10.9105	11.3212	8.35323	8.65654	8.62271	Os.5147.1.S1_at	LOC_Os11g25420	hypothetical protein	10.2891	9.93793	11.3107	8.54416	0.303522	1.17961	0.374865	46459	1.27564	up	10.2891
Os.51525.1.S1_at					chr03|11973	11817802	11820050	+			428.384	440.786	503.779	174.691	209.675	189.046	279.754	225.962	256.298	563.39	506.893	507.586	11	8.74276	8.78393	8.97665	7.44866	7.71201	7.56259	8.12801	7.81994	8.00168	9.13799	8.98554	8.98751	Os.51525.1.S1_at	LOC_Os03g42370	B3 DNA binding domain containing protein	8.83445	7.57442	7.98321	9.03701	0.000275702	12.0081	0.00579064	2731	2.395	up	8.83445
Os.51546.1.S1_at					chr03|11973	4358784	4359853	-			2109.69	2210.18	1889.36	2894.38	3469.5	2613.58	1827.29	2099.27	769.861	115.617	132.252	100.248	11	11.0428	11.1099	10.8837	11.499	11.7605	11.3518	10.8355	11.0357	9.58845	6.85321	7.04715	6.64743	Os.51546.1.S1_at	LOC_Os03g45350	hypothetical protein	11.0121	11.5371	10.4865	6.84926	0.0186118	3.83039	0.0553027	19309	1.43891	down	11.0121
Os.5160.1.S1_at	Os.5160		Os07g0656700	Os07g0656700	chr07|11977	27629052	27631631	+	4344150		420.662	452.047	383.988	340.723	370.136	320.742	902.886	1070.69	902.042	163.935	208.109	182.336	11	8.71652	8.82033	8.58492	8.41246	8.53191	8.32527	9.8184	10.0643	9.81705	7.35698	7.70119	7.51046	Os.5160.1.S1_at	LOC_Os03g53480	hypothetical protein	8.70725	8.42321	9.89992	7.52288	0.0351316	3.13158	0.080226	25125	1.2176	up	8.70725
Os.51601.1.S1_at					chr07|11977	24162530	24163300	+			74.6758	89.8647	109.283	21.8471	12.6928	16.465	69.582	81.9657	97.0144	211.036	220.556	219.726	11	6.22257	6.48968	6.77192	4.44937	3.66594	4.04133	6.12064	6.35695	6.60013	7.72134	7.785	7.77956	Os.51601.1.S1_at	LOC_Os03g54190	hypothetical protein	6.49472	4.05221	6.35924	7.76197	0.00090375	8.84065	0.0103503	5009	5.43586	up	6.49472
Os.51663.1.S1_at					chr04|11974	29803677	29807080	-			9.70677	9.375	9.28868	7.77659	9.03014	7.39535	9.08153	9.12839	8.99308	24.5594	25.9366	20.7481	11	3.27899	3.22882	3.21547	2.95914	3.17475	2.88662	3.18294	3.19036	3.16881	4.6182	4.69692	4.37491	Os.51663.1.S1_at	LOC_Os04g03360	jacalin-like lectin domain containing protein	3.24109	3.00683	3.1807	4.56334	0.0574494	2.64218	0.110823	29744	1.1763	up	3.24109
Os.51712.1.S1_at					chr02|11972	25387105	25388705	+			44.0403	74.2813	65.79	148.32	145.141	151.455	46.4524	48.959	45.9764	82.6705	111.07	103.694	11	5.46075	6.21493	6.0398	7.21257	7.18131	7.24274	5.53768	5.6135	5.52282	6.3693	6.79533	6.69618	Os.51712.1.S1_at	LOC_Os04g10910	hypothetical protein	5.90516	7.21221	5.558	6.62027	0.00462736	5.71836	0.0250682	10591	2.47435	down	5.90516
Os.5178.1.A1_s_at					chr03|11973	32371486	32374775	+			94.4827	144.146	127.814	62.3012	68.5883	48.2796	95.0183	108.117	88.0162	33.367	32.7688	34.312	11	6.56198	7.17139	6.9979	5.96119	6.09989	5.59334	6.57013	6.75646	6.4597	5.06035	5.03425	5.10064	Os.5178.1.A1_s_at	LOC_Os04g23580	xylosyltransferase, putative, expressed	6.91042	5.88481	6.59543	5.06508	0.0121995	4.34556	0.0434148	16123	2.03583	up	6.91042
Os.51815.2.S1_x_at					chr02|11972	19346709	19349026	-			88.549	93.6943	85.4658	146.951	124.874	135.73	136.178	114.392	127.963	75.8142	77.6687	68.2094	11	6.46841	6.54989	6.41728	7.19919	6.96433	7.08459	7.08935	6.83784	6.99958	6.2444	6.27926	6.0919		LOC_Os04g30390	conserved hypothetical protein	6.47852	7.08271	6.97559	6.20519	0.00149879	7.74282	0.0136058	6320	1.52012	down	6.47852
Os.51900.1.S1_at					chr03|11973	16412672	16414214	+			45.197	34.9679	37.1162	52.3539	74.5302	74.7609	41.9057	41.0836	36.9841	14.223	18.7286	17.7958	11	5.49815	5.12796	5.21398	5.71023	6.21975	6.22421	5.38907	5.36049	5.20883	3.83016	4.22717	4.15346	Os.51900.1.S1_at	LOC_Os04g39360	heavy metal transport/detoxification protein, putative	5.28003	6.0514	5.31947	4.07026	0.0194127	3.78138	0.0566511	19661	1.70688	down	5.28003
Os.51936.1.S1_at					chr03|11973	5839831	5843006	+			79.2098	71.7101	84.634	156.696	146.948	176.342	55.9261	52.4629	52.7528	85.9275	101.489	83.9042	11	6.30761	6.1641	6.40317	7.29182	7.19916	7.46223	5.80545	5.71323	5.72118	6.42505	6.66518	6.39067	Os.51936.1.S1_at	LOC_Os04g45500	hypothetical protein	6.29163	7.31774	5.74662	6.49363	0.000586271	9.89136	0.00836837	4019	2.03653	down	6.29163
Os.52016.1.A1_at					chr02|11972	12846466	12851439	+			140.786	149.466	124.212	154.847	167.576	157.224	120.478	139.395	125.999	226.073	217.757	198.415	11	7.13736	7.22368	6.95665	7.2747	7.38868	7.29667	6.91263	7.12304	6.97726	7.82064	7.76658	7.63238	Os.52016.1.A1_at	LOC_Os04g57390	acyl-protein thioesterase, putative, expressed	7.1059	7.32002	7.00431	7.73987	0.0676458	2.48777	0.123535	31419	1.16	down	7.1059
Os.5210.1.S1_at					chr08|11978	24750411	24753504	+			406.961	497.617	575.681	38.2792	49.3793	33.2311	339.09	273.908	359.003	86.4738	82.141	76.3433	11	8.66875	8.95889	9.16912	5.25849	5.62584	5.05446	8.40552	8.09755	8.48785	6.43419	6.36003	6.25443		LOC_Os05g10640	hAT dimerisation domain-containing protein, putative	8.93225	5.31293	8.33031	6.34955	8.18623e-05	16.3523	0.00338913	1385	12.2893	up	8.93225
Os.52106.2.S1_at					chr02|11972	31515990	31517195	+			15.8836	22.2396	20.6614	32.428	45.8015	35.8618	26.1347	24.6758	24.3292	44.4102	52.5476	53.4136	11	3.98947	4.47506	4.36887	5.01917	5.51732	5.16438	4.70789	4.62502	4.60462	5.47282	5.71555	5.73914		LOC_Os05g11360	DTDP-D-glucose 4,6-dehydratase, putative	4.2778	5.23362	4.64584	5.6425	0.0102029	4.57748	0.0391554	14951	1.93969	down	4.2778
Os.52121.1.S1_at					chr01|11971	42718923	42722011	+			21.8306	23.6861	26.5634	49.4458	57.5766	48.5824	13.488	14.0803	13.1215	21.8808	19.5497	21.6287	11	4.44828	4.56597	4.73137	5.62777	5.84741	5.60236	3.7536	3.81561	3.71386	4.45159	4.28907	4.43488		LOC_Os05g13350	hypothetical protein	4.58187	5.69252	3.76103	4.39185	0.000603074	9.81937	0.0084733	4083	2.15942	down	4.58187
Os.52147.1.S1_at					chr11|11981	17408323	17409291	+			189.89	200.801	280.498	158.361	148.878	368.691	237.989	192.808	260.132	499.412	532.062	561.293	11	7.56902	7.64962	8.13184	7.30708	7.21799	8.52627	7.89475	7.59102	8.0231	8.96409	9.05545	9.13261	Os.52147.1.S1_at	LOC_Os05g15910	hypothetical protein	7.7835	7.68378	7.83629	9.05072	0.838003	0.218132	0.863665	55675	1.07157	up	7.7835
Os.52191.1.A1_at					chr12|11982	23846310	23851438	+			46.6825	63.7774	82.1796	91.3974	104.332	104.13	136.855	136.814	155.278	70.0305	72.4229	68.9836	11	5.54481	5.99497	6.36071	6.51408	6.70504	6.70224	7.09651	7.09607	7.2787	6.12991	6.17837	6.10818	Os.52191.1.A1_at	LOC_Os05g27510	hypothetical protein	5.96683	6.64045	7.15709	6.13882	0.0509671	2.75775	0.102429	28551	1.59507	down	5.96683
Os.52208.1.S1_at					chr11|11981	27321918	27328435	+			9.14379	9.38893	8.43552	4.98769	4.86331	4.9478	72.2092	65.6044	86.6784	7.84246	12.382	10.1051	11	3.19279	3.23096	3.07648	2.31837	2.28194	2.30679	6.17411	6.03572	6.4376	2.97131	3.63017	3.33701	Os.52208.1.S1_at	LOC_Os05g30200	hypothetical protein	3.16674	2.30237	6.21581	3.31283	5.4466e-05	18.1266	0.00290671	1074	1.82055	up	3.16674
Os.52224.1.S1_at		GO:0006259|GO:0006265|GO:0005694|GO:0003677|GO:0003918|GO:0005524|GO:0016853			chr03|11973	9778170	9801118	-			151.062	144.083	161.321	116.044	112.47	139.402	82.0492	88.6208	101.939	197.013	212.058	207.058	11	7.23899	7.17075	7.33379	6.85853	6.8134	7.12311	6.35842	6.46957	6.67156	7.62214	7.72831	7.69389	Os.52224.1.S1_at	LOC_Os05g32450	hypothetical protein	7.24785	6.93168	6.49985	7.68145	0.0423936	2.93989	0.0907074	26817	1.24502	up	7.24785
Os.52251.1.S1_at	Os.52251		Os02g0221300	Os02g0221300	chr02|11972	6770988	6779383	-	4328756		63.8967	63.0782	50.8534	72.8062	74.2644	57.4393	99.8832	90.9673	95.4304	59.4562	62.1339	55.0964	11	5.99767	5.97907	5.66827	6.18599	6.2146	5.84396	6.64217	6.50728	6.57638	5.89375	5.95731	5.78389	Os.52251.1.S1_at	LOC_Os05g35380	universal stress protein domain containing protein, putative, expressed	5.88167	6.08152	6.57527	5.87832	0.279669	1.2493	0.351384	45669	1.14858	down	5.88167
Os.52259.1.S1_at					chr11|11981	340401	344822	+			13.0872	15.2512	14.0718	12.886	14.0519	14.6228	42.4192	43.0463	38.5791	14.1858	12.0118	9.55282	11	3.71008	3.93085	3.81473	3.68774	3.81269	3.87015	5.40664	5.42782	5.26975	3.82638	3.58638	3.25593	Os.52259.1.S1_at	LOC_Os05g36950	hypothetical protein	3.81856	3.79019	5.36807	3.55623	0.751056	0.339863	0.788011	54689	1.01985	up	3.81856
Os.52261.1.S1_at					chr04|11974	27889665	27894512	+			143.359	164.944	195.255	86.4332	83.9393	126.067	1221.13	926.156	968.683	189.998	154.423	166.23	11	7.16349	7.36583	7.60921	6.43351	6.39128	6.97805	10.254	9.85511	9.91988	7.56984	7.27075	7.37704	Os.52261.1.S1_at	LOC_Os05g36980	hypothetical protein	7.37951	6.60095	10.0097	7.40588	0.0271684	3.40435	0.0684064	22788	1.71543	up	7.37951
Os.52276.1.S1_at					chr09|11979	20731107	20734243	-			219.077	217.235	205.403	305.66	330.1	321.595	109.172	117.413	121.168	201.097	209.395	202.849	11	7.77529	7.76311	7.68231	8.25578	8.36676	8.3291	6.77046	6.87545	6.92087	7.65174	7.71008	7.66426	Os.52276.1.S1_at	LOC_Os05g38620	ZOS5-10 - C2H2 zinc finger protein	7.74024	8.31721	6.85559	7.67536	0.000190737	13.1921	0.00485567	2253	1.49172	down	7.74024
Os.52278.1.S1_s_at					chr07|11977	17267087	17268255	+			865.728	1074.24	876.273	159.158	164.314	150.154	440.487	567.876	533.364	216.714	255.564	237.078	11	9.75777	10.0691	9.77524	7.31431	7.36031	7.2303	8.78296	9.14943	9.05898	7.75965	7.99754	7.88922		LOC_Os05g38760	Core histone H2A/H2B/H3/H4 domain containing protein, putative	9.86737	7.30164	8.99712	7.88213	1.85658e-05	23.7729	0.00198147	534	5.92054	up	9.86737
Os.52283.1.S1_at					chr11|11981	6196639	6200125	-			135.91	128.291	104.946	106.522	99.0273	172.557	128.299	119.888	120.769	194.19	196.232	216.487	11	7.08651	7.00328	6.7135	6.735	6.62975	7.43093	7.00336	6.90555	6.91611	7.60133	7.61642	7.75814	Os.52283.1.S1_at	LOC_Os05g39100	hypothetical protein	6.93443	6.9319	6.94167	7.65863	0.993111	0.00918569	0.994272	57313	1.00176	up	6.93443
Os.52287.2.S1_at					chr02|11972	1069022	1072082	-			91.3682	67.9467	66.0362	84.8886	112.402	83.925	38.4703	42.9335	46.8837	91.2248	77.2007	78.5756	11	6.51362	6.08633	6.04519	6.4075	6.81253	6.39103	5.26567	5.42403	5.55102	6.51135	6.27054	6.29601	Os.52287.2.S1_at	LOC_Os05g39870	CAMK_KIN1/SNF1/Nim1_like.24 - CAMK includes calcium/calmodulin depedent protein kinases	6.21505	6.53702	5.41357	6.3593	0.188834	1.5819	0.259172	41807	1.25004	down	6.21505
Os.52389.1.S1_x_at					chr06|11976	453886	456221	+			43.2846	44.6435	42.7808	44.4233	35.0637	37.5509	49.5999	54.2571	48.3755	145.515	124.805	139.385	11	5.43578	5.48038	5.41889	5.47324	5.1319	5.23077	5.63227	5.76174	5.59621	7.18502	6.96354	7.12293	Os.52389.1.S1_x_at	LOC_Os06g02870	hypothetical protein	5.44502	5.27864	5.6634	7.0905	0.181703	1.61458	0.251721	41419	1.12224	up	5.44502
Os.52419.1.S1_at					chr06|11976	563534	566659	+			300.559	333.966	228.908	107.957	112.944	100.277	185.676	263.41	249.39	580.498	666.559	669.709	11	8.23151	8.38356	7.83863	6.75431	6.81947	6.64785	7.53664	8.04117	7.96226	9.18115	9.38059	9.38739	Os.52419.1.S1_at	LOC_Os06g08240	hypothetical protein	8.15123	6.74054	7.84669	9.31638	0.00114848	8.30408	0.0117638	5601	2.65864	up	8.15123
Os.52420.1.A1_at					chr09|11979	7184217	7187146	+			132.134	180.486	135.584	285.723	350.817	237.974	394.624	405.811	353.532	96.4737	99.928	115.029	11	7.04585	7.49574	7.08305	8.15847	8.45458	7.89466	8.62433	8.66466	8.4657	6.59206	6.64282	6.84585	Os.52420.1.A1_at	LOC_Os06g08350	expressed protein	7.20822	8.16924	8.5849	6.69358	0.011371	4.43578	0.0416616	15660	1.94669	down	7.20822
Os.5248.1.S1_s_at					chr04|11974	34270866	34272973	+			67.5183	53.0825	76.8124	4.88936	7.33568	4.83815	96.7475	90.111	83.4392	560.584	653.706	625.96	11	6.07721	5.73017	6.26327	2.28965	2.87493	2.27446	6.59615	6.49363	6.38265	9.13079	9.3525	9.28993	Os.5248.1.S1_s_at	LOC_Os06g15750	NB-ARC domain containing protein	6.02355	2.47968	6.49081	9.25774	0.000148251	14.0658	0.00432696	1965	11.663	up	6.02355
Os.5250.1.S1_at					chr04|11974	25986956	25988687	-			104.212	117.389	120.184	199.679	196.562	256.596	240.75	218.714	222.552	377.275	360.628	356.279	11	6.70338	6.87516	6.9091	7.64154	7.61884	8.00336	7.91139	7.7729	7.798	8.55947	8.49437	8.47686	Os.5250.1.S1_at	LOC_Os06g17930	NBS-LRR disease resistance protein, putative	6.82921	7.75458	7.82743	8.51023	0.00270784	6.61491	0.0187306	8292	1.89917	down	6.82921
Os.52507.1.S1_at		GO:0000166|GO:0003676|GO:0003723|GO:0004386|GO:0005524|GO:0008026|GO:0016787			chr01|11971	24925028	24928659	+			978.71	1133.75	995.56	1461.72	1612.34	1593.37	661.43	789.006	663.149	1150.83	1193.34	1190.05	11	9.93474	10.1469	9.95937	10.5135	10.6549	10.6379	9.36944	9.62389	9.37319	10.1685	10.2208	10.2168		LOC_Os06g19500	oxidoreductase, short chain dehydrogenase/reductase family domain containing protein	10.0137	10.6021	9.45551	10.202	0.00186098	7.31183	0.0152556	6997	1.5036	down	10.0137
Os.52527.1.S1_s_at					chr06|11976	1370852	1374161	-			104.931	138.796	131.163	9.79393	12.5179	9.20476	51.388	45.9361	48.6078	108.577	114.282	121.018	11	6.7133	7.11683	7.03521	3.29189	3.64592	3.20238	5.68336	5.52156	5.60312	6.76257	6.83645	6.91908	Os.52527.1.S1_s_at	LOC_Os06g21310	glycine-rich cell wall structural protein precursor, putative	6.95512	3.38006	5.60268	6.83937	4.05362e-05	19.5294	0.00258143	898	11.9178	up	6.95512
Os.52536.1.S1_at					chr04|11974	25707995	25710635	-			192.232	248.434	461.877	1111.12	1209.74	1282.78	949.661	953.898	868.826	184.997	281.667	264.116	11	7.58671	7.95672	8.85136	10.1178	10.2405	10.3251	9.89127	9.89769	9.76292	7.53136	8.13785	8.04503	Os.52536.1.S1_at	LOC_Os06g22680	hypothetical protein	8.1316	10.2278	9.85063	7.90475	0.00528123	5.51349	0.0269179	11257	4.27577	down	8.1316
Os.52573.1.S1_at					chr09|11979	21097785	21100718	+			249.303	331.076	286.226	279.357	284.769	245.17	320.287	327.051	327.827	680.574	582.488	551.542	11	7.96176	8.37102	8.16101	8.12597	8.15365	7.93764	8.32322	8.35337	8.35679	9.41061	9.18609	9.10733	Os.52573.1.S1_at	LOC_Os06g30050	hypothetical protein	8.1646	8.07242	8.34446	9.23467	0.535829	0.676489	0.594226	51741	1.06598	up	8.1646
Os.52588.1.S1_at					chr07|11977	18147416	18148975	+			2354.51	2285.77	1966.83	984.26	935.127	1047.28	1775.82	2473.13	2111.66	4891.56	4856.69	4467.75	11	11.2012	11.1585	10.9417	9.9429	9.86902	10.0324	10.7943	11.2721	11.0442	12.2561	12.2458	12.1253	Os.52588.1.S1_at	LOC_Os06g33800	hypothetical protein	11.1004	9.94811	11.0369	12.2091	0.000246012	12.3629	0.00552502	2554	2.22273	up	11.1004
Os.5265.1.S1_x_at					chr06|11976	5207685	5211329	-			69.1474	53.1537	65.7361	106.889	120.113	89.2278	72.0926	64.0924	65.8214	37.2732	35.6155	39.218	11	6.1116	5.7321	6.03861	6.73998	6.90825	6.47942	6.17178	6.00208	6.04049	5.22007	5.15443	5.29344	Os.5265.1.S1_x_at	LOC_Os06g39000	hypothetical protein	5.96077	6.70922	6.07145	5.22265	0.0117908	4.3891	0.0425115	15914	1.67998	down	5.96077
Os.52697.1.S1_at					chr02|11972	34294762	34301742	-			365.687	373.503	339.988	599.902	646.648	633.278	250.4	288.297	270.311	437.652	441.561	425.166	11	8.51447	8.54498	8.40934	9.22858	9.33684	9.30669	7.96809	8.17141	8.07848	8.77364	8.78647	8.73188	Os.52697.1.S1_at	LOC_Os06g44510	hypothetical protein	8.48959	9.2907	8.07266	8.764	0.000105425	15.3373	0.00376924	1603	1.74244	down	8.48959
Os.5272.1.S1_at					chr02|11972	1227307	1230217	-			2127.82	2055.63	1899.9	1137.66	1069.85	1057.97	1639.47	1467.16	1649.3	2389.45	2367.59	2473.58	11	11.0552	11.0054	10.8917	10.1518	10.0632	10.0471	10.679	10.5188	10.6876	11.2225	11.2092	11.2724	Os.5272.1.S1_at	LOC_Os06g46880	surp module family protein, putative, expressed	10.9841	10.0874	10.6285	11.2347	0.000104353	15.3771	0.00376223	1589	1.86181	up	10.9841
Os.52791.1.S1_at					chr09|11979	22911085	22916251	-			158.802	155.512	192.242	32.531	30.7693	64.3141	126.837	121.456	134.373	184.289	197.384	203.419	11	7.31109	7.28088	7.58678	5.02374	4.94342	6.00706	6.98684	6.92428	7.0701	7.52583	7.62486	7.66831	Os.52791.1.S1_at	LOC_Os07g05690	expressed protein	7.39292	5.32474	6.99374	7.60633	0.00434752	5.81719	0.0242401	10290	4.19355	up	7.39292
Os.52862.1.S1_at					chr01|11971	14222245	14223341	+			29.0919	30.3165	35.7161	79.0785	79.4892	85.1499	23.6231	23.717	21.6362	40.1459	40.1872	38.6309	11	4.86254	4.92203	5.1585	6.30521	6.31269	6.41193	4.56213	4.56785	4.43537	5.32718	5.32866	5.27168	Os.52862.1.S1_at	LOC_Os07g15330	hypothetical protein	4.98103	6.34328	4.52178	5.30918	0.000147405	14.0863	0.00431774	1957	2.57086	down	4.98103
Os.5288.1.S1_a_at		GO:0009409|GO:0009414|GO:0009416|GO:0009651|GO:0009735|GO:0009739|GO:0030912			chr02|11972	34217881	34221579	+			404.951	342.66	352.136	724.356	736.119	621.548	335.642	346.698	264.849	139.799	146.939	156.283	11	8.6616	8.42063	8.45999	9.50056	9.52379	9.27972	8.39078	8.43754	8.04902	7.12721	7.19907	7.28802	Os.5288.1.S1_a_at	LOC_Os07g18180	conserved hypothetical protein	8.51408	9.43469	8.29245	7.20477	0.00103154	8.54073	0.011072	5345	1.89292	down	8.51408
Os.52938.1.S1_a_at					chr04|11974	35224849	35226488	+			859.148	1090.44	803.865	925.483	925.924	826.418	861.813	1235.97	939.859	253.078	251.091	283.095	11	9.74676	10.0907	9.65081	9.85406	9.85475	9.69073	9.75123	10.2714	9.8763	7.98344	7.97207	8.14514	Os.52938.1.S1_a_at	LOC_Os07g29030	hypothetical protein	9.82942	9.79985	9.96632	8.03355	0.847575	0.205008	0.871918	55778	1.02071	up	9.82942
Os.52960.1.S1_x_at					chr03|11973	14768977	14776830	-			5.86365	6.00342	5.98627	11.9368	12.2008	8.27519	36.432	42.9104	33.6578	7.39322	5.83787	7.26492	11	2.5518	2.58579	2.58166	3.57734	3.60891	3.04879	5.18713	5.42326	5.07287	2.8862	2.54544	2.86095	Os.52960.1.S1_x_at	LOC_Os07g32160	hypothetical protein	2.57308	3.41168	5.22775	2.7642	0.00997063	4.608	0.0386153	14815	1.78831	down	2.57308
Os.52974.1.S1_at					chr04|11974	29937165	29940108	+			7.32881	6.16692	7.94591	20.6016	15.7135	45.5953	11.3586	10.8212	11.3029	23.7443	26.3169	32.829	11	2.87358	2.62455	2.99021	4.36468	3.97393	5.51081	3.50571	3.43579	3.49862	4.56951	4.71792	5.0369	Os.52974.1.S1_at	LOC_Os07g34850	aspartic proteinase nepenthesin, putative, expressed	2.82945	4.61648	3.48004	4.77478	0.0195509	3.77316	0.0568775	19723	3.45104	down	2.82945
Os.53014.1.S1_at					chr06|11976	28846314	28847024	-			2831.25	2315.85	2407.6	461.053	609.574	423.448	1638.65	1794.85	1883.75	2826.54	2959.86	2587.22	11	11.4672	11.1773	11.2334	8.84879	9.25166	8.72604	10.6783	10.8096	10.8794	11.4648	11.5313	11.3372	Os.53014.1.S1_at	LOC_Os07g40434	retrotransposon protein, putative, unclassified	11.2926	8.94216	10.7891	11.4444	0.00020683	12.9226	0.00506818	2340	5.09995	up	11.2926
Os.53128.1.S1_at					chr11|11981	18632580	18635944	-			44.0358	43.6628	59.7062	72.6342	85.7758	69.5892	37.4331	28.5875	34.8617	91.7079	104.226	104.865	11	5.4606	5.44833	5.89981	6.18258	6.4225	6.12079	5.22624	4.83731	5.12357	6.51897	6.70357	6.71238	Os.53128.1.S1_at	LOC_Os08g08430	hypothetical protein	5.60292	6.24195	5.06238	6.64497	0.0216151	3.65817	0.0601727	20611	1.55729	down	5.60292
Os.5313.1.S1_at		GO:0000166|GO:0003676			chr08|11978	5415915	5420330	-			776.617	902.164	936.746	1486.07	1386.94	1569.35	486.949	544.451	497.728	727.337	822.052	748.295	11	9.60106	9.81725	9.87151	10.5373	10.4377	10.616	8.92763	9.08866	8.95921	9.50648	9.68309	9.54746	Os.5313.1.S1_at	LOC_Os08g08790	ubiquitin family protein, putative	9.76327	10.5303	8.99183	9.57901	0.00140463	7.87636	0.0131505	6128	1.70177	down	9.76327
Os.53150.1.S1_at					chr08|11978	26209509	26211695	+			49.5202	73.3779	88.4645	40.9783	37.615	94.7676	96.1261	84.4284	80.1056	207.017	294.562	255.28	11	5.62995	6.19727	6.46703	5.35679	5.23323	6.56632	6.58686	6.39966	6.32383	7.69361	8.20243	7.99594	Os.53150.1.S1_at	LOC_Os08g09990	hypothetical protein	6.09808	5.71878	6.43678	7.96399	0.483453	0.771509	0.545644	50839	1.30071	up	6.09808
Os.53160.1.S1_at					chr05|11975	25714399	25717480	+			40.5442	34.5016	44.3895	53.6	53.1824	58.2653	21.9907	24.7935	24.1408	37.4124	39.6243	39.7203	11	5.34143	5.10859	5.47215	5.74416	5.73288	5.86457	4.45882	4.63189	4.5934	5.22545	5.30831	5.3118		LOC_Os08g13020	BTB and MATH domain containing protein, putative	5.30739	5.78054	4.56137	5.28185	0.0144105	4.1371	0.0477556	17314	1.38813	down	5.30739
Os.53289.1.S1_at					chr12|11982	5012774	5017294	-			8.47064	9.99369	33.0078	12.0065	13.2337	69.0051	6.98426	6.57151	5.97415	9.64053	10.5375	9.77623	11	3.08247	3.32102	5.04474	3.58574	3.72615	6.10863	2.80411	2.71622	2.57873	3.26911	3.39747	3.28928	Os.53289.1.S1_at	LOC_Os08g30560	hypothetical protein	3.81607	4.47351	2.69969	3.31862	0.556451	0.64092	0.613196	52070	1.57727	down	3.81607
Os.53322.1.S1_at					chr09|11979	18706882	18709314	+			425.344	348.358	392.106	429.934	464.391	490.516	417.883	387.048	353.931	221.362	221.37	244.685	11	8.73249	8.44443	8.6151	8.74797	8.8592	8.93816	8.70696	8.59637	8.46732	7.79026	7.79032	7.93478	Os.53322.1.S1_at	LOC_Os08g34370	SET domain containing protein	8.59734	8.84844	8.59022	7.83845	0.0663103	2.50642	0.121798	31239	1.19012	down	8.59734
Os.5337.1.S1_at					chr09|11979	21060698	21062217	-			2536.04	2229.66	2059.67	1496.33	1606.6	1781.99	3656.76	3271.79	3664.12	2047.6	2030.77	2006.18	11	11.3084	11.1226	11.0082	10.5472	10.6498	10.7993	11.8363	11.6759	11.8393	10.9997	10.9878	10.9702	Os.5337.1.S1_at	LOC_Os08g39320	conserved hypothetical protein	11.1464	10.6654	11.7838	10.9859	0.0135051	4.21745	0.046037	16831	1.39567	up	11.1464
Os.5338.1.S1_at					chr10|11980	15334243	15335178	+			112.699	59.3247	108.839	14.8697	14.1001	61.6148	25.2355	11.4575	11.4165	297.281	268.947	239.304	11	6.81633	5.89056	6.76605	3.89431	3.81764	5.9452	4.65738	3.51822	3.51305	8.21568	8.07118	7.9027	Os.5338.1.S1_at	LOC_Os08g40440	dihydroflavonol-4-reductase, putative, expressed	6.49098	4.55238	3.89621	8.06319	0.0629882	2.55474	0.117825	30674	3.83333	up	6.49098
Os.53428.1.S1_at					chr09|11979	15926025	15927142	+			261.096	178.348	190.904	153.996	190.21	81.2983	518.124	421.102	598.959	193.068	193.78	197.345	11	8.02844	7.47855	7.5767	7.26675	7.57145	6.34515	9.01715	8.71803	9.22631	7.59297	7.59827	7.62457	Os.53428.1.S1_at	LOC_Os09g04430	expressed protein	7.69456	7.06112	8.98716	7.60527	0.193426	1.56153	0.264004	42040	1.55127	up	7.69456
Os.5351.1.S1_at					chr03|11973	35027136	35029027	+			99.7823	121.618	116.95	227.09	199.924	180.328	269.763	241.028	234.742	103.168	76.8504	86.0074	11	6.64071	6.92621	6.86974	7.82712	7.64331	7.49448	8.07555	7.91306	7.87493	6.68886	6.26398	6.42639	Os.5351.1.S1_at	LOC_Os09g16410	hypothetical protein	6.81222	7.65497	7.95451	6.45974	0.00291054	6.48761	0.0194718	8576	1.79346	down	6.81222
Os.53542.1.S1_x_at					chr01|11971	40995489	40998722	-			147.266	132.346	117.844	139.776	114.606	139.166	199.446	195.971	214.159	345.318	362.844	315.007	11	7.20228	7.04817	6.88074	7.12697	6.84054	7.12066	7.63986	7.6145	7.74254	8.43178	8.50321	8.29924		LOC_Os09g21010	hypothetical protein	7.04373	7.02939	7.66563	8.41141	0.918995	0.10827	0.932879	56526	1.00999	up	7.04373
Os.53554.1.S1_at					chr05|11975	25498848	25503369	+			62.8204	53.6772	54.1857	30.4908	44.8693	35.5519	20.6187	18.5672	19.8753	64.2172	86.4877	71.1256	11	5.97316	5.74624	5.75984	4.9303	5.48766	5.15186	4.36588	4.21468	4.31291	6.00489	6.43442	6.1523	Os.53554.1.S1_at	LOC_Os09g21802	hypothetical protein	5.82641	5.18994	4.29782	6.1972	0.0232153	3.5777	0.0626082	21276	1.55453	up	5.82641
Os.5357.1.S1_at					chr04|11974	28930097	28931795	+			120.327	166.968	168.87	227.653	241.297	166.763	693.649	850.535	798.096	145.739	193.327	194.769	11	6.91081	7.38343	7.39977	7.83069	7.91467	7.38165	9.43806	9.73223	9.64042	7.18724	7.5949	7.60562	Os.5357.1.S1_at	LOC_Os09g24180	retrotransposon protein, putative, unclassified	7.23134	7.70901	9.60357	7.46259	0.10684	2.07322	0.17055	35945	1.39249	down	7.23134
Os.53607.1.S1_at					chr05|11975	23324797	23325874	-			23.174	34.6071	29.8666	26.8546	45.314	26.1168	28.8087	31.9758	32.086	85.3915	72.2015	63.4836	11	4.53444	5.113	4.90046	4.7471	5.50189	4.70691	4.84843	4.99891	5.00387	6.41602	6.17396	5.98831	Os.53607.1.S1_at	LOC_Os09g28450	paramyosin, putative, expressed	4.8493	4.9853	4.9504	6.19276	0.682456	0.440316	0.726963	53867	1.09885	down	4.8493
Os.53699.1.S1_at					chr04|11974	32337916	32346340	-			98.3185	117.193	103.312	56.0175	71.1709	71.6756	77.6183	78.3326	78.9251	137.501	164.363	151.323	11	6.61939	6.87275	6.69087	5.80781	6.15322	6.16341	6.27832	6.29154	6.30241	7.1033	7.36074	7.24149	Os.53699.1.S1_at	LOC_Os10g04510	expressed protein	6.72767	6.04148	6.29076	7.23518	0.00785428	4.9333	0.0337006	13372	1.60903	up	6.72767
Os.53714.1.S1_at					chr07|11977	23096869	23098755	+			164.444	180.59	179.473	70.1924	77.8337	116.77	128.254	109.098	127.414	228.046	235.054	222.222	11	7.36146	7.49658	7.48762	6.13324	6.28232	6.86752	7.00286	6.76949	6.99338	7.83318	7.87685	7.79586	Os.53714.1.S1_at	LOC_Os10g06920	conserved hypothetical protein	7.44855	6.4277	6.92191	7.8353	0.01106	4.47173	0.0410205	15470	2.02912	up	7.44855
Os.5375.1.S1_at					chr01|11971	14714404	14720911	-			144.737	163.113	158.159	133.056	169.911	134.331	260.005	305.356	254.813	136.429	134.202	133.259	11	7.17729	7.34973	7.30523	7.05589	7.40864	7.06965	8.0224	8.25435	7.9933	7.09201	7.06827	7.05809		LOC_Os10g17000	hypothetical protein	7.27742	7.17806	8.09001	7.07279	0.475814	0.786005	0.538535	50697	1.07129	up	7.27742
Os.5377.1.S1_at	Os.80972		Os02g0697500	Os02g0697500	chr02|11972	28675811	28676981	-	4330408		120.426	110.229	97.2727	77.1569	70.6821	71.537	75.3273	85.4903	63.4248	8.86355	9.09343	9.12092	11	6.912	6.78436	6.60396	6.26972	6.14327	6.16062	6.2351	6.41769	5.98698	3.14788	3.18483	3.18918		LOC_Os10g20880	LTPL136 - Protease inhibitor/seed storage/LTP family protein precursor, putative	6.76677	6.1912	6.21325	3.17396	0.00415589	5.88948	0.0236506	10082	1.49027	up	6.76677
Os.5377.2.S1_x_at					chr02|11972	28675761	28678019	-			347.481	321.426	348.853	309.511	285.071	243.565	244.625	280.235	259.712	47.5593	41.8789	47.8686	11	8.44079	8.32834	8.44647	8.27385	8.15518	7.92817	7.93443	8.13049	8.02077	5.57166	5.38815	5.58101	Os.5377.2.S1_x_at	LOC_Os10g21050	cytochrome P450, putative, expressed	8.4052	8.11906	8.02856	5.51361	0.0576898	2.63819	0.111091	29797	1.21937	up	8.4052
Os.53776.1.S1_at					chr06|11976	30773202	30775617	-			744.684	890.004	787.939	132.393	93.5995	83.5206	810.245	897.847	806.21	318.157	293.074	369.294	11	9.54048	9.79767	9.62194	7.04868	6.54843	6.38406	9.66221	9.81033	9.65501	8.31359	8.19512	8.52863	Os.53776.1.S1_at	LOC_Os10g22920	Leucine rich repeat N-terminal domain containing protein, putative	9.65336	6.66039	9.70918	8.34578	0.000151003	14.0002	0.00436988	1981	7.96113	up	9.65336
Os.53840.1.S1_at					chr05|11975	22675873	22678699	+			15.6293	26.9441	25.8331	14.2288	15.8624	7.98993	24.4452	22.8348	25.2831	39.1972	35.6753	36.3611	11	3.96618	4.7519	4.69115	3.83074	3.98754	2.99818	4.61148	4.51316	4.6601	5.29268	5.15685	5.18432	Os.53840.1.S1_at	LOC_Os10g36340	expressed protein	4.46974	3.60549	4.59491	5.21129	0.0953204	2.17458	0.157122	34810	1.8204	up	4.46974
Os.5385.1.S1_at		GO:0016301			chr03|11973	27416585	27421932	+			23.2845	22.7072	29.1327	63.0245	63.5345	66.0012	76.6879	53.1863	69.948	23.1345	20.8792	17.4909	11	4.5413	4.50508	4.86457	5.97784	5.98947	6.04442	6.26093	5.73298	6.12821	4.53198	4.384	4.12854	Os.5385.1.S1_at	LOC_Os10g39370	hypothetical protein	4.63698	6.00391	6.04071	4.34817	0.000297805	11.7734	0.0060234	2836	2.57921	down	4.63698
Os.53878.1.S1_at					chr03|11973	699457	703569	-			31.2361	29.4139	31.4089	31.5096	32.5947	25.9183	27.1685	26.4034	32.0524	47.4091	54.5027	49.24	11	4.96514	4.87843	4.9731	4.97772	5.02656	4.6959	4.76386	4.72265	5.00236	5.56709	5.76826	5.62176	Os.53878.1.S1_at	LOC_Os12g03730	zinc finger DHHC domain-containing protein, putative	4.93889	4.90006	4.82962	5.65237	0.736019	0.36149	0.7744	54536	1.02728	up	4.93889
Os.5390.1.S1_at					chr12|11982	20017004	20021083	+			2068.14	2573.93	1920.84	13.6103	15.9548	7.23183	4390.98	4508.74	4475.33	1777.8	2221.35	2011.16	11	11.0141	11.3298	10.9075	3.76662	3.99592	2.85436	12.1003	12.1385	12.1278	10.7959	11.1172	10.9738	Os.5390.1.S1_at	LOC_Os11g06540	hypothetical protein	11.0838	3.53897	12.1222	10.9623	3.45123e-05	20.3377	0.00242872	811	186.733	up	11.0838
Os.53936.1.S1_at					chr03|11973	8331247	8332771	+			118.626	83.2784	110.776	447.804	520.566	932.613	202.213	155.982	148.91	52.3947	64.6468	56.5639	11	6.89028	6.37987	6.7915	8.80672	9.02394	9.86514	7.65973	7.28523	7.21829	5.71135	6.01451	5.82181	Os.53936.1.S1_at	LOC_Os11g09870	hypothetical protein	6.68722	9.23193	7.38775	5.84922	0.00208275	7.09618	0.0162369	7359	5.83494	down	6.68722
Os.53987.1.S1_at					chr06|11976	3933027	3936230	-			74.6579	78.5045	91.3147	114.555	130.253	101.616	100.553	91.3524	100.705	150.595	158.965	147.692	11	6.22222	6.2947	6.51278	6.83989	7.02517	6.66699	6.65181	6.51337	6.65399	7.23453	7.31257	7.20645	Os.53987.1.S1_at	LOC_Os11g15520	OsSub62 - Putative Subtilisin homologue, expressed	6.34323	6.84402	6.60639	7.25118	0.0208363	3.69995	0.0589085	20295	1.41498	down	6.34323
Os.53993.2.S1_at	Os.53993		Os02g0473200	Os02g0473200	chr02|11972	16112780	16114567	-	4329350		51.3798	34.8703	63.951	86.6204	84.0381	83.7527	54.8258	48.9184	54.1639	33.3748	30.53	27.888	11	5.68313	5.12393	5.9989	6.43663	6.39297	6.38806	5.77678	5.6123	5.75926	5.06069	4.93216	4.80157	Os.53993.2.S1_at	LOC_Os11g15620	OsFBX420 - F-box domain containing protein	5.60198	6.40589	5.71612	4.93147	0.0349563	3.13677	0.0799772	25079	1.74582	down	5.60198
Os.54041.1.S1_at					chr01|11971	27800939	27803632	-			106.303	104.67	129.542	16.3515	27.3624	53.1499	60.5294	51.9775	48.5961	103.359	95.4605	98.1423	11	6.73204	6.70971	7.01727	4.03135	4.77412	5.73199	5.91956	5.69982	5.60277	6.69152	6.57683	6.6168	Os.54041.1.S1_at	LOC_Os11g24530	pentatricopeptide, putative, expressed	6.81967	4.84582	5.74072	6.62838	0.0170858	3.9312	0.05276	18580	3.92815	up	6.81967
Os.5412.1.S1_at	Os.5412		CDNA clone:OSIGCSA014N21, full insert sequence								872.624	1107.18	994.403	373.672	409.074	373.829	926.293	938.326	1004.17	406.221	418.087	490.687	11	9.76922	10.1127	9.95769	8.54563	8.67622	8.54624	9.85533	9.87395	9.97179	8.66612	8.70766	8.93866	Os.5412.1.S1_at	LOC_Os11g34340	hypothetical protein	9.94653	8.58936	9.90035	8.77081	0.000234026	12.5216	0.00540762	2481	2.56181	up	9.94653
Os.54145.2.S1_at					chr04|11974	34174196	34177769	+			8.94379	8.96787	8.83176	23.4793	26.8584	21.5834	16.1429	15.2309	13.9637	10.0112	9.73913	9.61719	11	3.16089	3.16477	3.1427	4.55331	4.7473	4.43185	4.01283	3.92893	3.80361	3.32354	3.28379	3.26562		LOC_Os11g36910	hypothetical protein	3.15612	4.57749	3.91512	3.29098	0.000102929	15.4308	0.00375164	1573	2.6784	down	3.15612
Os.54176.1.S1_at					chr11|11981	21391551	21395899	-			5.96432	6.06189	5.87092	5.85734	5.73309	5.63245	5.65737	5.56275	5.60446	11.7531	13.455	13.587	11	2.57636	2.59977	2.55359	2.55025	2.51931	2.49376	2.50013	2.4758	2.48658	3.55497	3.75007	3.76415	Os.54176.1.S1_at	LOC_Os01g04210	DNA binding protein, putative	2.57657	2.52111	2.4875	3.68973	0.0581248	2.63101	0.111607	29883	1.03919	up	2.57657
Os.54185.1.S1_at	Os.54185	GO:0009536	Os01g0949200	Os01g0949200	chr01|11971	42110065	42115380	-	4325759		21.1333	36.2383	38.585	85.3671	87.082	83.0888	30.8969	31.1486	28.9927	47.2043	52.5332	45.7805	11	4.40144	5.17945	5.26997	6.41561	6.4443	6.37658	4.94939	4.9611	4.85762	5.56085	5.71516	5.51666		LOC_Os02g45500	hypothetical protein	4.95029	6.41216	4.9227	5.59755	0.00612947	5.28976	0.0292657	12017	2.75467	down	4.95029
Os.54256.1.S1_at					chr04|11974	33516068	33520302	-			432.074	454.929	432.894	655.934	824.383	832.654	346.11	368.015	394.957	595.501	602.008	595.829	11	8.75513	8.8295	8.75787	9.35741	9.68717	9.70157	8.43509	8.52362	8.62555	9.21796	9.23364	9.21876	Os.54256.1.S1_at	LOC_Os11g47450	hypothetical protein	8.78083	9.58205	8.52809	9.22345	0.0022315	6.96682	0.0168183	7612	1.74257	down	8.78083
Os.54341.1.S1_at					chr12|11982	27120898	27126815	-			8.13468	11.1102	12.3637	140.934	119.422	77.7206	46.8435	40.5116	39.6169	13.0769	14.8519	9.06753	11	3.02409	3.47382	3.62803	7.13887	6.89992	6.28023	5.54978	5.34026	5.30804	3.70895	3.89258	3.18071	Os.54341.1.S1_at	LOC_Os12g09250	bZIP transcription factor domain containing protein, expressed	3.37531	6.77301	5.39936	3.59408	0.000411301	10.8376	0.00701781	3362	10.5392	down	3.37531
Os.54355.1.S1_at					chr12|11982	5855229	5858258	-			9.60216	8.64071	21.7824	7.82589	8.44742	8.55522	18.1949	17.0375	15.3148	7.38133	8.13798	8.0847	11	3.26336	3.11115	4.44509	2.96825	3.07851	3.0968	4.18546	4.09064	3.93685	2.88388	3.02467	3.01519	Os.54355.1.S1_at	LOC_Os12g10940	hypothetical protein	3.60653	3.04786	4.07098	2.97458	0.257536	1.31925	0.328919	44927	1.47292	up	3.60653
Os.5436.1.S1_at	Os.5436	GO:0009536	Os01g0898800	Os01g0898800	chr01|11971	39406443	39409321	+	4325113		126.704	136.504	145.163	329.699	305.96	412.648	1235.92	1273.13	1161.77	138.885	154.298	146.724	11	6.98532	7.0928	7.18153	8.36501	8.2572	8.68877	10.2714	10.3142	10.1821	7.11775	7.26958	7.19696	Os.5436.1.S1_at	LOC_Os12g11840	expressed protein	7.08655	8.43699	10.2559	7.19476	0.000673976	9.54087	0.00894361	4321	2.5499	down	7.08655
Os.54360.1.S1_at					chr03|11973	25017366	25020869	-			11.5968	12.652	11.3689	29.6103	28.458	25.6783	8.37629	8.79459	7.68155	17.3912	18.753	15.3794	11	3.53566	3.66129	3.50702	4.88803	4.83076	4.68248	3.06631	3.13662	2.9414	4.12028	4.22905	3.94293		LOC_Os12g11950	hypothetical protein	3.56799	4.80042	3.04811	4.09742	9.10829e-05	15.9163	0.00354094	1475	2.34963	down	3.56799
Os.54379.1.S1_at					chr09|11979	2684795	2687286	+			391.775	352.102	378.113	809.854	799.086	830.33	348.975	354.382	346.634	571.447	598.458	499.817	11	8.61388	8.45985	8.56267	9.66152	9.64221	9.69754	8.44698	8.46916	8.43727	9.15848	9.2251	8.96526	Os.54379.1.S1_at	LOC_Os12g13500	hypothetical protein	8.54547	9.66709	8.45114	9.11628	2.00549e-05	23.3161	0.00202423	567	2.17591	down	8.54547
Os.5438.1.S1_at					chr10|11980	7534703	7536767	+			39.6713	64.2631	42.8361	52.9122	51.6552	42.6108	185.321	157.098	206.564	55.9825	64.6074	63.4716	11	5.31002	6.00592	5.42075	5.72553	5.69084	5.41315	7.53388	7.29552	7.69044	5.8069	6.01363	5.98804	Os.5438.1.S1_at	LOC_Os12g13610	CHIT9 - Chitinase family protein precursor, putative, expressed	5.5789	5.60984	7.50661	5.93619	0.902617	0.130304	0.91887	56365	1.02168	down	5.5789
Os.54464.1.S1_at					chr04|11974	8300436	8301277	-			7.99168	7.98914	8.05508	7.16397	7.89792	7.93442	7.8087	7.59219	7.8755	18.8521	29.7819	23.2467	11	2.9985	2.99804	3.0099	2.84076	2.98147	2.98813	2.96508	2.92452	2.97737	4.23665	4.89636	4.53895	Os.54464.1.S1_at	LOC_Os12g24670	hypothetical protein	3.00215	2.93679	2.95566	4.55732	0.246652	1.35581	0.318156	44484	1.04635	up	3.00215
Os.54471.1.S1_at		GO:0006829|GO:0030001|GO:0016020|GO:0016021|GO:0005385|GO:0046873			chr08|11978	6261480	6264562	+			191.323	206.773	310.194	90.445	100.41	59.0921	422.16	372.154	449.478	182.128	187.729	194.755	11	7.57987	7.6919	8.27703	6.49897	6.64976	5.88489	8.72165	8.53975	8.81211	7.50881	7.55251	7.60551	Os.54471.1.S1_at	LOC_Os12g25160	MATE, putative	7.8496	6.34454	8.69117	7.55561	0.00913318	4.72568	0.0367305	14267	2.83837	up	7.8496
Os.54477.1.S1_at					chr01|11971	19422477	19424338	-			25.5732	23.6197	24.4597	24.3438	25.4214	30.184	19.3223	21.719	19.0028	45.0202	42.4678	47.1105	11	4.67656	4.56192	4.61233	4.60548	4.66797	4.91571	4.27219	4.44088	4.24814	5.4925	5.4083	5.55798		LOC_Os05g38780	hypothetical protein	4.61694	4.72972	4.3204	5.48626	0.324021	1.12369	0.394631	47113	1.08131	down	4.61694
Os.54545.1.S1_at					chr07|11977	24557879	24562243	-			12.6476	19.0703	42.898	5.90928	5.78904	5.80527	20.4532	17.4199	19.0562	50.7625	66.0432	63.6891	11	3.6608	4.25326	5.42284	2.56298	2.53332	2.53736	4.35426	4.12267	4.25219	5.66569	6.04534	5.99298	Os.54545.1.S1_at	LOC_Os12g35820	hypothetical protein	4.44563	2.54456	4.24304	5.90134	0.021358	3.67176	0.0597902	20496	3.73491	up	4.44563
Os.54548.1.S1_x_at					chr02|11972	33419079	33420607	+			23.6803	22.0838	23.8264	64.1767	80.5188	26.1708	27.6584	32.7578	27.2793	12.1167	11.1155	10.5172	11	4.56562	4.46491	4.57449	6.00398	6.33125	4.70989	4.78964	5.03376	4.76974	3.59893	3.4745	3.39468	Os.54548.1.S1_x_at	LOC_Os12g36450	hypothetical protein	4.53501	5.68171	4.86438	3.48937	0.0819683	2.31071	0.141059	33342	2.21407	down	4.53501
Os.5457.1.S1_at					chr01|11971	26300415	26307278	+			1262.16	1118.57	1179.7	1800.68	1968.74	1664.21	1189.34	1129.66	1154.62	726.45	724.299	794.699	11	10.3017	10.1274	10.2042	10.8143	10.9431	10.7006	10.2159	10.1417	10.1732	9.50472	9.50044	9.63426		LOC_Os12g39430	hypothetical protein	10.2111	10.8193	10.1769	9.54647	0.00213623	7.04839	0.0164425	7454	1.52438	down	10.2111
Os.54579.1.S1_x_at					chr07|11977	13364721	13365809	+			74.4172	74.554	62.7158	95.6294	95.5102	56.4075	61.1835	63.8105	59.5294	40.5926	35.8006	36.8329	11	6.21756	6.22021	5.97076	6.57938	6.57758	5.81782	5.93507	5.99572	5.89553	5.34314	5.16191	5.20292		LOC_Os12g40200	conserved hypothetical protein	6.13618	6.32493	5.94211	5.23599	0.518187	0.707701	0.578045	51438	1.13977	down	6.13618
Os.54607.1.S1_at					chr06|11976	17736812	17738490	-			29.1336	19.6336	18.0818	19.6476	22.7129	38.7903	63.7307	58.8233	58.1614	107.445	104.582	115.51	11	4.86461	4.29525	4.17646	4.29628	4.50544	5.27762	5.99392	5.87832	5.86199	6.74745	6.70848	6.85187	Os.54607.1.S1_at	LOC_Os12g43150	hypothetical protein	4.44544	4.69311	5.91141	6.76927	0.536002	0.676187	0.594337	51748	1.18729	down	4.44544
Os.54697.1.S1_at	Os.93188		CDNA clone:002-105-B03, full insert sequence								4.92985	4.9179	4.84823	4.77599	4.82421	4.87779	4.91631	4.87758	4.8584	9.51696	10.6521	9.62225	11	2.30154	2.29804	2.27746	2.2558	2.27029	2.28623	2.29758	2.28617	2.28048	3.2505	3.41307	3.26637	Os.54697.1.S1_at	LOC_Os10g24100	hypothetical protein	2.29235	2.27077	2.28807	3.30998	0.135428	1.86618	0.202206	38430	1.01507	up	2.29235
Os.54900.1.S1_at					chr01|11971	39236013	39236543	-			35.9874	21.9819	28.2668	11.2027	12.0027	31.1746	29.5149	29.0102	25.2855	51.9181	59.3616	48.3717	11	5.16942	4.45824	4.82104	3.48577	3.58529	4.9623	4.88337	4.85849	4.66024	5.69817	5.89146	5.59609	Os.54900.1.S1_at	LOC_Os01g46390	DUF538 domain containing protein, putative	4.81623	4.01112	4.8007	5.72857	0.195649	1.55184	0.266242	42165	1.74728	up	4.81623
Os.5495.1.S1_at					chr04|11974	22209756	22212504	+			693.827	700.731	681.011	1119.52	1120.92	1078.2	1987.15	2418.79	1847.68	539.281	611.66	591.261	11	9.43843	9.45272	9.41154	10.1287	10.1305	10.0744	10.9565	11.2401	10.8515	9.07489	9.25659	9.20765	Os.5495.1.S1_at	LOC_Os01g36984	hypothetical protein	9.43423	10.1112	11.016	9.17971	6.6476e-06	30.7687	0.0014539	259	1.59876	down	9.43423
Os.55038.1.S1_at	Os.93133		CDNA clone:002-127-A02, full insert sequence								8.62104	6.38819	6.26163	6.22836	7.01262	5.98867	11.9851	15.4106	15.3908	6.07728	5.82772	5.72056	11	3.10786	2.67541	2.64654	2.63885	2.80995	2.58223	3.58317	3.94585	3.944	2.60343	2.54293	2.51616	Os.55038.1.S1_at	LOC_Os01g16630	hypothetical protein	2.80994	2.67701	3.82434	2.55417	0.463496	0.809763	0.526995	50466	1.09651	up	2.80994
Os.55062.1.S1_at					chr12|11982	3618358	3625425	+			57.1294	72.4708	75.8724	199.907	174.455	181.868	63.5367	71.7148	72.2251	108.847	110.926	98.6286	11	5.83616	6.17933	6.2455	7.64319	7.44671	7.50675	5.98952	6.1642	6.17443	6.76616	6.79346	6.62393	Os.55062.1.S1_at	LOC_Os03g02430	PPR repeat domain containing protein, putative, expressed	6.087	7.53221	6.10938	6.72785	0.000490668	10.3564	0.00766332	3673	2.72304	down	6.087
Os.55113.1.S1_at					chr05|11975	2340779	2349195	+			6.62781	8.57705	8.35026	19.3391	21.4477	21.4603	6.39917	6.93287	7.499	11.851	12.3467	13.2829	11	2.72853	3.10048	3.06182	4.27345	4.42275	4.4236	2.67788	2.79345	2.9067	3.56694	3.62605	3.7315	Os.55113.1.S1_at	LOC_Os07g47220	hypothetical protein	2.96361	4.37327	2.79268	3.64149	0.000388571	10.9971	0.00680604	3275	2.65673	down	2.96361
Os.5520.1.S1_at		GO:0006512			chr01|11971	42746255	42748224	-			1408.93	1384.94	1320.27	502.588	459.386	411.902	1106.41	1039.95	981.156	2198.88	2327.99	2056.72	11	10.4604	10.4356	10.3666	8.97323	8.84356	8.68616	10.1117	10.0223	9.93834	11.1026	11.1849	11.0061	Os.5520.1.S1_at	LOC_Os01g18890	peroxidase precursor, putative	10.4209	8.83432	10.0241	11.0979	5.46813e-05	18.1085	0.00290762	1077	3.00331	up	10.4209
Os.5521.1.A1_at					chr11|11981	351201	354323	+			44.0559	44.4691	43.2384	50.2211	57.7847	50.0044	70.7762	57.1833	81.3329	29.2795	28.6997	31.0897	11	5.46126	5.47473	5.43424	5.65022	5.85262	5.64398	6.14519	5.83752	6.34577	4.87182	4.84296	4.95836	Os.5521.1.A1_at	LOC_Os01g06420	hypothetical protein	5.45674	5.71561	6.10949	4.89105	0.0204439	3.72172	0.0582933	20122	1.19653	down	5.45674
Os.55226.1.S1_at					chr03|11973	26147608	26150651	+			310.974	306.6	292.764	331.732	374.146	400.914	186.946	192.408	212.914	298.573	310.512	300.221	11	8.28065	8.26022	8.1936	8.37387	8.54746	8.64715	7.54648	7.58802	7.73413	8.22194	8.27851	8.22988	Os.55226.1.S1_at	LOC_Os01g51850	expressed protein	8.24482	8.52283	7.62288	8.24344	0.0297288	3.30732	0.0723194	23587	1.21252	down	8.24482
Os.5524.1.S1_at					chr08|11978	15100087	15103520	-			479.043	478.917	486.567	362.234	356.587	427.691	202.942	209.81	220.531	329.871	342.141	347.257	11	8.90401	8.90363	8.92649	8.50078	8.47811	8.74043	7.66492	7.71294	7.78484	8.36576	8.41845	8.43986	Os.5524.1.S1_at	LOC_Os01g03300	seven in absentia protein family protein	8.91138	8.5731	7.7209	8.40802	0.0159321	4.01487	0.0506907	18033	1.26424	up	8.91138
Os.5525.1.S1_at					chr06|11976	2476593	2477395	-			618.681	666.56	667.651	110.547	116.586	159.662	415.72	331.618	354.611	1208.84	1274.4	1209.74	11	9.27305	9.38059	9.38295	6.78852	6.86526	7.31888	8.69947	8.37338	8.4701	10.2394	10.3156	10.2405	Os.5525.1.S1_at	LOC_Os01g05020	conserved hypothetical protein	9.34553	6.99088	8.51431	10.2652	0.000155363	13.8992	0.0043976	2026	5.11469	up	9.34553
Os.55270.1.S1_s_at					chr04|11974	32075928	32076453	+			873.01	874.87	1040.28	486.558	466.975	642.192	1956.29	2043.84	2054.02	636.054	833.668	841.07	11	9.76985	9.77293	10.0228	8.92647	8.8672	9.32686	10.9339	10.9971	11.0042	9.313	9.70333	9.71608	Os.55270.1.S1_s_at	LOC_Os01g07460	conserved hypothetical protein	9.85518	9.04018	10.9784	9.57747	0.00814471	4.88271	0.0344198	13577	1.7593	up	9.85518
Os.55282.1.S1_x_at					chr09|11979	18330305	18332053	-			292.927	359.623	353.106	308.836	339.825	300.333	289.21	261.804	298.505	440.49	452.032	479.302	11	8.1944	8.49034	8.46396	8.2707	8.40865	8.23042	8.17598	8.03234	8.22161	8.78297	8.82028	8.90479		LOC_Os01g09480	hypothetical protein	8.3829	8.30326	8.14331	8.83601	0.505013	0.731515	0.565813	51214	1.05676	up	8.3829
Os.55357.1.S1_at					chr03|11973	23570958	23574546	-			171.19	275.344	250.762	338.672	344.52	316.087	159.382	167.325	191.28	266.967	293.781	299.824	11	7.41945	8.10509	7.97018	8.40375	8.42844	8.30418	7.31635	7.38651	7.57954	8.06052	8.1986	8.22797	Os.55357.1.S1_at	LOC_Os01g23970	cysteine-rich receptor protein kinase, putative	7.83157	8.37879	7.42747	8.16236	0.0621336	2.56764	0.116734	30541	1.46126	down	7.83157
Os.55444.1.S1_at					chr03|11973	26695970	26696832	+			889.898	750.182	1132.67	555.64	732.352	706.085	584.766	490.934	575.66	1022.51	1035.69	967.021	11	9.7975	9.5511	10.1455	9.11801	9.51639	9.4637	9.19172	8.93939	9.16907	9.9979	10.0164	9.9174	Os.55444.1.S1_at	LOC_Os01g39220	DUF260 domain containing protein, putative	9.83137	9.36603	9.10006	9.97723	0.0941814	2.18534	0.155687	34711	1.38064	up	9.83137
Os.55485.1.S1_at	Os.93033		CDNA clone:002-140-A09, full insert sequence								6.90096	7.22942	6.93608	9.22468	8.47702	6.88205	15.2989	15.0859	15.0597	6.46948	5.873	6.4677	11	2.7868	2.85388	2.79412	3.2055	3.08356	2.78284	3.93536	3.91512	3.91262	2.69365	2.5541	2.69325	Os.55485.1.S1_at	LOC_Os01g43440	TOO MANY MOUTHS precursor, putative	2.8116	3.02397	3.92103	2.647	0.17081	1.66716	0.240179	40807	1.15859	down	2.8116
Os.55488.1.S1_at					chr08|11978	17480728	17481529	+			19.7737	19.8006	16.1951	57.1918	62.741	73.1064	47.343	54.2047	58.445	92.8186	102.083	89.7657	11	4.30551	4.30747	4.01749	5.83774	5.97134	6.19193	5.56508	5.76035	5.86901	6.53634	6.6736	6.48809	Os.55488.1.S1_at	LOC_Os01g44320	hypothetical protein	4.21016	6.00033	5.73148	6.56601	0.000223062	12.6759	0.00527404	2425	3.45857	down	4.21016
Os.55497.1.S1_at					chr08|11978	8564486	8568895	+			29.072	27.5083	29.1558	23.2055	21.9193	20.7032	29.0855	28.8864	28.801	56.3687	78.9007	61.8488	11	4.86156	4.7818	4.86571	4.53639	4.45413	4.37178	4.86223	4.85232	4.84805	5.81682	6.30197	5.95067	Os.55497.1.S1_at	LOC_Os01g45770	hypothetical protein	4.83636	4.4541	4.8542	6.02315	0.00222207	6.9747	0.0167908	7592	1.30338	up	4.83636
Os.5560.1.S1_at					chr01|11971	36737562	36741459	+			214.592	220.969	213.269	573.454	548.138	592.053	516.326	489.619	532.235	300.921	340.652	296.471	11	7.74545	7.7877	7.73653	9.16353	9.0984	9.20958	9.01214	8.93552	9.05592	8.23324	8.41216	8.21175	Os.5560.1.S1_at	LOC_Os01g60680	hypothetical protein	7.75656	9.15717	9.00119	8.28571	2.58058e-06	39.0062	0.00110797	132	2.64013	down	7.75656
Os.5574.1.S1_s_at					chr02|11972	4567613	4568439	-			9.42742	7.74564	6.60714	20.2654	13.6931	15.7069	7.23727	6.96378	7.71282	13.4309	14.0589	12.236	11	3.23686	2.95339	2.72403	4.34094	3.77537	3.97333	2.85545	2.79987	2.94726	3.74748	3.81341	3.61306	Os.5574.1.S1_s_at	LOC_Os02g06080	hypothetical protein	2.97142	4.02988	2.86753	3.72465	0.00890756	4.75964	0.0362026	14116	2.0827	down	2.97142
Os.55740.1.S1_at					chr06|11976	27843657	27846781	-			41.1071	17.0346	9.77002	7.65082	7.32717	7.6557	7.96704	7.25882	7.38099	24.9905	34.8183	29.0127	11	5.36131	4.0904	3.28836	2.93561	2.87326	2.93653	2.99404	2.85973	2.88381	4.64331	5.12177	4.85862	Os.55740.1.S1_at	LOC_Os02g06120	Leucine Rich Repeat family protein	4.24669	2.91514	2.91253	4.87456	0.0921283	2.20509	0.153176	34511	2.51674	up	4.24669
Os.5581.1.S1_at					chr03|11973	32147871	32149791	+			51.7041	46.7479	51.9774	76.6883	82.3266	131.153	124.528	125.574	101.907	220.026	256.732	243.215	11	5.69221	5.54683	5.69981	6.26093	6.36329	7.03511	6.96033	6.97239	6.67111	7.78153	8.00412	7.92609	Os.5581.1.S1_at	LOC_Os02g14010	hypothetical protein	5.64628	6.55311	6.86794	7.90391	0.0216046	3.65872	0.0601635	20604	1.87492	down	5.64628
Os.55921.1.S1_at					chr03|11973	18385326	18386131	-			9.90859	8.25803	10.447	14.0092	17.2794	65.3976	19.3629	21.2723	20.2139	13.607	12.1447	11.4418	11	3.30868	3.0458	3.38502	3.80831	4.11098	6.03117	4.27522	4.41091	4.33728	3.76628	3.60225	3.51625	Os.55921.1.S1_at	LOC_Os02g26890	PPR repeat containing protein	3.2465	4.65015	4.34114	3.62826	0.11677	1.99508	0.181804	36854	2.64571	down	3.2465
Os.56026.1.A1_at					chr02|11972	30649417	30650528	+			168.385	183.571	186.616	125.803	133.662	91.9811	216.795	201.712	224.601	115.786	98.0716	118.281	11	7.39562	7.5202	7.54393	6.97502	7.06244	6.52327	7.76019	7.65615	7.81122	6.85531	6.61576	6.88607	Os.56026.1.A1_at	LOC_Os02g36890	MYB family transcription factor, putative, expressed	7.48658	6.85358	7.74252	6.78572	0.0217158	3.6529	0.0603134	20659	1.55079	up	7.48658
Os.56054.1.S1_at					chr03|11973	2820900	2821502	-			6.03753	7.22232	7.01439	5.83251	6.68303	7.46541	10.4752	7.46316	7.44935	59.2597	41.016	43.4318	11	2.59396	2.85246	2.81032	2.54412	2.7405	2.90022	3.38891	2.89979	2.89712	5.88898	5.35811	5.44068	Os.56054.1.S1_at	LOC_Os02g39960	exostosin family protein, putative	2.75225	2.72828	3.06194	5.56259	0.863169	0.183722	0.885315	55944	1.01675	up	2.75225
Os.56074.1.S1_at					chr02|11972	1558562	1559143	-			21.2336	27.214	15.2311	49.6942	37.853	23.7386	53.4747	52.9881	61.4055	324.739	215.049	197.422	11	4.40828	4.76628	3.92894	5.63501	5.24234	4.56916	5.74078	5.7276	5.9403	8.34314	7.74852	7.62514	Os.56074.1.S1_at	LOC_Os02g43580	hypothetical protein	4.36783	5.14884	5.80289	7.9056	0.118891	1.97935	0.184146	37046	1.71832	down	4.36783
Os.56111.1.S1_at					chr04|11974	33202467	33203517	-			6.43174	7.36799	9.09828	5.4838	5.32932	5.4242	6.96616	5.88968	6.51869	21.1114	19.7444	23.4293	11	2.68521	2.88127	3.18559	2.45518	2.41395	2.43941	2.80036	2.55819	2.70458	4.39995	4.30337	4.55024	Os.56111.1.S1_at	LOC_Os02g47360	PPR repeat domain containing protein, putative, expressed	2.91736	2.43618	2.68771	4.41785	0.0300947	3.29427	0.0728388	23707	1.39588	up	2.91736
Os.56167.1.S1_at					chr03|11973	2876587	2879396	-			289.153	391.076	311.848	117.386	117.334	118.444	586.783	735.473	599.038	278.529	251.94	252.971	11	8.17569	8.6113	8.2847	6.87512	6.87448	6.88806	9.19668	9.52253	9.2265	8.12168	7.97693	7.98283	Os.56167.1.S1_at	LOC_Os02g54240	OsFBX62 - F-box domain containing protein	8.35723	6.87922	9.31524	8.02715	0.000351145	11.2867	0.00651608	3090	2.78565	up	8.35723
Os.56224.1.S1_at					chr01|11971	540226	541312	-			353.611	412.371	368.532	458.548	484.043	458.508	548.79	520.569	516.21	335.826	268.953	294.588	11	8.46602	8.6878	8.52564	8.84093	8.91899	8.8408	9.10011	9.02395	9.01181	8.39157	8.07121	8.20255	Os.56224.1.S1_at	LOC_Os01g13050	long cell-linked locus protein, putative	8.55982	8.86691	9.04529	8.22178	0.0125149	4.31315	0.0440752	16292	1.23721	down	8.55982
Os.56274.1.S1_at					chr03|11973	11060502	11062018	-			6.62639	6.38565	6.76742	6.16056	5.72141	5.78101	6.38365	6.53646	6.53292	12.1961	14.0317	16.4414	11	2.72822	2.67483	2.75861	2.62306	2.51637	2.53132	2.67438	2.70851	2.70773	3.60834	3.81061	4.03926	Os.56274.1.S1_at	LOC_Os03g10530	expressed protein	2.72055	2.55692	2.69687	3.8194	0.0167481	3.95497	0.0521446	18428	1.12011	up	2.72055
Os.56275.1.S1_x_at					chr10|11980	21740095	21742761	-			46.1249	64.0602	55.9529	331.499	372.575	232.955	180.339	200.114	190.047	22.7508	29.2461	19.5704	11	5.52747	6.00136	5.80614	8.37286	8.54139	7.86391	7.49457	7.64468	7.57021	4.50784	4.87017	4.2906		LOC_Os03g10710	hypothetical protein	5.77832	8.25938	7.56982	4.55621	0.000541294	10.0974	0.00802999	3867	5.58308	down	5.77832
Os.56297.1.S1_at					chr09|11979	16780073	16783814	+			89.4752	132.249	123.661	75.1138	88.9984	78.3846	78.5504	74.7942	72.9123	119.4	116.935	127.924	11	6.48342	7.04711	6.95024	6.23101	6.47571	6.2925	6.29555	6.22485	6.18809	6.89966	6.86957	6.99914	Os.56297.1.S1_at	LOC_Os03g12970	hypothetical protein	6.82692	6.33307	6.23616	6.92279	0.0591468	2.61439	0.112852	30073	1.4082	up	6.82692
Os.5648.1.S1_at					chr01|11971	79308	81092	+			131.551	210.086	201.256	67.778	70.274	46.5	407.583	454.833	459.983	85.4728	101.403	93.1526	11	7.03948	7.71483	7.65289	6.08275	6.13492	5.53916	8.67095	8.82919	8.84544	6.41739	6.66395	6.54152	Os.5648.1.S1_at	LOC_Os03g39090	hypothetical protein	7.46907	5.91894	8.78186	6.54096	0.00573431	5.38894	0.0282269	11656	2.92843	up	7.46907
Os.5650.1.S1_at					chr05|11975	25393910	25401165	-			299.31	293.202	314.223	219.114	175.953	229.1	279.713	182.78	186.396	872.974	709.194	755.526	11	8.2255	8.19575	8.29565	7.77553	7.45905	7.83983	8.12781	7.51396	7.54222	9.7698	9.47004	9.56134	Os.5650.1.S1_at	LOC_Os03g41820	hypothetical protein	8.23897	7.69147	7.728	9.60039	0.0107271	4.51158	0.0402992	15273	1.46154	up	8.23897
Os.5654.1.S1_at					chr06|11976	12793242	12799337	+			319.269	348.981	312.486	258.501	286.338	224.302	323.152	377.635	368.071	214.161	225.747	209.806	11	8.31863	8.44701	8.28765	8.01403	8.16157	7.8093	8.33607	8.56085	8.52384	7.74255	7.81856	7.71291	Os.5654.1.S1_at	LOC_Os03g44880	Cupin domain containing protein, expressed	8.3511	7.99497	8.47359	7.75801	0.034638	3.14627	0.0795534	24983	1.27999	up	8.3511
Os.5668.2.S1_at	Os.5668	GO:0009536	Os12g0194800	Os12g0194800	chr12|11982	4862260	4862805	+	4351716		6.58277	6.70877	6.90471	6.79912	6.73655	6.74423	6.02845	6.54176	6.6892	11.4234	15.1803	14.78	11	2.7187	2.74605	2.78758	2.76535	2.75201	2.75365	2.59179	2.70968	2.74183	3.51392	3.92413	3.88558		LOC_Os03g63160	conserved hypothetical protein	2.75077	2.757	2.6811	3.77454	0.775981	0.30443	0.809751	54987	1.00433	down	2.75077
Os.5687.1.S1_at					chr05|11975	26860108	26862515	+			562.948	483.122	482.265	93.8873	142.159	104.537	314.803	357.777	328.56	596.11	645.07	656.215	11	9.13686	8.91624	8.91368	6.55286	7.15136	6.70787	8.29831	8.48292	8.36001	9.21944	9.33331	9.35802	Os.5687.1.S1_at	LOC_Os02g14980	calcium-binding EF hand family protein, putative, expressed	8.98893	6.80403	8.38041	9.30359	0.000354072	11.2627	0.00653491	3108	4.54694	up	8.98893
Os.5690.1.S1_at					chr01|11971	26979813	26985161	+			48.9548	69.4802	73.4193	317.059	349.918	159.721	115.157	120.597	125.328	49.109	49.2913	56.2389	11	5.61338	6.11853	6.19809	8.30861	8.45087	7.31941	6.84746	6.91405	6.96957	5.61791	5.62326	5.8135	Os.5690.1.S1_at	LOC_Os04g27080	hypothetical protein	5.97666	8.0263	6.91036	5.68489	0.00687666	5.12198	0.0312918	12609	4.14	down	5.97666
Os.56907.1.S1_at					chr09|11979	16717631	16719922	-			12.2974	10.5166	10.7407	6.43238	8.10963	6.21885	11.4637	11.1464	13.9543	26.9677	34.5019	35.109	11	3.62029	3.3946	3.42502	2.68535	3.01964	2.63665	3.51899	3.47851	3.80264	4.75316	5.1086	5.13377	Os.56907.1.S1_at	LOC_Os04g28074	hypothetical protein	3.47997	2.78055	3.60005	4.99851	0.00743665	5.0102	0.0326965	13050	1.62385	up	3.47997
Os.56924.1.S1_at					chr05|11975	24171421	24173706	+			23.5626	32.7292	28.7044	67.4175	79.4957	40.501	30.7454	29.1714	30.9171	11.1613	11.8021	10.7528	11	4.55843	5.03251	4.8432	6.07505	6.31281	5.33988	4.9423	4.86648	4.95033	3.48044	3.56097	3.42664	Os.56924.1.S1_at	LOC_Os04g29280	hypothetical protein	4.81138	5.90925	4.9197	3.48935	0.0274702	3.39236	0.0688657	22888	2.14038	down	4.81138
Os.56946.1.S1_at					chr11|11981	8382095	8384085	-			54.2276	23.7988	77.0008	7.98078	8.25404	7.33895	325.471	226.861	250.241	1223.32	985.176	1000.09	11	5.76095	4.57282	6.2668	2.99653	3.0451	2.87557	8.34638	7.82567	7.96717	10.2566	9.94424	9.96591	Os.56946.1.S1_at	LOC_Os04g30490	MATE efflux family protein, putative, expressed	5.53352	2.9724	8.04641	10.0556	0.00710191	5.07573	0.0318714	12784	5.90167	up	5.53352
Os.5698.1.S1_s_at					chr05|11975	19754637	19755371	+			88.6432	96.3264	97.265	27.7564	36.772	30.5474	46.8833	41.6709	54.8471	17.0222	17.9922	17.3721	11	6.46994	6.58986	6.60385	4.79475	5.20053	4.93298	5.551	5.38097	5.77734	4.08935	4.1693	4.1187		LOC_Os06g16780	hypothetical protein	6.55455	4.97609	5.56977	4.12578	0.000236965	12.4818	0.00543457	2501	2.98651	up	6.55455
Os.57099.1.S1_at					chr09|11979	20798679	20802439	-			448.417	451.047	372.255	556.504	636.06	576.176	291.93	366.112	326.46	642.148	686.249	612.926	11	8.8087	8.81713	8.54015	9.12025	9.31302	9.17036	8.18948	8.51614	8.35076	9.32676	9.42259	9.25957	Os.57099.1.S1_at	LOC_Os04g46870	hypothetical protein	8.72199	9.20121	8.35213	9.33631	0.0112642	4.44798	0.0414115	15607	1.39399	down	8.72199
Os.57174.1.S1_at					chr07|11977	23347746	23350794	+			647.313	684.451	586.029	682.198	658.797	533.689	1067.91	1031.35	1102.65	719.938	645.207	706.245	11	9.33832	9.4188	9.19483	9.41405	9.36369	9.05985	10.0606	10.0103	10.1068	9.49173	9.33362	9.46403	Os.57174.1.S1_at	LOC_Os04g55770	conserved hypothetical protein	9.31732	9.2792	10.0592	9.42979	0.781609	0.296495	0.814779	55044	1.02678	up	9.31732
Os.57181.1.S1_at					chr02|11972	32722575	32723477	-			144.005	113.199	119.318	36.351	57.0904	80.8407	97.8606	87.1362	83.0105	236.733	238.881	195.735	11	7.16997	6.82272	6.89866	5.18392	5.83518	6.33701	6.61266	6.4452	6.37522	7.88712	7.90015	7.61276	Os.57181.1.S1_at	LOC_Os04g56200	hypothetical protein	6.96378	5.78537	6.47769	7.80001	0.0281352	3.36648	0.0698795	23102	2.26328	up	6.96378
Os.5725.1.S1_at	Os.7988	GO:0006096|GO:0008152|GO:0003824|GO:0004332|GO:0016829	Os12g0169600	Os12g0169600	chr12|11982	3542973	3543936	+	4351618		94.7294	129.928	132.463	27.1581	27.0012	17.0078	335.4	428.326	261.636	15.5824	14.4836	13.5059	11	6.56574	7.02157	7.04945	4.76331	4.75495	4.08812	8.38974	8.74257	8.03142	3.96184	3.85635	3.75552	Os.5725.1.S1_at	LOC_Os05g05970	ZOS5-04 - C2H2 zinc finger protein	6.87892	4.53546	8.38791	3.8579	0.00101407	8.57894	0.0109774	5299	5.07518	up	6.87892
Os.57367.1.S1_x_at	Os.57367	GO:0009536|GO:0009536	Os05g0574700	Os05g0574700	chr05|11975	28546191	28548900	-	4339685		79.2487	90.2513	98.5578	49.6809	48.0961	46.6391	146.043	166.861	126.416	65.662	66.9236	59.1807	11	6.30832	6.49588	6.6229	5.63462	5.58785	5.54347	7.19025	7.3825	6.98203	6.03699	6.06444	5.88706		LOC_Os05g16930	protein kinase domain containing protein, expressed	6.4757	5.58864	7.18493	5.99616	0.000734944	9.329	0.00934452	4512	1.84939	up	6.4757
[truncated: 289 more rows]
[truncated: 116 more columns]
