# Supplementary material for: Gene Expression Analysis of Rice Seedling under Potassium Deprivation Reveals Major Changes in Metabolism and Signaling Components
Source: PLoS One. 2013 Jul 29;8(7):e70321. doi: 10.1371/journal.pone.0070321 (PMC3726378; doi:10.1371/journal.pone.0070321)
Supplement: Table S7 — Common cis -regulatory elements found in highly expressive genes of Arabidopsis and rice in potassium deficient condition. (XLSX) [file pone.0070321.s010.xlsx]

## Sheet: Sheet1
Table S7. Common cis-regulatory elements found in highly expressive genes of Arabidopsis and rice in potassium deficient condition.
PLACE motif	Motif pattern
ABRELATERD1	ACGTG
ACGTABOX	TACGTA
ACGTATERD1	ACGT
ARR1AT	NGATT
CAATBOX1	CAAT
CACTFTPPCA1	YACT
DOFCOREZM	AAAG
GATABOX	GATA
GT1CONSENSUS	GRWAAW
GT1CORE	GGTTAA
GT1GMSCAM4	GAAAAA
GTGANTG10	GTGA
IBOXCORE	GATAA
MARTBOX	TTWTWTTWTT
MYB1AT	WAACCA
MYBST1	GGATA
MYCCONSENSUSAT	CANNTG
NODCON1GM	AAAGAT
OSE1ROOTNODULE	AAAGAT
POLASIG3	AATAAT
POLLEN1LELAT52	AGAAA
RAV1AAT	CAACA
ROOTMOTIFTAPOX1	ATATT
SEF4MOTIFGM7S	RTTTTTR
TAAAGSTKST1	TAAAG
TATABOX5	TTATTT
TATABOXOSPAL	TATTTAA
WBOXATNPR1	TTGAC
WBOXHVISO1	TGACT
WBOXNTERF3	TGACY
WRKY71OS	TGAC
